# Supplementary material for: Combined Widely Targeted Metabolomic, Transcriptomic, and Spatial Metabolomic Analysis Reveals the Potential Mechanism of Coloration and Fruit Quality Formation in Actinidia chinensis cv. Hongyang
Source: Foods. 2024 Jan 11;13(2):233. doi: 10.3390/foods13020233 (PMC10814455; doi:10.3390/foods13020233)
Supplement: Supplementary file 1 [file foods-13-00233-s001.zip]

Archive with 16 entries (16 files):
- Figure S1.pdf
- Figure S2.pdf
- Figure S3.pdf
- Supporting Information File S1.xlsx
- Supporting Information File S10.xlsx
- Supporting Information File S11.xlsx
- Supporting Information File S2.xlsx
- Supporting Information File S3.xlsx
- Supporting Information File S4.xlsx
- Supporting Information File S5.xlsx
- Supporting Information File S6.xlsx
- Supporting Information File S7.xlsx
- Supporting Information File S8.xlsx
- Supporting Information File S9.xlsx
- Table S1.pdf
- Table S2.pdf
