# Supplementary material for: Combined Widely Targeted Metabolomic, Transcriptomic, and Spatial Metabolomic Analysis Reveals the Potential Mechanism of Coloration and Fruit Quality Formation in Actinidia chinensis cv. Hongyang
Source: Foods. 2024 Jan 11;13(2):233. doi: 10.3390/foods13020233 (PMC10814455; doi:10.3390/foods13020233)
Supplement: Supplementary file 1 [file foods-13-00233-s001.zip › Supporting Information File S1.xlsx]

## Sheet: Sheet1
File S1. Basic information of 1,001 metabolites and their relative contents in four sub-tissue of Hongyang kiwifruit
Index	Formula	Compounds	Class II	CAS	MGP1	MGP2	MGP3	MGX1	MGX2	MGX3	MLR1	MLR2	MLR3	MHR1	MHR2	MHR3	cpd_ID	kegg_map
pme3005	C3H7NO	N,N-Dimethylformamide	Alkaloids	68-12-2	250390	234550	260640	299270	250430	279300	307880	325950	245940	236520	222550	204550	C03134	--
pmb0782	C5H11N	Piperidine	Alkaloids	110-89-4	733430	459070	1533300	11057000	11884000	11557000	3552700	8254500	10006000	5422300	8933700	10502000	C01746	ko00960
pmb0484	C5H13NO	Choline	Alkaloids	62-49-7	1270700	2210900	2780300	6760300	5313500	18595000	501210	1199600	1150800	6430800	4629300	13500000	C00114	ko00260,ko00564,ko01100,ko02010
MWSmce548	C5H11NO2	Betaine	Alkaloids	107-43-7	2290100	1400900	2240100	3184100	3403000	3411300	2945800	2166700	2219300	2216400	1607900	1727100	C00719	ko00260,ko01100,ko02010
pmp001287	C8H9N	N-Benzylmethylene isomethylamine	Alkaloids	-	723500	447210	1392900	11779000	7783800	11503000	4969600	6110400	9980600	4477600	4151500	6621300	--	--
mws0491	C8H11N	Phenethylamine	Alkaloids	64-04-0	47297	42106	48499	155670	199820	249950	120690	188420	155350	37236	42018	56747	C05332	ko00360,ko01100
pma3649	C5H9NO3	5-Aminolevulinate	Alkaloids	106-60-5	25550	9317.3	52260	292840	357990	356540	86868	329940	325770	127050	254950	347840	C00430	ko00260,ko00860,ko01100,ko01110,ko01240,ko02010
Lmxp000939	C5H5N5	Zarzissine	Alkaloids	160568-14-9	497110	1178300	872510	1015600	762010	1218200	517790	686260	856690	744760	760330	871690	--	--
HJKP000649	C8H9NO	N-benzylformamide*	Alkaloids	6343-54-0	65297	36497	95765	681700	505270	788930	224040	318980	511490	282020	286140	371720	C15561	--
Lmgp000659	C8H9NO	2-Phenylacetamide*	Alkaloids	103-81-1	64327	39694	94366	708300	505180	970750	262870	352160	508110	326950	302340	496770	C02505	ko00360,ko01100
mws0704	C2H8NO4P	O-Phosphorylethanolamine	Alkaloids	1071-23-4	104830	104860	85616	115980	118350	88457	82465	90426	68613	92598	106010	81570	C00346	ko00563,ko00564,ko00600,ko01100
pma2987	C6H11N3O	Histidinol	Alkaloids	501-28-0	9225800	8185800	9828700	10212000	10336000	11516000	7803100	7798800	8143500	9663100	10069000	9458700	C00860	ko00340,ko01100,ko01110,ko01230
MWS3020	C7H16N2O	N-Acetylcadaverine	Alkaloids	32343-73-0	264830	218240	207420	276010	293590	308620	199330	251490	217450	246560	261700	279660	--	--
pme1691	C7H16NO2	Acetylcholine	Alkaloids	60-31-1	1508900	1553500	1355500	1159900	1397300	1386200	2623900	2340300	1946600	2805000	3245300	2650700	C01996	ko00564
Lmxn006423	C7H5NOS	2(3H)-Benzothiazolone	Alkaloids	934-34-9	13146	12475	12537	12356	21267	28148	11261	11983	20528	13523	22028	19100	--	--
mws1346	C6H11NO4	DL-2-Aminoadipic acid	Alkaloids	542-32-5	3245600	2352500	2946900	1981500	1953200	2449500	3819800	3425300	3825000	2769800	2312200	2411700	C00956	ko00300,ko00310,ko00311,ko01100,ko01110,ko01210,ko01230
Hmtp000776	C8H9NO3	4,5,6-Trihydroxy-2-cyclohexen-1-ylideneacetonitrile	Alkaloids	-	26392	19197	52986	505500	318010	489630	203420	259860	429240	199350	185690	287950	--	--
pmb1754	C5H15NO4P+	O-Phosphocholine	Alkaloids	107-73-3	1848200	1428400	1365400	853040	872020	770200	1114500	1361600	851100	1157600	1151700	796920	C00588	ko00564,ko01100
Hmgp002327	C11H9O2N	3-amino-2-naphthoic acid	Alkaloids	-	1346800	350020	2510800	51378000	41944000	60939000	8736000	18265000	25675000	11603000	19664000	30254000	--	--
mws2218	C8H10N4O2	Caffeine	Alkaloids	58-08-2	6912.1	17490	5390.2	22778	21014	23967	16674	22106	32094	28759	34317	20968	C07481	ko00232,ko01100,ko01110
MWSslk108	C9H17NO4	O-Acetyl-L-carnitine	Alkaloids	3040-38-8	1354400	1660300	1572600	802220	743270	903410	1065200	784210	871090	967160	1015400	992880	--	--
mws0677	C12H14N2O2	N-Acetyl-5-hydroxytryptamine	Alkaloids	1210-83-9	46777	45323	40535	327210	199850	331120	79891	135150	236500	96210	150670	183140	C00978	ko00380,ko01100,ko01110
pmb0426	C13H18N2O	N,N-Dimethyl-5-methoxytryptamine	Alkaloids	1019-45-0	87955	74181	47446	7384.1	14875	20782	4670.7	16943	16570	9	9	9	C08309	--
Hmcp000480	C11H17NO7	Sarmentosin	Alkaloids	71933-54-5	30350	35989	28703	18331	23628	25815	16668	16427	13326	16565	21231	14269	C08340	--
Hmlp006664	C16H25NO3	Decoyl vanillylamide	Alkaloids	-	125960	61450	130180	9	9	9	9	9	9	9	9	9	--	--
Zmzp005934	C18H37NO	Stearamide	Alkaloids	124-26-5	15689	17035	41285	23799	27334	27981	40148	24268	41324	29555	33536	30507	C13846	--
pmp001269	C18H39NO	Hexadecyl ethanolamine	Alkaloids	-	20922	39834	40781	25475	29607	36543	47541	42132	42349	62826	57511	54970	--	--
Lmlp004754	C14H17NO7	Ehretioside B	Alkaloids	156368-84-2	37557	22558	35291	8868.8	12978	20597	21335	11159	41051	11228	10611	27702	--	--
Lmtn001630	C14H19NO7	2-Glucosyloxy-2-phenylacetic acid amide	Alkaloids	-	7757.5	11533	7658.6	33078	27583	31188	10504	11948	13360	12714	14067	14050	--	--
mws0983	C20H39NO2	N-Oleoylethanolamine	Alkaloids	111-58-0	16819	39084	27110	6853.4	5633.3	7904.2	7492.9	9063.6	15030	26689	16886	34266	C20792	--
pmb2211	C19H38N2O3	Cocamidopropyl betaine	Alkaloids	4292-10-8	49928	42891	36040	20593	31441	20909	32688	37707	45072	19642	29336	30772	--	--
pmb0891	C16H23N5O6	Cis-Zeatin-7-N-glucoside	Alkaloids	38165-56-9	17359000	13285000	12364000	12618000	9870600	10475000	11346000	9135000	9986800	7671600	7094200	7006800	C16443	ko00908,ko01110
pmb1912	C20H23N7O7	10-Formyltetrahydrofuran	Alkaloids	2800-34-2	90210	70782	73912	60922	45254	48926	74639	80370	79603	55572	46823	62992	C00234	ko00670,ko00970,ko01100,ko01200,ko01240
pmp001279	C21H48N3O9P	Bis(N,N-Diethylethanaminium)-2-acetamido-1,5-anhydro-2-deoxy-1-[-hydroxy(phosphonato)methyl]-D-glucitol	Alkaloids	-	442980	469890	364230	531160	536210	548180	471390	621080	522940	671850	756650	599830	--	--
pmp001274	C28H48NO7P	2-Hydroxy-5,8,11,14,17-icosapentaenoyloxy]propyl-2-(trimethylammonio)ethyl phosphate	Alkaloids	-	97634	114410	81050	332870	288580	251250	200700	317260	207800	310770	366150	243080	--	--
pmp001275	C31H61O14N	3-Hydroxypropyl palmitate glc-glucosamine	Alkaloids	-	197450	339690	246950	128700	134990	142220	125150	111030	171390	127370	107940	162650	--	--
MWSmce709	C9H7N	Isoquinoline	Alkaloids	119-65-3	11265	12851	24921	142500	164620	196710	34683	60064	90018	43160	86608	115500	C06323	--
pme2292	C4H12N2	Putrescine	Alkaloids	110-60-1	156520	233320	168250	153270	116400	85382	325260	318540	227770	336770	188310	153890	C00134	ko00330,ko00472,ko00480,ko00960,ko01100,ko01110,ko02010
pme1841	C5H14N2	Cadaverine	Alkaloids	462-94-2	22791	95720	41361	43391	39909	56156	21165	33199	39114	26638	30021	39403	C01672	ko00310,ko00480,ko00960,ko01100,ko01110
pme2693	C6H14N2O	N-Acetylputrescine	Alkaloids	18233-70-0	5116	5686.5	3123.4	3904.3	6785.3	7595	4992.5	4302	2431.2	1973.6	5975	2700.7	C02714	ko00330,ko01100
pmb0501	C5H14N4	Agmatine	Alkaloids	306-60-5	5533.7	5268	6888.5	3882.6	5883	10121	7956.7	5550.6	6976.6	6681.5	3636.5	7377.1	C00179	ko00330,ko01100
Lmgp000796	C8H7NO2	4-Hydroxymandelonitrile	Alkaloids	13093-65-7	1722900	845810	1683300	18699000	18373000	21054000	6934700	9831400	12234000	7706200	8325200	12749000	C00650	--
Hmcp009963	C11H18NO+	Candicine	Alkaloids	6656-13-9	88154	66238	134420	51312	81426	106260	49239	56825	60587	95239	108600	112630	C10575	--
MWStz070	C9H11NO3	N-(2-Hydroxy-4-methoxyphenyl)acetamide	Alkaloids	58469-06-0	1032000	573460	1348700	10913000	8459200	14543000	3754600	5993900	9498800	5227700	5207900	7671900	--	--
mws0018	C10H26N4	Spermine	Alkaloids	71-44-3	10146000	8576700	9706900	12584000	12019000	11848000	8794700	8937200	8422500	10671000	11089000	10841000	C00750	ko00330,ko00410,ko00480,ko00770,ko01100,ko01240
pmb0496	C15H22N4O3	N-Feruloylagmatine	Alkaloids	-	66205	13152	14990	7775.5	3288.4	173820	9	9406	9	9	9	9	C18325	ko00330,ko01100
pmb0503	C20H30N4O7	N-(4'-O-glycosyl)-p-coumaroyl agmatine	Alkaloids	-	10187	11208	7106	10174	8884.1	7807.4	47002	62828	46015	48226	56719	56880	--	--
Lmhp005550	C24H28N2O6	N,N'-Diferuloylputrescine	Alkaloids	42369-86-8	33376	16308	25675	3503.6	5766.6	4305.8	9427	6824.1	10604	3614.5	1791.5	3115.6	--	--
Lmmp003443	C28H38N4O6	Dicaffeoylspermine	Alkaloids	-	9231	12554	4404.1	37811	36444	55260	15852	11973	12365	19972	16250	24751	--	--
pma0702	C29H39N3O8	N1,N8-Bis(sinapoyl)spermidine	Alkaloids	-	185160	148170	127990	116820	196560	168650	14925	55059	28933	113950	112210	108080	C21170	--
pmp001198	C6H13NO2	6-Deoxyfagomine	Alkaloids	197449-09-5	696760	461120	1601000	11498000	11836000	11407000	3665700	8164100	10320000	5336100	9177100	10601000	--	--
MWStz040	C5H9NO2	Pterolactam	Alkaloids	38072-88-7	8055400	5737900	13384000	17533000	16019000	18617000	19220000	21503000	25352000	12789000	11805000	13576000	--	--
pmp000966	C7H13NO2	Stachydrine	Alkaloids	471-87-4	413440	246500	296830	376440	290900	248920	469800	261580	248400	285820	228980	288680	C10172	--
Zmsp000878	C9H11NO3	4-Hydroxy-5-(2-oxo-1-pyrrolidinyl)benzoic acid	Alkaloids	-	326710	196660	416540	3040400	2266100	3876900	1109300	1507900	2629100	1448800	1474700	2099300	--	--
NK10246260	C9H7NO2	2,4-Dihydroxyquinoline	Alkaloids	86-95-3	22082	18367	31737	22998	29409	21320	14444	18265	17149	37898	24535	34924	C16716	--
mws1496	C17H23NO3	L-Hyoscyamine	Alkaloids	101-31-5	348770	203360	278470	149730	88635	116890	60641	37553	51702	33186	52151	60292	C02046	ko00960,ko01100,ko01110
Lmfp004911	C39H65NO12	γ-Tomatine	Alkaloids	81037-16-3	42118	34669	26046	74500	73503	92687	17919	17466	19024	23291	17791	32780	--	--
pmb1096	C8H7N	Indole	Alkaloids	120-72-9	9	9	9	287250	238190	270740	56537	98114	158440	95030	146630	183100	C00463	ko00380,ko00400,ko00402,ko01100,ko01110
pmc0682	C8H8N2	4-Aminoindole	Alkaloids	5192-23-4	26952	54669	34824	56540	54250	46150	30884	50415	23927	31130	30147	41451	--	--
Hmmp002124	C9H7NO	Indole-3-carboxaldehyde	Alkaloids	487-89-8	8318.8	3153.2	27342	236760	219270	280650	40837	97401	133660	69555	97516	159940	C08493	--
pmb0819	C10H8N2	3-Indoleacetonitrile	Alkaloids	771-51-7	9	9	9	58005	78094	66645	24037	43055	40971	31973	41662	62698	C02938	ko00380,ko01100
mws0005	C10H12N2	Tryptamine	Alkaloids	61-54-1	9	193500	315850	3323800	3483900	4776400	13858000	23139000	31533000	51546000	44799000	66313000	C00398	ko00380,ko00901,ko01100,ko01110
mws1417	C9H7NO2	Indole-3-carboxylic acid	Alkaloids	771-50-6	17804	17957	17608	25040	50831	34557	17936	14889	15138	20036	55817	42605	C19837	--
pme2836	C10H11NO2	5-Hydroxytryptophol	Alkaloids	154-02-9	10156	11603	11312	36712	26392	51870	12660	21620	32056	18175	13293	32843	--	--
Hmmp001310	C11H9NO2	3-Indoleacrylic acid	Alkaloids	1204-06-4	1315800	358280	2539100	53060000	44452000	62743000	8094600	17839000	27916000	12345000	20003000	31351000	C21283	--
pme2244	C11H11NO2	3-Indolepropionic acid	Alkaloids	830-96-6	9	9	9	65712	41317	77207	10888	21033	36041	14108	40007	34817	--	--
Zmbp002538	C11H12N2O2	1-Methoxy-indole-3-acetamide	Alkaloids	-	167860	41590	349970	8259200	6386200	10664000	1009200	2283400	3571700	1689800	2649700	4396500	--	--
pmb0818	C11H11NO3	Methoxyindoleacetic acid	Alkaloids	3471-31-6	44008	15404	82499	1889800	1319900	1981100	227520	524090	784340	352730	595480	952620	C05660	ko00380
MWS3270	C7H5NO4	Quinolinic Acid	Alkaloids	89-00-9	603740	557480	885900	352670	223880	275640	304900	213550	226320	240090	167740	143920	C03722	ko00380,ko00410,ko00760,ko01100,ko01240
ML10198895	C3H7NO2	N-Methylglycine	Amino acids and derivatives	107-97-1	3939.7	2178.8	3465.4	18690	14051	9519.7	6550.6	8858.9	7926.2	5984.6	3980.2	6328.9	C00213	ko00260,ko00330,ko01100
pme1987	C3H7NO2	L-Alanine	Amino acids and derivatives	56-41-7	9	1912.9	1550.6	5369.7	2646.1	6278.6	9	4662.3	4021	4473.5	2164.9	1187.3	C00041	ko00250,ko00270,ko00430,ko00450,ko00710,ko00970,ko00998,ko01100,ko01110,ko01200,ko01230,ko02010,ko04122
pme3033	C4H9NO2	N,N-Dimethylglycine	Amino acids and derivatives	1118-68-9	1777600	1430700	2150700	2758800	2298700	2896500	1804700	2072000	2386900	1879700	2219600	2650000	C01026	ko00260,ko01100
MWSmce585	C4H9NO2	Methyl 3-aminopropanoate	Amino acids and derivatives	4138-35-6	151700	261090	270550	669580	523960	1949900	58849	127720	100300	621060	420660	1531800	--	--
pme0010	C3H7NO3	L-Serine	Amino acids and derivatives	56-45-1	7152.3	7229.4	6605.2	109800	131780	86948	22045	24899	35810	17336	34238	15450	C00065	ko00260,ko00261,ko00270,ko00460,ko00564,ko00600,ko00630,ko00920,ko00970,ko01100,ko01110,ko01200,ko01230,ko01240,ko02010
pme0006	C5H9NO2	L-Proline	Amino acids and derivatives	147-85-3	12330000	8527300	19969000	24289000	21391000	26604000	26600000	30168000	35336000	19462000	17068000	20052000	C00148	ko00330,ko00332,ko00970,ko01100,ko01110,ko01230,ko02010
mws0256	C5H11NO2	L-Valine	Amino acids and derivatives	72-18-4	1169200	732180	1865000	8049500	7827600	8162100	3173700	5680300	7289900	3443300	4762300	5638600	C00183	ko00280,ko00290,ko00311,ko00460,ko00770,ko00966,ko00970,ko01100,ko01110,ko01210,ko01230,ko01240,ko02010
mws0230	C4H9NO3	L-Threonine	Amino acids and derivatives	72-19-5	2816400	2078100	4225200	8037100	7707500	8949000	6550500	9234800	9614900	5295400	5088000	6302700	C00188	ko00260,ko00261,ko00290,ko00860,ko00970,ko01100,ko01110,ko01230,ko02010
pme0195	C3H7NO2S	L-Cysteine	Amino acids and derivatives	52-90-4	7566.3	6086.5	4075.5	5464.7	3622.3	2727.9	7231.4	3556.2	3634.5	6369	1476.6	5792	C00097	ko00260,ko00270,ko00311,ko00332,ko00430,ko00460,ko00480,ko00730,ko00770,ko00920,ko00970,ko01100,ko01110,ko01200,ko01230,ko01240,ko04122
mws0258	C6H13NO2	L-Isoleucine*	Amino acids and derivatives	73-32-5	216820	132650	399320	3214400	3366200	3182500	1217900	2590000	2918200	1604200	2588500	3036600	C00407	ko00280,ko00290,ko00460,ko00960,ko00966,ko00970,ko01100,ko01110,ko01210,ko01230,ko02010
mws1587	C6H13NO2	L-Norleucine*	Amino acids and derivatives	327-57-1	188080	122500	405070	3120400	3377000	3302900	1084100	2356800	2920100	1604600	2543300	2915400	C01933	--
mws0227	C6H13NO2	L-Leucine*	Amino acids and derivatives	61-90-5	213440	132290	422250	3214100	3316400	3320200	1101200	2388400	2867700	1540900	2484300	3105500	C00123	ko00280,ko00290,ko00966,ko00970,ko01100,ko01110,ko01210,ko01230,ko02010
pme2527	C5H12N2O2	L-Ornithine	Amino acids and derivatives	70-26-8	3716.8	6678.9	7167.6	85527	127270	107960	42653	57600	100930	58506	164460	140800	C00077	ko00220,ko00330,ko00472,ko00480,ko01100,ko01110,ko01210,ko01230,ko02010
mws0219	C4H7NO4	L-Aspartic Acid	Amino acids and derivatives	56-84-8	3849700	3536900	3382100	16055000	15230000	12766000	7552700	8917600	8197400	8983500	8542900	7057500	C00049	ko00220,ko00250,ko00260,ko00261,ko00270,ko00300,ko00340,ko00410,ko00460,ko00710,ko00760,ko00770,ko00970,ko01100,ko01110,ko01200,ko01210,ko01230,ko01240,ko02010
Zmdp000972	C4H9NO2S	S-Methyl-L-cysteine	Amino acids and derivatives	1187-84-4	89277	36474	117580	746760	612960	1130000	286180	392390	603960	348530	323780	549730	C22040	ko02010
Rfmb320	C7H13NO2	1-Methylpiperidine-2-carboxylic acid	Amino acids and derivatives	7730-87-2	670250	569920	467580	772310	554320	487970	913770	606400	556040	786090	642680	599070	--	--
mws0340	C6H8O4	2,3-Dimethylsuccinic acid	Amino acids and derivatives	13545-04-5	94376	79416	91317	95488	76812	75914	152440	151360	159390	176760	119380	126630	--	--
Rfmb318	C7H14NO2+	D-Proline betaine	Amino acids and derivatives	1195-94-4	323220	261090	184620	272720	221730	213300	397920	241870	242900	325000	221460	244920	C21514	--
pme0193	C5H10N2O3	L-Glutamine	Amino acids and derivatives	56-85-9	7905.1	7892.9	16629	363690	396390	338600	188460	220390	322700	294370	438190	406720	C00064	ko00220,ko00230,ko00240,ko00250,ko00630,ko00750,ko00910,ko00970,ko01100,ko01230,ko01240,ko02010
pme0026	C6H14N2O2	L-Lysine	Amino acids and derivatives	56-87-1	12717	17783	30653	527210	590260	602370	240600	313030	492360	419180	621010	587730	C00047	ko00300,ko00310,ko00780,ko00960,ko00970,ko01100,ko01110,ko01210,ko01230,ko02010
Zmzn000113	C5H9NO4	L-threo-3-Methylaspartate	Amino acids and derivatives	6061-13-8	583330	506030	563820	1464900	1637500	1559200	630170	669380	688000	628560	667970	688460	C03618	ko00630,ko00660,ko01100,ko01200
mws1050	C5H9NO4	O-Acetylserine	Amino acids and derivatives	5147-00-2	205070	199260	242660	448080	388680	420430	391240	373890	347840	337940	310320	395930	C00979	ko00270,ko00908,ko00920,ko01100,ko01110,ko01200,ko01230,ko04122
pme0014	C5H9NO4	L-Glutamic acid	Amino acids and derivatives	56-86-0	40358000	35787000	40959000	37190000	37059000	39668000	32869000	33273000	32034000	29711000	27170000	28087000	C00025	ko00220,ko00250,ko00330,ko00332,ko00340,ko00430,ko00480,ko00524,ko00630,ko00650,ko00660,ko00860,ko00910,ko00970,ko01100,ko01110,ko01200,ko01210,ko01230,ko01240,ko02010
pme1210	C5H11NO2S	L-Methionine	Amino acids and derivatives	63-68-3	1681400	758230	1677600	17239000	16876000	17719000	6702400	9255700	11596000	7943300	8366600	11150000	C00073	ko00270,ko00966,ko00970,ko01100,ko01110,ko01210,ko01230,ko01240
mws0254	C6H9N3O2	L-Histidine	Amino acids and derivatives	71-00-1	242110	201300	343810	5176300	4826500	4584000	1875900	2947200	3241000	2085700	2649400	2442800	C00135	ko00340,ko00410,ko00970,ko01100,ko01110,ko01230,ko02010
pme0128	C6H12N2O3	L-Alanyl-L-Alanine	Amino acids and derivatives	1948-31-8	1571.9	4735.4	6311.6	11650	14457	10401	6871.4	4991	6925.2	5967.7	7192.7	3450	--	--
pme3382	C6H11NO4	N-Acetyl-L-threonine	Amino acids and derivatives	17093-74-2	69647	83404	77470	68950	62236	68157	36725	34603	44317	33260	30897	21353	--	--
pme2914	C6H10O5	3-Hydroxy-3-methylpentane-1,5-dioic acid	Amino acids and derivatives	503-49-1	634510	612770	864590	880590	657560	797600	1504600	1280100	1807900	1608800	1495800	2026000	C03761	--
pme2758	C5H9NO5	4-Hydroxy-L-glutamic acid	Amino acids and derivatives	3913-68-6	3443.5	972.95	2753.6	7930.7	7337.5	6703.7	1170.1	7187.9	5048	3077.8	3479.3	4605.4	C03079	--
Lmbp000123	C6H13NO2S	L-Homomethionine	Amino acids and derivatives	25148-30-5	237460	279300	140490	1657300	2386300	1325500	1712900	2279500	2143400	1969200	3163500	1683600	C17213	ko00966,ko01110,ko01210
pme1419	C6H13NO2S	L-Methionine methyl ester	Amino acids and derivatives	10332-17-9	14193	14916	13120	59685	42173	45329	27370	32981	50912	32207	31738	37209	--	--
pme2617	C5H11NO3S	L-Methionine Sulfoxide	Amino acids and derivatives	3226-65-1	2572300	2402600	2713900	2778300	3021600	2969300	2483000	2434500	2246900	2951000	2943600	2698300	C02989	ko00270
pme0021	C9H11NO2	L-Phenylalanine	Amino acids and derivatives	63-91-2	1993400	1190500	3875400	35765000	23204000	36245000	15600000	18566000	29811000	14081000	13341000	20802000	C00079	ko00360,ko00400,ko00460,ko00940,ko00960,ko00966,ko00970,ko00998,ko01100,ko01110,ko01210,ko01230,ko02010
pme0181	C7H11N3O2	3-Methyl-L-Histidine	Amino acids and derivatives	368-16-1	61205	84997	105110	183280	140680	141180	265180	192420	222690	182920	136860	159250	C01152	ko00340,ko01100
MWS4471	C6H10N2O4	N-Alpha-Acetyl-L-Asparagine	Amino acids and derivatives	4033-40-3	9	9	9	90265	114590	77879	32036	32614	51650	69287	104090	55801	--	--
Zmyn000155	C7H14N2O3	N-α-Acetyl-L-ornithine	Amino acids and derivatives	6205-08-9	125050	193910	394980	6134900	9665100	6071300	2897300	4076400	4170300	5472200	7551400	6194900	C00437	ko00220,ko01100,ko01110,ko01210,ko01230
mws0260	C6H14N4O2	L-Arginine	Amino acids and derivatives	74-79-3	268560	423950	691450	7763400	10653000	7321500	4207800	4546500	5004400	5490700	7860400	6952000	C00062	ko00220,ko00261,ko00330,ko00472,ko00970,ko01100,ko01110,ko01230,ko02010
pme2559	C6H9NO5	N-Acetyl-L-Aspartic Acid	Amino acids and derivatives	997-55-7	55915	52081	80198	52860	27465	51261	43063	32717	62300	80024	48772	50590	C01042	ko00250,ko01100
pme0008	C6H13N3O3	L-Citrulline	Amino acids and derivatives	372-75-8	176210	183690	343810	2237300	3044900	2302700	1086700	1480400	1548500	1775900	2269400	1950200	C00327	ko00220,ko01100,ko01110,ko01230
mws0875	C5H10N2O3S	L-Cysteinyl-L-glycine	Amino acids and derivatives	19246-18-5	38717	57506	36537	36396	25187	34841	73591	55709	48124	60796	54133	47721	C01419	ko00480,ko01100
mws0250	C9H11NO3	L-Tyrosine	Amino acids and derivatives	60-18-4	1213300	702340	1764000	11969000	10097000	17547000	4711700	6980600	10882000	6228800	5914100	9129400	C00082	ko00130,ko00261,ko00350,ko00360,ko00400,ko00460,ko00730,ko00940,ko00950,ko00965,ko00966,ko00970,ko00998,ko01100,ko01110,ko01210,ko01230,ko01240
pme2602	C3H8NO6P	O-Phospho-L-serine	Amino acids and derivatives	407-41-0	5147.6	6178.5	11183	14232	19857	18167	4794.6	2159.1	3491.1	942.57	3405.4	3584.9	C01005	ko00260,ko00270,ko00970,ko01100,ko01110,ko01200,ko01230
pme0137	C7H12N2O4	N-Acetyl-L-Glutamine	Amino acids and derivatives	2490-97-3	489490	593330	588030	455310	450410	423170	514130	533750	517510	534950	434440	454870	--	--
mws0736	C8H16N2O3	N-Glycyl-L-leucine*	Amino acids and derivatives	869-19-2	12667	95976	37809	10730	11192	14949	9285.6	9482.4	8797.2	11324	17914	9656.5	C02155	--
mws5041	C8H16N2O3	L-Glycyl-L-isoleucine*	Amino acids and derivatives	19461-38-2	8422.6	62146	29174	9054.3	5155.8	7029.4	7901.3	9256.7	8582	8885.6	6962.9	9321	--	--
pme0122	C8H16N2O3	N6-Acetyl-L-lysine	Amino acids and derivatives	692-04-6	11268	7379.5	10137	82245	50994	109580	26725	17281	49190	33738	25020	25365	C02727	ko00310,ko01100
Zmjp000182	C7H16N4O2	N-Monomethyl-L-arginine*	Amino acids and derivatives	17035-90-4	1640400	2405700	1951400	14696000	17310000	12968000	8749200	8579400	9494600	10121000	11655000	10323000	C03884	--
Zmdp000292	C7H16N4O2	Arginine methyl ester*	Amino acids and derivatives	-	1663600	2228000	2127300	15182000	16504000	14204000	7485600	8640600	10018000	10048000	11400000	10483000	--	--
pme3388	C7H16N4O2	Homoarginine	Amino acids and derivatives	156-86-5	278670	378630	347430	2388400	2552900	2183800	1255500	1271100	1490900	1515300	1608000	1536400	C01924	--
Zmzp000145	C9H20N2O2	Trimethyllysine	Amino acids and derivatives	23284-33-5	2111200	2085600	1775400	8975000	9374800	5419900	6564200	5602800	6346900	6829400	7407200	4876100	C03793	ko00310,ko01100
pme0075	C7H11NO5	N-Acetyl-L-glutamic acid	Amino acids and derivatives	1188-37-0	61552	78096	84171	137940	359960	230770	97893	161330	264510	242080	300820	297070	C00624	ko00220,ko01100,ko01110,ko01210,ko01230
mws0193	C7H15N3O3	L-Homocitrulline	Amino acids and derivatives	1190-49-4	41640	40648	37775	77353	73260	48332	36926	50944	58483	52953	45446	53311	C02427	--
pmb2561	C7H13NO3S	N-Acetyl-L-methionine	Amino acids and derivatives	65-82-7	5183.5	9	3831	11796	11137	22304	2964	5084.4	9265.8	12249	10053	8910.4	C02712	--
pme2743	C10H11NO3	N-Phenylacetylglycine	Amino acids and derivatives	500-98-1	15111	9215.9	5807	24580	16206	21810	49053	49350	44635	37721	36385	41357	C05598	ko00360
pme3827	C9H11NO4	3,4-Dihydroxy-L-phenylalanine (L-Dopa)	Amino acids and derivatives	59-92-7	10841	21606	33366	13233	14568	18464	33570	29467	49621	11656	28470	24668	C00355	ko00350,ko00950,ko00965,ko01100,ko01110
NK10251888	C8H18N4O2	NG,NG-Dimethyl-L-arginine	Amino acids and derivatives	30315-93-6	528500	609660	682020	1662100	1543400	1223100	1161900	1264500	1480000	1312600	1248700	1247500	C03626	--
mws0282	C11H12N2O2	L-Tryptophan	Amino acids and derivatives	73-22-3	1349900	312720	2309400	47919000	42565000	60545000	7961800	19171000	25623000	11877000	19598000	29781000	C00078	ko00260,ko00380,ko00400,ko00901,ko00966,ko00970,ko00998,ko01100,ko01110,ko01210,ko01230,ko01240
Zmgn002106	C11H13NO3	N-Acetyl-L-phenylalanine	Amino acids and derivatives	2018-61-3	127240	215180	153620	140280	157310	130380	135310	124240	140100	131040	117080	133220	C03519	ko00360,ko01100
pme1228	C11H12N2O3	5-Hydroxy-L-tryptophan	Amino acids and derivatives	56-69-9	19232	17694	18359	24965	29609	37465	73843	96279	91578	35232	59516	41413	C00643	ko00380,ko01100
mws5042	C11H14N2O3	L-Glycyl-L-phenylalanine	Amino acids and derivatives	721-66-4	8193.8	40588	17314	8296.8	7089.4	14681	4031.7	6223	9309.5	13320	6307.4	6872.1	--	--
mws0520	C11H13NO4	N-Acetyl-L-tyrosine	Amino acids and derivatives	537-55-3	32184	26294	17929	26667	21476	18641	33670	30129	31507	25114	22746	23080	--	--
Lmhp001670	C11H22N2O3	L-Valyl-L-Leucine	Amino acids and derivatives	3989-97-7	5086.5	282140	106880	14642	26618	13640	2831.5	9048	16370	19053	24524	22540	--	--
pmb0962	C10H22N2O4	L-Lysine-Butanoic Acid	Amino acids and derivatives	80407-71-2	15753	8440	15396	136490	164530	109670	43281	61153	55095	23451	26781	53626	--	--
mws0221	C6H12N2O4S2	L-Cystine	Amino acids and derivatives	56-89-3	16453	14560	9100.6	31526	14180	31011	28498	12258	26194	27583	13538	27770	C00491	ko00270,ko01100,ko02010
Lmhp002031	C12H24N2O3	L-Leucyl-L-Leucine	Amino acids and derivatives	3303-31-9	15942	122310	79850	12662	13834	20649	14420	15506	24560	25394	38117	25308	--	--
pmb2591	C13H14N2O3	N-Acetyl-L-Tryptophan	Amino acids and derivatives	1218-34-4	22640	7885.3	20609	11908	11940	15286	9	10701	8594.1	10003	9255	10038	--	--
Lmrj002087	C10H18N2O5	L-Isoleucyl-L-Aspartate	Amino acids and derivatives	-	10738	10499	22493	25725	23841	20993	36070	26502	59284	27599	27506	29355	--	--
Zmdp001647	C10H18N2O5	γ-Glutamyl-L-valine	Amino acids and derivatives	-	71955	51036	153160	809600	1044900	880300	167940	381300	471030	167280	367640	443040	--	--
Zmdp002216	C11H20N2O5	L-γ-Glutamyl-L-leucine	Amino acids and derivatives	2566-39-4	307400	220240	676670	2864100	4153500	3300100	527980	1358200	1599400	583710	1618200	1757900	--	--
Lmhp002001	C14H20N2O3	L-Valyl-L-Phenylalanine	Amino acids and derivatives	3918-92-1	5950	99754	39600	6561.1	9676.5	6819.3	2147.3	7765.6	10221	13389	21080	10629	--	--
pmb0034	C10H16N2O7	L-α-Glutamyl-L-Glutamic Acid	Amino acids and derivatives	3929-61-1	371120	367200	249210	69925	72004	67323	98841	88204	54083	119100	97838	69018	C01425	--
Lmrj002793	C14H16N2O4	Cyclo(Phe-Glu)	Amino acids and derivatives	-	15618	37683	19674	16546	11679	13731	34470	34581	39302	24744	14659	26147	--	--
pme1712	C11H20N2O6	L-Saccharopine	Amino acids and derivatives	997-68-2	9121.8	6944.5	7505.3	51088	76719	51816	16933	15131	21590	21888	23758	20810	C00449	ko00300,ko00310,ko01100,ko01110,ko01230
Zmdp001663	C10H18N2O5S	γ-glutamylmethionine	Amino acids and derivatives	17663-87-5	54840	37409	112410	1737200	2111200	1880700	364730	462400	878980	395780	541840	781490	--	--
mws5035	C15H22N2O3	L-Leucyl-L-phenylalanine	Amino acids and derivatives	56217-82-4	13971	198850	65582	16224	15017	13665	13460	17412	20125	27081	33300	20729	--	--
mws0629	C13H16N2O5	L-Aspartyl-L-Phenylalanine	Amino acids and derivatives	13433-09-5	17042	23134	25196	33777	24408	25616	27247	22716	27689	13308	16982	10589	--	--
Zmdn001564	C14H18N2O5	γ-Glutamylphenylalanine	Amino acids and derivatives	7432-24-8	84967	40249	199510	1067200	1036700	1138700	158370	400210	681230	177330	303300	474890	--	--
mws1375	C12H21N3O6	Nicotianamine	Amino acids and derivatives	34441-14-0	1629.7	507.96	1867.5	29738	32258	29473	2210.7	4273.9	2833.3	13431	10172	14031	C05324	--
pme1086	C10H17N3O6S	Glutathione reduced form	Amino acids and derivatives	70-18-8	1004000	856050	1099200	1284900	1382600	1336300	501960	524850	672510	523340	617050	578760	C00051	ko00270,ko00480,ko01100,ko01240,ko02010
pmb2855	C11H20N2O8	L-Glutamine-O-glycoside	Amino acids and derivatives	-	10287	1223.4	8026.7	64899	68716	63485	33640	58124	25591	62410	54877	31906	--	--
pmb2857	C11H19NO9	L-Glutamic acid-O-glycoside	Amino acids and derivatives	-	21381	14912	21127	36951	35530	43671	17115	23826	19534	27335	34674	27380	--	--
mws0582	C11H19N3O6S	S-(Methyl)glutathione	Amino acids and derivatives	2922-56-7	1782200	1353200	1742800	4393400	3820400	4292400	8069300	7045300	8150800	7301500	5275600	8115400	C11347	--
pme2735	C15H22N6O5S	S-Adenosyl-L-methionine	Amino acids and derivatives	29908-03-0	152250	127230	161200	42406	74330	82440	117550	67309	216970	121170	62073	93075	C00019	ko00261,ko00270,ko00330,ko00908,ko01100,ko01110,ko01230,ko01240,ko04122
pmb1283	C18H33N5O6S	L-Glutaminyl-L-valyl-L-valyl-L-cysteine	Amino acids and derivatives	-	12451	15190	7238	12412	14801	9372.2	52334	56924	54997	29855	28497	31765	--	--
pmb0464	C16H27NO14	L-Aspartic acid-O-diglucoside	Amino acids and derivatives	-	373850	235720	393500	1095200	1077200	1408300	740880	804040	827260	402100	399950	485060	--	--
mws4134	C20H32N6O12S2	Oxiglutatione	Amino acids and derivatives	27025-41-8	103400	159510	120670	120420	133930	147970	137060	139600	145900	162680	160370	214390	C00127	ko00480,ko01100,ko01240
Smlp002877	C21H21O10	Peonidin-3-O-arabinoside	Anthocyanidins	-	122120	132120	123450	422120	632120	493450	208230	206520	205620	822970	900900	910150	--	--
pme3392	C21H21O10	Pelargonidin-3-O-glucoside	Anthocyanidins	47684-27-5	12002	13591	12120	32002	33591	32120	19510	12066	11975	162170	174010	152190	C12137	ko00942,ko01100,ko01110
Smlp002277	C21H21O11	Petunidin-3-O-arabinoside	Anthocyanidins	-	260740	248760	209190	360740	448760	509190	166470	134630	145720	662810	933870	946130	--	--
pme1398	C21H21O12	Delphinidin-3-O-glucoside (Mirtillin)	Anthocyanidins	50986-17-9	27890	22033	29969	37890	42033	39969	36861	34796	37450	55801	48419	39453	C12138	ko00942
pme1773	C27H31O15	Cyanidin-3-O-rutinoside (Keracyanin)	Anthocyanidins	28338-59-2	29986	57846	36412	55044	50312	14646	133620	256270	694450	3694700	1231700	2411500	C08620	ko00942
Lmtp003079	C28H33O15	Peonidin-3-O-rutinoside	Anthocyanidins	-	5810.7	8378.3	4511	4205.6	3209.5	4504.2	8776	9026	9890	5951	6313	7102	--	--
pme1777	C27H31O16	Cyanidin-3,5-O-diglucoside (Cyanin)	Anthocyanidins	2611-67-8	1410.7	1078.3	1111	2905.6	2309.5	2404.2	98638	16544	38649	116760	377900	440100	C08639	ko00942
Smsp001640	C27H31O16	Petunidin-3-O-glucoside-5-O-arabinoside	Anthocyanidins	-	4110.7	4378.3	4521	42518	11543	10925	20622	34130	15577	16476	40241	11082	--	--
Cmzp002582	C29H35O16	Malvidin-3-O-rutinoside	Anthocyanidins	-	1010.7	1178.3	1241	1765.4	5955.5	3031.1	6128.5	4981.3	5238.7	2128.5	5681.3	3538.7	--	--
Zmmp001791	C33H41O19	Pelargonidin-3-O-rutinoside-5-O-glucoside	Anthocyanidins	-	154690	104060	383560	511514	609530	538141	40012	94532	90593	360192	929642	412142	--	--
Zmqp002952	C33H41O21	Delphinidin-3-O-rutinoside-7-O-glucoside	Anthocyanidins	-	53925	57622	54130	84572	68333	69871	36149	83284	59177	18935	18258	18634	--	--
Lmqp001553	C33H41O22	Delphinidin-3-O-sophoroside-5-O-glucoside	Anthocyanidins	-	74310	82280	69810	54572	64543	58925	71622	44760	39260	54499	19946	29134	--	--
Zmdn011161	C15H12O3	Chrysophanol-9-anthrone	Anthraquinone	491-58-7	2198600	2257200	2742000	1685700	2367400	2303500	2104700	2090100	1783600	1499500	1990600	1636300	C10314	--
pmn001336	C21H20O10	Aloeemodin-8-O-glucoside	Anthraquinone	-	180440	138310	160330	14061	21937	17160	9	9	9	9109.7	7229.8	6126.4	--	--
Smnp004764	C21H22O10	7-hydroxyaloin	Anthraquinone	82461-12-9	132030	122090	130150	162960	102370	123720	67997	67527	111260	262230	248940	274570	--	--
pmn001338	C21H18O11	Rhein-8-O-glucoside	Anthraquinone	34298-86-7	24537000	14666000	24060000	1160100	1094300	1626200	851330	1146400	1189800	2489100	1870500	2311100	--	--
Zmhn001905	C21H20O11	HydroxyAloe-emodin-8-O-glucoside	Anthraquinone	-	879860	765990	814730	291130	162720	317810	83002	93702	127410	200600	216090	191980	--	--
Lmsp004137	C15H12O6	3,4,2',4',6'-Pentahydroxychalcone	Chalcones	73692-51-0	155890	57336	42269	75896	60218	19223	14362	13963	13526	18754	32978	33520	C15525	ko00941,ko01100
Lmsp004851	C15H14O6	3-Hydroxyphloretin	Chalcones	57765-66-9	148930	194340	161370	123220	85006	64193	59765	77891	71308	96080	87062	93117	--	--
Lmlp006175	C21H22O10	Isosalipurposide (Phlorizin Chalcone)	Chalcones	4547-85-7	134030	94558	104220	64768	29121	135040	27290	23019	8626	23647	29605	75504	C16406	ko00941
HJN055	C21H24O10	Dihydrocharcone-4'-O-glucoside	Chalcones	-	174960	196120	207830	300110	172150	98694	36503	25335	35220	84479	85928	83402	--	--
Lmfn004093	C21H24O10	Phloretin-4'-O-glucoside (Trilobatin)	Chalcones	4192-90-9	14650000	12937000	12189000	5556400	3164400	2621800	1733100	906680	1791300	1307700	1419600	1336900	--	--
mws2118	C21H24O10	Phloretin-2'-O-glucoside (Phlorizin)	Chalcones	60-81-1	2976800	3166300	3369800	2149500	1865500	1140700	600930	468060	646600	1036300	1113700	1102200	C01604	ko00941,ko01110
Lmsn003297	C21H22O11	3,4,2',4',6'-Pentahydroxychalcone-4'-O-glucoside*	Chalcones	-	188030	176140	159650	263200	177540	220790	34354	29703	42130	59314	46300	33648	C16408	ko00941
Cmxp003975	C21H22O11	Okanin-4'-O-glucoside(Marein)*	Chalcones	535-96-6	1150700	1013100	852840	543050	383810	540510	159590	117830	165410	119330	143980	188780	--	--
Hmpn005101	C21H24O11	Sieboldin*	Chalcones	18777-73-6	186890	192310	187880	75960	62112	48018	45498	49913	54631	42522	72092	65390	--	--
Lmsn004797	C21H24O11	3-Hydroxyphloretin-4'-O-glucoside	Chalcones	-	115800	227730	225390	104750	85467	51529	68050	47243	58937	65189	58332	59462	--	--
mws1013	C9H6O4	Esculetin	Coumarins	305-01-1	12701	26784	23674	33542	48486	29793	24220	30770	23578	46253	33655	51243	C09263	--
pmn001492	C11H8O3	Ayapin	Coumarins	494-56-4	85123	148360	111820	466130	1608300	1038400	250020	501480	743080	544200	1231200	2040300	C18078	--
Hmcp002123	C10H8O4	Isoscopoletin (6-Hydroxy-7-Methoxycoumarin)	Coumarins	776-86-3	41623	26734	43972	9	9	9	9	9	9	9	9	9	C18079	--
mws1076	C11H10O4	Scoparone	Coumarins	120-08-1	488610	502950	616720	481660	375790	454020	258970	352350	400600	785430	820870	830790	C09311	--
mws1014	C10H8O5	Fraxetin (7,8-Dihydroxy-6-methoxycoumarin)	Coumarins	574-84-5	861710	633130	664820	9	9	9	9	9	9	9	9	9	C09265	--
Lmbp002962	C10H8O5	Isofraxetin	Coumarins	50656-75-2	14000000	14134000	11848000	82451	66310	102210	159490	155840	121300	30855	59123	37741	--	--
mws1639	C11H10O5	Isofraxidin*	Coumarins	486-21-5	86441	63730	45026	9	9	9	9	9	9	9	9	9	C17480	--
Lmjp002764	C11H10O5	Umckalin (7-hydroxy-5,6-dimethoxycoumarin)*	Coumarins	43053-62-9	189740	163960	162580	9	9	9	9	9	9	9	9	9	--	--
pmb2601	C15H16O7	7-Hydroxycoumarin-O-rhamnoside	Coumarins	-	9	9	9	10363	11393	6945.1	14818	30907	12057	33575	30998	25581	--	--
Lmbn001162	C15H16O9	Esculetin-7-O-glucoside*	Coumarins	-	14169000	15330000	14843000	1677800	680930	1076100	462570	408870	395180	225910	215800	233150	--	--
mws1015	C15H16O9	Esculin (6,7-DihydroxyCoumarin-6-glucoside)*	Coumarins	531-75-9	14950000	17467000	15154000	1782300	695560	1094300	483860	396850	397240	163970	252520	218270	C09264	--
Cmyn001328	C15H16O9	Daphnin*	Coumarins	486-55-5	15118000	16592000	16617000	1863900	642070	1139100	355840	305330	351100	222340	210560	219880	C01421	--
pmb3093	C16H16O9	Esculetin-7-O-quinic acid	Coumarins	-	16110	14644	33675	222180	136930	196740	7145.8	10010	10648	11499	16114	20181	--	--
MWSmce024	C16H18O9	Scopoletin-7-O-glucoside (Scopolin)	Coumarins	531-44-2	3742000	4336500	3560900	208130	236410	177850	445600	510500	270880	105420	150600	83774	C01527	ko00940,ko01110
Lmgp003270	C16H16O10	Scopoletin-7-O-glucuronide	Coumarins	132752-65-9	11973	8667.2	37703	84158	130350	186510	48717	43530	56249	58144	58681	131390	--	--
pma0104	C20H16O7	N-Sinapoylhydroxycoumarin	Coumarins	-	11508	19081	5336.5	9178.2	4338.3	10156	24184	22534	16068	11297	25445	17619	--	--
MWSmce025	C16H18O10	Fraxin	Coumarins	524-30-1	51018000	52867000	52736000	389860	448480	356580	804700	1058700	699430	185910	258040	215080	C09266	--
mad1424	C17H14O13	Ditartaroyl-hydroxycoumarin	Coumarins	-	241780	181560	207800	206960	220560	225800	202900	180860	162310	267490	236840	211470	--	--
Zmxp004722	C21H22O10	Thunberginol G 3'-Glucoside	Coumarins	-	1789900	1650800	1490800	1274300	963120	1310600	124410	124610	128020	204000	218110	293020	--	--
Hmbp002498	C21H26O13	Scopoletin-7-O-xylosyl(1→6)glucoside	Coumarins	-	79796	51938	52281	154940	224830	102010	84389	123700	57566	30976	59517	33254	--	--
Lmbn001181	C22H28O15	Fraxetin-7,8-di-O-glucoside	Coumarins	-	860400	879590	658260	9	9	9	9	9	9	9	9	9	--	--
Cmmn012461	C20H28O2	Dehydroabietic acid	Ditepenoids	1740-19-8	34520000	36133000	36131000	36180000	37485000	38006000	39436000	37507000	38022000	38034000	38239000	38593000	--	--
Lmbn014696	C20H30O2	Pimaric acid*	Ditepenoids	127-27-5	69832	60629	48197	45048	64279	45924	55622	56958	46920	52466	65949	37334	C09159	--
MWSslk208	C20H30O2	Kaurenoic Acid*	Ditepenoids	6730-83-2	65522	65191	42123	49783	71438	52848	59000	68230	59123	62335	81986	45383	C11874	ko00904,ko01100,ko01110
Cmmn013378	C20H30O2	Levopimaric acid*	Ditepenoids	79-54-9	58921	58292	40224	53066	72525	47765	60754	55473	51095	55027	71963	33099	--	--
pme0460	C15H14O6	Epicatechin*	Flavanols	490-46-0	6115300	6529600	5237600	3555700	2485000	2913000	782710	710930	874420	1644800	1466000	1817600	C09727	ko00941,ko01100,ko01110
MWSHY0167	C15H14O6	Catechin*	Flavanols	154-23-4	5998200	5892000	5118100	3352800	2364400	2785700	859030	650900	739030	1552200	1756500	1735200	C06562	ko00941,ko01110
Lmgp004167	C15H14O6	3',4,4',5,7-Pentahydroxyflavan (Luteoforol)*	Flavanols	13392-26-2	286020	107950	216860	681400	306830	241860	49226	40204	51342	86390	106540	99145	C05907	ko00941
pmc1990	C17H16O5	4'-Hydroxy-5,7-dimethoxyflavanone	Flavanols	-	35624000	38275000	43290000	41167000	38442000	37615000	30704000	37534000	26181000	23182000	32070000	33867000	--	--
Lmmp003109	C16H16O6	3'-O-Methyl-epicatechin	Flavanols	76549-34-3	16765	16805	13797	20997	33437	21754	8012.8	7847.1	13107	14753	14328	10821	--	--
mws0049	C15H14O7	Gallocatechin	Flavanols	970-73-0	316550	68307	62236	359500	320230	1513000	223460	136970	324250	1966500	2060400	1906800	C12127	ko00941,ko01110
mws0042	C15H14O7	Epigallocatechin	Flavanols	970-74-1	856460	233250	212070	82703	49089	2907200	22717	72068	21496	64515	64856	45030	C12136	ko00941,ko01110
mws1397	C22H18O10	Epicatechin gallate*	Flavanols	1257-08-5	17344	8436.2	8410.2	14860	12655	23958	19424	16192	6206.5	8784.2	20083	12904	--	--
mws0355	C22H18O10	Catechin gallate*	Flavanols	130405-40-2	14980	13598	5089.7	16135	14964	13587	14292	26539	7194.2	4537	10341	13536	--	--
pmn001418	C24H20O9	Cinchonain Id*	Flavanols	85022-67-9	1755400	1817900	1641200	32389	30408	20700	50281	16122	34840	5835.8	13638	11930	--	--
Smgp005565	C24H20O9	Cinchonain Ia*	Flavanols	85022-69-1	87134	94909	66067	3300.8	4391.6	1607.8	2355.9	1244.6	532.35	539.55	1985.3	554.85	--	--
Smgp105565	C24H20O9	Cinchonain Ib*	Flavanols	85081-24-9	499050	434130	431090	9722.8	3840.9	8504.7	10760	9	4146.2	9	9	9	C10217	--
pmn001417	C24H20O9	Cinchonain Ic*	Flavanols	85081-22-7	20577000	22784000	22533000	317950	167630	175980	187390	73524	114940	102800	66216	108880	--	--
pmn001415	C24H20O9	Catechin-(7,8-bc)-4β-(3,4-dihydroxyphenyl)-dihydro-2-(3H)-one*	Flavanols	-	13948000	16976000	12482000	255490	125960	133650	157680	54362	91441	109380	99519	116820	--	--
pmn001416	C24H20O9	Catechin-(7,8-bc)-4α-(3,4-dihydroxyphenyl)-dihydro-2-(3H)-one*	Flavanols	-	1260900	1711200	1471700	38109	15012	10993	32887	12927	35158	11905	10865	13024	--	--
HJN041	C21H24O11	Epicatechin glucoside*	Flavanols	-	2920800	2963900	1259900	4652800	3517300	3218300	922590	906450	946990	13954000	11720000	10997000	--	--
Zmdn002049	C21H24O11	Epicatechin-4'-O-β-D-glucopyranoside*	Flavanols	-	155100	124200	132660	37320	40385	33256	11918	9695.5	6533.7	13842	9543.9	13810	--	--
Zmdn002353	C21H24O11	Epicatechin-6-C-β-D-glucopyranoside*	Flavanols	-	343000	345890	333370	590520	341670	673810	37803	56523	46179	56158	68000	78439	--	--
Zmdn002400	C21H24O11	Epicatechin-3'-O-β-D-glucopyranoside*	Flavanols	-	481440	366400	253080	450960	295550	608530	46728	50847	37527	60752	78573	82149	--	--
Zmhn001257	C21H24O11	Catechin-5-O-glucoside*	Flavanols	-	11263	6916.5	21731	9613.7	5407	4094.1	4016.1	8677.6	5976.1	23321	20879	22710	--	--
mws0034	C22H18O11	Epigallocatechin-3-gallate*	Flavanols	989-51-5	19477	26720	19259	13580	21044	33992	42044	36855	29244	24090	32870	22583	C09731	--
mws2220	C22H18O11	Gallocatechin 3-O-gallate*	Flavanols	5127-64-0	12240	30842	20973	18926	40056	49818	56543	46894	33850	26590	33567	37737	--	--
pma0791	C24H24O13	Naringenin-7-O-(6''-malonyl)glucoside	Flavanols	-	139250	83746	108210	43855	23192	257860	11416	10892	10263	3319	11092	16773	--	--
pmb3114	C30H26O11	Epicatechin-epiafzelechin	Flavanols	-	348950	441940	349810	515700	331040	369940	77062	51290	61304	75890	107900	86079	--	--
Lmmp003672	C31H28O12	8,8'-Methylenebiscatechin	Flavanols	81555-08-0	47620	30574	38650	41171	17001	16029	9	9	9	12554	11318	13861	--	--
pmb2947	C45H38O18	Catechin-catechin-catechin	Flavanols	-	2281900	2015900	1760200	1139900	838960	743980	290650	202560	297130	416200	390450	436870	--	--
mws0463	C16H14O6	Hesperetin	Flavanones	520-33-2	9	9	9	1704.2	2521.7	2424.9	3080.1	1608.7	1519.4	4978.5	4897.1	3571.1	C01709	ko00941
Zmhn001036	C21H22O10	Choerospondin	Flavanones	81202-36-0	431650	325510	371950	218860	284610	286790	95971	123600	108890	142740	182560	192010	--	--
MWS20145	C21H22O11	eriodictyol 7-O-β-D-glucopyranoside*	Flavanones	-	1126300	937380	946670	461140	382120	444510	91509	110300	201640	105850	133310	189280	--	--
Jmgn004021	C21H22O11	6-C-Glucosyl-2-Hydroxynaringenin	Flavanones	-	2820500	2618800	3339800	1899100	1363100	2056300	603430	467090	619070	718460	992950	1026500	--	--
pmb3023	C21H22O11	Eriodictyol-8-C-glucoside*	Flavanones	1023271-51-3	1967800	1431600	1936600	652490	576320	688250	199160	186660	316460	399450	443310	472490	--	--
HJN086	C21H22O11	Eriodictyol-3'-O-glucoside*	Flavanones	-	1685400	1479700	1924500	454140	283530	585000	119950	96310	171620	144540	222400	233770	--	--
Lmsp004301	C21H22O11	3',5,5',7-Tetrahydroxyflavanone-7-O-glucoside*	Flavanones	-	1237100	869850	866870	599280	348680	430520	182010	99891	152170	108000	114330	171300	--	--
mws0057	C21H22O11	Eriodictyol-7-O-glucoside*	Flavanones	38965-51-4	407400	368750	231510	212660	145820	175380	47191	28228	50585	41338	56446	97280	--	--
Hmmp004965	C22H22O11	Diosmetin-7-O-glucoside*	Flavanones	20126-59-4	1344100	1476800	1543800	121040	96393	109580	97931	60734	104030	75120	79926	98282	--	--
pmp000579	C22H22O11	Diosmetin-7-O-galactoside*	Flavanones	-	1492400	1370800	1612200	125870	112650	135310	84107	62498	109110	73827	77908	98061	--	--
Lmzp002365	C22H24O11	Hesperetin-7-O-glucoside*	Flavanones	31712-49-9	111220	90688	103950	72561	53799	74346	39504	24874	30946	113390	114590	147200	C16422	ko00941
pme1598	C22H24O11	Hesperetin-5-O-glucoside*	Flavanones	69651-80-5	3837900	3974300	4087700	3396600	2932700	2406900	1778100	1307500	1963700	6586500	5238500	6330200	--	--
mws0046	C27H32O14	Naringenin-7-O-Neohesperidoside(Naringin)*	Flavanones	10236-47-2	435650	424450	394240	477610	431520	416690	137390	145780	151240	198640	308530	403360	C09789	ko00941
mws1066	C27H32O14	Naringenin-7-O-Rutinoside(Narirutin)*	Flavanones	14259-46-2	519620	542500	523750	545520	458400	430950	153390	202730	239110	304000	355170	425080	C09793	--
mws0791	C28H34O14	Poncirin (Isosakuranetin-7-O-neohesperidoside)*	Flavanones	14941-08-3	9	9	9	15380	44048	33649	13093	21645	30366	25685	45679	76561	C09830	--
MWSslk252	C28H34O14	Didymin (Isosakuranetin-7-O-rutinoside)*	Flavanones	14259-47-3	9	9	9	14290	37515	26365	13375	16134	29615	22913	40753	61934	--	--
mws1519	C27H32O15	Eriodictyol-7-O-Rutinoside (Eriocitrin)	Flavanones	13463-28-0	149220	126490	146220	58418	69177	54916	47706	43489	60678	63995	54572	61485	C09732	--
pme0001	C28H34O15	Hesperetin-7-O-neohesperidoside(Neohesperidin)*	Flavanones	13241-33-3	13852	11825	2507.6	167280	465480	564010	184440	232340	608730	226470	566260	1257600	C09806	ko00941
mws0036	C28H34O15	Hesperetin-7-O-rutinoside (Hesperidin)*	Flavanones	520-26-3	9	9	9	181470	445450	503060	161240	240390	563120	249970	544500	1226800	C09755	--
mws0914	C15H12O5	Pinobanksin	Flavanonols	548-82-3	13056	10770	16817	7174.6	6073.3	24882	3515.3	3434.8	2633.1	8014.7	9848.6	10886	C09826	ko00941
mws0044	C15H12O7	Dihydroquercetin(Taxifolin)	Flavanonols	480-18-2	14147	9919.9	23104	25860	31245	35250	7725.6	9	14466	28127	47151	59532	C01617	ko00941,ko01100,ko01110
mws0744	C15H12O8	Dihydromyricetin (Ampelopsin)	Flavanonols	27200-12-0	16693	7632	10809	248440	169260	312950	28382	54376	102720	54885	108980	176830	C02906	ko00941,ko01110
Lmtn002796	C21H22O11	Aromadendrin-7-O-glucoside*	Flavanonols	28189-90-4	3359500	3023700	2761900	1217600	1074100	1282700	519020	368660	514140	586620	817960	885220	--	--
mws1361	C21H22O11	Taxifolin-3-O-rhamnoside (Astilbin)	Flavanonols	29838-67-3	1922600	1605500	1779400	512880	380810	437920	99512	91194	126140	82074	91144	134860	C17449	--
Xmsn002700	C21H22O12	Taxifolin-3'-O-glucoside	Flavanonols	31106-05-5	111770	89218	98839	57120	52106	52894	74197	26504	29310	147140	133010	179120	--	--
HJN104	C21H22O13	Dihydromyricetin-3-O-glucoside	Flavanonols	-	75277	120710	96453	24695	24955	23169	41852	34870	31737	100190	100800	76424	--	--
pmb2979	C25H26O14	Hesperetin-7-O-(6''-malonyl)glucoside	Flavanonols	-	125140	65989	82941	248840	151260	250330	18257	23582	62807	47601	46355	71008	--	--
mws0058	C16H12O6	Diosmetin (5,7,3'-Trihydroxy-4'-methoxyflavone)	Flavones	520-34-3	11516	13138	10586	2182.5	4935.7	3944.4	3678	3166.5	2083.3	17694	18716	21025	C10038	--
MWSHY0069	C16H12O6	Hispidulin (5,7,4'-Trihydroxy-6-methoxyflavone)	Flavones	1447-88-7	9615.4	9738.8	8806	6398.9	4821.6	2936.2	4031.8	3549.2	4348.3	16426	14622	19242	C10058	--
Lmsp008264	C18H16O6	4'-Hydroxy-5,6,7-trimethoxyflavone	Flavones	6938-18-7	9	9	9	1004.7	3679.1	1511.5	2010.2	1251.4	382.1	4559.6	6333.8	1711.7	C14986	--
Lmzp004885	C17H14O7	Tricin (5,7,4'-Trihydroxy-3',5'-dimethoxyflavone)	Flavones	520-32-1	1245.1	1427	1127.6	9471.2	19308	7781.7	18680	14241	11566	18847	39777	25415	C10193	--
MWSHY0118	C19H18O6	Scutellarein tetramethyl ether	Flavones	1168-42-9	9	9	9	46657	64534	17893	60004	55824	12696	100210	134460	46669	C14472	--
Lmsp009872	C19H18O6	5,7,3',4'-Tetramethoxyflavone	Flavones	855-97-0	9	9	9	19073	30223	7831	22882	24801	6367.7	44051	55077	19731	--	--
mws1474	C18H16O7	5,7-Dihydroxy-3',4',5'-trimethoxyflavone	Flavones	18103-42-9	9	9	9	8846.1	9734.6	8772.7	7834.8	5063.2	5458.4	10734	11144	18506	C19807	--
MWSHY0178	C20H20O7	Sinensetin (5,6,7,3',4'-pentamethoxyflavone)	Flavones	2306-27-6	9	9	9	48402	67543	24496	61888	53440	19348	114810	135480	59988	C10186	--
Zmsp007375	C20H20O7	3,5,7,3'4'-Pentamethoxyflavone*	Flavones	1247-97-8	9	9	9	24505	35869	14544	33862	29644	12179	62114	76066	32248	--	--
mws0043	C21H22O8	Nobiletin (5,6,7,8,3',4'-Hexamethoxyflavone)	Flavones	478-01-3	3718.2	32152	4558.4	134420	144910	51792	186150	135770	77823	352510	396380	154390	C10112	--
Lmbp003668	C20H18O10	Kaempferol-3-O-arabinoside	Flavones	-	7271	2897.5	9	19813	10471	10086	9	9	9	17379	14410	21832	--	--
Lmlp005572	C21H20O10	Galangin-7-O-glucoside*	Flavones	-	225160	141040	144950	46793	14656	20506	5442.7	12011	18921	17350	18844	26586	--	--
mws0072	C21H20O10	Apigenin-5-O-glucoside*	Flavones	28757-27-9	145640	220700	109570	9323.6	17045	16196	7035.5	11393	4551.9	9763	3739	2934.9	--	--
MWSHY0189	C21H20O10	Apigenin-7-O-glucoside(Cosmosiin)*	Flavones	578-74-5	938060	894720	1048400	248260	175630	205850	22933	13421	22296	70826	86384	98703	C04608	ko00944
pmn001697	C21H18O11	Apigenin-7-O-glucuronide	Flavones	29741-09-1	10886	28468	16176	26179	52990	6405.8	6232.3	11426	38239	33592	49108	28808	--	--
mws0052	C21H18O11	Baicalin	Flavones	21967-41-9	50927	48961	72675	80552	101200	15252	16073	31739	86829	75221	58685	75792	C10025	--
pmp000573	C22H22O10	Acacetin-7-O-galactoside	Flavones	-	1679.4	2111.7	1684.6	5137.3	1056.9	3971.4	2449.7	3360.5	2174.4	5502.5	4295.2	5111.6	--	--
MWSHY0104	C21H20O11	Luteolin-7-O-glucoside (Cynaroside)*	Flavones	5373-11-5	810140	784060	796750	402310	319670	155980	232780	155940	267080	238650	381280	130460	C03951	ko00944
mws4167	C21H18O12	Luteolin-7-O-glucuronide	Flavones	29741-10-4	52985	36149	30181	38379	66370	9	26572	20293	66883	76838	70944	46694	C03515	ko00944
pmb3012	C22H22O11	Chrysoeriol-7-O-glucoside*	Flavones	19993-32-9	318820	324540	401560	12502	12811	18756	19212	3309	17609	15853	8336.2	15733	--	--
Cmyp002064	C22H22O11	Yuanhuanin*	Flavones	83133-14-6	281130	368120	353110	48737	27666	39641	89393	77887	101650	26725	33486	29784	--	--
pmb2999	C22H22O11	Chrysoeriol-5-O-glucoside*	Flavones	-	24162	19323	21917	40768	19669	36112	9484.9	5283.5	6403.6	20858	5826.8	22832	--	--
Zmgp004060	C22H22O11	paratensein-7-O-glucoside*	Flavones	-	1332800	1301100	1623100	133530	93965	100050	113660	64986	86037	79098	96673	111900	--	--
pmp000583	C22H20O12	Diosmetin-7-O-glucuronide	Flavones	35110-20-4	36227	20012	12653	23769	15052	4636.5	6142.5	8629.8	19583	24756	11206	25559	--	--
HJAP056	C23H24O11	Dihydroxy-dimethoxyflavone-7-O-glucoside	Flavones	-	6470.8	6843.7	11528	3507	3486.9	2680.7	13585	12489	16453	25385	17655	13024	--	--
Lmjp003295	C22H22O12	6-Methoxykaempferol-3-O-glucoside*	Flavones	63422-27-5	17533	14890	7763.6	24066	7546.2	36367	10457	5517.2	10562	6430	11718	25926	--	--
pma6640	C22H22O12	3'-O-Methyltricetin-7-O-glucoside*	Flavones	-	12286	16339	28692	19162	28454	48171	11810	15724	10589	17481	20831	25318	--	--
Lmtp003948	C22H24O12	3',5',5,7-Tetrahydroxy-4'-methoxyflavanone-3'-O-glucoside	Flavones	-	30700	28200	21941	12294	9	242030	3216.4	11920	12746	6993.5	9	11027	--	--
pmb0736	C23H24O12	Tricin-7-O-Glucoside	Flavones	32769-01-0	64996	56392	31682	7520.2	6519.9	5458.7	33617	42814	37735	42048	13238	17693	--	--
Lmtn002997	C22H22O13	Mearnsetin-3-O-glucoside	Flavones	-	45430	59126	51258	14922	16082	16063	21212	13518	21526	9932	22777	26008	--	--
pmb3045	C23H22O13	Tricin-7-O-Glucuronide	Flavones	-	11100	10266	10837	9	9	9	9	9	9	9	9	9	--	--
pmb3041	C23H22O14	Tricin-7-O-saccharic acid	Flavones	-	1717900	1663900	1279000	913500	844330	1019200	247040	191610	291130	188190	201830	329290	--	--
pmb0746	C27H26O11	Tricin-4'-O-guaiacylglycerol	Flavones	-	1564.2	1079.6	1263.9	2060	2987.6	3497.2	23424	16787	10754	7722.2	13534	2991.7	--	--
Lmpp003930	C30H26O12	Apigenin-7-O-(6''-p-Coumaryl)glucoside*	Flavones	-	1054300	1380000	937450	1855300	379900	1388200	363040	232750	326660	478430	502580	484190	--	--
pme0368	C27H30O14	Apigenin-7-O-rutinoside (Isorhoifolin)*	Flavones	552-57-8	1297000	1773900	1335100	2591600	1156000	1397800	417100	291690	409670	551180	636490	487190	--	--
Hmgp003641	C28H32O14	Chrysoeriol-6-C-rhamnoside-7-O-rhamnoside	Flavones	-	9725.9	25390	11586	76568	12038	7903.1	6714.7	12221	72221	21610	9293.2	33353	--	--
pmp001288	C28H32O14	Acacetin-7-O-rutinoside (Linarin)	Flavones	480-36-4	24697	58479	24278	193570	22876	20107	15860	21699	161800	43627	27339	62094	--	--
Lmyp004407	C30H26O13	Kaempferol-3-O-(2''-p-Coumaroyl)galactoside*	Flavones	-	9	9	9	27706	67331	45847	23548	33143	50256	43851	92531	146040	--	--
Lmyp004318	C30H26O13	Kaempferol-3-O-(6''-p-Coumaroyl)galactoside*	Flavones	-	9	9	9	28076	73963	40995	29213	35471	46655	38542	80410	121230	--	--
Hmjn004446	C30H26O13	Luteolin-7-O-(6''-caffeoyl)rhamnoside*	Flavones	-	9	9	9	16307	50344	24012	14469	18532	31176	19539	51510	79742	--	--
pmp000593	C27H30O15	Luteolin-7-O-rutinoside	Flavones	3563-98-2	19172	21930	20541	1855500	1675700	2346800	21999	11671	15512	883710	1075800	1730500	--	--
mws1073	C27H30O15	Apigenin-6,8-di-C-glucoside (Vicenin-2)	Flavones	23666-13-9	57182	85644	69275	12788	10675	13350	34861	20874	22227	13988	20375	17239	C10195	--
Wmkp002590	C27H30O15	5,7-Dihydroxy-4-methoxyflavone-3-O-xylose-(1-6)-glucose	Flavones	-	281620	133620	71648	85945	44567	1099800	15821	41224	19494	25499	29430	28236	--	--
MWSHY0080	C27H30O15	Luteolin-7-O-neohesperidoside (Lonicerin)*	Flavones	25694-72-8	58180	59501	45971	8192000	7847600	10601000	101200	50836	87550	4197700	4831700	6964100	C12630	ko00944
Lmyp003500	C28H24O15	Kaempferol-3-O-(2''-galloyl)galactoside*	Flavones	-	284930	230280	89130	81881	73372	63402	138430	70404	92593	88000	55185	49539	--	--
Lmyp003348	C28H24O15	Kaempferol-3-O-(6''-galloyl)galactoside*	Flavones	-	231730	229700	105460	129400	45180	57278	144420	77302	88890	95357	62914	55383	--	--
Hmjp003008	C27H28O16	Luteolin-7-O-glucuronide-5-O-rhamnoside	Flavones	-	9	9	9	57127	19810	64192	9	9	9	9395	17146	35804	--	--
pmb3002	C28H32O15	Chrysoeriol-7-O-rutinoside	Flavones	-	9	9	9	11546	23915	27892	9131.2	14607	40924	24411	21111	70357	--	--
mws1661	C28H32O15	Diosmetin-7-O-rutinoside (Diosmin)	Flavones	520-27-4	3489.2	12381	3662.9	25471	40985	64897	32704	25884	72186	49714	46631	179010	C10039	--
pmp001080	C28H32O15	Diosmetin-7-O-Neohesperidoside (Neodiosmin)	Flavones	38665-01-9	8815.2	10596	9	24605	31395	31432	15422	15979	35284	15184	61679	85807	--	--
Xmyp005599	C27H30O16	Kaempferol-3-O-galactoside-4'-O-glucoside	Flavones	-	9	9	9	186940	69364	137500	9	9	9	33906	58286	55785	--	--
Hmjp002999	C28H32O16	Isorhamnetin-3-O-rutinoside (Narcissin)*	Flavones	604-80-8	189120	162700	132640	336010	276930	353470	115320	78712	85416	97195	77756	138180	--	--
Hmqp003184	C29H30O18	Luteolin-7-O-(6''-malonyl)glucoside-5-O-arabinoside	Flavones	-	32470	14858	13991	27010	16705	14330	158790	153500	107110	134540	137420	74352	--	--
pmb2991	C33H40O19	Apigenin-7-O-glucoside-4'-O-rutinoside	Flavones	-	28483	28791	27358	9	9	9	9	9	9	9	9	9	--	--
mws1434	C21H20O10	Apigenin-6-C-glucoside (Isovitexin)	Flavonoid carbonoside	38953-85-4	384190	464130	464890	27671	30588	28330	22484	11597	23152	7075.8	14180	15296	C01714	ko00944
MWSHY0181	C21H20O10	Apigenin-8-C-Glucoside (Vitexin)	Flavonoid carbonoside	3681-93-4	223910	376130	333440	12549	9118.5	33021	15861	11385	7807.8	2645.7	7746.5	893.59	C01460	ko00941,ko00944
pme1611	C21H22O10	Isohemiphloin	Flavonoid carbonoside	3682-02-8	720720	1036000	690470	48032	46960	65284	41332	28212	39828	15202	26877	25043	--	--
HJAP010	C25H26O14	Luteolin-6,8-di-C-arabinoside	Flavonoid carbonoside	-	15118	17335	13396	33607	23003	20858	26039	20796	37282	30979	39096	24616	--	--
pmp000237	C26H26O15	Apigenin-6-C-(2''-glucuronyl)xyloside	Flavonoid carbonoside	-	616080	569550	417480	778510	577640	659420	157100	122000	168500	282020	357630	288920	--	--
Lmyp004081	C27H30O14	Isovitexin-2''-O-rhamnoside	Flavonoid carbonoside	-	152590	184980	128450	242380	172210	211040	76311	59198	50026	101980	88336	85548	--	--
pme3227	C27H30O14	Vitexin-2''-O-rhamnoside	Flavonoid carbonoside	64820-99-1	68268	87506	64437	128500	72327	73736	27241	19089	27040	39992	32212	38315	C12628	ko00944
pmb0665	C27H30O16	Luteolin-8-C-glucoside-7-O-glucoside	Flavonoid carbonoside	-	104070	111680	69305	267480	260660	184500	82892	79482	91627	299770	279120	302010	--	--
pmb0645	C28H34O16	Hesperetin-6-C-glucoside-7-O-glucoside	Flavonoid carbonoside	-	24287	15166	30820	66698	81617	55554	11445	15045	21760	45836	64762	63427	--	--
Zmpp002571	C15H10O7	Robinetin	Flavonols	490-31-3	273360	460430	470620	348620	177180	137790	213720	238890	229250	497010	473730	416050	C10177	--
Cmsp004086	C16H14O6	Dihydrokaempferide	Flavonols	137225-59-3	397760	196900	362610	312290	126550	270180	246180	189570	252500	524750	597530	502420	--	--
Lmdp003808	C16H12O7	Azaleatin (5-O-Methylquercetin)	Flavonols	529-51-1	48474	21283	28681	5959.8	8610.8	9285.2	11437	10205	10806	6941	4331.8	8174.5	C10022	--
Lmcp004369	C17H14O7	Quercetin-3',4'-dimethyl ether	Flavonols	3306-29-4	32414	30321	42240	17352	22590	33414	12779	12803	14662	9855.9	4844.5	5858	--	--
mws0055	C20H20O7	Tangeretin (4',5,6,7,8-Pentamethoxyflavone)*	Flavonols	481-53-8	2897.1	3871.5	3973.3	34838	34420	12676	47822	40132	22017	84673	90057	35726	C10190	--
pme0321	C21H20O10	Kaempferol-7-O-rhamnoside*	Flavonols	20196-89-8	392090	488560	446390	763200	638880	636350	68350	54283	76820	397610	405160	477890	--	--
mws0919	C21H20O10	Kaempferol-3-O-rhamnoside (Afzelin)(Kaempferin)*	Flavonols	482-39-3	354480	451660	363660	714340	562250	525540	62844	55676	51976	319370	351560	420810	C16911	ko00944
pmp000117	C22H24O9	3,5,6,7,8,3',4'-Heptamethoxyflavone	Flavonols	1178-24-1	1935.7	49405	2298.1	5947.4	6312.3	4146	10203	7728.2	75413	23642	27913	9685.4	--	--
mws2186	C20H18O11	Avicularin(Quercetin-3-O-α-L-arabinofuranoside)	Flavonols	572-30-5	422310	370770	416610	182650	153220	173240	186610	166350	234070	485740	400190	443020	--	--
mws4183	C20H18O11	Quercetin-3-O-arabinoside (Guaijaverin)*	Flavonols	22255-13-6	233280	208470	191520	39330	19232	25880	38652	27205	55186	69874	69987	66068	--	--
Lmfn004065	C20H18O11	Morin-3-O-arabinoside*	Flavonols	-	490610	456910	407120	204660	142060	181870	157290	150670	172600	481110	407730	476030	--	--
Lmfn004036	C20H18O11	Morin-3-O-lyxoside*	Flavonols	-	643700	423330	426770	219400	118130	162510	130720	126650	186200	430250	418340	415810	--	--
mws0089	C21H20O11	Kaempferol-7-O-glucoside*	Flavonols	16290-07-6	2644500	2799400	2712500	334880	273040	315260	241990	169750	297600	153150	147010	156150	--	--
MWSHY0136	C21H20O11	Kaempferol-3-O-glucoside (Astragalin)*	Flavonols	480-10-4	4315100	3165600	3614900	263630	258040	250300	217860	156490	202360	895180	846990	937090	C12249	ko00944,ko01110
Xmyp005654	C21H20O11	Kaempferol-4'-O-glucoside*	Flavonols	-	3865500	3568000	3751300	345150	266780	219290	272770	164520	281960	175520	119640	80855	--	--
mws0913	C21H20O11	Kaempferol-3-O-galactoside (Trifolin)*	Flavonols	23627-87-4	2979700	2856500	3388100	302420	258340	297560	253360	174440	320240	162330	148920	131040	C12626	ko00944
mws0045	C21H20O11	Quercetin-3-O-rhamnoside(Quercitrin)	Flavonols	522-12-3	24098000	20839000	20946000	13958000	7970100	11087000	14585000	12495000	16184000	31432000	30096000	30850000	C01750	ko00944
Lmzn001894	C21H18O12	Kaempferol-3-O-glucuronide	Flavonols	22688-78-4	27788	32663	36485	32172	61968	13097	19970	16199	30730	42316	36023	50876	--	--
Lmpn006208	C22H22O11	8-Methoxykaempferol-7-O-rhamnoside	Flavonols	-	221100	177350	259880	53062	33937	44974	83568	50586	78720	35184	28890	42105	--	--
Hmcp002539	C22H22O11	Isorhamnetin-3-O-rhamnoside	Flavonols	-	493440	383360	705470	157370	94942	147870	216280	155540	196830	109910	94140	111040	--	--
Lmdp003286	C21H20O12	Isohyperoside*	Flavonols	35589-21-0	7233100	7073400	6952200	7554300	5816100	6391400	4177100	2802800	4410300	10195000	11263000	13333000	--	--
pmp001309	C21H20O12	6-Hydroxykaempferol-7-O-glucoside*	Flavonols	-	386180	561540	451750	921070	597900	601990	277070	212310	347220	641510	407180	671970	--	--
mws0056	C21H20O12	Myricetin-3-O-rhamnoside (Myricitrin)	Flavonols	17912-87-7	77081	71073	43511	19840	16497	735220	3195.2	11520	5666.2	13300	12801	14549	C10108	--
mws0856	C21H20O12	Quercetin-4'-O-glucoside (Spiraeoside)*	Flavonols	20229-56-5	4294700	4518100	4430300	3768100	2592000	2905000	1813800	1449000	2096900	6729700	5291500	7073200	--	--
Zmhp004034	C21H20O12	Rhodiolgin*	Flavonols	94696-39-6	18249	10095	12450	45520	21517	39556	17799	8589.2	31020	52742	51160	51682	--	--
MWSHY0046	C21H20O12	Quercetin-3-O-glucoside (Isoquercitrin)*	Flavonols	482-35-9	6051500	8458800	6108100	6329900	5511800	5996400	3155200	2542100	4230900	13234000	11032000	13912000	C05623	ko00944,ko01100,ko01110
mws1329	C21H20O12	Quercetin-7-O-glucoside*	Flavonols	491-50-9	3843100	2775800	3618700	2206100	1841400	1993200	866440	731450	1387700	3645100	3773300	4670400	C12639	--
Hmmp002121	C23H16O11	Isorhamnetin-3-O-gallate	Flavonols	-	20820	14022	28928	13048	19671	21129	13157	15282	15860	8118.5	18806	9294.4	--	--
Lmjp002906	C22H22O12	Rhamnetin-3-O-Glucoside*	Flavonols	27875-34-9	417530	374120	505170	172990	176910	220420	146330	81190	95990	87230	69672	69764	--	--
pma0214	C22H22O12	6-C-Methylquercetin-3-O-glucoside*	Flavonols	-	11803	3152.9	10446	17180	20983	11828	8162.8	2667.5	905.11	2270.5	4546	10890	--	--
Hmcp002207	C22H22O12	Isorhamnetin-7-O-glucoside (Brassicin)*	Flavonols	6743-96-0	419730	316470	453070	182430	155860	243890	78792	68957	124620	77713	70388	133760	--	--
Lmpp003465	C21H20O13	Myricetin-3-O-glucoside	Flavonols	19833-12-6	18653	19742	23718	14928	6339.3	215790	13553	19681	7999.7	16880	14100	13644	--	--
pmn001642	C23H20O13	Kaempferol-3-O-(2''-O-acetyl)glucuronide	Flavonols	-	133590	71536	146070	30620	23769	17299	14959	19472	22928	16885	15759	24843	--	--
Hmln002189	C24H22O15	Quercetin-3-O-(6''-malonyl)galactoside	Flavonols	-	33583	25920	39720	6457.5	14764	13276	14792	13748	26933	14816	13603	12689	--	--
pme2493	C27H30O14	Kaempferol-3,7-O-dirhamnoside (Kaempferitrin)	Flavonols	482-38-2	3680100	3904000	2799200	6098100	3528000	4076200	1156700	994820	1308700	1817900	1917000	1304900	C16981	--
HJAP148	C26H28O15	Kaempferol-3-O-sambubioside	Flavonols	27661-51-4	74683	97807	61578	120350	79820	111220	26125	12648	44394	9	9	9	--	--
mws1290	C30H26O13	Kaempferol-3-O-(6''-p-Coumaroyl)glucoside (Tiliroside)*	Flavonols	20316-62-5	9	9	9	18701	55000	33882	17255	27677	32947	27791	53720	90961	C17140	--
MWSslk254	C27H30O15	Kaempferol-3-O-glucorhamnoside*	Flavonols	40437-72-7	48621	58515	59416	9414000	10720000	9982800	113300	48060	69716	4285700	5149600	8241600	--	--
pme1605	C27H30O15	Kaempferol-3-O-robinobioside(Biorobin)*	Flavonols	17297-56-2	34791	42116	26895	4614400	4675700	5163000	33763	26543	36910	2132800	2289900	3352300	--	--
Lmsp004670	C27H30O15	Kaempferol-3-O-glucoside-7-O-rhamnoside*	Flavonols	-	77285	72604	70326	9087300	7325600	9151300	59058	56941	60610	3574800	4705600	7264700	--	--
MWSHY0061	C27H30O15	Kaempferol-3-O-neohesperidoside*	Flavonols	32602-81-6	58319	72035	64776	8332800	8348700	8918200	85732	61784	76839	3536800	4699100	7078700	--	--
Zmcp003989	C27H30O15	Kaempferol-3-O-rhamnosyl(1→2)glucoside*	Flavonols	-	9875.2	9	9	183680	160990	107490	9	9	9	71070	110890	112610	--	--
Lmsn002815	C27H30O15	Kaempferol-3-O-rutinoside(Nicotiflorin)*	Flavonols	17650-84-9	20662	16233	8992.3	1565200	1310000	1831500	6701.8	12289	5060.3	650810	852470	1330200	C21833	ko00944,ko01110
Lmjp002596	C26H28O16	Quercetin-3-O-xylosyl(1→2)glucoside*	Flavonols	-	52581	60620	91682	27208	31973	30689	51575	23940	75404	45346	42089	50559	C12637	ko00944
Lmtp004044	C26H28O16	Quercetin-3-O-apiosyl(1→2)galactoside*	Flavonols	-	57967	63663	62342	56187	41471	30732	94723	43091	46618	55752	23637	46760	--	--
Hmbp001825	C26H28O16	Quercetin-3-O-sambubioside*	Flavonols	83048-35-5	61128	29950	80168	37019	26566	29279	54147	29245	60797	58459	42315	41922	--	--
Lmyp003599	C28H24O15	Kaempferol-3-O-(6''-galloyl)glucoside*	Flavonols	56317-05-6	164110	197800	108990	113020	62899	52714	113600	91831	90228	87288	45963	47859	--	--
Zmhp003716	C27H30O16	Rhodionidin*	Flavonols	-	153780	153550	110600	107230	104890	87854	55292	59867	72444	144110	135020	160100	--	--
Lmbp002336	C27H30O16	Quercetin-3-O-(2''-O-rhamnosyl)galactoside*	Flavonols	-	147610	164560	132840	73385	111000	106490	55398	33753	59442	141520	97272	125170	--	--
MWSHY0067	C27H30O16	Quercetin-3-O-rutinoside (Rutin)*	Flavonols	153-18-4	1886800	2277200	1632800	4669300	4289200	4072700	1707400	1532500	1735800	7593300	6940500	6753400	C05625	ko00944,ko01100,ko01110
pmn001583	C27H30O16	Quercetin-3-O-robinobioside*	Flavonols	52525-35-6	1650600	1211800	1267100	2243900	1568400	1436700	688760	503630	584870	2541600	2394500	2569500	--	--
Lmsp004166	C27H30O16	Quercetin-3-O-glucoside-7-O-rhamnoside*	Flavonols	-	2082300	2862600	1978000	4566600	4689900	3393500	1717600	1679300	1964300	7618100	6959000	7249400	--	--
Lmmp003091	C27H30O16	Quercetin-3-O-(4''-O-glucosyl)rhamnoside*	Flavonols	59262-54-3	2431700	2303100	1686000	4480500	4677600	3722600	1526200	1484900	1892900	7341500	6752600	7433300	C17563	--
Lmjp002461	C27H30O16	Quercetin-3-O-neohesperidoside*	Flavonols	117611-67-3	2431300	2363700	1516300	4841600	4230900	3777500	1465400	1275700	1895500	6650900	6427200	7337400	--	--
MWSHY0064	C28H32O16	Isorhamnetin-3-O-neohespeidoside*	Flavonols	55033-90-4	164930	117980	119040	281450	248410	305010	95314	75474	102700	84564	101610	175410	--	--
pmp001311	C27H30O17	6-Hydroxykaempferol-7,6-O-Diglucoside*	Flavonols	-	10512	6338.5	8644.2	32542	17349	14615	18962	11359	18681	9818.5	10130	16836	--	--
pmp001310	C27H30O17	6-Hydroxykaempferol-3,6-O-Diglucoside*	Flavonols	-	38214	39189	38183	112430	116360	104630	36642	29589	38421	81088	99512	92066	--	--
Lmtp003677	C27H30O17	Quercetin-3-O-sophoroside (Baimaside)*	Flavonols	18609-17-1	7721.1	14792	13076	31434	24173	37362	7055.4	6087.2	2624.2	33336	15082	45242	C12667	ko00944
HJAP061	C32H38O20	Quercetin-3-O-(2''-O-arabinosyl)rutinoside	Flavonols	-	12064	15911	20612	8228.5	2267.9	5091.9	11624	7928.2	8293.8	15687	24917	16814	--	--
Lmpp003268	C33H40O20	Kaempferol-3-O-rutinoside-7-O-glucoside	Flavonols	-	9	9	9	96924	102750	117920	9	9	9	52916	68686	105010	--	--
Lmmp002334	C33H40O21	Quercetin-3-O-rutinoside-7-O-glucoside	Flavonols	-	10224	10680	9531.2	45984	38059	24693	16086	18461	19585	45566	63608	53681	--	--
Hmcp001589	C34H42O21	Isorhamnetin-3-O-rutinoside-4'-O-glucoside	Flavonols	111393-97-6	727.34	1475.8	1427.9	5812.5	5783.8	5809.5	686.33	2819.8	2839.5	3668.1	716.27	5063.8	--	--
mws0752	C11H22O2	Undecylic Acid	Free fatty acids	112-37-8	421410	389020	504110	326770	364850	393900	380950	356410	377170	358250	385900	411790	C17715	--
pmb2640	C12H24O2	Dodecanoic acid (Lauric acid)	Free fatty acids	143-07-7	485550	350230	171070	55190	82689	125390	62701	121890	171720	69891	89077	171730	C02679	ko00061,ko01100,ko01110
MWS1900	C11H20O4	Undecanedioic acid	Free fatty acids	1852-04-6	42997	57443	51077	114330	324620	204010	76444	120290	162180	131630	275450	371680	--	--
mws5045	C12H24O3	12-Hydroxydodecanoic acid	Free fatty acids	505-95-3	2815	4871.4	2465.8	2211.9	1725.2	2874.2	3541.2	5643	6032.5	3232.7	3344	2563.4	C08317	--
mws0119	C14H28O2	Myristic Acid	Free fatty acids	544-63-8	10951000	11771000	10062000	6821500	8293400	7328900	8482400	9178300	9078600	6515500	8171900	8353700	C06424	ko00061,ko01100
MWS0552	C15H28O2	Cis-10-Pentadecenoic Acid(C15: 1)	Free fatty acids	84743-29-3	1962100	2040600	2368900	1647300	2208700	2212500	1655600	1747100	1623300	1437000	1704200	1520300	--	--
pme2827	C16H32O	Palmitaldehyde	Free fatty acids	629-80-1	76962000	76675000	77473000	79796000	76432000	76462000	74357000	76371000	73957000	77285000	77052000	77178000	C00517	ko00071
mws0359	C15H30O2	Pentadecanoic Acid	Free fatty acids	1002-84-2	109540	114180	131220	83370	133860	139230	125470	143780	125710	102400	110590	127590	C16537	--
MWS2430	C15H30O2	13-methylmyristic acid	Free fatty acids	2485-71-4	88816	142100	143910	62076	76756	66935	74897	86028	77370	61014	69975	80001	--	--
MWS5231	C13H24O4	Tridecanedioic acid	Free fatty acids	505-52-2	103570	120850	124530	104960	146550	111950	101350	108500	129080	116950	139240	174680	--	--
Lmcn009122	C16H30O2	(7Z)-Hexadecenoic acid	Free fatty acids	2416-19-5	20432	21630	29957	14163	15518	12713	14213	12568	17931	11362	12717	12752	--	--
mws0361	C16H30O2	Palmitoleic Acid	Free fatty acids	373-49-9	8330	12323	17647	4666.9	7155.6	3715.9	5773.7	4953.3	3906.4	7042.5	8105.5	5400	C08362	ko00061
mws1488	C16H32O2	Palmitic acid	Free fatty acids	57-10-3	47422	59357	56410	45681	44812	64586	46399	42322	64720	50538	45413	57200	C00249	ko00061,ko00062,ko00071,ko00073,ko01040,ko01100,ko01212
Hmsn000210	C17H30O2	Methyl 7,10-hexadecadienoate	Free fatty acids	-	3483200	3262400	3298900	1932400	2069300	1960900	1950300	2071200	1994800	2015700	2181300	2115300	--	--
mws0383	C17H32O2	10-Heptadecenoic Acid	Free fatty acids	29743-97-3	1993300	3158300	3275100	1285500	1423400	1986400	1546100	1515200	2832100	1213000	1035300	1898100	--	--
pmf0293	C18H38O	1-Octadecanol	Free fatty acids	112-92-5	66108	67996	61905	65398	63165	65278	71703	69695	70550	72247	67551	70166	--	--
mws0366	C18H30O2	γ-Linolenic Acid	Free fatty acids	506-26-3	36221000	35585000	46506000	21802000	8417200	29511000	25599000	15409000	47865000	23551000	10947000	27893000	C06426	ko00591,ko01040,ko01100
Lmbn005923	C18H30O2	Crepenynic acid	Free fatty acids	2277-31-8	78033	83140	105680	42780	14208	58635	49582	28634	106230	42793	18997	51904	C07289	ko00591
pmb0889	C18H30O2	Punicic acid (9Z,11E,13Z-octadecatrienoic acid)	Free fatty acids	544-72-9	147820	341280	190910	105600	62180	148620	92368	74000	145520	122880	58708	92673	C08364	--
mws0367	C18H30O2	α-Linolenic Acid	Free fatty acids	463-40-1	37715000	37595000	49641000	23017000	9256200	30627000	27035000	16210000	50218000	25554000	11965000	29528000	C06427	ko00592,ko01040,ko01100,ko01110
mws1491	C18H32O2	Linoleic acid	Free fatty acids	60-33-3	13565000	15246000	14041000	11459000	8349500	16740000	10399000	9556300	14707000	12714000	9630700	14444000	C01595	ko00591,ko01040,ko01100
YC512118	C18H35NO	Oleamide (9-Octadecenamide)	Free fatty acids	301-02-0	2125.1	2735.8	7453.8	6545.4	5034.7	3360.8	4610.1	3820.8	4662.5	5799.9	6428.6	4241	C19670	--
mws0396	C18H34O2	Elaidic Acid	Free fatty acids	112-79-8	13483000	14203000	19908000	7779000	4406900	15380000	11662000	8229300	31717000	11841000	9241700	24854000	C01712	--
mws2623	C18H34O2	11-Octadecanoic acid(Vaccenic acid)	Free fatty acids	506-17-2	4529300	4593700	6458800	2829300	1460900	5112200	4113900	2941400	10783000	3996400	3176500	8445500	C21944	--
Lmyn012331	C18H34O2	Petroselinic acid	Free fatty acids	593-39-5	4654600	4677500	6755400	2665200	1605500	5561500	4064800	2967400	10597000	4104100	3362200	8417500	C08363	--
MWSslk132	C16H30O4	Hexadecanedioic acid	Free fatty acids	505-54-4	206980	215370	153600	27112	36881	38097	31823	30270	43629	37870	56166	62209	C19615	ko00073,ko01100
mws1436	C18H38O2	1,18-Octadecanediol	Free fatty acids	3155-43-9	5389.8	76378	1597.7	9	9	9	9	9	9	9	9	9	--	--
pmb0885	C18H26O3	4-Oxo-9Z,11Z,13E,15E-Octadecatetraenoic Acid	Free fatty acids	-	18620	7277.2	14558	2017.4	1233.1	1966	1834.2	1080.2	2264.3	9	9	9	--	--
Zmyn004548	C18H28O3	12-Oxo-phytodienoic acid	Free fatty acids	85551-10-6	4557.9	1998.5	5416.7	1750.1	9	2563.4	9	533.73	2192.5	821.29	9	1851.2	C01226	ko00592,ko01100,ko01110
Zmyn004676	C18H30O3	17-Hydroxylinolenic acid	Free fatty acids	-	162310	120010	169880	59528	40830	80481	72548	50182	144070	71366	55652	92339	C16346	ko00592
Zmpn003368	C18H30O3	13S-Hydroxy-9Z,11E,15Z-octadecatrienoic acid	Free fatty acids	87984-82-5	74440	65690	203500	40239	10532	49571	49495	20945	129260	26405	11014	37261	C16316	ko00592
Lmbn005369	C18H32O3	13(S)-HODE;13(S)-Hydroxyoctadeca-9Z,11E-dienoic acid	Free fatty acids	10219-69-9	122590	170810	141510	74596	42526	87205	69748	49010	102650	56396	36061	59149	C14762	ko00591
Rfmb091	C18H32O3	9S-Hydroxy-10E,12Z-octadecadienoic acid	Free fatty acids	15514-85-9	145870	219790	167170	107660	52437	110710	76974	61741	136120	79803	47564	74940	C14767	ko00591
Zmyn004714	C18H34O3	Ricinoleic acid	Free fatty acids	141-22-0	26507	24244	21867	24290	23739	20828	22264	21522	23187	19440	24441	26082	C08365	--
pmf0297	C20H42O	1-Eicosanol	Free fatty acids	629-96-9	28658	28308	25442	26460	24024	32738	32233	30016	35347	32908	36175	35480	--	--
Zmyn005384	C18H36O3	2R-Hydroxyoctadecanoic Acid	Free fatty acids	26633-48-7	22279	38636	30590	19892	24028	25654	27484	30678	22816	33692	39728	43033	C03042	--
pmn001610	C20H36O2	Eicosadienoic acid	Free fatty acids	5598-38-9	102720	167390	121370	151630	113280	267530	210150	158780	282210	216650	196270	298740	C16525	ko01040
Zmzn003953	C18H30O4	13(s)-hydroperoxy-(9z,11e,15z)-octadecatrienoic acid	Free fatty acids	67597-26-6	140220	140200	110440	90157	97536	89154	91887	104380	96973	79070	89267	96412	C04785	ko00592,ko01100,ko01110
MWS80006	C18H32O4	9-Hydroperoxy-9Z,11E-Octadecadienoic Acid	Free fatty acids	5502-91-0	145730	133240	134490	9	9	9	9	9	9	9	9	9	C14827	ko00591,ko01100
Rfmb087	C18H32O4	9-Hydroxy-13-oxo-10-octadecenoic Acid	Free fatty acids	-	226420	349840	159510	132010	63089	103570	125410	115080	241410	92222	68508	127400	--	--
Lmbn005287	C18H32O4	7S,8S-DiHODE; (9Z,12Z)-(7S,8S)-Dihydroxyoctadeca-9,12-dienoic acid	Free fatty acids	143288-65-7	370700	316620	358770	9	9	4763.6	9	9	10491	10389	9743.4	10630	C07354	ko00591
pmf0397	C20H40O2	Arachidic acid	Free fatty acids	506-30-9	19823	22205	22165	12136	18874	13727	21826	26333	12730	14909	18915	16219	C06425	ko01040
Lmbn005487	C18H34O4	12,13-DHOME; (9Z)-12,13-Dihydroxyoctadec-9-enoic acid	Free fatty acids	263399-35-5	155150	203810	110390	14869	15769	15315	16527	16358	13294	9774.6	21831	28193	C14829	ko00591
pmn001691	C18H32O5	9,12,13-Trihydroxy-10,15-octadecadienoic acid	Free fatty acids	-	17838	33895	39737	7701.6	3397.4	9178	7780.3	12333	18119	6347.8	3269.6	9626.2	--	--
Hmqn003054	C18H34O5	9,10,11-Trihydroxy-12-octadecenoic acid	Free fatty acids	61911-67-9	1493.7	2153.3	1052.9	4471.8	10617	7448.7	2571.1	5529.9	6965.8	6003.2	10470	15411	--	--
pmn001694	C18H34O5	9,10,13-Trihydroxy-11-Octadecenoic Acid	Free fatty acids	29907-57-1	61311	188360	155300	81689	129560	105340	77557	93316	115780	123260	153970	129320	C14835	ko00591
Lmbn003970	C18H34O5	9,12,13-TriHOME; 9(S),12(S),13(S)-Trihydroxy-10(E)-octadecenoic acid	Free fatty acids	97134-11-7	3028.7	3517.9	5520.9	9593.1	17994	12718	6460.1	8791.4	7978.9	13749	21086	20432	C14833	ko00591
Lmyn011997	C22H42O2	Erucic acid	Free fatty acids	112-86-7	5773.2	7012.5	6073	9008.5	8776.8	2944.3	7299	7902.2	4817.7	7149.1	8648.1	8978.7	C08316	ko01040
pmf0400	C22H44O2	Docosanoic acid (Behenic acid)	Free fatty acids	112-85-6	19022	13931	18631	11704	12000	7016.8	12656	17283	12311	16356	21267	17722	C08281	ko00073,ko01040
pmp001260	C22H37NO3	N-(2-Hydroxyethyl)eicosapentaenoic acid	Free fatty acids	-	44466	25773	18134	1985.9	9	4388.2	17779	3040.9	6393.8	9	9	9	--	--
pmp001276	C33H56O14	1-Linolenoyl-rac-glycerol-diglucoside	Free fatty acids	-	134480	167590	163100	88766	86248	119560	99816	101840	123060	80094	93296	96871	--	--
pmb0302	C2H8NO3P	2-Aminoethylphosphonate	Glycerol ester	2041-14-7	22308	33857	18483	34850	19629	24157	33848	29852	25354	18895	23924	17640	C03557	ko00440,ko01100,ko02010
pmb0128	C13H24O2	δ-Tridecalactone	Glycerol ester	7370-92-5	51228	23955	96178	21818	13809	39533	45172	28475	93659	17993	16830	31728	--	--
pmb1650	C18H30O2	Octadeca-11E,13E,15Z-trienoic acid	Glycerol ester	25575-00-2	26605000	27818000	32515000	17785000	22579000	24052000	20239000	18391000	21859000	28280000	30848000	34099000	--	--
pmp001284	C19H38O4	Monopalmitin	Glycerol ester	542-44-9	86453	94163	102890	84442	92864	88522	93862	107020	87123	87161	102680	94427	--	--
Lmhp011562	C21H36O4	1-α-Linolenoyl-glycerol	Glycerol ester	-	23865	28815	24780	8377.4	5610.4	6956.7	8463.9	5877.5	12115	5301.6	4133.9	6618.9	--	--
Lmhp011388	C21H36O4	2-α-Linolenoyl-glycerol	Glycerol ester	55268-58-1	36533	43090	26618	8380.9	4798	8690.6	7814.8	6879	14333	5809.2	3777.3	7590.1	--	--
pmp001283	C21H38O4	1-Monolinolein	Glycerol ester	26545-74-4	17721	29362	22231	26629	18778	38717	17589	17509	23213	17810	13599	19296	--	--
pmb0296	C21H40O4	1-Oleoyl-Sn-Glycerol	Glycerol ester	129784-87-8	539280	495460	631620	437310	169340	662900	756800	521230	1358100	534690	357860	912910	--	--
Hmyn007168	C22H45O9P	LysoPG 16:0	Glycerol ester	-	3914.5	4499.7	6586.8	7191.2	5440.2	3784.8	6074.3	6201.7	5746.9	8019.9	5904.9	5313.6	--	--
Lmhp009526	C27H46O9	2-α-Linolenoyl-glycerol-1-O-glucoside	Glycerol ester	-	33128	40089	55356	11500	5202.4	21944	14372	9389.3	17416	7536.3	5802	9516.1	--	--
Lmhp009773	C27H46O9	1-α-Linolenoyl-glycerol-3-O-glucoside	Glycerol ester	-	42720	38080	48676	14548	5402.7	17086	16981	11312	24461	8150.1	4451.7	16394	--	--
Lmhp010573	C27H48O9	1-Linoleoylglycerol-3-O-glucoside	Glycerol ester	-	4900.2	4659.5	5410.3	4814.8	2623.9	6192.7	4291.5	2810.6	3890.5	3552.9	2523.5	3111.7	--	--
Hmyn007087	C25H49O11P	LysoPI 16:0	Glycerol ester	-	1958.9	2269.4	2461.4	1753.9	1790.6	2400.6	1227.7	1792	2440.4	1497.4	1499.9	1375	--	--
Hmyp007792	C32H62NO9P	PE(oxo-11:0/16:0)	Glycerol ester	-	62718	39626	27038	32087	23013	31559	41629	98181	59493	38806	34102	37124	--	--
Lmxp010913	C35H66NO9P	1-(9Z-Octadecenoyl)-2-(9-oxo-nonanoyl)-sn-glycero-3-phosphocholine	Glycerol ester	-	108040	74922	103210	62383	31238	60144	158610	195750	158860	46590	34063	67818	--	--
Lmhp008744	C33H56O14	1-α-Linolenoyl-glycerol-2,3-di-O-glucoside	Glycerol ester	-	1200.3	1752.7	4028	965.42	961.3	2067.2	827.47	1041.1	3288.2	1277.8	1838.5	1426.3	--	--
Lmhp008513	C33H56O14	2-α-Linolenoyl-glycerol-1,3-di-O-glucoside	Glycerol ester	-	25200	37142	46565	10140	6645.2	18694	20026	8666.1	42087	12528	5963.8	18501	--	--
Lmyn005812	C33H56O14	Gingerglycolipid A	Glycerol ester	145937-22-0	40707	47683	73083	33494	16820	73705	43346	34669	87416	34865	28139	60894	--	--
Lmyn006011	C33H58O14	Gingerglycolipid B	Glycerol ester	88168-90-5	10243	9140.5	11743	21223	9856.6	17285	15332	16839	23895	8074.1	7518.5	22901	--	--
Lmhp009190	C33H58O14	2-Linoleoylglycerol-1,3-di-O-glucoside	Glycerol ester	-	17392	16069	12262	18123	7256.2	15753	9318.4	11385	14415	13934	9060.9	14395	--	--
Lmyn006221	C33H60O14	Gingerglycolipid C	Glycerol ester	-	138910	142700	210730	89945	42469	172530	187950	114000	325240	104720	83025	230160	--	--
Lmgp003335	C21H20O10	4',5-Dihydroxyisoflavone-7-O-galactoside*	Isoflavones	-	943850	761130	1033500	213890	164190	200310	24899	4521.7	26349	84288	75555	68578	--	--
pmp000194	C24H22O13	6''-O-Malonylgenistin	Isoflavones	51011-05-3	29086	27623	19316	9	9	9	9	9	9	9	9	9	C16192	ko00943
mws0097	C20H22O6	Pinoresinol*	Lignans	487-36-5	18548	11745	24780	23756	16056	20983	6381.2	8753	10477	23128	18019	33317	C05366	ko00998,ko01100,ko01110
Lmdn004267	C20H22O6	Epipinoresinol*	Lignans	24404-50-0	19247	11448	21470	17403	9195.9	21021	4013.3	5927.9	11553	19894	18769	32060	--	--
Hmcn002743	C22H26O8	Lirioresinol A	Lignans	21453-71-4	11002	7766.4	14497	19103	19883	24317	4891.2	4393.1	10037	34886	32409	53540	--	--
Cmmn004667	C25H32O10	massonianoside A*	Lignans	623945-11-9	1736800	1010500	1083100	238030	229840	231980	134500	111480	147660	75003	48985	83156	--	--
Lmmn003041	C25H32O10	Isolariciresinol-9'-O-xyloside*	Lignans	97055-97-5	1419100	1068400	1140000	191650	238410	259560	132620	124840	106380	78861	49590	124320	--	--
HJN054	C25H34O10	Secoisolariciresinol-9'-O-xyloside	Lignans	-	96676	76382	95587	82507	79745	63062	10639	14994	13311	57046	33684	39847	--	--
pmp000682	C26H32O11	Matairesinol-4'-O-glucoside (Matairesinoside)	Lignans	23202-85-9	40514	50791	41581	95634	94769	86268	21683	21590	23116	67648	35646	47557	--	--
pmn001378	C26H32O11	Pinoresinol-4-O-glucoside	Lignans	41607-20-9	388920	278790	340390	1446400	1032700	1765200	229930	261990	440040	291160	335600	522300	C17529	--
Cmsp005051	C26H34O11	Isolariciresinol-9-O-glucoside	Lignans	-	9	9	9	7411.5	5752.2	6663.5	9	9	9	88888	137290	141000	--	--
Jmzn003343	C26H34O11	Saikolignanoside A*	Lignans	-	169060	219340	138290	27451	29308	45110	34186	20331	44532	17274	20173	36332	--	--
Jmzn003632	C26H34O11	Manglieside D*	Lignans	-	1468000	1682300	946880	872400	865640	895930	206840	131600	326770	194570	174270	305630	--	--
Lmmn002274	C26H34O11	Isolariciresinol-9'-O-glucoside*	Lignans	63358-12-3	1416800	1710600	1190100	1090900	938760	1283200	664680	637000	959220	771310	787220	1126600	--	--
Lmmn003320	C26H34O11	5'-Methoxyisolariciresinol-9'-O-xyloside	Lignans	-	185240	70731	137880	9	9	9	9	9	9	9	9	9	--	--
Lmyn003971	C26H34O11	Dihydrodehydrodiconiferyl alcohol-4-O-β-D-glucopyranoside*	Lignans	-	1303300	1529300	1136300	862160	694660	1002100	471680	492310	747100	886570	570380	938380	--	--
HJN083	C26H34O11	Lariciresinol-4'-O-glucoside*	Lignans	143663-00-7	16290	38769	12993	58338	33960	82196	16777	17309	37627	37380	34443	55506	--	--
Cmsn002480	C26H36O11	Secoisolariciresinol-9'-O-glucoside	Lignans	63320-67-2	17059	18188	26702	20372	34382	17810	42141	29172	19605	40834	35534	31060	--	--
Lmtn003096	C26H36O11	Secoisolariciresinol 4-O-glucoside	Lignans	-	457960	608020	567010	2431100	2771200	2663800	407990	323630	583830	2714600	3059700	4189500	--	--
Cmsn001914	C25H34O12	7R,8S-erythro-3',4,9,9'-tetrahydroxy-3-methoxy-8-O-4'-neolignan-7-O-glucopyr-anoside,	Lignans	-	539300	731700	604490	1676600	1797000	1961200	684270	703250	823690	1126500	977170	1305700	--	--
Zmcn003729	C26H32O12	1-Hydroxypinoresinol-4'-O-Glucoside*	Lignans	-	109220	94975	97150	403270	432700	479880	81225	90616	102290	174170	183380	275570	--	--
Hmln002100	C26H32O12	Nortrachelogenin-4-O-glucoside*	Lignans	33464-78-7	136640	91555	105920	548030	521960	599900	100200	140520	193030	221130	301710	353550	--	--
pmn001375	C26H32O12	1-Hydroxypinoresinol-1-O-Glucoside*	Lignans	81495-71-8	74815	120090	118200	70486	76072	55690	28482	21080	23464	16292	24769	31790	--	--
Zmdn003480	C26H34O12	Cycloolivil-6-O-glucoside*	Lignans	-	153760	153970	137250	102940	92773	97809	88435	82334	109620	49750	50614	42352	--	--
Lmdn001925	C26H34O12	Olivil-4'-O-glucoside*	Lignans	76880-93-8	1759600	1481500	1966600	1312900	1153700	1502300	1343200	1269600	1417600	1914400	1455000	1701800	--	--
Hmln002355	C27H34O12	5'-Methoxymatairesinoside*	Lignans	1691201-82-7	9	9	9	212300	203950	218620	10550	16361	14427	34735	21077	43798	--	--
pmn001371	C27H34O12	Eucommin A*	Lignans	99633-12-2	15062	14648	17289	175840	194920	186120	6455.5	9106.5	14629	26925	28552	44056	C10560	--
Lmmn002260	C27H36O12	5'-Methoxyisolariciresinol-9'-O-glucoside	Lignans	-	113320	201540	178910	115950	115570	140380	211790	169100	219970	132670	146580	179390	--	--
Rfmb25702	C28H34O12	Pinoresinol-4-O-(6''-acetyl)glucoside	Lignans	-	33295	21312	32018	2901.8	4824.9	15594	3473.1	1442.8	3095.6	3406.2	7125.9	1729.8	--	--
Zmhn001446	C28H36O13	Syringaresinol-4'-O-glucopyranosid*	Lignans	-	40047	35913	25517	1709500	1792700	2107200	111510	110150	237260	322140	338470	557340	--	--
Lmqn001932	C28H36O13	Syringaresinol-4'-O-glucoside*	Lignans	7374-79-0	10108	4237	3669.9	128840	84095	139840	8443.5	16251	30032	27193	27520	61074	C10890	--
Hmqn002332	C30H38O14	Pharsyringaresinol	Lignans	-	288240	212010	214710	18553	14237	27615	44442	71412	57223	18096	16033	16315	--	--
Rfmb26201	C30H38O14	Syringaresinol-4'-O-(6''-acetyl)glucoside*	Lignans	-	65373	33201	57873	173600	131320	281860	32194	32290	46159	76167	74360	133090	--	--
pmn001370	C32H42O16	Pinoresinol-4,4'-O-di-O-glucoside	Lignans	63902-38-5	36970	22724	51779	82376	82088	123590	43751	31082	133230	23045	72076	53340	--	--
pmn001369	C32H42O17	1-Hydroxypineolin Diglucoside	Lignans	-	7179.9	9	17129	17732	67545	29005	9353.5	8584.8	29591	8893	67050	11614	--	--
pmn001372	C33H44O17	Medioresinol-4,4'-di-O-glucoside	Lignans	88142-63-6	1535.6	3612.2	2574.8	32083	27298	50894	7208	9303.2	13851	7026.5	10858	23957	--	--
pmd0130	C22H46NO7P	LysoPC 14:0	LPC	20559-16-4	59378	63456	51594	30022	32225	22503	22635	51498	36736	36755	38315	27384	--	--
pmb2260	C23H46NO7P	LysoPC 15:1	LPC	-	9218.9	8489.9	9243.8	11245	10382	17710	16075	17687	13873	13070	7616.1	17018	--	--
pmb2319	C23H48NO7P	LysoPC 15:0	LPC	108273-89-8	37352	37491	30399	64116	55716	58534	47826	78194	68721	95747	103710	91480	--	--
Lmhp009129	C23H48NO7P	LysoPC 15:0(2n isomer)	LPC	-	11706	12759	11475	10853	16095	13710	11838	15009	20454	20103	26955	17707	--	--
pmb0863	C24H46NO7P	LysoPC 16:2(2n isomer)	LPC	-	10814	14801	11058	31158	26016	37389	10409	13233	11400	13547	12499	10759	--	--
pmp001270	C24H48NO7P	LysoPC 16:1	LPC	76790-27-7	87760	117580	89064	281340	356240	292890	291840	335760	294200	328810	329000	200870	--	--
Lmhp008833	C24H48NO7P	LysoPC 16:1(2n isomer)	LPC	-	953860	1509400	1286100	1714100	1627500	2914900	1564400	1517200	2800800	1302300	1466100	1692600	--	--
pmd0132	C24H50NO7P	LysoPC 16:0(2n isomer)	LPC	-	970230	1158600	798600	1082400	1113500	999200	844340	1009500	894300	1048200	1196900	835190	--	--
pmb0855	C24H50NO7P	LysoPC 16:0	LPC	17364-16-8	10479000	12141000	8662000	12796000	13513000	13039000	10193000	12892000	12298000	14926000	15403000	12082000	--	--
Lmhp008718	C25H48NO7P	LysoPC 17:2	LPC	-	34096	53951	30542	62974	50652	81475	27276	29817	32054	49515	34515	35053	--	--
Lmhp009590	C25H50NO7P	LysoPC 17:1	LPC	-	20782	34284	20006	50771	83791	51380	94604	94007	71759	103790	143620	117290	--	--
Lmhp010515	C25H52NO7P	LysoPC 17:0(2n isomer)	LPC	-	29555	21696	35236	23780	17952	17531	17029	14771	18296	22067	24274	21939	--	--
pmb2406	C25H52NO7P	LysoPC 17:0	LPC	50930-23-9	25315	20943	27598	11575	9805.2	11284	9090.3	9779.3	8440.7	15206	14028	10352	--	--
Hmqp006235	C26H46NO7P	LysoPC 18:4	LPC	-	5985.2	4552.6	6732.6	8307.5	5665	9441.1	5591.1	4103.5	4515.3	3839.1	2968.4	4453.4	--	--
pmb0865	C26H48NO7P	LysoPC 18:3(2n isomer)	LPC	-	3235800	2322200	1690200	3260100	3184200	2762700	3333600	3978400	3791400	3492800	3571900	2829800	--	--
pmb0854	C26H48NO7P	LysoPC 18:3	LPC	-	2004200	2110000	1780100	3042500	3092200	2424800	3515700	3693600	3839200	3437100	3600000	2969800	--	--
pmp001251	C26H50NO7P	LysoPC 18:2(2n isomer)	LPC	-	11615000	16641000	11804000	21901000	19672000	26024000	15193000	17778000	18731000	21629000	20252000	16521000	--	--
pmp001273	C26H50NO7P	LysoPC 18:2	LPC	-	1711200	2294300	1434100	5304400	5481100	4100500	3822600	4651500	3910400	5239700	6284200	4031700	--	--
Lmhp010190	C26H52NO7P	LysoPC 18:1(2n isomer)	LPC	-	7838000	7569400	19380000	7738200	6076300	21716000	15493000	13876000	47428000	17854000	16442000	31185000	--	--
pmp001281	C26H52NO7P	LysoPC 18:1	LPC	-	901930	874550	1111000	1449400	1232600	1265800	3135900	3721000	3300000	4101200	3923100	3010500	--	--
mws0126	C26H54NO7P	LysoPC 18:0	LPC	19420-57-6	836890	932150	810920	761250	720100	716380	527500	704970	641040	786170	863270	693270	--	--
pmd0136	C26H54NO7P	LysoPC 18:0(2n isomer)	LPC	-	114730	132390	109300	65730	67160	68358	41667	57048	51345	60116	73956	50726	--	--
Lmhp008924	C27H50NO7P	LysoPC 19:3	LPC	-	2036.4	2854.9	1607.7	6121	4788.4	9792.2	9133.6	9894.5	16007	10222	8481.9	11953	--	--
Lmhp007840	C27H52NO7P	LysoPC 19:2	LPC	-	11000	8793	10378	24304	4139.5	23973	6238.6	5337.3	11893	7444.4	6815.5	7540.5	--	--
Lmhp007598	C27H52NO7P	LysoPC 19:2(2n isomer)	LPC	-	315190	225110	406220	189860	102210	192640	197420	127770	408300	121800	88089	155440	--	--
Lmhp010908	C27H54NO7P	LysoPC 19:1	LPC	-	15608	30062	33415	25226	13032	24145	19113	18407	34253	18812	22477	21706	--	--
pmb2228	C27H56NO7P	LysoPC 19:0	LPC	108273-88-7	33514	27129	48248	11997	21446	24650	9357.8	14415	17189	12970	24206	23497	--	--
Lmhp009890	C28H52NO7P	LysoPC 20:3	LPC	1199257-41-4	79791	72929	61516	494490	645520	562230	737780	822070	853580	946710	994140	827220	--	--
pmd0147	C28H54NO7P	LysoPC 20:2	LPC	-	77300	108940	58541	474980	516560	416510	421490	496730	387730	579570	744630	438080	--	--
pmd0146	C28H54NO7P	LysoPC 20:2(2n isomer)	LPC	-	19184	19051	12491	87955	117320	118040	95426	122620	125110	158640	203400	99698	--	--
Lmhp011549	C28H56NO7P	LysoPC 20:1	LPC	-	11816	9137.3	8633.8	9621.3	9350.4	13050	8066	16465	17645	14016	12689	15986	--	--
Lmhp008440	C20H40NO7P	LysoPE 15:1	LPE	-	1281.9	2148.1	1472.8	2369.1	3767.2	2019.3	2764.6	3664.4	1820.5	3742.7	4410.4	2807.2	--	--
Lmhp009034	C21H42NO7P	LysoPE 16:1	LPE	-	10427	14314	12214	25983	30073	28022	33888	25273	34707	22778	31265	24146	--	--
Lmhp008763	C21H42NO7P	LysoPE 16:1(2n isomer)	LPE	-	80769	170970	127320	92188	83698	171950	110040	103720	211140	64086	80702	121140	--	--
pmb0876	C21H44NO7P	LysoPE 16:0	LPE	53862-35-4	1755700	2267300	1890500	1724800	1629500	1901000	1522000	1733400	1723300	1891200	1988400	1667700	--	--
pmd0160	C21H44NO7P	LysoPE 16:0(2n isomer)	LPE	-	79798	111780	83218	128540	118980	108120	122100	158580	135890	142960	159730	126220	--	--
Lmhp009464	C22H44NO7P	LysoPE 17:1(2n isomer)	LPE	-	27181	41153	39279	27476	22710	43013	33483	32845	80192	34856	34403	48645	--	--
Lmhp009769	C22H44NO7P	LysoPE 17:1	LPE	-	9079.2	7140.9	12439	13511	9606.6	15878	13121	13129	19509	21716	21079	20739	--	--
Lmhp008233	C23H40NO7P	LysoPE 18:4	LPE	-	3025.4	4608.2	6285.4	1727.3	794.65	4840.7	984.01	1204.4	1820.8	1055.8	767.76	1163.2	--	--
Lmhp008589	C23H42NO7P	LysoPE 18:3(2n isomer)	LPE	-	2116600	3087300	2616500	1498400	985530	2469300	1558400	1497800	2900000	1490400	1367000	1862300	--	--
Lmhp008801	C23H42NO7P	LysoPE 18:3	LPE	-	238230	327720	300750	278420	274070	288980	340670	334660	351610	344940	304020	303520	--	--
pmb0881	C23H44NO7P	LysoPE 18:2	LPE	-	342980	444250	339730	683650	682760	616220	578630	704950	595670	804830	828700	639410	--	--
pmb0874	C23H44NO7P	LysoPE 18:2(2n isomer)	LPE	-	2549200	4083900	2822600	3162900	2536800	3901000	2601500	2711600	3438400	3189400	3085600	2925500	--	--
pmb0856	C23H46NO7P	LysoPE 18:1(2n isomer)	LPE	-	617730	738460	1794800	418660	308640	1439100	1078300	816180	3538200	930140	1008300	2275600	--	--
mws0289	C23H46NO7P	LysoPE 18:1	LPE	89576-29-4	71978	60603	80796	149190	121260	89897	283760	245820	327770	316140	330490	331930	--	--
pmb0880	C23H48NO7P	LysoPE 18:0(2n isomer)	LPE	-	2841.2	3704.5	6955.2	1812.1	1268.2	6416.4	3624	4060.3	15803	5340.2	5294.9	11250	--	--
pmb0883	C23H48NO7P	LysoPE 18:0	LPE	69747-55-3	39397	52371	51847	40161	30741	41968	32035	34037	33093	37658	41330	29004	--	--
Lmhp010040	C25H46NO7P	LysoPE 20:3	LPE	-	9375.2	8077.9	7308.6	25285	25579	33271	39704	40794	43058	51895	53546	44423	--	--
Lmhp009802	C25H46NO7P	LysoPE 20:3(2n isomer)	LPE	-	6451.7	8301.4	4647.1	25118	27913	32657	38518	36870	41471	43165	44634	41830	--	--
Lmhp010514	C25H48NO7P	LysoPE 20:2(2n isomer)	LPE	-	1870	3331.5	3278.6	6881.4	8926.8	9483.5	9628.8	9695.6	10003	10295	17618	12848	--	--
Lmhp010757	C25H48NO7P	LysoPE 20:2	LPE	-	4534.5	4658.8	3894.2	16875	22852	18623	17737	19101	20598	25892	34214	24193	--	--
Lmdn001560	C15H22O9	6-DeoxyCatalpol	Monoterpenoids	99499-99-7	76222	61169	66062	38271	28349	35434	34607	33457	29482	33200	24827	29324	--	--
mws1565	C17H24O10	Geniposide	Monoterpenoids	24512-63-8	4097400	3223500	2619800	28151	29776	30601	96137	53563	55821	21418	22754	19360	C09781	--
Cmdp003280	C17H24O10	7-Dehydroxyzaluzioside	Monoterpenoids	-	1327400	1438100	1475100	76674	72836	88955	57857	51758	80842	117680	97710	106410	--	--
Lmdn003868	C21H36O9	Frehmaglutoside G	Monoterpenoids	-	19790	14439	17383	67616	63958	53140	19295	15273	16788	27505	21761	13178	--	--
Jmmn002533	C21H32O12	coleoside-B	Monoterpenoids	-	349620	402860	683680	191510	104090	262440	82075	84279	98981	135720	149120	148870	--	--
pme3200	C2H7N3	1-methylguanidine	Nucleotides and derivatives	471-29-4	40206	24992	48515	49094	54053	73930	47869	58543	65886	30504	36039	59586	C02294	--
mws0255	C4H5N3O	Cytosine	Nucleotides and derivatives	71-30-7	82827	141250	115680	92141	52238	82760	73318	75141	66038	63962	93380	66478	C00380	ko00240,ko01100
pme0040	C5H5N5	Adenine	Nucleotides and derivatives	73-24-5	355220	948340	612860	809460	563270	1094900	420530	524350	703810	629910	608180	611360	C00147	ko00230,ko00908,ko01100
mws0847	C6H7N5	1-Methyladenine	Nucleotides and derivatives	5142-22-3	17443	9276.2	28843	298820	281670	340230	89816	150910	143970	116970	126160	194700	C02216	--
pme1109	C5H5N5O	Guanine	Nucleotides and derivatives	73-40-5	67445	142040	123620	41945	41062	46143	19363	17419	26581	23311	23073	34246	C00242	ko00230,ko01100
pmc0274	C6H6N4S	6-Methylmercaptopurine	Nucleotides and derivatives	50-66-8	1241000	709250	2194200	19990000	13597000	21499000	9199600	10956000	17261000	8405100	7407100	12578000	C16614	--
pmb2507	C5H11O7P	2-Deoxyribose-1-phosphate	Nucleotides and derivatives	17210-42-3	62646	76536	71671	88812	58183	43981	37625	41991	33378	33105	64860	47529	C00672	ko00030,ko00240,ko01100
pme1194	C9H13N3O4	2'-Deoxycytidine	Nucleotides and derivatives	951-77-9	14747	108960	84550	9426.9	13503	22542	10788	10452	11691	22582	21646	22364	C00881	ko00240,ko01100,ko02010
pme0264	C10H14N2O5	Thymidine	Nucleotides and derivatives	50-89-5	49243	75300	50825	24314	21599	12906	36548	43421	47633	34250	38533	29265	C00214	ko00240,ko01100
ML10180524	C9H13N3O5	Cytarabine*	Nucleotides and derivatives	147-94-4	63935	148730	70761	46369	58058	67884	24449	40710	28182	46717	82758	90908	C02961	--
pme3732	C9H13N3O5	Cytidine*	Nucleotides and derivatives	65-46-3	160330	513420	413930	82361	86395	118650	100630	115950	115530	116580	140740	161130	C00475	ko00240,ko01100,ko02010
mws0248	C9H12N2O6	Uridine	Nucleotides and derivatives	58-96-8	16932	40852	41691	30280	29879	45349	10979	14804	21110	18377	21882	15464	C00299	ko00240,ko01100,ko02010
pme3961	C10H13N5O3	2'-Deoxyadenosine	Nucleotides and derivatives	958-09-8	15057	68997	82754	14339	9538.5	18814	7152.3	8086.9	6745.5	11711	13827	20932	C00559	ko00230,ko01100,ko02010
pme0230	C10H13N5O4	Adenosine	Nucleotides and derivatives	58-61-7	3236700	5171400	4253500	7015900	5992500	9888600	4285600	3454800	3847800	5239400	4746000	6287000	C00212	ko00230,ko01100,ko02010
pme1184	C10H13N5O4	2'-Deoxyguanosine	Nucleotides and derivatives	961-07-9	14565	200950	182620	8712.2	12697	11142	6176.3	5478.4	11409	9047.8	10441	9100.3	C00330	ko00230,ko01100,ko02010
pme1178	C10H13N5O5	Guanosine	Nucleotides and derivatives	118-00-3	1543700	1554800	2245800	1163100	777890	2195600	882880	758350	1960800	791250	757850	2122900	C00387	ko00230,ko01100,ko02010
mws0668	C10H12N4O6	Xanthosine	Nucleotides and derivatives	146-80-5	32478	34010	58210	21852	36866	50079	15090	11050	32237	10742	17121	35358	C01762	ko00230,ko00232,ko01100,ko01110,ko02010
Lmqp000329	C8H14N3O7P	5-Aminoimidazole ribonucleotide	Nucleotides and derivatives	25635-88-5	82605	82873	101140	75795	102400	67166	75505	64977	37212	97364	97630	44704	--	--
pme1474	C11H15N5O3S	5'-Deoxy-5'-(methylthio)adenosine	Nucleotides and derivatives	2457-80-9	7210500	7940900	9950400	9729200	10314000	13212000	12025000	11595000	17488000	10536000	9831200	19136000	C00170	ko00270,ko00908,ko01100
pme1373	C9H14N3O7P	2'-Deoxycytidine-5'-monophosphate	Nucleotides and derivatives	1032-65-1	11298	11538	16430	25042	26134	32656	12250	13084	15069	7555.9	8897.5	10909	C00239	ko00240,ko01100
pme3174	C9H14N3O8P	Cytidine 5'-monophosphate(Cytidylic acid)	Nucleotides and derivatives	63-37-6	12689	7275.9	12173	3063.6	8158.6	4516.5	8056.2	5982.5	10183	5289	8953.4	8448.8	C00055	ko00240,ko01100
mws0884	C10H12N5O6P	Cyclic 3',5'-Adenylic acid	Nucleotides and derivatives	60-92-4	3033.3	3655.5	4815.5	8647.7	6788.1	11615	3079.7	2565.9	4958.4	5028	6105	7495.7	C00575	ko00230,ko01100
pme3184	C10H14N5O6P	2'-Deoxyadenosine-5'-monophosphate	Nucleotides and derivatives	653-63-4	955340	806700	548490	794380	621980	856570	411640	393290	355040	367280	491450	437790	C00360	ko00230,ko01100
pmc0066	C10H13N4O7P	2'-Deoxyinosine-5'-monophosphate	Nucleotides and derivatives	3393-18-8	523830	590890	401780	73467	40653	70463	804430	938290	439410	209910	219370	179590	C06196	ko00230
pmb0981	C10H14N5O7P	Adenosine 5'-monophosphate	Nucleotides and derivatives	61-19-8	310770	420790	273880	428900	489360	521980	270770	316060	255570	390010	547660	390010	C00020	ko00230,ko00908,ko01100,ko01110,ko01240
pmb0998	C10H14N5O8P	Guanosine 5'-monophosphate	Nucleotides and derivatives	85-32-5	10254	7624.1	12677	13265	9098	13478	6727.7	9694.2	20710	11329	11316	13812	C00144	ko00230,ko01100
pmb0964	C16H23N5O5	Isopentenyladenine-7-N-glucoside	Nucleotides and derivatives	-	72796	96260	78556	24495	32991	26289	23810	16665	22248	12644	22497	19820	--	--
pme3337	C14H17N5O8	Succinyladenosine	Nucleotides and derivatives	4542-23-8	2754100	2854600	2275700	2421700	2047800	1805200	1351300	1465900	1055200	1271100	1282000	983080	--	--
pme3007	C9H14N2O12P2	Uridine 5'-diphosphate	Nucleotides and derivatives	27821-45-0	77677	81209	82197	126550	148130	168810	107270	146360	143330	174810	207190	187940	C00015	ko00240,ko00908,ko01100,ko01240
pme2117	C10H15N5O10P2	Adenosine 5'-diphosphate	Nucleotides and derivatives	58-64-0	82229	124590	116330	129040	172570	169330	86500	109490	131650	96937	171880	153670	C00008	ko00190,ko00195,ko00230,ko00908,ko01100,ko01110,ko01240
Zmfn000481	C14H22N2O16P2	Uridine-5'-Diphosphate-D-Xylose	Nucleotides and derivatives	3616-06-6	352000	310510	235540	368010	378030	285030	233470	309610	213960	244140	193640	189560	C00190	ko00520,ko00908,ko01100
pmb2922	C15H24N2O17P2	Uridine 5'-diphospho-D-glucose	Nucleotides and derivatives	133-89-1	1992900	1622900	1678400	2647600	2111100	2440000	1507600	1471300	1899500	1762700	1725500	2278600	C00029	ko00040,ko00052,ko00053,ko00240,ko00500,ko00520,ko00524,ko00561,ko00908,ko01100,ko01110,ko01240
Lmqn000780	C17H27N3O17P2	Uridine 5'-diphospho-N-acetylglucosamine	Nucleotides and derivatives	528-04-1	191640	184740	225950	224930	180170	266450	160150	138120	159590	125790	115750	164660	C00043	ko00520,ko00524,ko01100
pmb0530	C21H27N7O14P2	Nicotinic acid adenine dinucleotide	Nucleotides and derivatives	53-84-9	273050	259430	229410	289890	273060	454070	200590	267710	255190	198210	253160	252920	C00003	ko00190,ko00730,ko00760,ko01100,ko01240
pme2651	C21H28N7O17P3	NADP (Nicotinamide adenine dinucleotide phosphate)	Nucleotides and derivatives	53-59-8	129340	144410	165710	195120	196030	200940	102480	104420	125510	227430	221110	167570	C00006	ko00195,ko00480,ko00760,ko01100,ko01240
pme2746	C27H33N9O15P2	Riboflavin 5'-Adenosine Diphosphate	Nucleotides and derivatives	146-14-5	14317	16170	23276	34749	61054	26079	38031	48532	47851	74611	57803	55841	C00016	ko00740,ko01100,ko01110,ko01240
Lmgn000188	C3H6O3	D-Lactic Acid	Organic acids	10326-41-7	38718	33653	12301	37465	42456	39931	42983	50880	43238	67570	60659	51252	C00256	ko00620,ko01100
Lmqp000873	C4H4O3	Succinic anhydride	Organic acids	108-30-5	54844	159840	81070	66862	103630	84926	45521	64959	80595	77944	123830	89811	C19524	--
mws4052	C4H7NO2	1-Aminocyclopropane-1-carboxylic acid	Organic acids	22059-21-8	21719	18670	10544	142620	172950	106310	138070	150290	120690	121710	189650	151810	C01234	ko00270,ko01100,ko01110
Lmgn000219	C4H6O3	Succinic semialdehyde	Organic acids	692-29-5	42457	37603	16839	49372	36828	48695	82988	82680	65543	92745	55578	67000	C00232	ko00250,ko00350,ko00650,ko00750,ko00760,ko01100,ko01200
pme3017	C4H9NO2	2-Aminoisobutyric acid	Organic acids	62-57-7	272510	366190	518210	1161000	1030300	2819500	213140	343990	352810	876070	760800	2084000	C03665	--
pme3011	C4H9NO2	γ-Aminobutyric acid	Organic acids	-	2002100	1672300	2701100	3179300	2874400	3455900	2017600	2409800	2846300	2197500	2500600	3143200	C00334	ko00250,ko00330,ko00410,ko00650,ko00760,ko01100
mws0574	C4H8O3	2-Hydroxyisobutyric acid	Organic acids	594-61-6	15516	18740	23568	18553	12924	24720	16460	16776	19574	19536	19626	27842	C21297	--
mws0177	C5H4O3	2-Furoic acid	Organic acids	88-14-2	57044	71097	37765	79790	112700	38500	91942	106390	86323	116230	143830	83147	C01546	ko01100
mws0376	C4H4O4	Fumaric acid	Organic acids	110-17-8	568930	498050	426260	399360	356340	343070	347760	368800	261040	280680	413460	317160	C00122	ko00020,ko00190,ko00220,ko00250,ko00350,ko00360,ko00620,ko00650,ko00760,ko01100,ko01110,ko01200
pme0120	C5H11NO2	5-Aminovaleric acid	Organic acids	660-88-8	27437	31385	34305	66885	74267	72896	106180	95551	128800	78291	72750	94998	C00431	ko00310,ko00330,ko01100
pme1730	C4H6O4	D-Erythronolactone	Organic acids	15667-21-7	6388.3	8952.3	3230.7	19710	6299.6	8737.8	14914	25261	7199.6	17001	21338	20635	--	--
mws0470	C4H6O4	Methylmalonic acid*	Organic acids	516-05-2	11986000	30474000	15819000	12596000	18596000	16246000	10770000	15977000	16493000	15525000	21149000	17600000	C02170	ko00240,ko00280,ko00640,ko01100
mws0192	C4H6O4	Succinic acid*	Organic acids	110-15-6	11956000	30627000	16189000	12163000	18087000	16178000	10854000	16066000	16103000	15145000	20603000	17219000	C00042	ko00020,ko00190,ko00250,ko00310,ko00350,ko00360,ko00620,ko00630,ko00640,ko00650,ko00760,ko00920,ko01100,ko01110,ko01200
mws0147	C5H10O3	β-Hydroxyisovaleric acid	Organic acids	625-08-1	206810	224980	237080	248950	329330	370670	237470	276600	383070	202080	291230	429310	C20827	ko00280,ko01100
pme3096	C3H5NO4	Aminomalonic acid	Organic acids	1068-84-4	288060	723070	392220	274300	383400	378640	286550	398500	464180	407260	486520	439980	C00872	--
mws0671	C4H9NO3	L-Homoserine	Organic acids	672-15-1	2635800	1855700	4739600	7555100	7288700	8131700	5692200	7962100	9045600	4358000	4994400	5732600	C00263	ko00260,ko00270,ko00300,ko00920,ko01100,ko01110,ko01230
Lmbn000612	C5H7NO3	1-Pyrroline-4-hydroxy-2-carboxylic acid	Organic acids	9054-77-7	7226.2	10412	17390	80929	73771	56066	24814	29377	37780	18658	23232	18906	C04282	ko00330,ko01100
MWS0811	C6H11NO2	L-Pipecolic Acid	Organic acids	3105-95-1	921270	875970	1121100	5575100	5300600	5354900	2505400	3099500	3367300	2784400	3204300	4385300	C00408	ko00310,ko00960,ko01100,ko01110
Zmgn000217	C5H6O4	Methylenesuccinic acid	Organic acids	97-65-4	161670	220330	192400	222580	247500	252290	289100	232900	296840	278330	343070	269700	C00490	ko00660,ko01100
Zmpn000638	C4H9N3O2	3-Guanidinopropionic acid	Organic acids	353-09-3	21448	23249	28795	19575	16917	27744	24329	20403	35752	27902	24291	25242	C03065	--
pme0274	C6H13NO2	6-Aminocaproic acid	Organic acids	60-32-2	635260	472630	1586800	11533000	10946000	11350000	2990700	8708800	10536000	4156300	7988100	10274000	C02378	ko01100
Lmbn001288	C5H8O4	2-Hydroxy-2-methyl-3-oxobutanoic acid*	Organic acids	71698-08-3	155170	191820	171390	279030	251570	317010	170300	238920	282410	237030	230150	335740	C06010	ko00290,ko00650,ko00660,ko00770,ko01100,ko01110,ko01210,ko01230
Lmbn001364	C5H8O4	4-Hydroxy-2-Oxopentanoic Acid*	Organic acids	3318-73-8	154450	178410	159990	281870	258280	339080	205490	232200	242580	210590	228990	296390	C03589	ko00360,ko01100
mws0473	C5H8O4	2-Methylsuccinic acid*	Organic acids	498-21-5	1982000	1688700	1697700	2992000	2957100	3184600	2103200	2252500	2937700	2417900	2479600	3316100	--	--
Lmmn000806	C5H8O4	Dimethylmalonic acid*	Organic acids	595-46-0	176530	148900	136250	260370	254510	319030	191080	220300	250710	234390	225910	300250	--	--
Lmgn000160	C4H8N2O3	3-Ureidopropionic Acid	Organic acids	462-88-4	52335	43168	59586	270860	185260	273760	117160	150310	122600	101600	76480	87941	C02642	ko00240,ko00410,ko00770,ko01100
mws0972	C6H12O3	6-Hydroxyhexanoic acid	Organic acids	1191-25-9	9	9	4773.2	11310	23833	29102	9	9	9	20196	25570	22326	C06103	--
mws0275	C4H6O5	L-Malic acid	Organic acids	97-67-6	27542	23641	19670	18534	18506	15534	1419100	1659000	1478600	140220	205990	189340	C00149	ko00020,ko00620,ko00630,ko00710,ko01100,ko01110,ko01200
Lmbn002862	C7H6O3	3-Hydroxybenzoic Acid	Organic acids	-	294110	192040	361470	176280	160410	141140	139040	157960	213110	111830	140270	167290	C00587	ko00400
pme3207	C6H6O4	Muconic acid	Organic acids	1119-72-8	88299	184700	189050	63411	98019	44607	248130	318310	70488	51556	58691	69043	C02480	ko01100
mws0851	C8H16O2	Valproic Acid	Organic acids	99-66-1	738300	681080	871880	641090	632370	664220	618780	593790	921540	667360	796540	844670	C07185	--
mws0567	C5H11N3O2	4-Guanidinobutyric acid	Organic acids	463-00-3	347010	464210	445930	886910	907570	1184700	979520	751830	973880	1057300	997360	1411100	C01035	ko00330,ko01100
pme2380	C5H6O5	α-Ketoglutaric acid	Organic acids	328-50-7	825160	867170	992920	274240	286250	268340	191230	200910	200660	245010	260540	260000	C00026	ko00020,ko00040,ko00053,ko00220,ko00250,ko00300,ko00310,ko00340,ko00430,ko00630,ko00650,ko00660,ko01100,ko01110,ko01200,ko01210,ko01230,ko01240
Wmzn000227	C6H10O4	2,2-Dimethylsuccinic acid	Organic acids	597-43-3	30643	22656	62258	425050	476490	465940	109010	105760	145470	146460	159410	167760	--	--
mws0924	C6H10O4	2-Methylglutaric acid*	Organic acids	617-62-9	153400	107980	160860	251100	203400	333630	287290	216030	370930	221470	241180	350400	--	--
mws0208	C6H10O4	Adipic Acid*	Organic acids	124-04-9	254460	334400	347370	424850	586120	640190	520770	507850	655510	538240	529340	716110	C06104	ko01100
pmb2826	C5H8O5	L-Citramalic acid	Organic acids	-	30405	51243	35465	75329	73270	60448	45550	76408	81362	114170	87511	86094	C02614	ko00660,ko01100
Lmbn000216	C5H8O5	3-Methylmalic acid*	Organic acids	152204-30-3	339250	377700	343060	438070	438800	451780	517830	484650	548420	640830	580110	595470	C06032	ko00290,ko00660,ko01100,ko01210,ko01230
Zmyn000247	C5H8O5	2-Hydroxyglutaric Acid*	Organic acids	13095-48-2	380190	394180	354860	429230	435360	444300	573940	618060	599950	561070	581400	563090	C03196	ko00310,ko01100
MWS1837	C8H15NO2	TranexamicAcid	Organic acids	1197-18-8	8827	10151	11822	21146	13280	11554	14826	13716	14160	20858	20553	23473	--	--
Lmbn001467	C7H13NO3	5-Acetamidopentanoic Acid	Organic acids	1072-10-2	81027	90182	78953	128690	124960	169860	68058	103090	154160	114340	139860	171690	C03087	ko00310,ko01100
Lmbn002072	C7H12O4	2-Propylsuccinic acid*	Organic acids	618-57-5	4860.2	7304.8	9615.5	20531	56833	36651	12435	12395	31885	21399	42781	86015	C16657	--
Zmjn001813	C7H12O4	Pimelic acid*	Organic acids	111-16-0	3228	13473	9134.5	9050.6	43746	48905	14537	27330	23796	22280	28082	63394	C02656	ko00780,ko01100,ko01240
pme2761	C5H6O6	4-Hydroxy-2-oxoglutaric acid	Organic acids	1187-99-1	67030	54208	66172	51039	49418	49228	58931	54167	59715	72803	101720	40411	C01127	ko00630,ko01100
mws0159	C9H8O3	Phenylpyruvic acid	Organic acids	156-06-9	10350	14795	12344	25510	30338	36010	41178	37490	44462	52607	41392	42713	C00166	ko00360,ko00400,ko00960,ko01100,ko01110,ko01210,ko01230
Lmmn001643	C9H8O3	2-Hydroxycinnamic acid	Organic acids	583-17-5	35350	10048	8102.4	42215	156810	81003	21445	34676	27232	111590	120860	174550	C01772	ko00360,ko00940,ko01100,ko01110
pme0282	C8H6O4	Phthalic acid	Organic acids	88-99-3	244890	197380	235720	184430	145790	165720	268980	251530	343280	237540	223550	226090	C01606	ko01100,ko02010
mws0344	C5H10O6	D-Xylonic acid	Organic acids	526-91-0	2672000	3830600	3132700	5328800	5133500	4498900	2845200	3352000	2866300	4091900	3420600	3049100	C00502	ko00040,ko01100
mws2125	C3H5O6P	Phosphoenolpyruvate	Organic acids	138-08-9	510580	430270	389260	329680	261090	344550	244940	221190	144890	383430	498590	527710	C00074	ko00010,ko00020,ko00400,ko00440,ko00620,ko00710,ko00998,ko01100,ko01110,ko01200,ko01230,ko01240
pme3186	C3H7O6P	DL-Glyceraldehyde-3-phosphate	Organic acids	591-59-3	259830	189410	258150	340890	208350	305320	79100	112880	101820	90549	135930	157640	C00661	--
ML10176345	C7H10O5	Shikimic acid	Organic acids	138-59-0	25298	24633	37599	9080	12704	12153	25024	20948	29862	875540	859290	802330	C02637	ko00020
mws0242	C8H14O4	Suberic Acid	Organic acids	505-48-6	20726	39915	23376	111680	309960	277820	53695	98988	190570	120810	231230	448530	C08278	--
pmb3101	C7H12O5	2-Isopropylmalic Acid*	Organic acids	49601-06-1	65853	108030	122720	12204	31963	17338	17506	15484	55203	27763	23407	19503	C02504	ko00290,ko00620,ko01100,ko01110,ko01210,ko01230
Lmbn001754	C7H12O5	3-Isopropylmalic Acid*	Organic acids	921-28-8	82810	136020	143940	9430.5	54370	22501	11234	37832	43937	40256	26568	48062	C04411	ko00290,ko01100,ko01110,ko01210,ko01230
Zmgn001448	C7H12O5	2-Propylmalic Acid*	Organic acids	-	72417	92130	107440	8006.5	38798	17214	11798	20212	20840	23156	14966	32439	C05994	ko00620
mws0237	C9H16O4	Azelaic acid	Organic acids	123-99-9	1350400	2373800	1980100	9288800	26294000	19515000	4770300	8664700	14009000	9378100	20380000	31015000	C08261	--
mws0281	C6H8O7	Citric Acid*	Organic acids	77-92-9	59388	59096	60605	76014	76017	76596	8905800	9759800	9701600	9926700	10008000	9110000	C00158	ko00020,ko00250,ko00630,ko01100,ko01110,ko01200,ko01210,ko01230,ko01240
Zmyn000453	C6H8O7	Isocitric Acid*	Organic acids	320-77-4	3179000	3700400	3544200	4191900	4247500	4458700	6321600	5816800	5945600	7524400	6748200	6864600	C00311	ko00020,ko00630,ko01100,ko01110,ko01200,ko01210,ko01230,ko01240
mws0277	C7H12O6	Quinic Acid	Organic acids	77-95-2	1481300	1647800	1380500	1754700	1720800	1818000	2865000	2581200	2861600	3522300	3272500	3103700	C00296	ko00400,ko01100
mws1189	C6H10O7	D-Galacturonic acid	Organic acids	685-73-4	111270	140980	128730	228140	179330	193790	162640	180340	154740	174450	159000	155230	C00333	ko00040,ko00053,ko00520,ko01100,ko01240,ko02010
pme0266	C10H18O4	Sebacate	Organic acids	111-20-6	2218.8	1888	1844.2	3961.8	12049	7149.1	1985.1	4890.3	6234.2	4167.7	7718.5	11765	C08277	--
Zmtn001464	C10H7NO4	4,8-Dihydroxyquinoline-2-carboxylic acid	Organic acids	59-00-7	58666	66341	62601	88123	74684	108440	14465	35903	48932	12940	30412	60840	C02470	ko00380
pme1654	C12H18O3	Jasmonic acid	Organic acids	77026-92-7	49225	48917	158530	31562	7365.5	39296	50611	40364	122700	13480	3462	14554	C08491	ko00592,ko01100,ko01110,ko04075
mws0474	C12H22O4	Dodecanedioic aicd	Organic acids	693-23-2	1426	1843.7	2048.9	1917.4	2391.4	1930.6	1685.2	1933.1	2829.2	3356.8	2336.1	3141.6	C02678	--
Lmtn004049	C15H20O4	Abscisic acid	Organic acids	21293-29-8	14640	13426	8227.5	45656	51019	24140	30577	21300	19642	43356	37903	23786	C06082	ko00906,ko01100,ko01110,ko04075
Lmmn003323	C16H32O3	2-Hydroxyhexadecanoic acid	Organic acids	764-67-0	172250	218590	177210	84427	151500	134410	145280	150010	96029	178420	154230	270260	--	--
pmb2657	C10H18N4O6	Argininosuccinic acid	Organic acids	2387-71-5	634100	610610	723810	233640	214850	222210	536530	493740	683260	461630	435480	444480	C03406	ko00220,ko00250,ko01100,ko01110,ko01230
pme2074	C18H29NO4	(-)-Jasmonoyl-L-Isoleucine	Organic acids	120330-93-0	7682.4	6085.3	20696	811.9	512.08	2730.1	3739.2	3995	8845.6	9	9	9	C18699	ko04075
Lmhn001650	C4H6O6	Tartaric acid	Organic acids	526-83-0	2547	1785	3659	1554	1800	2096	2756	3958	5101	20071	19510	36964	--	ko00020
Zmdp000376	C5H11N3O	4-Guanidinobutanal	Others	-	2353600	2333500	2685500	11924000	10566000	13251000	5787000	7158700	7811900	6245800	6891600	8798300	--	--
Cmyp007180	C11H16O2	Dihydroactinidiolide	Others	17092-92-1	104920	66875	139230	20057	20333	25226	44370	40688	48022	30177	28042	47577	--	--
Smcp001137	C11H9NO2	naphthisoxazol A	Others	-	1285900	386590	2616400	55865000	43075000	63504000	8757400	18841000	26910000	12818000	22067000	31656000	--	--
pmn001380	C9H16O4	Eucommiol	Others	55930-44-4	79226	128640	97277	515970	1470600	1100800	240170	428100	727010	510340	1052900	1795500	C17878	--
Lmxn008846	C11H18O3	Hydroxydihydrobovolide	Others	6067-11-4	252490	181050	191740	120580	104400	158530	349810	586220	430410	168510	151260	229160	--	--
Hmyp002656	C11H11NO4	Methyl dioxindole-3-acetate	Others	57061-18-4	80506	111130	68089	88272	198080	120210	61068	44145	76400	60191	53155	58072	--	--
Lmmp003517	C13H20O3	Solatuberenol A	Others	-	336830	473350	411040	662200	724100	714730	261030	438380	359060	264990	364820	286630	--	--
MWSCX003	C15H22O2	7α-H-9(10)-ene-11,12-epoxy-8-oxoeremophilane*	Others	-	100470	99693	165990	14556	12670	14945	10405	5950.8	9646.5	49885	47094	114130	--	--
MWSCX002	C15H22O2	7β-H-9(10)-ene-11,12-epoxy-8-oxoeremophilane*	Others	-	108110	109490	188800	18685	20728	17250	8311.2	8865.5	11739	40736	52390	117230	--	--
Zmjp000966	C10H13N5O4	Vidarabine	Others	5536-17-4	3128100	4848100	4087700	7074400	6065300	10059000	3673900	3373900	3698900	4875400	4571500	5836500	--	--
mws1038	C11H22N2O4S	Pantetheine	Others	496-65-1	10273	5336.9	12827	7461.9	6570.8	4582.2	3290.3	7390.9	7353.5	4947.5	4916.8	4582.4	C00831	ko00332,ko00770,ko01110
Hmln007772	C17H26O4	Nordihydrocapsiate	Others	220012-53-3	758930	825990	783910	943970	843220	726290	868830	886470	863520	746370	892510	751770	--	--
Hmyp002315	C15H10O7	3,5,7,4'-Tetrahydroxy-Coumaronochromone	Others	-	12780	26465	19729	15748	15084	10318	8865.5	6803	17998	21366	13179	26666	--	--
Hmsp004125	C16H14O6	3'-Deoxy-4-O-methylsappanol	Others	-	33494	27768	18369	46357	44801	37269	18252	26343	27735	18633	19978	39068	--	--
Cmrn002205	C15H22O8	Bartsioside	Others	62133-72-6	3781600	3315700	3581200	514680	533020	516470	405740	271980	426960	158500	173980	205950	--	--
Lman002117	C15H18O9	Grevilloside Q*	Others	1708967-64-9	1203900	1368700	1070500	2471100	1339000	1533700	139440	156360	280290	2032100	1286400	1573200	--	--
Jmlp004238	C19H30O7	Byzantionoside A	Others	189109-41-9	615030	834720	843820	162090	174810	211340	111790	67709	183080	33980	58452	74123	--	--
HJN012	C20H26O7	4,7,9,9'-Tetrahydroxy-3,3'-dimethoxy-8-O-4'-neolignan	Others	-	9	9	9	9	9	9	9	9	9	22431	13160	16535	--	--
pmn001423	C19H30O8	Roseoside	Others	54835-70-0	1121400	894940	1018700	9	9	9	73474	40296	54080	9	9	9	--	--
HJAP088	C30H46O3	Ganoderiol F	Others	114567-47-4	551410	529860	372090	9	9	9	9	9	9	9	9	9	--	--
Jmbn003306	C25H32O11	Clemastanin A	Others	172670-47-2	12528	15851	17675	81860	98786	126540	52318	73442	70714	46014	46934	63116	--	--
pmp001282	C28H50NO7P	Propyl 2-(trimethylammonio)ethyl phosphate	Others	-	68522	50402	73111	83499	108420	100690	204500	270430	209390	306840	311590	254850	--	--
mws0120	C8H20NO6P	Choline Alfoscerate	PC	28319-77-9	143290	179890	220960	90215	100870	81325	91712	66907	106220	151860	151890	79324	C00670	ko00564,ko00565
pmb0069	C7H7NO	Benzamide	Phenolic acids	55-21-0	22160	17855	22545	56054	73916	81759	37929	75991	87444	139220	135160	179760	C09815	--
mws0628	C7H6O2	4-Hydroxybenzaldehyde	Phenolic acids	123-08-0	110790	63409	77884	259860	630150	365180	176850	294900	307280	539040	770730	981820	C00633	ko01100
Lmbn001930	C7H6O2	2-Hydroxybenzaldehyde (Salicylaldehyde)	Phenolic acids	-	83032	52337	76646	57780	52057	43719	80956	76221	99488	72411	47753	71062	C06202	ko01100
Lmgp002593	C7H6O2	3-hydroxybenzaldehyde	Phenolic acids	100-83-4	51396	35614	79009	87049	133580	184730	54414	81896	100930	171150	124450	196690	C03067	--
Hmbn002174	C8H8O2	4-Hydroxyacetophenone	Phenolic acids	99-93-4	12101	10760	10058	3346.5	8666.5	12646	6031	6031.8	16094	10709	6683.2	23460	C10700	ko01100
Lmgn001670	C7H6O3	Salicylic acid	Phenolic acids	69-72-7	192100	50018	126050	22621	33630	31622	43850	48170	43898	80207	100160	127900	C00805	ko00360,ko01100,ko01110,ko04075
Hmgn001653	C7H6O3	Protocatechuic aldehyde*	Phenolic acids	139-85-5	60959	40194	59223	96445	192740	156490	46639	141040	179460	98420	137600	266980	C16700	ko00950
mws0749	C7H6O3	4-Hydroxybenzoic acid*	Phenolic acids	99-96-7	17840	47225	60782	107410	230980	213350	101300	139560	189620	143210	274450	386100	C00156	ko00130,ko00790,ko01100,ko01110,ko01240
pme2828	C6H5NO3	4-Nitrophenol	Phenolic acids	100-02-7	8868800	18473000	8779400	17839000	12116000	16516000	14186000	9548500	16323000	15855000	8502100	13501000	C00870	--
pmp001285	C8H4O3	Phthalic anhydride	Phenolic acids	85-44-9	3259300	3396000	4172200	2208200	2591000	3059100	2282100	2113500	2614000	3116400	3625300	4071300	--	--
mws0458	C8H8O3	Vanillin	Phenolic acids	121-33-5	1102200	340600	463340	285290	344630	313840	228450	315090	294840	374760	392350	374220	C00755	ko00998,ko01100,ko01110
mws0180	C7H6O4	2,5-Dihydroxybenzoic acid; Gentisic Acid*	Phenolic acids	490-79-9	864250	595950	1170400	102460	191260	138050	64200	121490	152740	225780	204860	317250	C00628	ko00350,ko01100
mws0639	C7H6O4	2,3-Dihydroxybenzoic Acid*	Phenolic acids	303-38-8	2290200	1559700	2918100	286940	392780	238820	180450	251760	309220	540220	629290	744940	C00196	ko01110
mws0183	C7H6O4	3,4-Dihydroxybenzoic acid (Protocatechuic acid)*	Phenolic acids	99-50-3	1815000	1326700	2413000	238050	335250	271960	153640	208340	249520	463390	474600	676510	C00230	ko01100,ko01110
pmf0440	C10H10O2	4-MethoxycinnaMaldehyde	Phenolic acids	1963-36-6	44936	37922	42212	43861	42897	47042	41051	40370	42480	42331	36002	37779	C10475	--
Lmbn002739	C9H8O3	3-Hydroxycinnamic Acid*	Phenolic acids	14755-02-3	12640	12826	10536	108630	210410	138340	36066	68073	92167	151530	155300	213070	C12621	ko00360,ko01100
pmb0142	C9H8O3	Caffeic aldehyde	Phenolic acids	141632-15-7	63887	35176	107980	8641.9	11262	12139	11703	11661	18161	12173	13560	14958	C10945	ko00940,ko01110
Lmbn002648	C9H8O3	α-Hydroxycinnamic Acid*	Phenolic acids	5801-57-0	10173	9346	9016	50936	148880	111320	18432	35892	69468	75590	116060	152010	C02763	ko00360,ko01100
pme3083	C8H7NO3	2-(Formylamino)benzoic acid	Phenolic acids	3342-77-6	18675	10994	9887.8	69894	43373	66693	32992	22558	39880	78140	102170	120640	C05653	ko00380,ko01100
pme0281	C8H6O4	Terephthalic acid	Phenolic acids	100-21-0	2475800	1600100	2481300	1928000	1352300	1665000	2993400	2777100	3461700	2209900	2002700	2474500	C06337	ko01100
Lmgp002595	C9H10O3	Acetovanillone	Phenolic acids	498-02-2	42312	49234	82332	19125	22088	14819	9	9	9	14429	15114	27028	C11380	--
pmn001681	C10H14O2	1-(4-Methoxyphenyl)-1-propanol	Phenolic acids	5349-60-0	434810	377820	539800	530310	476120	598970	468570	435170	375800	362830	485180	448900	--	--
mws0028	C8H8O4	Vanillic acid	Phenolic acids	121-34-6	27149	26825	41630	16580	58419	28444	12937	25732	37614	39498	83214	102900	C06672	--
pme1292	C8H8O4	Homogentisic acid	Phenolic acids	451-13-8	73732	81206	88826	31788	22205	37936	40954	40881	45201	40189	36113	26917	C00544	ko00130,ko00350,ko01100,ko01240
mws1195	C10H10O3	p-Coumaric acid methyl ester	Phenolic acids	3943-97-3	5261	9	9	10030	4288.6	7554.3	4759	4437	9	8812.1	10506	11190	--	--
pmb2795	C10H10O3	4-Methoxycinnamic acid	Phenolic acids	830-09-1	2584	3129.7	1922.4	13110	12756	13671	4291.1	4082.9	8098.8	12960	14617	19908	--	--
mws2212	C9H8O4	Caffeic acid	Phenolic acids	331-39-5	1822000	1361000	1980200	463950	370090	508690	322240	288100	348320	870870	2259900	2867300	C01197	ko00940,ko01100,ko01110
Lmlp001436	C9H10O4	Dihydrocaffeic acid	Phenolic acids	1078-61-1	12422	15608	16111	12628	5660	13521	10204	6772	9447.8	21596	24735	30239	C10447	ko00350
mws1350	C9H10O4	Syringaldehyde; 4-Hydroxy-3,5-Dimethoxybenzaldehyde	Phenolic acids	134-96-3	39082	7426	30398	19924	36594	26072	11506	18953	23941	42572	46366	55344	--	--
Xmgn006542	C10H10O4	Dimethyl Phthalate	Phenolic acids	131-11-3	58551	48000	58238	3587	6571.1	4498	5036.3	4292.2	4538	3918.2	2433.8	5907.6	C11233	--
mws0014	C10H10O4	Ferulic acid	Phenolic acids	537-98-4	47217	37230	18165	9038.2	20802	18802	7135.8	19424	5086.1	31658	28666	32052	C01494	ko00940,ko01100,ko01110
HJAP052	C10H12O4	2,4,5-Trimethoxybenzaldehyde	Phenolic acids	4460-86-0	12768	10167	14771	12687	9937.9	17612	8197.6	6370.2	10182	14834	15138	19611	--	--
pmb2497	C9H10O5	4-Hydroxy-3-methoxymandelate	Phenolic acids	-	315220	224920	258890	57286	45514	45708	173590	180520	218190	110660	99542	79589	C05584	ko00350,ko01100
mws0027	C9H10O5	Syringic acid	Phenolic acids	530-57-4	10214	6257.1	6822.2	28314	96023	49818	19763	50654	59487	60299	127020	214990	C10833	--
Lmln010063	C14H22O	2,6-Di-tert-butylphenol*	Phenolic acids	128-39-2	373410	394600	429830	452680	497640	484250	420030	531270	549600	555990	578220	575840	--	--
Lmbn013410	C14H22O	2,4-Di-Tert-Butylphenol*	Phenolic acids	96-76-4	409320	422670	406750	384550	468910	421340	441530	516660	467610	556610	515870	524370	--	--
pme3443	C11H12O4	Sinapinaldehyde	Phenolic acids	4206-58-0	145840	88002	184660	7998.5	9869.9	22368	8564.4	7733	5826.8	8703.4	5359.5	15083	C05610	ko00940,ko01100,ko01110
mws0853	C11H14O4	Sinapyl alcohol	Phenolic acids	537-33-7	24698	6112	13221	22634	22102	34218	5813	5834	19529	13014	25823	46091	C02325	ko00940,ko01100,ko01110
Cmsp002787	C11H14O5	3,4'-Dihydroxy-3',5'-dimethoxypropiophenone*	Phenolic acids	136196-47-9	1931800	1840100	2606900	75620	92464	119260	68230	83900	79633	213580	146450	143050	--	--
Lmyp003951	C11H14O5	3-Hydroxy-1-(4-hydroxy-3,5-dimethoxyphenyl)propan-1-one*	Phenolic acids	-	16009	19672	41691	32250	72054	62002	27930	45295	28970	84564	147540	111220	--	--
pmp000086	C13H16O6	1-Feruloyl-sn-glycerol	Phenolic acids	-	33795	53427	50069	9	9	9	9	9	9	9	9	9	--	--
pme3472	C12H16O7	Arbutin	Phenolic acids	497-76-7	53130	61676	113520	11542	12042	14082	8371.9	7581.1	12143	18291	20047	22417	C06186	ko00010
Lmlp012720	C16H22O4	Dibutyl phthalate*	Phenolic acids	84-74-2	10777000	11705000	12678000	7428700	8234500	9757200	7439800	7006800	8277400	10759000	11691000	13368000	C14214	--
MWSmce341	C16H22O4	Butyl isobutyl phthalate*	Phenolic acids	17851-53-5	11335000	11451000	12715000	7765200	8589800	9792200	7470900	7129700	8509600	10655000	11533000	13788000	--	--
Lmhn002926	C13H12O7	p-Coumaroylmalic acid	Phenolic acids	-	35997	16292	31723	80836	53979	73712	64674	48054	64333	121510	123160	116140	--	--
pmn001687	C13H12O8	Cis-Coutaric acid	Phenolic acids	67920-37-0	343950	290290	417530	9	9	9	9	9	9	9	9	9	--	--
Lmhn102068	C13H12O8	2-O-Caffeoylmalic acid	Phenolic acids	53755-04-7	27493	20566	34100	29790	20796	26157	2481.3	4893.3	3203.3	13438	7023.2	31954	--	--
Zmhn001926	C13H16O8	1-O-Salicyl-D-glucose*	Phenolic acids	60517-74-0	7756400	6293900	7773700	5010000	4010000	4475200	2517600	2460600	3187800	3235300	3806000	5673100	--	--
Zmhn001358	C13H16O8	4-O-Glucosyl-4-hydroxybenzoic acid*	Phenolic acids	-	480080	541540	646000	682080	654830	760610	296530	368090	591420	958950	900600	1250100	--	--
pmb3142	C13H16O8	Salicylic acid-2-O-glucoside*	Phenolic acids	10366-91-3	8070100	9118800	13753000	3978000	3738100	5389300	1949100	1975400	3918800	7781200	9263500	14361000	--	--
Hmtn001302	C13H16O8	Glucosyloxybenzoic acid*	Phenolic acids	-	8223000	6664500	8493400	5244100	3870700	4661900	2453300	2471200	3376000	3056200	3366000	5385300	--	--
mws2367	C14H20O7	Salidroside	Phenolic acids	10338-51-9	209520	207720	174120	209640	202440	239600	150040	167450	167640	136450	159690	187830	C06046	ko00350,ko01100
Zmhn000892	C13H18O8	4-O-Glucosyl-3,4-dihydroxybenzyl alcohol	Phenolic acids	-	781790	922100	1029400	114050	106470	127220	47469	40723	54350	227310	189900	249060	--	--
Hmqn000843	C13H18O8	Tachioside	Phenolic acids	109194-60-7	13098000	14931000	16120000	1381900	1497300	2178300	640390	472970	542620	1773000	1846600	1757000	--	--
Lmhn003074	C14H14O8	Feruloylmalic acid	Phenolic acids	-	43951	41855	47021	22534	22608	18980	8083.8	9638.5	6967.8	7268.2	5794.6	8233.8	--	--
Lmmn002179	C14H18O8	Methyl salicylate-2-O-glucoside	Phenolic acids	10019-60-0	490200	411890	476080	265690	182940	220170	182740	182460	185450	227820	260880	275770	--	--
pmb2871	C13H16O9	1-O-Gentisoyl-D-glucoside*	Phenolic acids	23445-11-6	23479000	21170000	23226000	8035800	6445000	7225600	10603000	11828000	12528000	11912000	10217000	10243000	--	--
pmn001367	C13H16O9	Protocatechuic acid-4-O-glucoside*	Phenolic acids	-	17277000	14523000	19030000	5601300	4299300	4562100	6128500	6226600	7836800	6881500	5657900	6070700	--	--
Zmtn001661	C14H20O8	Vanilloloside*	Phenolic acids	74950-96-2	15888000	14988000	17974000	5560600	4406500	5105900	6858800	6535600	8164800	7702900	6445700	6607800	--	--
Hmtn001120	C14H20O8	5-(2-Hydroxyethyl)-2-O-glucosylphenol*	Phenolic acids	-	3817200	3585200	4479500	1187800	973910	940970	986990	1059800	1243000	1499500	1422200	1405400	--	--
pmn001553	C14H20O8	Cimidahurinine*	Phenolic acids	142542-89-0	3974000	3579500	4542300	1279200	1136700	1098200	1069600	1073900	1334600	1564200	1531300	1571800	--	--
pmb0751	C16H16O7	Trans-5-O-(p-Coumaroyl)shikimate	Phenolic acids	-	12741	17528	24406	87846	37294	118950	31177	74099	94307	312280	578100	726260	C02947	ko00940,ko00941,ko00945,ko01100,ko01110
pmb3075	C16H16O7	3-O-p-Coumaroylshikimic acid	Phenolic acids	-	9	9	9	11805	9	17896	5424	7018	18977	52538	89416	115270	--	--
Jmwn002494	C15H18O8	(2E)-3-[4-(β-D-glucopyranoside)-phenylacrylic]-acid*	Phenolic acids	-	49702	51160	39547	65713	44920	42857	43353	31496	26901	33198	38562	33528	--	--
Hmhn003067	C15H18O8	Phenylpropionic acid-O-β-D-glucopyranoside*	Phenolic acids	-	354170	435360	317010	1368100	938520	1920300	52564	112420	137680	821750	1367700	3573400	--	--
Lmsn003111	C15H18O8	1-O-p-Coumaroyl-β-D-glucose	Phenolic acids	7139-64-2	151100	184080	168030	2690500	1714500	5109900	214740	193540	778850	3444500	5577000	19991000	C16827	--
Zmhn002301	C15H18O8	p-Coumaric acid-4-O-glucoside	Phenolic acids	117405-48-8	5256600	7003300	5062500	515370	518260	607170	607060	437930	585420	400990	400860	455530	C06739	--
Hmsn002272	C15H20O8	Demethyl coniferin*	Phenolic acids	-	323080	387730	700390	31260	32807	49312	43504	20826	40071	18633	19755	20197	--	--
Lmtn002233	C15H20O8	Androsin*	Phenolic acids	531-28-2	322230	303830	307520	175510	108860	270120	29904	22845	66822	138940	172770	447820	--	--
Lmmn003663	C14H18O9	5-Glucosyloxy-2-Hydroxybenzoic acid methyl ester*	Phenolic acids	-	1380700	1467000	1303200	497890	509020	531090	466450	588910	441290	352790	419040	372390	--	--
Zmhn001883	C14H18O9	Vanillic acid-4-O-glucoside	Phenolic acids	32142-31-7	3428000	3171500	3130600	485200	484190	489620	255180	249580	363240	153340	161070	196900	--	--
Lmtn002565	C14H18O9	1-O-Vanilloyl-D-Glucose*	Phenolic acids	-	162940	182870	164660	47240	52844	62474	61673	70116	65636	45158	52371	51388	C20470	--
pmn001517	C15H22O8	3,4,5-Trimethoxyphenyl-1-O-Glucoside*	Phenolic acids	-	48955000	50815000	49175000	7031100	6951800	9829800	3507700	3809100	4970000	8187200	7349100	9359100	--	--
Lmfn000604	C13H16O10	6-O-Galloyl-D-glucose*	Phenolic acids	13186-19-1	4022900	4581800	5591000	753260	627110	812190	335660	335980	333560	435640	457740	433810	--	--
pmn001518	C13H16O10	1-O-Galloyl-D-glucose*	Phenolic acids	58511-73-2	9069000	8693000	10300000	898760	717110	806860	801410	835110	1000900	893140	715880	873190	C01158	--
Hmln000659	C13H16O10	3-O-Galloyl-D-glucose*	Phenolic acids	-	3743900	4298500	5756500	620890	526120	684730	294150	316370	319270	402560	440870	361950	--	--
Lmmn001294	C14H20O9	Koaburaside*	Phenolic acids	41653-73-0	5215200	4714400	6838100	480110	385380	538660	477810	519200	540020	782830	746630	818070	--	--
Jmwn002117	C14H20O9	2-(3,4-dihydroxyphenyl)ethanediol 1-O-β-D-glucopyranoside*	Phenolic acids	-	2041500	1894800	2544700	180410	148350	206160	159090	136520	176830	290850	110000	127950	--	--
Hmln002806	C16H16O8	5-O-Caffeoylshikimic acid	Phenolic acids	180981-12-8	18904	33408	46678	15812	7464	13516	9	9	9	9	9	9	C10434	ko00940,ko00941,ko00945,ko01100,ko01110
pmn001421	C16H18O8	3-O-p-Coumaroylquinic acid*	Phenolic acids	87099-71-6	283390	231330	366530	771770	701800	1076600	127980	251620	547510	994750	1462100	2290100	--	--
pmb3074	C16H18O8	5-O-p-Coumaroylquinic acid*	Phenolic acids	1899-30-5	330770	213450	354180	603650	634690	1244500	141800	308920	550400	1259200	1253600	2612200	C12208	ko00940,ko00941,ko00945,ko01110
pmb3068	C16H18O8	1-O-p-Coumaroylquinic acid	Phenolic acids	-	19734	17514	30237	196230	238200	125490	382200	336970	313140	430100	411760	555590	--	--
Zmpn002553	C15H16O9	Cichoriin	Phenolic acids	531-58-8	13682000	15809000	15924000	1766400	552210	1050000	489800	438050	334200	204810	251580	216110	C09206	--
Hmcn004128	C16H20O8	P-Methoyxcinnamate glucoside	Phenolic acids	-	6832.8	31270	10607	18799	11946	20412	16830	8237.7	6469.2	48443	82469	62274	--	--
Lman002731	C15H18O9	Grevilloside F	Phenolic acids	1094004-50-8	1775100	2019000	2397500	922830	626120	830580	340980	230690	310180	1728000	1491800	1565000	--	--
pmn001420	C15H18O9	1-O-[(E)-Caffeoyl]-D-glucose*	Phenolic acids	-	1973200	2105500	1810900	4055300	3363500	4037000	1502700	1245700	1409700	5810500	5134600	6556300	--	--
Zmhn001793	C15H18O9	6-O-Caffeoyl-D-glucose*	Phenolic acids	-	1636600	2018600	1437200	3437400	2892400	3561000	1355900	1045200	1304200	5040300	4791200	4927900	--	--
mws0906	C16H22O8	Coniferin	Phenolic acids	531-29-3	1039300	1105600	1012800	2452200	1946200	2019700	621750	539230	680330	3427700	2791600	3603100	C00761	ko00940
Zmln000899	C15H20O9	Syringaldehyde-4-O-glucoside*	Phenolic acids	-	176240	202690	114420	131620	58869	66988	23832	18793	28188	224690	122730	189620	--	--
Lmmn000774	C15H20O9	Dihydrocaffeoylglucose*	Phenolic acids	-	8222100	9362600	8801500	4663600	3468400	4231400	2831200	2254200	2952100	5386600	5071100	5432600	--	--
Lmtn000940	C14H18O10	1-O-(3,4-Dihydroxy-5-methoxy-benzoyl)-glucoside	Phenolic acids	-	218720	232360	208790	495480	355380	293740	122810	77336	110100	581040	469570	376370	--	--
mws0748	C16H18O9	1-Caffeoylquinic acid*	Phenolic acids	1241-87-8	2583200	2929600	3187800	9	9	9	9	9	9	9	9	9	--	--
mws0178	C16H18O9	Chlorogenic acid (3-O-Caffeoylquinic acid)*	Phenolic acids	327-97-9	17689000	28544000	37209000	11078000	10387000	8218100	1351300	1168000	1925000	4516500	6160600	6450800	C00852	ko00940,ko00941,ko00945,ko01110
pme1816	C16H18O9	Neochlorogenic acid (5-O-Caffeoylquinic acid)*	Phenolic acids	906-33-2	2028000	2393100	4717200	41995000	32877000	26663000	6223800	5731000	9191800	17268000	15011000	20954000	C17147	--
mws2108	C16H18O9	Cryptochlorogenic acid (4-O-Caffeoylquinic acid)*	Phenolic acids	905-99-7	4602500	8161900	9728300	1898200	2591000	2044700	326060	210770	337360	1493800	1798900	1214100	--	--
Zmhn002422	C16H20O9	1-O-Feruloyl-D-Glucose*	Phenolic acids	-	1352900	1813000	1198500	58879	70029	115780	108050	125810	128000	49606	54370	82652	C17759	--
pmb3056	C16H20O9	Homovanilloylquinic acid	Phenolic acids	-	3342.9	6366.9	5174.9	16024	16250	8851.1	60570	53332	62298	63623	54680	60179	--	--
Zmhn002334	C16H20O9	6-O-Feruloyl-D-glucose*	Phenolic acids	137887-25-3	17413	21763	35790	22430	12443	52770	15137	9761.2	11357	18726	19348	21322	--	--
Hmmn002544	C16H20O9	Ferulic acid-4-O-glucoside*	Phenolic acids	117405-51-3	62887	90887	31887	804080	490090	491410	102460	66215	157180	308760	266810	287800	--	--
pmb3107	C15H20O10	Glucosyringic Acid	Phenolic acids	-	2676800	2507500	3631000	400240	410840	453420	210470	181180	196400	322810	320400	440260	--	--
mws0179	C17H20O9	Chlorogenic acid methyl ester	Phenolic acids	29708-87-0	15098	21021	28844	28526	34134	51878	12001	14957	16141	8069.9	9645	27723	--	--
pma3724	C17H20O9	1-O-Feruloylquinic acid*	Phenolic acids	-	17082	27153	34705	148010	160570	258970	69262	62384	56073	98214	84250	161720	--	--
pmb0752	C17H20O9	3-O-Feruloylquinic acid*	Phenolic acids	1899-29-2	16118	30112	67289	2489700	2508400	3097700	975130	1049900	858630	2261000	2090600	3079000	C02572	--
Lmtn003598	C18H24O8	3-Prenyl-4-O-glucosyloxy-4-hydroxybenzoic acid	Phenolic acids	-	26400000	35236000	39990000	19571000	19654000	19980000	16308000	17089000	22634000	27014000	25566000	29077000	--	--
Lmbp002309	C17H22O9	Sinapaldehyde-4-O-Glucoside	Phenolic acids	154461-65-1	1916500	2325500	1191100	9	9	9	52016	63067	49489	21801	25316	17713	--	--
pmb3317	C16H20O10	Quinacyl syringic acid	Phenolic acids	-	228570	230810	351980	9	9	9	33464	28494	27472	9	9	9	--	--
mws0011	C17H24O9	Syringin	Phenolic acids	118-34-3	930920	640130	825910	270160	296280	263180	375490	336600	344210	148470	245340	215550	C01533	ko00940
Lmap001661	C17H24O9	Grevilloside C	Phenolic acids	1094004-47-3	38367	112440	92799	28403	17083	29386	7110	5575	7608.3	34282	35648	41094	--	--
pmn001660	C20H30O7	Cinncassiol A	Phenolic acids	73599-11-8	9	9	9	41199	37349	47096	10406	17704	28516	43173	50303	51277	C17645	--
Zmhn002227	C17H22O10	4-O-Glucosyl-sinapate*	Phenolic acids	-	1501600	1539500	1299600	180720	262300	199560	129490	135000	177760	161650	187710	162260	C02919	--
HJN003	C17H22O10	1-O-Sinapoyl-D-glucose*	Phenolic acids	-	51478	122360	146070	128720	133420	132850	186090	212110	311060	625530	606260	619760	C01175	ko00940
Lmzn001582	C18H28O9	5'-Glucosyloxyjasmanic acid	Phenolic acids	-	80784	57732	67911	48279	33635	49395	18830	44716	41413	21297	27714	19071	--	--
Hmln003529	C18H26O10	Benzyl β-primeveroside*	Phenolic acids	130622-31-0	414520	318560	361250	325900	332770	363410	232240	273390	295140	262560	254060	335160	--	--
Cmjn004337	C18H26O10	Benzyl-(2''-O-xylosyl)glucoside*	Phenolic acids	-	121650	212480	187720	190140	270400	286770	110490	104330	143350	113120	98188	243770	--	--
Lmhn002574	C20H16O11	Caffeoyl(p-Hydroxybenzoyl)tartaric acid	Phenolic acids	-	662270	397520	384120	20326	16127	49640	23819	10378	13664	18523	11142	20132	--	--
Lmtn002324	C19H28O11	Benzyl-(2''-O-glucosyl)glucoside	Phenolic acids	-	18740	18391	15520	132650	80521	102430	9815.9	5319.2	8154.7	147190	138210	120930	C17564	--
Cmzn005970	C21H22O10	Dunalianoside A*	Phenolic acids	-	197280	91758	205610	89304	59152	140050	20772	33681	32511	36360	41773	86422	--	--
Cmzn005251	C21H22O10	6-O-Caffeoylarbutin*	Phenolic acids	136172-60-6	225890	298680	233900	185480	145590	163540	108030	81053	98398	257980	304060	266590	--	--
Cmzn005999	C21H22O11	Dunalianoside B*	Phenolic acids	-	1636200	1511700	2348300	454840	286920	523300	143280	126860	204330	156770	203530	218220	--	--
Cmzn004594	C21H22O11	Dunalianoside C*	Phenolic acids	-	925440	1096400	692330	206500	145410	192170	275030	201220	224170	121830	118580	142290	--	--
Li512113	C20H20O12	Maleoyl-caffeoylquinic acid	Phenolic acids	-	42977	48209	36820	84374	161680	57171	74971	89379	95021	83004	55119	71426	--	--
Lmhn002683	C22H18O11	p-Coumaroylcaffeoyltartaric acid	Phenolic acids	-	45103	32630	58808	651820	483120	816120	214080	179110	213380	1457500	1543900	1326100	--	--
mad2085	C22H18O11	Caffeoyl-p-coumaroyltartaric acid	Phenolic acids	-	15315	17278	19350	6021.2	5294.2	5400	1250.5	4597	3257.5	3305.8	3784.3	2592.3	--	--
pmb2654	C19H27NO12	Anthranilate-1-O-Sophoroside	Phenolic acids	-	1324700	990020	553380	4796000	5711900	6252600	2979300	4855100	3710000	3124200	2814700	2752100	--	--
Lmhn002321	C21H18O12	Vnilloylcaffeoyltartaric acid	Phenolic acids	-	46768	44522	33240	17982	15669	19560	16009	16224	12230	32278	16050	25468	--	--
pmb3066	C22H26O12	5-O-p-Coumaroylshikimic acid O-glucoside*	Phenolic acids	-	90957	132480	93343	15814	24361	40288	13457	10193	7794.4	17571	8410.6	14839	--	--
pmb3072	C22H26O12	3-O-p-Coumaroylshikimic acid-O-glucoside*	Phenolic acids	-	143650	173350	128660	12607	19843	11906	17166	19822	27041	16111	14261	7685.8	--	--
pmn001707	C30H46O5	Quillaic acid	Phenolic acids	631-01-6	23145000	11792000	18979000	41828000	23243000	4436700	764480	3077900	2178100	6002600	5105800	3993200	C08972	--
Hmcn001296	C21H28O13	Cistanoside F	Phenolic acids	97411-47-7	93024	81444	96744	173880	137220	129670	146750	120260	170470	171210	164340	214640	--	--
Zmln000668	C19H26O15	Monogalloyl-diglucose	Phenolic acids	-	142880	162990	220470	15396	15562	8468.6	14455	17984	20220	22483	13487	14106	--	--
Lmsn004322	C24H24O12	1,6-Di-O-caffeoyl-β-D-glucose	Phenolic acids	-	156890	289770	143920	9	9	9	10120	6537.8	10752	9	9	9	--	--
Lmsn002288	C21H28O14	1-O-Caffeoyl-(6-O-glucosyl)-β-D-glucose	Phenolic acids	-	96097	107930	71244	186650	118780	134680	8770.9	10274	12771	123440	158860	167720	--	--
Zmhn000785	C19H32O16	Di-O-Glucosylquinic acid	Phenolic acids	-	226580	205390	126830	1196500	1518600	1362900	255480	320600	177660	284770	486790	298100	--	--
pmn001710	C24H26O13	Rosmarinic acid-3'-O-glucoside	Phenolic acids	910028-78-3	366620	354720	239420	61595	52375	84145	48972	49738	92468	33966	21342	22949	--	--
pmb2819	C27H38O19	O-Caffeoyl maltotriose	Phenolic acids	-	4318.5	3945	2394.2	12684	10613	5011.9	8064.1	6120	15645	6005.6	10447	14968	--	--
mws1153	C31H38O16	2'-Acetylacteoside	Phenolic acids	94492-24-7	63049	49878	49234	27008	13335	15612	3993.1	12720	5973.7	8287.2	5924.9	8345	--	--
Lmgn002253	C31H36O18	Syringoylcaffeoylquinic acid-D-glucose	Phenolic acids	-	2480700	4483600	4613800	2655800	1479900	1215600	113230	92862	153940	1092900	1164500	1223000	--	--
pme0432	C30H24O12	Procyanidin A2	Proanthocyanidins	41743-41-3	96740	93141	91775	137560	72968	89055	9502.6	12172	12729	29389	24134	24364	C10237	--
mws0836	C30H26O12	Procyanidin B1	Proanthocyanidins	20315-25-7	3026000	1787000	1944900	2749500	1473700	1606500	276630	224040	268340	391200	356880	320690	--	--
pmn001667	C30H26O12	Procyanidin B4*	Proanthocyanidins	29106-51-2	13292000	13308000	13388000	10430000	6298400	6285600	1771900	1237000	1741600	3168700	2935000	2595500	C10238	--
pme0434	C30H26O12	Procyanidin B2*	Proanthocyanidins	29106-49-8	25306000	23334000	22102000	22691000	14307000	17103000	7082200	5241800	7621700	9999400	9127100	8576400	C17639	--
pme0436	C30H26O12	Procyanidin B3*	Proanthocyanidins	23567-23-9	23677000	22431000	23379000	23631000	16185000	17400000	7539200	5124800	7939700	10018000	8490100	8594700	--	--
HJN074	C31H28O12	Procyanidin A6	Proanthocyanidins	-	78341	64823	62738	41178	22838	28202	4176.1	2068.1	2843.5	9430.8	16573	19195	--	--
HJN046	C45H36O18	Aesculitannin A	Proanthocyanidins	-	470260	315370	218430	187960	154740	168510	107740	34126	74133	135690	87164	85376	--	--
pmn001647	C45H38O18	Procyanidin C2	Proanthocyanidins	37064-31-6	2052700	1843100	2341300	1562100	1107000	1088500	585600	327350	465660	706240	542450	524820	--	--
pmn001646	C45H38O18	Procyanidin C1	Proanthocyanidins	37064-30-5	8247600	7933400	7307800	6432700	4603300	5301200	1873700	1226500	1852200	2959400	2661800	2569900	C17624	--
Zmsp001834	C8H8O4	2,6-Dimethoxy-1,4-benzoquinone	Quinones	530-55-2	2663100	3028700	3008000	290500	307140	389630	183390	159590	246300	296610	303610	399470	C10331	--
Zmhp003112	C27H30O16	safflor yellow A	Quinones	-	11278	11454	6968.2	17170	4821.1	11756	7864.2	5231.2	3430	12354	3064.6	4366.5	--	--
pma0134	C4H8O4	D-(-)-Threose	Saccharides and Alcohols	95-43-2	21253	66278	51951	9	9	9	9	9	9	9	9	9	C06463	--
pme2134	C4H10O4	D-Threitol	Saccharides and Alcohols	2418-52-2	681040	762160	754830	910490	803650	942430	664090	663620	740570	569910	703690	624780	C16884	--
Lmbn000198	C4H6O5	3-Dehydro-L-Threonic Acid	Saccharides and Alcohols	-	1021000	790810	958100	530330	534350	546230	442410	503860	542910	528990	603800	582220	C03064	ko00053,ko01100
mws0889	C4H8O5	D-Threonic Acid	Saccharides and Alcohols	-	1170900	1333700	940400	318890	403810	361790	493590	566240	639960	503210	556000	487580	C21649	--
ML10171848	C5H8O5	D-Arabinono-1,4-lactone	Saccharides and Alcohols	-	146450	148070	164140	47709	36280	40614	98333	97704	75603	77616	53200	75690	C00652	ko00053
mws1499	C5H10O5	D-Arabinose	Saccharides and Alcohols	10323-20-3	650250	691000	333270	525560	467850	491500	683780	685630	569630	801710	751070	656610	C00216	ko00040,ko00053
Zmgn000173	C5H10O5	D-Ribose	Saccharides and Alcohols	50-69-1	12357	31480	11577	24001	15601	20280	14913	28564	21044	32541	23346	20522	C00121	ko00030,ko01100,ko02010
pme0513	C5H12O5	Xylitol*	Saccharides and Alcohols	87-99-0	15142	16963	13119	7399.5	11072	4517.1	8394.6	10670	9286.9	13190	11725	12458	C00379	ko00040,ko01100,ko02010
mws0213	C5H12O5	Ribitol	Saccharides and Alcohols	488-81-3	27444	46961	32027	10543	23351	22425	6298.3	8339.6	7174.3	17181	21225	17650	C00474	ko00040,ko00740,ko01100
mws0438	C5H12O5	L-Arabitol*	Saccharides and Alcohols	7643-75-6	17193	22005	17784	9004.8	4774.9	16203	7516.7	7925	6058.3	7492.2	11060	6862.1	C00532	ko00040,ko01100
pme2529	C6H12O5	1,5-Anhydro-D-glucitol	Saccharides and Alcohols	154-58-5	43843	53239	38866	68715	73540	55857	58775	53764	57510	67453	62965	47949	C07326	--
mws1595	C6H12O5	D-Fucose	Saccharides and Alcohols	3615-37-0	2581.7	6303.7	3677.6	11690	17033	10670	18487	14654	4134.2	10418	14242	6115	C01018	--
Zmzn000078	C3H7O6P	Dihydroxyacetone phosphate	Saccharides and Alcohols	-	286280	265510	255020	496250	527010	548590	273000	311970	293630	437760	379370	395030	C00111	ko00010,ko00040,ko00051,ko00052,ko00561,ko00562,ko00564,ko00640,ko00710,ko00760,ko01100,ko01110,ko01200,ko01230
mws4175	C6H8O6	D-Glucurono-6,3-lactone	Saccharides and Alcohols	32449-92-6	12239	63338	8690.6	59056	45483	65559	81900	76186	60518	109820	119820	103920	C02670	ko00053,ko01100
pme2253	C6H10O6	L-Gulono-1,4-Lactone*	Saccharides and Alcohols	1128-23-0	36326	42132	32054	24375	31071	29794	45901	39678	42305	73062	44528	42634	C01040	ko00053,ko01100,ko01240
pme1021	C6H10O6	D-Glucono-1,5-lactone*	Saccharides and Alcohols	90-80-2	62272	92391	30145	89598	84917	75801	137740	165940	110710	195500	111130	115020	C00198	ko00030,ko01100,ko01110,ko01200
pmb0786	C6H13NO5	D-Glucosamine	Saccharides and Alcohols	3416-24-8	895580	922930	830970	827570	924910	780770	914430	1113800	1025600	858260	1030000	977190	C00329	ko00520,ko01100
pme0516	C6H12O6	Inositol	Saccharides and Alcohols	87-89-8	2227000	2239800	2607000	4511500	4862500	5248500	1652700	1672100	1532800	1900400	2071300	1999700	C00137	ko00052,ko00053,ko00562,ko01100,ko01110,ko02010,ko04070
mws1164	C6H12O6	D-Fructose*	Saccharides and Alcohols	57-48-7	424140	549870	264780	423950	386230	469560	997740	880450	706170	1045700	775460	622000	C05003	--
mws4170	C6H12O6	D-Glucose*	Saccharides and Alcohols	50-99-7	535830	467660	272240	437620	341540	466320	851890	811620	526300	1117900	804760	652110	C00031	ko00010,ko00030,ko00052,ko00500,ko00520,ko00524,ko00901,ko01100,ko01110,ko02010
MWSmce576	C6H12O6	L-Glucose*	Saccharides and Alcohols	921-60-8	18413000	19387000	10502000	26710000	21926000	24132000	35014000	32940000	30525000	36234000	30334000	29802000	--	--
mws1155	C6H14O6	Mannitol*	Saccharides and Alcohols	69-65-8	62834	52303	46794	27767	25750	19098	14001	12321	14804	18649	14818	13031	C00392	ko00051,ko01100,ko02010
pme2237	C6H14O6	Dulcitol*	Saccharides and Alcohols	608-66-2	229840	250300	184830	81010	91937	94937	61860	62512	57634	67823	63781	78260	C01697	ko00052,ko01100
mws0214	C6H14O6	D-Sorbitol	Saccharides and Alcohols	50-70-4	2283	2400	1810	1593	1424	1607	205330	229150	186560	205290	211050	181110	C00794	ko00051,ko00052,ko01100,ko02010
Zmgn000447	C3H7O7P	3-Phospho-D-glyceric acid	Saccharides and Alcohols	820-11-1	637620	632520	642970	508750	421260	512160	321670	314830	283850	436940	592360	571790	C00197	ko00010,ko00030,ko00260,ko00270,ko00561,ko00630,ko00710,ko01100,ko01110,ko01200,ko01230,ko01240
pme3705	C6H10O7	D-Glucoronic acid	Saccharides and Alcohols	-	139950	190640	174670	238730	235770	232150	189320	163460	204050	200300	206610	169130	C00191	ko00040,ko00053,ko00520,ko00562,ko01100,ko01240
mws2104	C7H14O6	D-Pinitol	Saccharides and Alcohols	10284-63-6	98586	119650	151510	75225	83618	93970	123110	138080	130210	113870	81144	103170	C03844	--
pme0534	C6H12O7	Gluconic acid	Saccharides and Alcohols	526-95-4	548070	690900	515030	1499400	1362500	1149300	639100	671770	680890	1178100	993940	988250	C00257	ko00030,ko01100,ko01110,ko01200
Zmzn000079	C4H9O7P	D-Erythrose-4-phosphate	Saccharides and Alcohols	585-18-2	36312	38027	27106	37599	50142	34334	30709	38190	34065	53262	47079	39863	C00279	ko00030,ko00400,ko00710,ko00750,ko00998,ko01100,ko01110,ko01200,ko01230,ko01240
pme1261	C9H19NO4	D-Panthenol	Saccharides and Alcohols	81-13-0	76594	121620	76021	56928	75750	30529	141570	27661	160580	100250	57903	55152	C05944	ko00770
Zmpn000199	C6H10O8	D-Galactaric acid*	Saccharides and Alcohols	526-99-8	770390	846840	1025800	936810	878700	758230	654170	637980	675850	730860	620790	651710	C00879	ko00053,ko01100
Zmyn000108	C6H10O8	D-Saccharic acid*	Saccharides and Alcohols	87-73-0	798110	744290	962290	940930	853450	782100	546780	583350	600620	704530	583750	615440	C00818	ko00053,ko01100
Hmcn000192	C7H14O7	Sedoheptulose	Saccharides and Alcohols	3019-74-7	492470	529370	565600	681280	559490	597440	505790	398970	420250	517180	477160	458590	C02076	ko00710,ko01100
pme2755	C8H15NO6	N-Acetyl-D-glucosamine	Saccharides and Alcohols	7512-17-6	255710	229550	305850	365460	339680	352370	319880	239320	249680	307180	315260	279050	C00140	ko00520,ko01100,ko02010
mws4174	C8H15NO6	N-Acetyl-D-mannosamine	Saccharides and Alcohols	7772-94-3	22368	15309	26778	8469.4	4423.8	7597.3	10279	6839.5	9868.7	20131	12995	11619	C00645	ko00520,ko01100
mws2608	C8H15NO6	N-Acetyl-D-galactosamine	Saccharides and Alcohols	1811-31-0	44357	36329	52981	15722	7566.9	14623	29269	30377	25561	16985	17876	25694	C01132	ko00052,ko01100
Zmyn000110	C6H14NO8P	D-Glucosamine 1-phosphate	Saccharides and Alcohols	2152-75-2	39221	42018	33023	37708	41233	27332	35540	36117	33297	52158	44858	35643	C06156	ko00520,ko01100
mws1090	C6H13O9P	Glucose-1-phosphate*	Saccharides and Alcohols	59-56-3	3345300	3095600	2881600	7310100	6336400	6453900	4613200	4578500	3822300	7984800	7186100	6655100	C00103	ko00010,ko00040,ko00052,ko00500,ko00520,ko00523,ko00561,ko01100,ko01110,ko01240
mws0866	C6H13O9P	D-Glucose 6-phosphate*	Saccharides and Alcohols	56-73-5	3055400	2867600	2411200	6112300	5955300	6040600	4264600	4036800	3482100	7203800	5970000	5133600	C00092	ko00500,ko00524,ko00562,ko00998,ko01100,ko01110
MWS2442	C6H13O9P	D-Fructose 6-Phosphate*	Saccharides and Alcohols	643-13-0	1934800	1870600	1619800	4165500	4055100	4046800	2842000	2736500	2320900	4717200	4269900	3660900	C00085	ko00052,ko00500,ko00710,ko01100,ko01110,ko01200
pmb3081	C6H11PO11	Glucarate O-Phosphoric acid	Saccharides and Alcohols	-	2844700	3429500	5851300	392950	303760	374980	2683900	2543600	3221900	1274500	1237900	1115100	--	--
pme3163	C7H15O10P	D-Sedoheptuiose 7-phosphate	Saccharides and Alcohols	2646-35-7	26676000	27294000	30231000	5244000	3611000	5153400	10027000	11708000	12185000	6918800	5214900	4808300	--	--
pmb3079	C8H16NO9P	N-Acetyl-D-glucosamine-1-phosphate	Saccharides and Alcohols	6866-69-9	188840	198040	179220	229370	182150	240170	106260	98505	100810	112200	80726	89344	C04256	--
Zmyn000083	C6H14O12P2	D-Glucose 1,6-bisphosphate	Saccharides and Alcohols	10139-18-1	62178	61118	45903	130980	143700	119350	92379	122800	101610	122510	126100	115140	C01231	ko00500,ko01100
pme3311	C6H14O12P2	D-Fructose-1,6-biphosphate	Saccharides and Alcohols	488-69-7	50822	52549	70768	133630	148190	168080	38632	30541	39730	49955	43208	47406	C00354	ko00400,ko00710,ko01100,ko01110,ko01200
mws1080	C12H22O11	Galactinol*	Saccharides and Alcohols	3687-64-7	7858200	7703500	3690800	9186300	8935500	9827900	7024900	8019800	7096000	9745700	9458300	7556900	C01235	ko00052,ko01100
mws5038	C12H22O11	Isomaltulose*	Saccharides and Alcohols	13718-94-0	2406500	1833700	821690	1942100	2048400	1494700	2345600	3535500	1988100	3138000	3995000	2561900	C01742	--
MA10039641	C12H22O11	Lactobiose*	Saccharides and Alcohols	63-42-3	1909500	2645100	1542100	2643600	3284000	2783700	1839000	1769700	1519400	2639900	2506300	2520300	C00243	ko00052,ko01100,ko02010
mws1333	C12H22O11	Melibiose	Saccharides and Alcohols	585-99-9	2864800	2443600	1152300	2511000	2965700	2626600	2461300	2479700	1908000	3046800	2851500	2231700	C05402	ko00052,ko01100,ko02010
mws0264	C12H22O11	D-Trehalose*	Saccharides and Alcohols	99-20-7	2213900	2574200	771540	1819000	2144400	1977700	1641000	1811500	1488400	2289900	1952800	1677000	C01083	ko00500,ko01100,ko01110,ko02010
pme0519	C12H22O11	D-Sucrose*	Saccharides and Alcohols	57-50-1	4131400	4531900	2339100	4089100	4483400	5555200	4233900	4055300	3294200	4586700	4051300	4197100	C00089	ko00052,ko00500,ko01100,ko01110,ko02010
Lmsn000381	C12H22O11	D-Maltose*	Saccharides and Alcohols	69-79-4	3210700	3626000	1076900	3431900	3358400	2554600	2892200	3239700	1787400	4890900	3381000	2556200	C01971	--
mws2523	C12H23O14P	Trehalose 6-phosphate	Saccharides and Alcohols	4484-88-2	59191	58156	41413	113070	108530	100790	80227	89564	70745	117880	75366	73134	C00689	ko00500,ko01100,ko01110
Lmmn000214	C18H32O15	Solatriose	Saccharides and Alcohols	528-40-5	178750	167920	230520	2701300	4054800	3755600	922010	1034000	1068000	1515200	945520	1061800	--	--
pme2125	C18H32O16	Raffinose	Saccharides and Alcohols	512-69-6	8314.4	12789	6910.8	22581	16898	61810	20034	23974	11297	35857	21220	22089	C00492	ko00052,ko01100,ko02010
MWS0442	C18H32O16	Maltotriose	Saccharides and Alcohols	1109-28-0	16318	5058.6	9724.5	90736	67821	119640	14190	15780	24096	17323	14683	23702	C01835	ko02010
pme0500	C18H32O16	D-Melezitose	Saccharides and Alcohols	597-12-6	6550.5	5136.1	5680.5	16222	17692	32426	6015	9938.8	7888.5	13424	16478	13652	C08243	--
mws1589	C18H32O16	D-Panose	Saccharides and Alcohols	33401-87-5	7594.2	14655	9	22145	35286	25977	11526	18856	8356.2	9199.4	16931	17317	C00713	--
pmb2653	C24H42O20	D(+)-Melezitose O-rhamnoside	Saccharides and Alcohols	-	6086.8	4767	5685.6	65866	82151	152140	8248.9	15201	18099	10891	12100	18609	--	--
MWSmce096	C15H22O	Nootkatone	Sesquiterpenoids	4674-50-4	296440	278530	457470	73349	100450	89929	47454	51633	76649	196330	229140	341190	C17914	--
Hmlp013407	C15H26O	β-Eudesmol	Sesquiterpenoids	473-15-4	110130	107700	115050	125550	114730	132310	131800	130290	132250	133630	134260	135760	C09664	--
Jmcp010061	C15H22O2	costic acid	Sesquiterpenoids	3650-43-9	9	9	9	9	9	9	9	9	9	23462	22901	53094	--	--
MWSmce591	C15H22O2	Curcumenol	Sesquiterpenoids	19431-84-6	120060	122290	210090	24685	34651	32769	14345	9336.5	14279	64100	61929	112020	C16942	--
pmp001054	C17H24O11	Gardenoside	Sesquiterpenoids	24512-62-7	138200	132440	96260	23759	27396	17222	47702	46886	28552	31100	27780	25555	C09779	--
Zmsn001980	C21H28O8	Ixerisoside D	Sesquiterpenoids	-	48684	5157.7	205540	48352000	35703000	60747000	2022300	9689400	18548000	2822100	11085000	17302000	--	--
pmp001264	C16H35NO2	Hexadecylsphingosine	Sphingolipids	-	4475100	5609000	6221600	4761100	4774900	6025200	5247300	4878600	4855400	6360600	6189700	6544800	--	--
pmb2221	C18H39NO3	4-Hydroxysphinganine	Sphingolipids	554-62-1	287810	410080	341070	532730	387210	760300	357740	461260	541840	869840	827040	1531100	C12144	ko00600,ko01100
Hmbn004734	C29H44O4	30-Norhederagenin	Steroidal saponins	117654-06-5	77574	81711	56423	9	9	9	9	9	9	9	9	9	--	--
Lmgp004223	C14H12O3	Trans-resveratrol	Stilbene	501-36-0	19193	19794	5386.4	62047	52276	74606	13778	20670	43948	58204	27542	48677	C03582	ko00945,ko01110
Zmhn001970	C20H22O8	Piceid	Stilbene	27208-80-6	183510	183300	186760	406610	277600	334940	143770	118380	152710	293810	283660	249520	C10275	--
pma6625	C20H22O9	E-3,4,5'-Trihydroxy-3'-glucosylstilbene*	Stilbene	-	6637.2	22849	2442.7	10511	8343.2	2934.7	48029	53411	46657	104490	34861	25658	--	--
pmn001399	C20H22O9	2,4,6,4'-Tetrahydroxy-stilbene-2-O-glucoside*	Stilbene	-	140630	158910	90067	174260	174830	149350	296690	356780	232190	250100	230170	231880	--	--
pmn001394	C20H22O9	2,3,5,4'-Tetrahydroxystilbene-2-O-glucoside*	Stilbene	82373-94-2	165030	186080	142020	24921	35403	13379	20467	41458	31645	9	9	9	--	--
Zmhn101746	C20H22O9	Tetrahydroxy-stilbene-O-glucoside*	Stilbene	-	132000	151250	161660	238320	157390	140110	166390	162950	203160	183230	194180	186640	--	--
Zmhn001746	C20H22O9	Piceatannol-3'-O-glucoside*	Stilbene	94356-26-0	80926	85562	70587	156790	72661	78480	83879	48508	75561	67419	81960	80902	--	--
pmp000273	C30H26O11	Gambiriin B3	Tannin	76236-90-3	35158	50119	28849	133390	69551	77788	27820	8011.6	16054	37965	14825	23009	C17777	--
Lmcn003163	C28H20O14	Epitheaflavic acid-3-O-Gallate	Tannin	34218-97-8	8623200	6870900	7031100	5454600	2505600	2801900	459120	275380	727790	1494600	1878000	1632800	--	--
pmp000275	C30H28O12	Gambiriin A1	Tannin	76250-49-2	112950	107810	109480	308320	161300	213170	20358	16182	19514	50474	53920	49887	C17772	--
HJN043	C45H36O18	Cinnamtannin B1	Tannin	88082-60-4	166310	196960	154880	115860	87094	110340	26223	23144	19042	33252	43175	20485	C17631	--
pmn001648	C45H36O18	Cinnamtannin D1	Tannin	97233-06-2	89464	92905	102900	89664	62063	71396	26709	18298	11251	30322	34354	27686	C17632	--
pmp000101	C45H38O18	Arecatannin C1*	Tannin	87727-69-3	1185900	830410	935630	909690	598240	821350	298430	268620	356480	520200	344080	425150	C17897	--
pmp000100	C45H38O18	Arecatannin B1*	Tannin	79763-28-3	113870	92328	87620	54117	37864	46789	14015	6335.8	8022.3	10075	6108.4	14193	C17892	--
pmp000102	C60H50O24	Arecatannin A1*	Tannin	-	160700	80866	138940	103760	75118	82486	60198	26626	46984	44226	38361	42380	C17894	--
pmn001649	C60H50O24	Cinnamtannin A2	Tannin	86631-38-1	186010	159050	126670	92126	53120	52124	15253	14752	18801	26925	16257	24162	C17625	--
pmn001650	C60H50O24	Cinnamtannin B2	Tannin	88038-12-4	563570	548490	463440	416970	217150	271470	110180	77456	112410	169880	125300	94763	C17629	--
pmp000103	C60H50O24	Arecatannin A2*	Tannin	79763-29-4	226200	197100	182280	105660	121060	126570	76367	53303	79425	79815	75353	92694	C17893	--
Hmln008119	C11H18O3	Robinlin	Terpene	-	229960	156150	163890	105440	86844	141770	296200	520320	371100	150210	131650	206640	--	--
Lmqp003013	C19H30O8	Citroside A	Terpene	120330-44-1	277920	376760	294950	265460	399900	236160	151330	157440	175430	144240	105200	148160	--	--
Hmln003398	C30H48O6	2α,3α,19α,23-Tetraydroxyurs-12-en-28-oic acid*	Terpene	-	2612100	1400300	1966500	1107200	696130	1229300	83613	100850	66695	1171900	1171300	856550	--	--
Lmzn106829	C30H46O3	Betulonic acid*	Triterpene	4481-62-3	24259	39790	30537	9	9	9	9	9	9	9	9	9	--	--
Lmzn006795	C30H46O3	Ursonic acid*	Triterpene	6246-46-4	31741	43438	29763	9	9	9	9	9	9	9	9	9	--	--
Lmmn009550	C30H46O3	Mangiferonic acid*	Triterpene	13878-90-5	32196	51112	30350	9	9	9	9	9	9	9	9	9	--	--
Lmsp013456	C30H46O3	3β-Hydroxytaraxastan-28,20β-olide	Triterpene	-	825440	690400	498300	1434.5	2074.5	2495.9	3739.9	1849.1	2283.1	1917.7	3070.2	2527.4	--	--
Lmzn206829	C30H46O3	Oleanonic acid*	Triterpene	17990-42-0	30105	62165	40250	9	9	9	9	9	9	9	9	9	--	--
Lmzn006829	C30H46O3	3-Ketoursolic acid*	Triterpene	-	30724	60623	42718	9	9	9	9	9	9	9	9	9	--	--
Zmjp011592	C30H46O3	Kanerodione	Triterpene	-	136130	100670	113060	5319.5	14373	18905	9	9	9	5009.9	5707.9	6456.3	--	--
mws4053	C30H48O3	Ursolic acid*	Triterpene	77-52-1	785530	984060	953520	16490	21687	60153	23629	10660	10115	8394.1	11989	16108	C08988	--
pmn001700	C30H48O3	24,30-Dihydroxy-12(13)-enolupinol*	Triterpene	-	799620	1039700	826510	22371	18108	53139	31688	9393.4	12413	5903.2	10168	14184	--	--
Zmjn014062	C30H48O3	(23S)-3β-hydroxydammara-21-oic acid 21,23-lactone*	Triterpene	-	598140	984870	973910	17296	19658	50384	29452	8692.6	10637	10096	12379	12980	--	--
Lmmn009170	C30H48O3	Mangiferolic acid*	Triterpene	4184-34-3	880690	1055700	915020	22176	21399	55987	33127	11380	16607	10597	11247	15529	--	--
HJN110	C30H48O3	Betulinic acid*	Triterpene	472-15-1	925650	1071200	970020	23622	24164	51892	27566	9041.5	15545	9046.3	12759	15055	C08619	--
Lmmn008971	C30H48O3	Isomangiferolic acid*	Triterpene	13878-92-7	441370	379350	242170	9	9	9	9	9	9	9	9	9	--	--
Lmdn006811	C30H48O3	Soyasapogenol E*	Triterpene	6750-59-0	951430	972470	990760	19291	22439	56904	37040	9994.6	14531	11108	15940	20378	C17420	--
MWSmce052	C30H48O3	3-Epiursolic acid*	Triterpene	989-30-0	581400	438760	289730	9	9	9	9	9	9	9	9	9	--	--
Zmjp013616	C30H50O3	12,13-Dihydroursolic acid	Triterpene	-	389830	364110	270620	9	9	9	9	9	9	9	9	9	--	--
Lmyn012274	C30H46O4	Semimoronic acid*	Triterpene	102053-38-3	9	9	9	1745.3	3316.7	2254.4	1797.5	2613.8	1193.2	3780.2	5048.3	6465	--	--
Lmsn012627	C30H46O4	2α,3α-Dihydroxyurs-12,18-dien-28-oic acid*	Triterpene	-	214300	235500	163930	9	9	9	9	9	9	9	9	9	--	--
Lmzn006582	C30H46O4	Colubrinic acid*	Triterpene	-	627570	382880	601300	17125	22607	217770	18325	16848	19209	22292	19773	17391	--	--
pmn001704	C30H46O4	2,3-Dihydroxy 5(6),12(13)diene ursolic acid*	Triterpene	-	215530	239020	163130	9	9	9	9	9	9	9	9	9	--	--
pmp000440	C30H46O4	Uncargenin D	Triterpene	-	93065	53493	61053	9669.7	10390	8685.7	952.86	643.78	462.79	6128.4	6075.1	3033.3	--	--
Lmsn013282	C30H46O4	Pomonic Acid	Triterpene	13849-90-6	14223	10280	8695.2	9	9	9	9	9	9	9	9	9	--	--
Hmjn008136	C30H46O4	Camaldulenic acid*	Triterpene	71850-15-2	4572600	4848700	3559600	9	9	9	21868	10208	12078	9	9	9	--	--
Cmmp006152	C29H44O5	Norarjunolic acid	Triterpene	60393-90-0	746300	689400	537540	9	9	4393400	9	25216	9	9	9	9	--	--
pmn001427	C30H48O4	Jujubogenin*	Triterpene	54815-36-0	11947000	16252000	14044000	236500	305360	547400	207400	60645	85161	140200	159770	186400	--	--
Wmzn006169	C30H48O4	Echinocystic acid	Triterpene	510-30-5	22777	24165	24227	9	9	9	9	9	9	9	9	9	C08942	--
pmp000266	C30H48O4	3β,19α-Dihydroxyolean-12-en-28-oic acid	Triterpene	-	191750	208980	112590	9	9	9	9	9	9	9	9	9	--	--
Lmzn206284	C30H48O4	Terminic acid*	Triterpene	-	20242000	14023000	18034000	1287300	2383600	3312400	341470	207190	362070	843820	1327300	1583900	--	--
pmn001706	C30H48O4	2-Hydroxyoleanolic acid*	Triterpene	26707-60-8	17669000	16568000	18230000	1215300	2151900	2899000	300390	176340	310810	718920	1169900	1443300	--	--
Lmzn006169	C30H48O4	Pomolic acid*	Triterpene	13849-91-7	14350000	24452000	14923000	285660	323480	604730	179290	64612	118870	133370	247320	187260	--	--
Lmzn006284	C30H48O4	2α-Hydroxyursolic acid*	Triterpene	-	14124000	10403000	15252000	1688700	3125800	7549500	409650	253030	529640	1971000	2344200	2576400	--	--
Zmpn008194	C30H48O4	Corosolic acid*	Triterpene	4547-24-4	20964000	16985000	19297000	1358300	2351900	3486000	312990	203480	331830	858960	1320900	1720900	--	--
Lmzn106284	C30H48O4	Alphitolic acid*	Triterpene	19533-92-7	18207000	14869000	17043000	1302200	2316500	2945100	334670	179060	350820	841450	1326700	1628200	C16912	--
Zmjn012003	C30H48O4	Gypensapogenin F*	Triterpene	-	20193000	16831000	20540000	1353200	2392600	3312300	374200	202580	370700	870900	1304800	1816500	--	--
mws1610	C30H48O4	Maslinic acid*	Triterpene	4373-41-5	18352000	16317000	19844000	1292500	2483000	3317000	316080	219280	363090	821590	1143300	1733500	C16939	--
Smnn011202	C30H48O4	2ɑ-hydroxyoleanolic acid	Triterpene	-	36240	26688	25168	9	9	9	9	9	9	9	9	9	--	--
MWSmce560	C30H48O4	23-Hydroxybetulinic acid	Triterpene	85999-40-2	5593	5634.7	3830.9	9	9	9	9	9	9	9	9	9	--	--
Hmbn005207	C30H48O4	Hederagenin*	Triterpene	465-99-6	13256000	18194000	14420000	271880	301570	552980	217940	65318	107040	131960	211530	202270	--	--
pmn001705	C30H48O4	3,24-Dihydroxy-17,21-semiacetal-12(13)oleanolic fruit*	Triterpene	-	20362000	13720000	17422000	1349900	2537900	3203700	305410	217130	371010	829490	1240200	1738200	--	--
HJN106	C30H46O5	Ceanothic acid*	Triterpene	21302-79-4	238510	117940	413810	1374.1	2703.2	121500	3660.4	1435.2	2654.1	9	9	9	--	--
pmp000444	C30H46O5	27,28-Dicarboxyl ursolic acid	Triterpene	-	466150	348370	296140	9	9	9	9	9	9	9	9	9	--	--
Lmsn011830	C30H46O5	2α,19α-Dihydroxy-3-oxours-12-en-28-oic acid	Triterpene	176983-21-4	9	9	9	1730000	823570	2888200	9	9	9	662760	433110	1285400	--	--
pmp000268	C30H46O5	Rosamultic acid	Triterpene	14285-76-4	9	9	9	23673	11254	52706	9	9	9	9911.9	6975.3	17111	--	--
Lmzn006109	C30H46O5	2-O-Pomolic acid*	Triterpene	54963-52-9	227890	126710	385790	9	9	115310	2945.3	965.88	2342.1	9	9	9	--	--
Li512114	C31H50O4	Corosolic Acid Methyl Ester	Triterpene	4518-70-1	255030	204180	169490	1614.8	1416.8	1566.3	762.5	314	359.42	240.41	463.61	511.54	--	--
pmp000269	C30H48O5	Arjunic Acid*	Triterpene	31298-06-3	306160	156370	198600	37006	27938	20354	2208.3	3317.3	3040.4	22957	16374	17506	--	--
Zmpn006881	C30H48O5	Tormentic acid*	Triterpene	13850-16-3	3317500	2501200	3174900	52795	468820	549620	53976	22741	49409	355800	353570	464410	--	--
pmn001591	C30H48O5	Rutundic acid*	Triterpene	20137-37-5	189940	459770	160560	2413.7	3369.5	57067	1384	9	9	4000.7	3797.2	2102.7	--	--
Hmhn007817	C30H48O5	2α,3α-Dihydroxyursolic acid*	Triterpene	-	3656900	2469000	3151600	52789	481720	553300	56397	23562	48129	378470	359120	456960	--	--
pmn001708	C30H48O5	Asiatic acid	Triterpene	464-92-6	749640	535880	725830	10325	44871	48761	8267.9	5590.7	8309.5	38489	35150	47894	C08617	--
pmn001426	C30H48O5	Euscaphic acid*	Triterpene	53155-25-2	274100	169190	159730	6055.3	26741	13782	1349.9	660.81	1599	1831.5	2053.2	2958.6	C17890	--
Hmjn003948	C30H48O5	Madasiatic acid*	Triterpene	26532-66-1	7232300	4435100	6222400	14744000	11816000	3450100	453320	1081800	863770	7528900	7536600	5717500	--	--
Smpn009230	C30H48O5	2α,3α,23-trihydroxyolean-12-en-28-oic acid*	Triterpene	-	7371100	5314200	5974800	14623000	11259000	3632300	434330	1023200	976660	8463100	8160600	6353300	--	--
Lmqp008286	C30H48O5	Arjunolic Acid*	Triterpene	465-00-9	13709	5114.8	6791.6	18715	21011	8144.2	1509.7	1727.6	1898.4	12463	16500	10591	--	--
Lmsn009900	C30H46O6	1β-Hydroxy-2-oxopomolic acid	Triterpene	217466-37-0	21950	2638	14795	9	9	376910	939.98	1826.8	9	9	9	3473.5	--	--
Lmsn010604	C30H46O6	2α,3α,19α-Trihydroxyurs-12-en-23-formyl-28-oic Acid*	Triterpene	-	64334	28106	43830	30898	8296.9	103130	652.95	3460.8	1312	17331	12848	8210.1	--	--
Lmsn010896	C30H46O6	Pinfaensic acid*	Triterpene	-	69057	25480	52449	27981	8860.3	116300	928.9	3126.4	1027	16094	11547	10979	--	--
Cmcp006262	C30H48O6	Roxburic Acid	Triterpene	108657-25-6	17488	6764.1	18161	11969	9057.7	53378	3304.7	1621.7	3209.1	3384.3	5788	4500	--	--
Lmsn009238	C30H48O6	1β,2α,3α,19α-Tetrahydroxyurs-12-en-28-oic acid	Triterpene	120211-98-5	13173	11244	7000.1	24760	17726	7548.9	6101.2	8917.2	8445	6597.3	10454	8346.9	--	--
Hmhn007023	C30H48O6	2α,3α,19α-Trihydroxyursolic acid*	Triterpene	-	2642300	1505000	1973100	1080600	764580	1258800	84583	99450	81198	1219900	1266400	907970	--	--
Hmjp003546	C30H48O6	Madecassic acid	Triterpene	18449-41-7	80520	35964	65600	54284	44940	205790	44464	58045	66233	187560	174050	117020	--	--
Hmln003605	C30H48O6	Myrianthic acid*	Triterpene	89786-84-5	391350	226500	350290	341160	295270	43135	18339	18540	19140	50402	106820	59029	--	--
MMMM10158	C32H48O5	11-Oxoursolic acid acetate	Triterpene	35959-01-4	559630	559200	407680	9	9	9	2085.6	1176.2	1767.7	9	9	9	--	--
Lmsn008212	C30H46O7	2α,3β,19α-Trihydroxyurs-12-en-23,28-dioic acid	Triterpene	-	14418	6282.6	7814.5	8559.1	7137.1	55496	5046.5	6060.4	6688.4	5995.8	5721	7572.6	--	--
Lmsn008066	C30H48O7	1β,2α,3α,19α,23-Pentahydroxyurs-12-en-28-oic acid	Triterpene	-	82830	56829	62250	97487	56622	66907	27078	26486	35098	44368	40139	34562	--	--
Hmsn003773	C31H46O7	Phytolaccic acid G	Triterpene	-	273010	105860	109920	11544	9	21183000	9	502570	9	7203.8	9	18793	--	--
Lmzp010525	C39H54O6	Querspicatin A*	Triterpene	126240-04-8	96916	130540	79131	286.67	382.29	1297.4	598.72	141.57	506.27	1540.5	2219.7	3113.7	--	--
Smnp012194	C39H54O6	2ɑ-hydroxy-3β-trans-p-hydroxycinnamoyloxy oleanolic acid*	Triterpene	-	115030	99177	71367	605.97	303.7	1148.7	549.78	785.24	740.22	1598.1	1220.7	2350	--	--
Smpp011773	C39H54O6	3β-O-cis-p-Coumaroyl-2α-hydroxy-12-ursen-28-oic acid*	Triterpene	-	64278	58691	59201	586.83	703.33	3654.4	665.18	194.87	777.53	3477.5	3958.9	8206.1	--	--
Smpp012073	C39H54O6	jacoumaric acid*	Triterpene	63303-42-4	74958	63149	49382	971.6	748.84	3796.6	495.97	322.61	346.66	4380.9	5620.2	5919.1	--	--
pmp000781	C39H54O6	p-Coumaroyleuscaphic acid*	Triterpene	-	108810	148030	65501	1275.9	581.22	1808	958.66	319.57	787.89	2502.9	2445.3	2773.5	--	--
pmp000782	C39H54O7	Caffeoylhawthorn acid	Triterpene	-	740400	931730	803530	2223.5	14313	90256	6160.1	2176.9	4168.5	11853	30356	23341	--	--
Smpp009887	C39H54O7	3-O-trans-p-coumaroylrotundic acid	Triterpene	-	9	9	9	131270	33823	26811	900.37	4294.3	16710	310580	375750	296130	--	--
Smnp110489	C39H54O7	3-O-trans-p-Coumaroyltormentic acid*	Triterpene	-	417070	442050	355360	3179.4	6103	25023	2409	375.25	2072.1	9179.7	9372.2	10810	--	--
Smnp010489	C39H54O7	3-O-cis-Coumaroyltormentic acid*	Triterpene	-	507730	490000	323290	3653.5	5382.3	32076	3256.1	858.9	2506.3	6701.5	14080	13665	--	--
Lmzp009620	C39H54O7	2α-Hydroxypyracrenic acid*	Triterpene	-	9	9	9	191780	80877	34676	1940	4409.6	24097	462850	573140	535420	--	--
Lmmn004145	C38H60O10	3-O-(2-O-Acetyl-glucosyl)oleanolic acid	Triterpene	-	459320	855250	755880	232480	141840	449980	375610	261640	623190	223200	172590	424550	--	--
mws0133	C6H6N2O	Nicotinamide	Vitamin	98-92-0	216340	169030	190660	157290	198190	188360	128870	141880	172260	176070	165530	212310	C00153	ko00760,ko01100,ko01240
pme1383	C8H11NO3	Pyridoxine	Vitamin	65-23-6	182280	102070	73354	148220	122250	154270	136250	113480	96132	251800	277420	206020	C00314	ko00750,ko01100,ko01240
MWSmce690	C6H8O6	Erythorbic Acid; Isoascorbic Acid	Vitamin	89-65-6	43707	212150	10011	216430	170000	144030	438150	390600	385510	604350	587540	513660	--	--
Hmfn000531	C6H8O6	L-Ascorbic acid (Vitamin C)	Vitamin	50-81-7	1625900	8023700	336490	7360500	8592400	8270600	19331000	19842000	14787000	23772000	23329000	20753000	C00072	ko00053,ko00480,ko01100,ko01110,ko01240
mws1337	C9H17NO5	D-Pantothenic Acid	Vitamin	79-83-4	9685100	8367700	9205800	6385500	6143600	6209200	8000400	7435100	7676000	6405000	6170000	6503900	C00864	ko00410,ko00770,ko01100,ko01110,ko01240
pme2266	C10H16N2O3S	Biotin	Vitamin	58-85-5	182080	167380	185500	144700	149180	146480	152250	153140	205130	112380	116740	154490	C00120	ko00780,ko01100,ko01240,ko02010
pma3101	C11H14NO6+	Nicotinate D-ribonucleoside	Vitamin	17720-18-2	1806200	1677700	1904200	2262900	2087000	2301300	2238000	2159000	1616000	4350700	2812600	3274000	C05841	ko00760,ko01100
pmb0789	C14H21NO8	Pyridoxine-5'-O-glucoside	Vitamin	-	3096200	2541800	1721700	2666200	2303300	2538000	1334500	1322200	1286700	1373200	1309500	1374400	C03996	--
pme1014	C31H40O2	Menatetrenone (Vitamin K2)	Vitamin	11032-49-8	861990	790980	864350	680970	950390	933950	817990	883550	705650	719690	910540	709010	--	--
MWSmce674	C31H46O2	Phylloquinone (Vitamin K1)	Vitamin	84-80-0	3779.1	3977.8	4184.9	6549.3	5045.7	5355.1	5820.8	6948.4	3540.8	5435.4	4179.9	3398.5	--	--
