# Supplementary material for: Combined Widely Targeted Metabolomic, Transcriptomic, and Spatial Metabolomic Analysis Reveals the Potential Mechanism of Coloration and Fruit Quality Formation in Actinidia chinensis cv. Hongyang
Source: Foods. 2024 Jan 11;13(2):233. doi: 10.3390/foods13020233 (PMC10814455; doi:10.3390/foods13020233)
Supplement: Supplementary file 1 [file foods-13-00233-s001.zip › Supporting Information File S10.xlsx]

## Sheet: Sheet1
File S10. List of correlation coefficients for co-expressed modules and differentially expressed Genes (DEGs)
geneID	MM.brown.corr	MM.blue.corr	MM.turquoise.corr	MM.pink.corr	MM.green.corr	MM.yellow.corr	MM.black.corr	MM.red.corr	MM.brown.pval	MM.blue.pval	MM.turquoise.pval	MM.pink.pval	MM.green.pval	MM.yellow.pval	MM.black.pval	MM.red.pval
novel.9838	-0.87	-0.94	-0.9	0.64	0.89	0.99	0.81	0.85	0.024	0.0053	0.014	0.17	0.017	0.00015	0.051	0.032
Actinidia33730	-0.8	-0.88	-0.9	0.8	0.49	0.83	1	0.8	0.056	0.021	0.014	0.056	0.32	0.041	0	0.056
Actinidia20292	-0.86	-0.91	-0.86	0.59	0.93	0.98	0.74	0.83	0.028	0.012	0.028	0.22	0.0072	0.0006	0.093	0.041
Actinidia01855	-0.88	-0.95	-0.94	0.76	0.76	0.97	0.92	0.84	0.021	0.0037	0.0053	0.079	0.079	0.0013	0.0093	0.036
Actinidia33771	0.74	0.99	0.89	-0.67	-0.74	-0.92	-0.89	-0.87	0.093	0.00015	0.017	0.15	0.093	0.0093	0.017	0.024
Actinidia09546	-0.79	-0.87	-0.88	0.53	0.59	0.78	0.95	0.96	0.062	0.024	0.021	0.28	0.22	0.067	0.0037	0.0024
Actinidia30860	-0.87	-0.95	-0.94	0.65	0.76	0.93	0.93	0.93	0.024	0.0037	0.0053	0.16	0.079	0.0072	0.0072	0.0072
novel.7958	0.63	0.88	0.95	-0.64	-0.68	-0.86	-0.85	-0.81	0.18	0.021	0.0037	0.17	0.14	0.028	0.032	0.051
novel.3174	0.81	0.99	0.89	-0.7	-0.76	-0.95	-0.9	-0.87	0.051	0.00015	0.017	0.12	0.079	0.0037	0.014	0.024
Actinidia00215	0.71	0.92	0.96	-0.7	-0.69	-0.9	-0.9	-0.84	0.11	0.0093	0.0024	0.12	0.13	0.014	0.014	0.036
Actinidia39118	-0.85	-0.9	-0.89	0.57	0.92	0.97	0.75	0.85	0.032	0.014	0.017	0.24	0.0093	0.0013	0.086	0.032
Actinidia00441	0.92	0.88	0.96	-0.67	-0.75	-0.94	-0.9	-0.89	0.0093	0.021	0.0024	0.15	0.086	0.0053	0.014	0.017
novel.2395	0.6	0.97	0.82	-0.61	-0.69	-0.85	-0.83	-0.81	0.21	0.0013	0.046	0.2	0.13	0.032	0.041	0.051
novel.10595	-0.74	-0.8	-0.8	0.24	0.73	0.72	0.77	1	0.093	0.056	0.056	0.65	0.1	0.11	0.073	0
Actinidia39453	0.89	0.91	0.96	-0.74	-0.72	-0.95	-0.94	-0.87	0.017	0.012	0.0024	0.093	0.11	0.0037	0.0053	0.024
Actinidia22586	0.69	0.87	0.98	-0.65	-0.7	-0.87	-0.87	-0.84	0.13	0.024	0.0006	0.16	0.12	0.024	0.024	0.036
novel.8909	-0.77	-0.85	-0.88	0.78	0.43	0.79	1	0.79	0.073	0.032	0.021	0.067	0.39	0.062	0	0.062
Actinidia29406	0.89	0.78	0.97	-0.66	-0.71	-0.89	-0.86	-0.83	0.017	0.067	0.0013	0.15	0.11	0.017	0.028	0.041
Actinidia24912	-0.71	-0.79	-0.8	0.97	0.39	0.81	0.89	0.54	0.11	0.062	0.056	0.0013	0.44	0.051	0.017	0.27
Actinidia14770	0.79	0.97	0.94	-0.65	-0.77	-0.93	-0.91	-0.91	0.062	0.0013	0.0053	0.16	0.073	0.0072	0.012	0.012
novel.5942	-0.7	-0.79	-0.81	0.49	0.41	0.65	0.94	0.9	0.12	0.062	0.051	0.32	0.42	0.16	0.0053	0.014
Actinidia02222	-0.86	-0.95	-0.9	0.61	0.88	0.97	0.82	0.89	0.028	0.0037	0.014	0.2	0.021	0.0013	0.046	0.017
Actinidia14769	0.83	0.98	0.92	-0.68	-0.74	-0.93	-0.93	-0.9	0.041	0.0006	0.0093	0.14	0.093	0.0072	0.0072	0.014
novel.4906	-0.61	-0.69	-0.72	0.33	0.34	0.52	0.86	0.88	0.2	0.13	0.11	0.52	0.51	0.29	0.028	0.021
Actinidia28098	0.74	0.89	0.98	-0.65	-0.73	-0.9	-0.88	-0.86	0.093	0.017	0.0006	0.16	0.1	0.014	0.021	0.028
Actinidia18642	-0.75	-0.84	-0.86	0.86	0.4	0.8	0.98	0.72	0.086	0.036	0.028	0.028	0.43	0.056	0.0006	0.11
Actinidia39923	0.59	0.95	0.85	-0.63	-0.69	-0.85	-0.83	-0.8	0.22	0.0037	0.032	0.18	0.13	0.032	0.041	0.056
Actinidia14891	0.73	0.97	0.92	-0.73	-0.66	-0.9	-0.94	-0.84	0.1	0.0013	0.0093	0.1	0.15	0.014	0.0053	0.036
Actinidia36015	-0.66	-0.74	-0.76	0.98	0.3	0.76	0.87	0.47	0.15	0.093	0.079	0.0006	0.56	0.079	0.024	0.35
Actinidia02332	0.76	0.98	0.91	-0.74	-0.73	-0.94	-0.9	-0.83	0.079	0.0006	0.012	0.093	0.1	0.0053	0.014	0.041
Actinidia09190	-0.58	-0.65	-0.66	0.99	0.21	0.69	0.78	0.33	0.23	0.16	0.15	0.00015	0.69	0.13	0.067	0.52
novel.2500	-0.81	-0.93	-0.9	0.64	0.61	0.84	0.97	0.92	0.051	0.0072	0.014	0.17	0.2	0.036	0.0013	0.0093
novel.9130	0.8	1	0.84	-0.63	-0.77	-0.92	-0.87	-0.88	0.056	0	0.036	0.18	0.073	0.0093	0.024	0.021
Actinidia02220	-0.84	-0.89	-0.88	0.66	0.9	0.99	0.74	0.77	0.036	0.017	0.021	0.15	0.014	0.00015	0.093	0.073
novel.2909	0.91	0.86	0.96	-0.68	-0.7	-0.91	-0.93	-0.89	0.012	0.028	0.0024	0.14	0.12	0.012	0.0072	0.017
novel.6675	-0.77	-0.83	-0.83	0.95	0.56	0.91	0.84	0.57	0.073	0.041	0.041	0.0037	0.25	0.012	0.036	0.24
Actinidia07250	0.92	0.85	0.96	-0.74	-0.73	-0.94	-0.9	-0.83	0.0093	0.032	0.0024	0.093	0.1	0.0053	0.014	0.041
Actinidia18849	0.8	1	0.86	-0.7	-0.74	-0.93	-0.9	-0.86	0.056	0	0.028	0.12	0.093	0.0072	0.014	0.028
Actinidia35813	-0.82	-0.86	-0.81	0.58	0.95	0.97	0.65	0.74	0.046	0.028	0.051	0.23	0.0037	0.0013	0.16	0.093
Actinidia28756	0.77	0.8	1	-0.67	-0.63	-0.85	-0.9	-0.83	0.073	0.056	0	0.15	0.18	0.032	0.014	0.041
Actinidia13613	-0.64	-0.7	-0.7	1	0.38	0.79	0.75	0.36	0.17	0.12	0.12	0	0.46	0.062	0.086	0.48
novel.5966	-0.79	-0.83	-0.79	0.26	0.87	0.8	0.71	0.97	0.062	0.041	0.062	0.62	0.024	0.056	0.11	0.0013
novel.7194	0.84	0.89	0.98	-0.71	-0.78	-0.96	-0.87	-0.84	0.036	0.017	0.0006	0.11	0.067	0.0024	0.024	0.036
novel.174	0.9	0.85	0.97	-0.66	-0.79	-0.94	-0.86	-0.86	0.014	0.032	0.0013	0.15	0.062	0.0053	0.028	0.028
Actinidia19121	-0.65	-0.71	-0.72	1	0.33	0.77	0.8	0.4	0.16	0.11	0.11	0	0.52	0.073	0.056	0.43
Actinidia36664	0.69	0.99	0.85	-0.65	-0.74	-0.9	-0.86	-0.84	0.13	0.00015	0.032	0.16	0.093	0.014	0.028	0.036
Actinidia22531	-0.83	-0.88	-0.92	0.85	0.56	0.89	0.97	0.77	0.041	0.021	0.0093	0.032	0.25	0.017	0.0013	0.073
Actinidia15149	0.86	0.8	0.98	-0.61	-0.74	-0.89	-0.85	-0.86	0.028	0.056	0.0006	0.2	0.093	0.017	0.032	0.028
Actinidia40045	-0.89	-0.94	-0.95	0.68	0.82	0.97	0.88	0.89	0.017	0.0053	0.0037	0.14	0.046	0.0013	0.021	0.017
novel.10030	-0.83	-0.89	-0.88	0.42	0.79	0.85	0.84	0.99	0.041	0.017	0.021	0.41	0.062	0.032	0.036	0.00015
Actinidia15480	0.72	0.89	0.97	-0.61	-0.77	-0.9	-0.84	-0.87	0.11	0.017	0.0013	0.2	0.073	0.014	0.036	0.024
novel.7458	-0.76	-0.87	-0.86	0.39	0.7	0.78	0.87	1	0.079	0.024	0.028	0.44	0.12	0.067	0.024	0
Actinidia15298	-0.89	-0.92	-0.95	0.78	0.75	0.97	0.91	0.82	0.017	0.0093	0.0037	0.067	0.086	0.0013	0.012	0.046
novel.8142	-0.84	-0.88	-0.86	0.45	0.94	0.93	0.72	0.9	0.036	0.021	0.028	0.37	0.0053	0.0072	0.11	0.014
Actinidia27461	-0.89	-0.93	-0.94	0.75	0.79	0.98	0.89	0.83	0.017	0.0072	0.0053	0.086	0.062	0.0006	0.017	0.041
Actinidia02046	1	0.75	0.78	-0.63	-0.69	-0.86	-0.79	-0.76	0	0.086	0.067	0.18	0.13	0.028	0.062	0.079
novel.4249	0.88	0.93	0.94	-0.61	-0.79	-0.93	-0.91	-0.94	0.021	0.0072	0.0053	0.2	0.062	0.0072	0.012	0.0053
Actinidia19467	-0.83	-0.89	-0.84	0.81	0.8	0.99	0.76	0.66	0.041	0.017	0.036	0.051	0.056	0.00015	0.079	0.15
novel.3781	-0.7	-0.79	-0.81	0.8	0.3	0.71	0.98	0.7	0.12	0.062	0.051	0.056	0.56	0.11	0.0006	0.12
Actinidia13437	0.74	0.64	0.95	-0.56	-0.62	-0.78	-0.77	-0.75	0.093	0.17	0.0037	0.25	0.19	0.067	0.073	0.086
Actinidia26109	-0.85	-0.86	-0.85	0.39	0.92	0.89	0.72	0.93	0.032	0.028	0.032	0.44	0.0093	0.017	0.11	0.0072
Actinidia31849	0.75	0.77	0.99	-0.63	-0.71	-0.87	-0.82	-0.8	0.086	0.073	0.00015	0.18	0.11	0.024	0.046	0.056
Actinidia28227	0.9	0.75	0.95	-0.66	-0.67	-0.87	-0.86	-0.81	0.014	0.086	0.0037	0.15	0.15	0.024	0.028	0.051
Actinidia19290	0.98	0.8	0.87	-0.73	-0.68	-0.9	-0.86	-0.78	0.0006	0.056	0.024	0.1	0.14	0.014	0.028	0.067
Actinidia00692	-0.85	-0.87	-0.92	0.89	0.6	0.92	0.93	0.72	0.032	0.024	0.0093	0.017	0.21	0.0093	0.0072	0.11
novel.1810	0.88	0.88	0.97	-0.61	-0.81	-0.94	-0.86	-0.9	0.021	0.021	0.0013	0.2	0.051	0.0053	0.028	0.014
Actinidia26400	0.63	0.68	0.97	-0.61	-0.57	-0.77	-0.79	-0.72	0.18	0.14	0.0013	0.2	0.24	0.073	0.062	0.11
novel.9888	0.7	0.88	0.98	-0.65	-0.72	-0.89	-0.87	-0.84	0.12	0.021	0.0006	0.16	0.11	0.017	0.024	0.036
novel.7526	-0.79	-0.81	-0.78	0.34	0.98	0.88	0.58	0.84	0.062	0.051	0.067	0.51	0.0006	0.021	0.23	0.036
Actinidia20009	0.8	0.98	0.89	-0.62	-0.82	-0.94	-0.87	-0.91	0.056	0.0006	0.017	0.19	0.046	0.0053	0.024	0.012
Actinidia36605	0.99	0.75	0.72	-0.58	-0.69	-0.83	-0.76	-0.76	0.00015	0.086	0.11	0.23	0.13	0.041	0.079	0.079
Actinidia24698	0.73	0.93	0.95	-0.78	-0.63	-0.9	-0.94	-0.81	0.1	0.0072	0.0037	0.067	0.18	0.014	0.0053	0.051
Actinidia15541	0.89	0.96	0.89	-0.66	-0.85	-0.98	-0.86	-0.88	0.017	0.0024	0.017	0.15	0.032	0.0006	0.028	0.021
Actinidia15406	-0.84	-0.87	-0.88	0.43	0.75	0.83	0.86	0.99	0.036	0.024	0.021	0.39	0.086	0.041	0.028	0.00015
Actinidia38689	-0.85	-0.94	-0.96	0.73	0.76	0.96	0.91	0.86	0.032	0.0053	0.0024	0.1	0.079	0.0024	0.012	0.028
Actinidia04583	-0.85	-0.9	-0.91	0.49	0.76	0.86	0.89	0.98	0.032	0.014	0.012	0.32	0.079	0.028	0.017	0.0006
Actinidia22915	-0.7	-0.82	-0.85	0.67	0.39	0.72	0.99	0.83	0.12	0.046	0.032	0.15	0.44	0.11	0.00015	0.041
Actinidia23565	-0.86	-0.94	-0.93	0.58	0.77	0.91	0.91	0.96	0.028	0.0053	0.0072	0.23	0.073	0.012	0.012	0.0024
Actinidia13234	0.99	0.78	0.83	-0.65	-0.71	-0.89	-0.82	-0.79	0.00015	0.067	0.041	0.16	0.11	0.017	0.046	0.062
Actinidia14997	0.85	0.9	0.97	-0.68	-0.82	-0.97	-0.85	-0.85	0.032	0.014	0.0013	0.14	0.046	0.0013	0.032	0.032
novel.2901	0.91	0.83	0.97	-0.68	-0.74	-0.92	-0.88	-0.85	0.012	0.041	0.0013	0.14	0.093	0.0093	0.021	0.032
Actinidia25961	0.67	0.88	0.97	-0.69	-0.69	-0.89	-0.86	-0.8	0.15	0.021	0.0013	0.13	0.13	0.017	0.028	0.056
Actinidia13271	-0.87	-0.91	-0.9	0.69	0.88	1	0.79	0.8	0.024	0.012	0.014	0.13	0.021	0	0.062	0.056
novel.1959	-0.87	-0.96	-0.83	0.56	0.88	0.95	0.8	0.9	0.024	0.0024	0.041	0.25	0.021	0.0037	0.056	0.014
novel.807	0.51	0.54	0.9	-0.5	-0.51	-0.65	-0.67	-0.63	0.3	0.27	0.014	0.31	0.3	0.16	0.15	0.18
Actinidia35455	0.99	0.69	0.77	-0.6	-0.66	-0.82	-0.76	-0.74	0.00015	0.13	0.073	0.21	0.15	0.046	0.079	0.093
Actinidia36641	-0.73	-0.81	-0.82	0.38	0.56	0.69	0.89	0.97	0.1	0.051	0.046	0.46	0.25	0.13	0.017	0.0013
novel.6048	0.8	0.62	0.93	-0.59	-0.62	-0.78	-0.76	-0.73	0.056	0.19	0.0072	0.22	0.19	0.067	0.079	0.1
Actinidia18363	0.89	0.73	0.5	-0.52	-0.63	-0.75	-0.63	-0.63	0.017	0.1	0.31	0.29	0.18	0.086	0.18	0.18
Actinidia02223	-0.79	-0.81	-0.75	0.34	0.99	0.89	0.56	0.81	0.062	0.051	0.086	0.51	0.00015	0.017	0.25	0.051
novel.8695	-0.75	-0.82	-0.83	0.37	0.61	0.71	0.87	0.98	0.086	0.046	0.041	0.47	0.2	0.11	0.024	0.0006
novel.2059	-0.81	-0.8	-0.82	0.34	0.96	0.88	0.63	0.88	0.051	0.056	0.046	0.51	0.0024	0.021	0.18	0.021
Actinidia29036	-0.73	-0.77	-0.75	0.85	0.71	0.92	0.64	0.47	0.1	0.073	0.086	0.032	0.11	0.0093	0.17	0.35
Actinidia03064	-0.87	-0.91	-0.81	0.68	0.89	0.99	0.73	0.74	0.024	0.012	0.051	0.14	0.017	0.00015	0.1	0.093
novel.1031	-0.92	-0.91	-0.9	0.8	0.75	0.98	0.88	0.78	0.0093	0.012	0.014	0.056	0.086	0.0006	0.021	0.067
Actinidia01042	-0.49	-0.54	-0.56	0.98	0.12	0.61	0.67	0.18	0.32	0.27	0.25	0.0006	0.82	0.2	0.15	0.73
Actinidia11511	-0.67	-0.71	-0.69	0.054	0.83	0.67	0.57	0.94	0.15	0.11	0.13	0.92	0.041	0.15	0.24	0.0053
Actinidia20711	0.74	0.98	0.88	-0.69	-0.65	-0.88	-0.94	-0.87	0.093	0.0006	0.021	0.13	0.16	0.021	0.0053	0.024
Actinidia24217	0.86	0.81	0.98	-0.71	-0.68	-0.9	-0.9	-0.83	0.028	0.051	0.0006	0.11	0.14	0.014	0.014	0.041
Actinidia02623	-0.88	-0.95	-0.85	0.67	0.88	0.99	0.79	0.81	0.021	0.0037	0.032	0.15	0.021	0.00015	0.062	0.051
novel.8676	-0.79	-0.84	-0.82	0.94	0.46	0.85	0.92	0.62	0.062	0.036	0.046	0.0053	0.36	0.032	0.0093	0.19
Actinidia23231	-0.86	-0.93	-0.92	0.84	0.69	0.96	0.92	0.78	0.028	0.0072	0.0093	0.036	0.13	0.0024	0.0093	0.067
Actinidia07481	-0.84	-0.92	-0.9	0.51	0.75	0.87	0.9	0.98	0.036	0.0093	0.014	0.3	0.086	0.024	0.014	0.0006
Actinidia12417	0.71	0.75	0.99	-0.61	-0.62	-0.81	-0.85	-0.82	0.11	0.086	0.00015	0.2	0.19	0.051	0.032	0.046
Actinidia03774	0.64	0.98	0.76	-0.58	-0.72	-0.85	-0.81	-0.82	0.17	0.0006	0.079	0.23	0.11	0.032	0.051	0.046
Actinidia06184	0.69	0.94	0.93	-0.67	-0.7	-0.89	-0.89	-0.85	0.13	0.0053	0.0072	0.15	0.12	0.017	0.017	0.032
Actinidia09501	-0.67	-0.74	-0.74	0.99	0.39	0.81	0.8	0.42	0.15	0.093	0.093	0.00015	0.44	0.051	0.056	0.41
Actinidia13095	0.53	0.95	0.7	-0.57	-0.65	-0.79	-0.76	-0.75	0.28	0.0037	0.12	0.24	0.16	0.062	0.079	0.086
Actinidia26023	0.85	0.74	0.97	-0.68	-0.59	-0.83	-0.89	-0.81	0.032	0.093	0.0013	0.14	0.22	0.041	0.017	0.051
novel.6677	0.64	0.72	0.97	-0.65	-0.53	-0.77	-0.85	-0.75	0.17	0.11	0.0013	0.16	0.28	0.073	0.032	0.086
Actinidia36536	0.82	0.77	0.99	-0.68	-0.69	-0.88	-0.85	-0.8	0.046	0.073	0.00015	0.14	0.13	0.021	0.032	0.056
novel.1656	-0.84	-0.94	-0.83	0.48	0.9	0.92	0.78	0.93	0.036	0.0053	0.041	0.34	0.014	0.0093	0.067	0.0072
Actinidia27655	0.62	0.89	0.94	-0.73	-0.61	-0.86	-0.89	-0.77	0.19	0.017	0.0053	0.1	0.2	0.028	0.017	0.073
Actinidia16081	-0.78	-0.88	-0.89	0.69	0.5	0.8	0.99	0.87	0.067	0.021	0.017	0.13	0.31	0.056	0.00015	0.024
novel.175	0.98	0.84	0.89	-0.64	-0.76	-0.92	-0.86	-0.86	0.0006	0.036	0.017	0.17	0.079	0.0093	0.028	0.028
Actinidia35243	0.89	0.79	0.97	-0.71	-0.66	-0.89	-0.9	-0.82	0.017	0.062	0.0013	0.11	0.15	0.017	0.014	0.046
novel.8181	-0.77	-0.89	-0.84	0.37	0.76	0.8	0.83	1	0.073	0.017	0.036	0.47	0.079	0.056	0.041	0
novel.2650	-0.87	-0.9	-0.85	0.52	0.94	0.96	0.73	0.87	0.024	0.014	0.032	0.29	0.0053	0.0024	0.1	0.024
Actinidia37327	1	0.77	0.78	-0.63	-0.7	-0.87	-0.79	-0.78	0	0.073	0.067	0.18	0.12	0.024	0.062	0.067
novel.6793	0.78	0.85	0.99	-0.76	-0.66	-0.91	-0.91	-0.8	0.067	0.032	0.00015	0.079	0.15	0.012	0.012	0.056
Actinidia35613	-0.85	-0.87	-0.82	0.69	0.89	0.99	0.7	0.71	0.032	0.024	0.046	0.13	0.017	0.00015	0.12	0.11
Actinidia06865	-0.82	-0.86	-0.82	0.62	0.93	0.97	0.66	0.72	0.046	0.028	0.046	0.19	0.0072	0.0013	0.15	0.11
Actinidia03102	0.97	0.61	0.69	-0.53	-0.61	-0.75	-0.69	-0.69	0.0013	0.2	0.13	0.28	0.2	0.086	0.13	0.13
Actinidia25793	-0.75	-0.8	-0.78	0.21	0.85	0.76	0.69	0.97	0.086	0.056	0.067	0.69	0.032	0.079	0.13	0.0013
Actinidia10177	-0.86	-0.93	-0.94	0.73	0.66	0.91	0.97	0.89	0.028	0.0072	0.0053	0.1	0.15	0.012	0.0013	0.017
novel.1838	-0.64	-0.66	-0.59	0.25	0.98	0.79	0.33	0.61	0.17	0.15	0.22	0.63	0.0006	0.062	0.52	0.2
novel.7660	-0.55	-0.6	-0.61	0.99	0.27	0.7	0.66	0.23	0.26	0.21	0.2	0.00015	0.6	0.12	0.15	0.66
Actinidia38489	0.56	0.96	0.71	-0.63	-0.64	-0.81	-0.79	-0.73	0.25	0.0024	0.11	0.18	0.17	0.051	0.062	0.1
novel.6021	0.96	0.57	0.62	-0.52	-0.58	-0.72	-0.64	-0.63	0.0024	0.24	0.19	0.29	0.23	0.11	0.17	0.18
Actinidia38509	0.51	0.92	0.82	-0.58	-0.63	-0.79	-0.81	-0.78	0.3	0.0093	0.046	0.23	0.18	0.062	0.051	0.067
Actinidia31306	-0.88	-0.97	-0.92	0.71	0.79	0.97	0.9	0.87	0.021	0.0013	0.0093	0.11	0.062	0.0013	0.014	0.024
novel.6169	0.93	0.57	0.79	-0.56	-0.6	-0.76	-0.71	-0.69	0.0072	0.24	0.062	0.25	0.21	0.079	0.11	0.13
novel.7334	0.92	0.81	0.94	-0.79	-0.68	-0.93	-0.88	-0.76	0.0093	0.051	0.0053	0.062	0.14	0.0072	0.021	0.079
Actinidia36763	0.79	0.93	0.97	-0.63	-0.8	-0.93	-0.88	-0.9	0.062	0.0072	0.0013	0.18	0.056	0.0072	0.021	0.014
Actinidia10376	0.96	0.89	0.88	-0.61	-0.84	-0.95	-0.83	-0.89	0.0024	0.017	0.021	0.2	0.036	0.0037	0.041	0.017
novel.6159	-0.79	-0.82	-0.88	0.36	0.72	0.77	0.84	0.99	0.062	0.046	0.021	0.48	0.11	0.073	0.036	0.00015
Actinidia38941	-0.84	-0.89	-0.87	0.43	0.91	0.9	0.76	0.94	0.036	0.017	0.024	0.39	0.012	0.014	0.079	0.0053
Actinidia02423	-0.74	-0.86	-0.88	0.75	0.42	0.77	1	0.8	0.093	0.028	0.021	0.086	0.41	0.073	0	0.056
novel.5535	0.93	0.94	0.82	-0.61	-0.85	-0.95	-0.82	-0.87	0.0072	0.0053	0.046	0.2	0.032	0.0037	0.046	0.024
novel.5536	0.93	0.94	0.82	-0.61	-0.85	-0.95	-0.82	-0.87	0.0072	0.0053	0.046	0.2	0.032	0.0037	0.046	0.024
Actinidia22744	0.43	0.9	0.66	-0.51	-0.63	-0.74	-0.69	-0.69	0.39	0.014	0.15	0.3	0.18	0.093	0.13	0.13
novel.8538	0.99	0.8	0.85	-0.64	-0.76	-0.91	-0.82	-0.82	0.00015	0.056	0.032	0.17	0.079	0.012	0.046	0.046
novel.4173	-0.68	-0.68	-0.64	0.15	0.98	0.77	0.4	0.75	0.14	0.14	0.17	0.78	0.0006	0.073	0.43	0.086
novel.1602	-0.78	-0.87	-0.79	0.33	0.94	0.86	0.67	0.92	0.067	0.024	0.062	0.52	0.0053	0.028	0.15	0.0093
Actinidia32790	0.98	0.81	0.88	-0.7	-0.68	-0.89	-0.88	-0.82	0.0006	0.051	0.021	0.12	0.14	0.017	0.021	0.046
Actinidia07892	-0.73	-0.73	-0.64	0.36	0.99	0.86	0.42	0.64	0.1	0.1	0.17	0.48	0.00015	0.028	0.41	0.17
novel.7862	-0.82	-0.94	-0.9	0.68	0.63	0.87	0.97	0.91	0.046	0.0053	0.014	0.14	0.18	0.024	0.0013	0.012
Actinidia26804	0.99	0.8	0.85	-0.66	-0.73	-0.9	-0.83	-0.81	0.00015	0.056	0.032	0.15	0.1	0.014	0.041	0.051
Actinidia39904	-0.63	-0.68	-0.69	0.071	0.62	0.56	0.68	0.96	0.18	0.14	0.13	0.89	0.19	0.25	0.14	0.0024
novel.2967	-0.76	-0.9	-0.88	0.43	0.73	0.81	0.87	0.99	0.079	0.014	0.021	0.39	0.1	0.051	0.024	0.00015
Actinidia13455	0.76	0.71	0.97	-0.57	-0.69	-0.83	-0.79	-0.8	0.079	0.11	0.0013	0.24	0.13	0.041	0.062	0.056
Actinidia03372	0.91	0.74	0.93	-0.62	-0.75	-0.89	-0.79	-0.8	0.012	0.093	0.0072	0.19	0.086	0.017	0.062	0.056
novel.8864	0.64	0.96	0.63	-0.57	-0.69	-0.82	-0.74	-0.73	0.17	0.0024	0.18	0.24	0.13	0.046	0.093	0.1
Actinidia37480	-0.93	-0.88	-0.94	0.69	0.81	0.97	0.85	0.85	0.0072	0.021	0.0053	0.13	0.051	0.0013	0.032	0.032
Actinidia02817	-0.5	-0.55	-0.57	0.99	0.18	0.64	0.65	0.18	0.31	0.26	0.24	0.00015	0.73	0.17	0.16	0.73
Actinidia12078	-0.69	-0.8	-0.83	0.92	0.34	0.77	0.95	0.61	0.13	0.056	0.041	0.0093	0.51	0.073	0.0037	0.2
novel.2632	0.76	0.96	0.94	-0.63	-0.8	-0.93	-0.86	-0.89	0.079	0.0024	0.0053	0.18	0.056	0.0072	0.028	0.017
novel.9573	0.94	0.87	0.92	-0.6	-0.85	-0.95	-0.83	-0.89	0.0053	0.024	0.0093	0.21	0.032	0.0037	0.041	0.017
Actinidia35859	0.79	0.99	0.77	-0.63	-0.75	-0.9	-0.84	-0.84	0.062	0.00015	0.073	0.18	0.086	0.014	0.036	0.036
novel.4443	0.44	0.91	0.62	-0.48	-0.63	-0.72	-0.68	-0.7	0.38	0.012	0.19	0.34	0.18	0.11	0.14	0.12
Actinidia04777	0.75	0.87	0.96	-0.73	-0.54	-0.84	-0.98	-0.85	0.086	0.024	0.0024	0.1	0.27	0.036	0.0006	0.032
Actinidia29152	-0.8	-0.85	-0.87	0.39	0.72	0.79	0.86	1	0.056	0.032	0.024	0.44	0.11	0.062	0.028	0
Actinidia27956	0.96	0.66	0.82	-0.6	-0.65	-0.81	-0.76	-0.74	0.0024	0.15	0.046	0.21	0.16	0.051	0.079	0.093
Actinidia10037	-0.74	-0.77	-0.7	0.26	1	0.84	0.5	0.79	0.093	0.073	0.12	0.62	0	0.036	0.31	0.062
novel.741	-0.81	-0.85	-0.87	0.84	0.75	0.97	0.77	0.63	0.051	0.032	0.024	0.036	0.086	0.0013	0.073	0.18
Actinidia09548	-0.47	-0.54	-0.56	0.052	0.29	0.35	0.69	0.84	0.35	0.27	0.25	0.92	0.58	0.5	0.13	0.036
Actinidia28757	0.63	0.75	0.98	-0.64	-0.56	-0.78	-0.86	-0.78	0.18	0.086	0.0006	0.17	0.25	0.067	0.028	0.067
Actinidia05717	-0.47	-0.52	-0.53	0.98	0.13	0.6	0.63	0.14	0.35	0.29	0.28	0.0006	0.81	0.21	0.18	0.79
Actinidia16018	-0.81	-0.84	-0.84	0.91	0.66	0.95	0.8	0.59	0.051	0.036	0.036	0.012	0.15	0.0037	0.056	0.22
Actinidia15284	-0.79	-0.9	-0.87	0.45	0.7	0.81	0.89	0.99	0.062	0.014	0.024	0.37	0.12	0.051	0.017	0.00015
Actinidia39650	0.82	0.73	0.97	-0.73	-0.59	-0.84	-0.87	-0.75	0.046	0.1	0.0013	0.1	0.22	0.036	0.024	0.086
Actinidia03602	0.61	0.74	0.97	-0.64	-0.55	-0.77	-0.84	-0.75	0.2	0.093	0.0013	0.17	0.26	0.073	0.036	0.086
novel.6357	0.71	0.85	0.97	-0.53	-0.76	-0.86	-0.83	-0.89	0.11	0.032	0.0013	0.28	0.079	0.028	0.041	0.017
Actinidia10319	-0.71	-0.72	-0.66	0.37	0.98	0.86	0.42	0.64	0.11	0.11	0.15	0.47	0.0006	0.028	0.41	0.17
novel.4885	-0.78	-0.83	-0.82	0.91	0.66	0.94	0.77	0.55	0.067	0.041	0.046	0.012	0.15	0.0053	0.073	0.26
Actinidia18742	0.87	0.94	0.9	-0.74	-0.65	-0.91	-0.97	-0.87	0.024	0.0053	0.014	0.093	0.16	0.012	0.0013	0.024
novel.9389	-0.62	-0.64	-0.57	0.2	0.98	0.77	0.3	0.6	0.19	0.17	0.24	0.7	0.0006	0.073	0.56	0.21
Actinidia40474	0.66	0.97	0.82	-0.75	-0.63	-0.87	-0.88	-0.76	0.15	0.0013	0.046	0.086	0.18	0.024	0.021	0.079
Actinidia13596	-0.59	-0.59	-0.52	0.13	0.97	0.72	0.24	0.58	0.22	0.22	0.29	0.81	0.0013	0.11	0.65	0.23
Actinidia38678	0.57	0.96	0.78	-0.63	-0.66	-0.83	-0.81	-0.76	0.24	0.0024	0.067	0.18	0.15	0.041	0.051	0.079
Actinidia17205	0.86	0.75	0.96	-0.57	-0.69	-0.84	-0.85	-0.86	0.028	0.086	0.0024	0.24	0.13	0.036	0.032	0.028
novel.5069	-0.73	-0.8	-0.8	0.22	0.86	0.77	0.68	0.96	0.1	0.056	0.056	0.68	0.028	0.073	0.14	0.0024
novel.2911	0.83	0.9	0.98	-0.64	-0.81	-0.95	-0.86	-0.88	0.041	0.014	0.0006	0.17	0.051	0.0037	0.028	0.021
Actinidia01323	-0.85	-0.91	-0.88	0.7	0.88	1	0.76	0.76	0.032	0.012	0.021	0.12	0.021	0	0.079	0.079
novel.7680	-0.72	-0.85	-0.85	0.37	0.66	0.74	0.86	0.99	0.11	0.032	0.032	0.47	0.15	0.093	0.028	0.00015
Actinidia18649	0.48	0.93	0.72	-0.49	-0.65	-0.75	-0.75	-0.78	0.34	0.0072	0.11	0.32	0.16	0.086	0.086	0.067
novel.8415	-0.77	-0.77	-0.83	0.32	0.63	0.7	0.84	0.98	0.073	0.073	0.041	0.54	0.18	0.12	0.036	0.0006
Actinidia33096	-0.53	-0.59	-0.61	0.99	0.18	0.66	0.71	0.24	0.28	0.22	0.2	0.00015	0.73	0.15	0.11	0.65
Actinidia18645	-0.6	-0.72	-0.76	0.49	0.28	0.56	0.92	0.83	0.21	0.11	0.079	0.32	0.59	0.25	0.0093	0.041
Actinidia19955	-0.68	-0.75	-0.73	0.97	0.48	0.85	0.74	0.41	0.14	0.086	0.1	0.0013	0.34	0.032	0.093	0.42
Actinidia21052	0.68	0.95	0.92	-0.72	-0.69	-0.91	-0.89	-0.8	0.14	0.0037	0.0093	0.11	0.13	0.012	0.017	0.056
Actinidia00499	0.97	0.8	0.89	-0.66	-0.79	-0.93	-0.81	-0.8	0.0013	0.056	0.017	0.15	0.062	0.0072	0.051	0.056
Actinidia07548	0.92	0.63	0.87	-0.62	-0.61	-0.8	-0.78	-0.73	0.0093	0.18	0.024	0.19	0.2	0.056	0.067	0.1
novel.8144	-0.83	-0.88	-0.86	0.38	0.89	0.87	0.76	0.96	0.041	0.021	0.028	0.46	0.017	0.024	0.079	0.0024
Actinidia10790	0.64	0.97	0.83	-0.6	-0.67	-0.84	-0.87	-0.85	0.17	0.0013	0.041	0.21	0.15	0.036	0.024	0.032
novel.10528	0.75	0.94	0.62	-0.62	-0.68	-0.84	-0.76	-0.73	0.086	0.0053	0.19	0.19	0.14	0.036	0.079	0.1
Actinidia33335	-0.5	-0.56	-0.57	0.99	0.17	0.64	0.66	0.19	0.31	0.25	0.24	0.00015	0.75	0.17	0.15	0.72
Actinidia23921	0.67	0.97	0.7	-0.66	-0.64	-0.84	-0.83	-0.76	0.15	0.0013	0.12	0.15	0.17	0.036	0.041	0.079
Actinidia08158	0.65	0.97	0.66	-0.58	-0.7	-0.83	-0.75	-0.75	0.16	0.0013	0.15	0.23	0.12	0.041	0.086	0.086
Actinidia31770	-0.6	-0.66	-0.65	1	0.28	0.73	0.74	0.31	0.21	0.15	0.16	0	0.59	0.1	0.093	0.55
Actinidia17395	0.74	0.95	0.91	-0.83	-0.63	-0.92	-0.93	-0.76	0.093	0.0037	0.012	0.041	0.18	0.0093	0.0072	0.079
Actinidia21823	-0.81	-0.86	-0.79	0.51	0.97	0.95	0.62	0.77	0.051	0.028	0.062	0.3	0.0013	0.0037	0.19	0.073
novel.4248	0.78	0.94	0.93	-0.54	-0.8	-0.9	-0.87	-0.95	0.067	0.0053	0.0072	0.27	0.056	0.014	0.024	0.0037
Actinidia04608	0.84	0.98	0.81	-0.63	-0.85	-0.96	-0.81	-0.85	0.036	0.0006	0.051	0.18	0.032	0.0024	0.051	0.032
Actinidia23786	-0.73	-0.88	-0.89	0.64	0.51	0.78	0.98	0.89	0.1	0.021	0.017	0.17	0.3	0.067	0.0006	0.017
Actinidia19825	-0.89	-0.9	-0.94	0.64	0.87	0.97	0.83	0.87	0.017	0.014	0.0053	0.17	0.024	0.0013	0.041	0.024
novel.2985	-0.77	-0.87	-0.91	0.61	0.55	0.79	0.98	0.92	0.073	0.024	0.012	0.2	0.26	0.062	0.0006	0.0093
Actinidia32791	0.66	0.98	0.72	-0.55	-0.71	-0.83	-0.8	-0.82	0.15	0.0006	0.11	0.26	0.11	0.041	0.056	0.046
Actinidia18553	-0.73	-0.74	-0.67	0.34	1	0.86	0.45	0.69	0.1	0.093	0.15	0.51	0	0.028	0.37	0.13
Actinidia18816	0.67	0.88	0.94	-0.76	-0.53	-0.83	-0.96	-0.8	0.15	0.021	0.0053	0.079	0.28	0.041	0.0024	0.056
Actinidia37884	-0.84	-0.93	-0.95	0.8	0.7	0.96	0.93	0.82	0.036	0.0072	0.0037	0.056	0.12	0.0024	0.0072	0.046
Actinidia32731	0.71	0.96	0.87	-0.77	-0.58	-0.87	-0.95	-0.8	0.11	0.0024	0.024	0.073	0.23	0.024	0.0037	0.056
Actinidia39851	0.97	0.87	0.86	-0.69	-0.81	-0.96	-0.82	-0.81	0.0013	0.024	0.028	0.13	0.051	0.0024	0.046	0.051
Actinidia20979	-0.59	-0.68	-0.72	0.65	0.15	0.54	0.93	0.69	0.22	0.14	0.11	0.16	0.78	0.27	0.0072	0.13
novel.6374	0.59	0.87	0.92	-0.63	-0.7	-0.85	-0.81	-0.78	0.22	0.024	0.0093	0.18	0.12	0.032	0.051	0.067
Actinidia02812	-0.78	-0.89	-0.89	0.91	0.57	0.91	0.93	0.69	0.067	0.017	0.017	0.012	0.24	0.012	0.0072	0.13
Actinidia08033	0.83	0.9	0.96	-0.55	-0.79	-0.9	-0.88	-0.95	0.041	0.014	0.0024	0.26	0.062	0.014	0.021	0.0037
Actinidia16614	0.67	0.95	0.92	-0.65	-0.71	-0.88	-0.89	-0.86	0.15	0.0037	0.0093	0.16	0.11	0.021	0.017	0.028
Actinidia29298	-0.71	-0.84	-0.9	0.75	0.42	0.77	1	0.8	0.11	0.036	0.014	0.086	0.41	0.073	0	0.056
Actinidia24937	0.6	0.79	0.96	-0.64	-0.55	-0.78	-0.88	-0.79	0.21	0.062	0.0024	0.17	0.26	0.067	0.021	0.062
Actinidia16594	0.85	0.98	0.77	-0.63	-0.81	-0.93	-0.82	-0.84	0.032	0.0006	0.073	0.18	0.051	0.0072	0.046	0.036
novel.9559	-0.82	-0.87	-0.9	0.61	0.57	0.8	0.97	0.92	0.046	0.024	0.014	0.2	0.24	0.056	0.0013	0.0093
novel.5715	0.83	0.78	0.47	-0.51	-0.62	-0.73	-0.64	-0.64	0.041	0.067	0.35	0.3	0.19	0.1	0.17	0.17
Actinidia30011	0.75	0.91	0.94	-0.79	-0.55	-0.87	-0.98	-0.81	0.086	0.012	0.0053	0.062	0.26	0.024	0.0006	0.051
Actinidia26880	0.59	0.66	0.95	-0.64	-0.47	-0.72	-0.82	-0.7	0.22	0.15	0.0037	0.17	0.35	0.11	0.046	0.12
Actinidia10350	0.95	0.86	0.91	-0.68	-0.81	-0.96	-0.84	-0.83	0.0037	0.028	0.012	0.14	0.051	0.0024	0.036	0.041
Actinidia13800	0.92	0.91	0.93	-0.66	-0.85	-0.98	-0.84	-0.86	0.0093	0.012	0.0072	0.15	0.032	0.0006	0.036	0.028
Actinidia16626	-0.79	-0.85	-0.79	0.34	0.97	0.88	0.64	0.88	0.062	0.032	0.062	0.51	0.0013	0.021	0.17	0.021
Actinidia12452	-0.78	-0.87	-0.84	0.89	0.69	0.95	0.79	0.6	0.067	0.024	0.036	0.017	0.13	0.0037	0.062	0.21
Actinidia22914	-0.71	-0.83	-0.86	0.73	0.38	0.73	0.99	0.79	0.11	0.041	0.028	0.1	0.46	0.1	0.00015	0.062
novel.8233	-0.86	-0.87	-0.75	0.7	0.87	0.97	0.67	0.65	0.028	0.024	0.086	0.12	0.024	0.0013	0.15	0.16
Actinidia21557	0.99	0.76	0.82	-0.58	-0.73	-0.87	-0.79	-0.82	0.00015	0.079	0.046	0.23	0.1	0.024	0.062	0.046
Actinidia17606	0.73	0.89	0.91	-0.81	-0.49	-0.83	-0.99	-0.78	0.1	0.017	0.012	0.051	0.32	0.041	0.00015	0.067
Actinidia02336	-0.85	-0.89	-0.89	0.44	0.84	0.88	0.83	0.98	0.032	0.017	0.017	0.38	0.036	0.021	0.041	0.0006
Actinidia25340	-0.89	-0.91	-0.82	0.7	0.87	0.99	0.75	0.75	0.017	0.012	0.046	0.12	0.024	0.00015	0.086	0.086
Actinidia20823	-0.64	-0.7	-0.71	0.09	0.65	0.59	0.69	0.97	0.17	0.12	0.11	0.87	0.16	0.22	0.13	0.0013
Actinidia12473	0.99	0.72	0.81	-0.62	-0.67	-0.85	-0.79	-0.77	0.00015	0.11	0.051	0.19	0.15	0.032	0.062	0.073
Actinidia38363	0.97	0.85	0.8	-0.53	-0.79	-0.88	-0.81	-0.88	0.0013	0.032	0.056	0.28	0.062	0.021	0.051	0.021
Actinidia25850	0.76	0.95	0.91	-0.54	-0.8	-0.9	-0.86	-0.94	0.079	0.0037	0.012	0.27	0.056	0.014	0.028	0.0053
Actinidia37998	-0.85	-0.89	-0.81	0.62	0.93	0.98	0.69	0.76	0.032	0.017	0.051	0.19	0.0072	0.0006	0.13	0.079
Actinidia15358	0.99	0.71	0.76	-0.63	-0.65	-0.83	-0.77	-0.74	0.00015	0.11	0.079	0.18	0.16	0.041	0.073	0.093
Actinidia14657	-0.62	-0.66	-0.7	0.99	0.23	0.7	0.81	0.37	0.19	0.15	0.12	0.00015	0.66	0.12	0.051	0.47
novel.1480	-0.47	-0.52	-0.53	0.98	0.13	0.6	0.63	0.14	0.35	0.29	0.28	0.0006	0.81	0.21	0.18	0.79
Actinidia04448	-0.8	-0.84	-0.79	0.27	0.83	0.79	0.74	0.98	0.056	0.036	0.062	0.6	0.041	0.062	0.093	0.0006
novel.8446	-0.59	-0.61	-0.55	0.17	0.97	0.74	0.27	0.58	0.22	0.2	0.26	0.75	0.0013	0.093	0.6	0.23
novel.2234	0.97	0.8	0.85	-0.76	-0.65	-0.9	-0.87	-0.75	0.0013	0.056	0.032	0.079	0.16	0.014	0.024	0.086
Actinidia40489	0.93	0.78	0.59	-0.56	-0.71	-0.82	-0.68	-0.69	0.0072	0.067	0.22	0.25	0.11	0.046	0.14	0.13
Actinidia17978	-0.76	-0.93	-0.9	0.52	0.72	0.84	0.91	0.97	0.079	0.0072	0.014	0.29	0.11	0.036	0.012	0.0013
Actinidia23058	-0.77	-0.75	-0.69	0.42	0.98	0.89	0.47	0.66	0.073	0.086	0.13	0.41	0.0006	0.017	0.35	0.15
Actinidia22514	-0.72	-0.73	-0.65	0.31	1	0.84	0.42	0.68	0.11	0.1	0.16	0.55	0	0.036	0.41	0.14
Actinidia07938	0.92	0.82	0.93	-0.55	-0.83	-0.92	-0.81	-0.89	0.0093	0.046	0.0072	0.26	0.041	0.0093	0.051	0.017
Actinidia22673	-0.61	-0.73	-0.74	0.36	0.37	0.55	0.88	0.89	0.2	0.1	0.093	0.48	0.47	0.26	0.021	0.017
Actinidia20206	0.74	0.71	0.97	-0.54	-0.72	-0.83	-0.76	-0.8	0.093	0.11	0.0013	0.27	0.11	0.041	0.079	0.056
Actinidia32606	0.78	0.79	0.98	-0.62	-0.75	-0.89	-0.81	-0.81	0.067	0.062	0.0006	0.19	0.086	0.017	0.051	0.051
Actinidia08251	0.62	0.62	0.94	-0.52	-0.61	-0.74	-0.72	-0.72	0.19	0.19	0.0053	0.29	0.2	0.093	0.11	0.11
Actinidia02311	-0.73	-0.76	-0.69	0.19	0.97	0.8	0.51	0.84	0.1	0.079	0.13	0.72	0.0013	0.056	0.3	0.036
Actinidia27667	-0.72	-0.81	-0.83	0.9	0.35	0.78	0.96	0.65	0.11	0.051	0.041	0.014	0.5	0.067	0.0024	0.16
Actinidia12699	-0.75	-0.85	-0.83	0.68	0.41	0.74	0.99	0.83	0.086	0.032	0.041	0.14	0.42	0.093	0.00015	0.041
Actinidia25968	0.84	0.83	0.96	-0.68	-0.81	-0.95	-0.8	-0.79	0.036	0.041	0.0024	0.14	0.051	0.0037	0.056	0.062
novel.400	0.48	0.58	0.91	-0.52	-0.49	-0.66	-0.7	-0.65	0.34	0.23	0.012	0.29	0.32	0.15	0.12	0.16
Actinidia09360	-0.87	-0.95	-0.89	0.62	0.89	0.98	0.81	0.87	0.024	0.0037	0.017	0.19	0.017	0.0006	0.051	0.024
Actinidia21329	0.84	0.89	0.97	-0.7	-0.65	-0.89	-0.97	-0.89	0.036	0.017	0.0013	0.12	0.16	0.017	0.0013	0.017
Actinidia32979	0.59	0.71	0.96	-0.69	-0.53	-0.77	-0.81	-0.68	0.22	0.11	0.0024	0.13	0.28	0.073	0.051	0.14
Actinidia32635	0.96	0.76	0.88	-0.58	-0.8	-0.9	-0.77	-0.82	0.0024	0.079	0.021	0.23	0.056	0.014	0.073	0.046
Actinidia04036	-0.65	-0.67	-0.58	0.15	0.99	0.76	0.34	0.69	0.16	0.15	0.23	0.78	0.00015	0.079	0.51	0.13
novel.2820	-0.9	-0.91	-0.86	0.84	0.66	0.94	0.92	0.76	0.014	0.012	0.028	0.036	0.15	0.0053	0.0093	0.079
Actinidia10363	0.87	0.97	0.78	-0.62	-0.8	-0.93	-0.83	-0.86	0.024	0.0013	0.067	0.19	0.056	0.0072	0.041	0.028
Actinidia03148	0.87	0.96	0.8	-0.53	-0.83	-0.91	-0.83	-0.92	0.024	0.0024	0.056	0.28	0.041	0.012	0.041	0.0093
Actinidia11117	0.97	0.85	0.71	-0.62	-0.76	-0.89	-0.76	-0.77	0.0013	0.032	0.11	0.19	0.079	0.017	0.079	0.073
novel.5426	0.62	0.9	0.51	-0.52	-0.63	-0.74	-0.67	-0.67	0.19	0.014	0.3	0.29	0.18	0.093	0.15	0.15
novel.7657	-0.83	-0.84	-0.83	0.32	0.83	0.81	0.77	0.98	0.041	0.036	0.041	0.54	0.041	0.051	0.073	0.0006
Actinidia15300	-0.8	-0.96	-0.86	0.74	0.82	0.98	0.81	0.77	0.056	0.0024	0.028	0.093	0.046	0.0006	0.051	0.073
Actinidia01170	-0.84	-0.85	-0.73	0.68	0.88	0.96	0.64	0.64	0.036	0.032	0.1	0.14	0.021	0.0024	0.17	0.17
Actinidia19636	-0.79	-0.91	-0.86	0.87	0.51	0.87	0.97	0.74	0.062	0.012	0.028	0.024	0.3	0.024	0.0013	0.093
Actinidia19508	0.58	0.95	0.82	-0.64	-0.6	-0.81	-0.87	-0.81	0.23	0.0037	0.046	0.17	0.21	0.051	0.024	0.051
novel.50	0.92	0.53	0.49	-0.45	-0.53	-0.65	-0.57	-0.57	0.0093	0.28	0.32	0.37	0.28	0.16	0.24	0.24
novel.7353	-0.68	-0.71	-0.61	0.24	1	0.81	0.38	0.68	0.14	0.11	0.2	0.65	0	0.051	0.46	0.14
novel.6160	-0.7	-0.75	-0.81	0.21	0.68	0.67	0.76	0.98	0.12	0.086	0.051	0.69	0.14	0.15	0.079	0.0006
Actinidia33689	0.92	0.93	0.77	-0.6	-0.85	-0.94	-0.78	-0.84	0.0093	0.0072	0.073	0.21	0.032	0.0053	0.067	0.036
Actinidia00548	-0.46	-0.51	-0.53	0.98	0.14	0.6	0.62	0.13	0.36	0.3	0.28	0.0006	0.79	0.21	0.19	0.81
Actinidia16509	0.8	0.81	0.98	-0.73	-0.56	-0.84	-0.95	-0.83	0.056	0.051	0.0006	0.1	0.25	0.036	0.0037	0.041
Actinidia17916	-0.9	-0.88	-0.93	0.84	0.65	0.94	0.93	0.78	0.014	0.021	0.0072	0.036	0.16	0.0053	0.0072	0.067
Actinidia27273	0.7	0.96	0.73	-0.66	-0.58	-0.81	-0.89	-0.8	0.12	0.0024	0.1	0.15	0.23	0.051	0.017	0.056
Actinidia20922	-0.72	-0.73	-0.64	0.32	0.99	0.85	0.42	0.67	0.11	0.1	0.17	0.54	0.00015	0.032	0.41	0.15
novel.947	0.82	0.74	0.97	-0.74	-0.57	-0.84	-0.89	-0.75	0.046	0.093	0.0013	0.093	0.24	0.036	0.017	0.086
Actinidia06488	0.8	0.68	0.96	-0.58	-0.62	-0.79	-0.82	-0.8	0.056	0.14	0.0024	0.23	0.19	0.062	0.046	0.056
Actinidia16413	0.62	0.97	0.73	-0.57	-0.67	-0.82	-0.81	-0.81	0.19	0.0013	0.1	0.24	0.15	0.046	0.051	0.051
novel.5246	-0.82	-0.8	-0.85	0.94	0.52	0.89	0.88	0.6	0.046	0.056	0.032	0.0053	0.29	0.017	0.021	0.21
Actinidia19237	0.96	0.8	0.9	-0.62	-0.81	-0.93	-0.8	-0.83	0.0024	0.056	0.014	0.19	0.051	0.0072	0.056	0.041
Actinidia05593	-0.76	-0.77	-0.73	0.23	0.98	0.83	0.54	0.84	0.079	0.073	0.1	0.66	0.0006	0.041	0.27	0.036
Actinidia18316	0.75	0.99	0.82	-0.76	-0.7	-0.92	-0.88	-0.78	0.086	0.00015	0.046	0.079	0.12	0.0093	0.021	0.067
novel.821	-0.85	-0.89	-0.85	0.66	0.91	0.99	0.72	0.76	0.032	0.017	0.032	0.15	0.012	0.00015	0.11	0.079
novel.8350	-0.75	-0.79	-0.82	0.4	0.97	0.89	0.58	0.79	0.086	0.062	0.046	0.43	0.0013	0.017	0.23	0.062
Actinidia01067	-0.49	-0.54	-0.56	0.99	0.15	0.62	0.65	0.17	0.32	0.27	0.25	0.00015	0.78	0.19	0.16	0.75
Actinidia02746	-0.83	-0.82	-0.85	0.76	0.83	0.97	0.71	0.65	0.041	0.046	0.032	0.079	0.041	0.0013	0.11	0.16
Actinidia18189	0.85	0.98	0.78	-0.67	-0.74	-0.92	-0.87	-0.84	0.032	0.0006	0.067	0.15	0.093	0.0093	0.024	0.036
Actinidia05748	0.9	0.89	0.96	-0.63	-0.77	-0.93	-0.9	-0.92	0.014	0.017	0.0024	0.18	0.073	0.0072	0.014	0.0093
novel.2012	0.86	0.97	0.82	-0.7	-0.68	-0.9	-0.92	-0.86	0.028	0.0013	0.046	0.12	0.14	0.014	0.0093	0.028
Actinidia20300	-0.73	-0.86	-0.85	0.58	0.49	0.74	0.97	0.9	0.1	0.028	0.032	0.23	0.32	0.093	0.0013	0.014
Actinidia25016	0.83	0.87	0.97	-0.58	-0.84	-0.93	-0.83	-0.89	0.041	0.024	0.0013	0.23	0.036	0.0072	0.041	0.017
novel.2817	0.63	0.66	0.95	-0.53	-0.66	-0.77	-0.72	-0.73	0.18	0.15	0.0037	0.28	0.15	0.073	0.11	0.1
Actinidia09015	-0.81	-0.94	-0.79	0.74	0.83	0.98	0.75	0.7	0.051	0.0053	0.062	0.093	0.041	0.0006	0.086	0.12
Actinidia06095	-0.72	-0.94	-0.89	0.68	0.56	0.83	0.97	0.87	0.11	0.0053	0.017	0.14	0.25	0.041	0.0013	0.024
novel.5835	-0.84	-0.87	-0.74	0.49	0.97	0.94	0.62	0.77	0.036	0.024	0.093	0.32	0.0013	0.0053	0.19	0.073
Actinidia26970	0.84	0.93	0.97	-0.76	-0.74	-0.96	-0.92	-0.85	0.036	0.0072	0.0013	0.079	0.093	0.0024	0.0093	0.032
Actinidia08279	-0.69	-0.71	-0.65	0.11	0.97	0.75	0.45	0.82	0.13	0.11	0.16	0.84	0.0013	0.086	0.37	0.046
Actinidia02054	0.95	0.85	0.93	-0.67	-0.79	-0.95	-0.85	-0.85	0.0037	0.032	0.0072	0.15	0.062	0.0037	0.032	0.032
Actinidia02980	-0.74	-0.86	-0.91	0.84	0.46	0.83	0.99	0.75	0.093	0.028	0.012	0.036	0.36	0.041	0.00015	0.086
Actinidia02414	-0.89	-0.95	-0.85	0.72	0.83	0.99	0.83	0.8	0.017	0.0037	0.032	0.11	0.041	0.00015	0.041	0.056
Actinidia25025	-0.74	-0.82	-0.78	0.9	0.66	0.93	0.72	0.51	0.093	0.046	0.067	0.014	0.15	0.0072	0.11	0.3
Actinidia19426	0.97	0.87	0.75	-0.64	-0.78	-0.92	-0.79	-0.79	0.0013	0.024	0.086	0.17	0.067	0.0093	0.062	0.062
Actinidia11041	0.8	0.98	0.83	-0.55	-0.86	-0.93	-0.81	-0.9	0.056	0.0006	0.041	0.26	0.028	0.0072	0.051	0.014
Actinidia34656	-0.48	-0.54	-0.55	0.98	0.16	0.62	0.64	0.16	0.34	0.27	0.26	0.0006	0.76	0.19	0.17	0.76
novel.10539	0.88	0.84	0.95	-0.58	-0.85	-0.94	-0.8	-0.87	0.021	0.036	0.0037	0.23	0.032	0.0053	0.056	0.024
Actinidia22272	-0.79	-0.77	-0.65	0.33	0.99	0.86	0.48	0.73	0.062	0.073	0.16	0.52	0.00015	0.028	0.34	0.1
Actinidia34639	0.94	0.84	0.92	-0.78	-0.73	-0.95	-0.86	-0.76	0.0053	0.036	0.0093	0.067	0.1	0.0037	0.028	0.079
Actinidia38701	0.94	0.78	0.91	-0.54	-0.81	-0.9	-0.79	-0.87	0.0053	0.067	0.012	0.27	0.051	0.014	0.062	0.024
novel.1890	0.88	0.88	0.62	-0.56	-0.71	-0.83	-0.75	-0.77	0.021	0.021	0.19	0.25	0.11	0.041	0.086	0.073
Actinidia37489	0.93	0.73	0.56	-0.49	-0.64	-0.75	-0.68	-0.72	0.0072	0.1	0.25	0.32	0.17	0.086	0.14	0.11
Actinidia12098	0.7	0.94	0.93	-0.76	-0.68	-0.91	-0.89	-0.79	0.12	0.0053	0.0072	0.079	0.14	0.012	0.017	0.062
novel.8253	-0.76	-0.85	-0.85	0.31	0.82	0.8	0.77	0.99	0.079	0.032	0.032	0.55	0.046	0.056	0.073	0.00015
Actinidia34546	0.97	0.85	0.88	-0.73	-0.76	-0.95	-0.85	-0.79	0.0013	0.032	0.021	0.1	0.079	0.0037	0.032	0.062
Actinidia23801	0.64	0.97	0.84	-0.7	-0.6	-0.84	-0.91	-0.81	0.17	0.0013	0.036	0.12	0.21	0.036	0.012	0.051
novel.542	-0.7	-0.8	-0.88	0.94	0.47	0.86	0.88	0.58	0.12	0.056	0.021	0.0053	0.35	0.028	0.021	0.23
Actinidia37092	0.45	0.88	0.81	-0.57	-0.56	-0.74	-0.8	-0.75	0.37	0.021	0.051	0.24	0.25	0.093	0.056	0.086
Actinidia34076	0.95	0.59	0.56	-0.47	-0.62	-0.71	-0.6	-0.63	0.0037	0.22	0.25	0.35	0.19	0.11	0.21	0.18
novel.9480	0.83	0.9	0.94	-0.77	-0.58	-0.88	-0.99	-0.85	0.041	0.014	0.0053	0.073	0.23	0.021	0.00015	0.032
Actinidia13265	0.97	0.62	0.67	-0.57	-0.58	-0.75	-0.7	-0.67	0.0013	0.19	0.15	0.24	0.23	0.086	0.12	0.15
novel.6310	0.99	0.71	0.77	-0.61	-0.73	-0.86	-0.72	-0.72	0.00015	0.11	0.073	0.2	0.1	0.028	0.11	0.11
Actinidia19166	-0.49	-0.54	-0.55	0.98	0.17	0.63	0.63	0.15	0.32	0.27	0.26	0.0006	0.75	0.18	0.18	0.78
novel.2540	0.86	0.88	0.95	-0.55	-0.86	-0.93	-0.82	-0.91	0.028	0.021	0.0037	0.26	0.028	0.0072	0.046	0.012
Actinidia02632	0.58	0.93	0.85	-0.52	-0.76	-0.84	-0.78	-0.84	0.23	0.0072	0.032	0.29	0.079	0.036	0.067	0.036
novel.6855	-0.74	-0.81	-0.8	0.23	0.88	0.79	0.68	0.96	0.093	0.051	0.056	0.66	0.021	0.062	0.14	0.0024
Actinidia25415	-0.78	-0.86	-0.78	0.38	0.98	0.9	0.62	0.84	0.067	0.028	0.067	0.46	0.0006	0.014	0.19	0.036
novel.6440	0.97	0.82	0.91	-0.7	-0.73	-0.92	-0.87	-0.82	0.0013	0.046	0.012	0.12	0.1	0.0093	0.024	0.046
Actinidia11380	-0.47	-0.52	-0.54	0.98	0.13	0.6	0.63	0.14	0.35	0.29	0.27	0.0006	0.81	0.21	0.18	0.79
novel.1798	0.65	0.88	0.91	-0.7	-0.49	-0.78	-0.97	-0.83	0.16	0.021	0.012	0.12	0.32	0.067	0.0013	0.041
Actinidia10082	0.96	0.85	0.85	-0.53	-0.85	-0.91	-0.79	-0.9	0.0024	0.032	0.032	0.28	0.032	0.012	0.062	0.014
Actinidia02766	-0.42	-0.46	-0.48	0.96	0.086	0.56	0.57	0.069	0.41	0.36	0.34	0.0024	0.87	0.25	0.24	0.9
novel.3487	0.67	0.76	0.97	-0.5	-0.72	-0.81	-0.77	-0.84	0.15	0.079	0.0013	0.31	0.11	0.051	0.073	0.036
novel.9852	0.57	0.75	0.96	-0.63	-0.52	-0.75	-0.85	-0.76	0.24	0.086	0.0024	0.18	0.29	0.086	0.032	0.079
novel.8910	-0.58	-0.68	-0.73	0.84	0.13	0.61	0.92	0.55	0.23	0.14	0.1	0.036	0.81	0.2	0.0093	0.26
Actinidia35569	0.76	0.62	0.93	-0.71	-0.45	-0.74	-0.85	-0.68	0.079	0.19	0.0072	0.11	0.37	0.093	0.032	0.14
Actinidia32389	-0.54	-0.6	-0.63	0.98	0.13	0.63	0.77	0.3	0.27	0.21	0.18	0.0006	0.81	0.18	0.073	0.56
Actinidia02221	-0.79	-0.93	-0.91	0.68	0.86	0.98	0.8	0.81	0.062	0.0072	0.012	0.14	0.028	0.0006	0.056	0.051
novel.2241	0.98	0.69	0.69	-0.64	-0.7	-0.84	-0.68	-0.65	0.0006	0.13	0.13	0.17	0.12	0.036	0.14	0.16
Actinidia23230	0.96	0.65	0.79	-0.56	-0.6	-0.78	-0.77	-0.76	0.0024	0.16	0.062	0.25	0.21	0.067	0.073	0.079
Actinidia06126	0.54	0.74	0.94	-0.65	-0.46	-0.72	-0.86	-0.73	0.27	0.093	0.0053	0.16	0.36	0.11	0.028	0.1
novel.122	-0.86	-0.83	-0.76	0.63	0.92	0.96	0.63	0.68	0.028	0.041	0.079	0.18	0.0093	0.0024	0.18	0.14
Actinidia16984	-0.83	-0.82	-0.78	0.48	0.98	0.94	0.6	0.76	0.041	0.046	0.067	0.34	0.0006	0.0053	0.21	0.079
Actinidia31850	0.97	0.6	0.71	-0.6	-0.6	-0.77	-0.69	-0.65	0.0013	0.21	0.11	0.21	0.21	0.073	0.13	0.16
novel.9502	0.56	0.7	0.95	-0.57	-0.53	-0.72	-0.81	-0.76	0.25	0.12	0.0037	0.24	0.28	0.11	0.051	0.079
Actinidia10614	0.71	0.9	0.95	-0.64	-0.61	-0.83	-0.95	-0.9	0.11	0.014	0.0037	0.17	0.2	0.041	0.0037	0.014
Actinidia37248	0.72	0.92	0.94	-0.8	-0.68	-0.93	-0.89	-0.75	0.11	0.0093	0.0053	0.056	0.14	0.0072	0.017	0.086
Actinidia36351	0.93	0.94	0.9	-0.64	-0.83	-0.96	-0.87	-0.9	0.0072	0.0053	0.014	0.17	0.041	0.0024	0.024	0.014
Actinidia22023	-0.83	-0.91	-0.77	0.54	0.95	0.95	0.67	0.79	0.041	0.012	0.073	0.27	0.0037	0.0037	0.15	0.062
Actinidia03485	-0.66	-0.74	-0.67	0.065	0.76	0.64	0.62	0.96	0.15	0.093	0.15	0.9	0.079	0.17	0.19	0.0024
Actinidia01739	-0.93	-0.84	-0.75	0.61	0.9	0.96	0.67	0.72	0.0072	0.036	0.086	0.2	0.014	0.0024	0.15	0.11
Actinidia30601	0.98	0.67	0.74	-0.54	-0.64	-0.78	-0.75	-0.76	0.0006	0.15	0.093	0.27	0.17	0.067	0.086	0.079
novel.1840	-0.65	-0.69	-0.77	0.29	0.44	0.57	0.84	0.93	0.16	0.13	0.073	0.58	0.38	0.24	0.036	0.0072
novel.4967	-0.69	-0.8	-0.77	0.25	0.63	0.67	0.81	0.99	0.13	0.056	0.073	0.63	0.18	0.15	0.051	0.00015
Actinidia22725	0.82	0.5	0.83	-0.51	-0.58	-0.71	-0.65	-0.65	0.046	0.31	0.041	0.3	0.23	0.11	0.16	0.16
Actinidia12090	0.55	0.84	0.91	-0.69	-0.46	-0.75	-0.92	-0.77	0.26	0.036	0.012	0.13	0.36	0.086	0.0093	0.073
novel.500	0.55	0.95	0.75	-0.63	-0.66	-0.82	-0.78	-0.73	0.26	0.0037	0.086	0.18	0.15	0.046	0.067	0.1
Actinidia31305	-0.72	-0.84	-0.87	0.61	0.45	0.73	0.98	0.88	0.11	0.036	0.024	0.2	0.37	0.1	0.0006	0.021
Actinidia23316	-0.81	-0.85	-0.96	0.58	0.65	0.83	0.94	0.94	0.051	0.032	0.0024	0.23	0.16	0.041	0.0053	0.0053
novel.6051	0.78	0.94	0.91	-0.54	-0.74	-0.87	-0.91	-0.97	0.067	0.0053	0.012	0.27	0.093	0.024	0.012	0.0013
Actinidia36771	-0.8	-0.79	-0.72	0.51	0.97	0.93	0.54	0.67	0.056	0.062	0.11	0.3	0.0013	0.0072	0.27	0.15
Actinidia24806	0.95	0.89	0.84	-0.79	-0.75	-0.97	-0.84	-0.75	0.0037	0.017	0.036	0.062	0.086	0.0013	0.036	0.086
Actinidia22279	0.75	0.99	0.76	-0.63	-0.81	-0.92	-0.78	-0.79	0.086	0.00015	0.079	0.18	0.051	0.0093	0.067	0.062
novel.6414	-0.71	-0.7	-0.72	0.96	0.49	0.84	0.7	0.38	0.11	0.12	0.11	0.0024	0.32	0.036	0.12	0.46
novel.2327	0.86	0.98	0.81	-0.72	-0.8	-0.97	-0.84	-0.8	0.028	0.0006	0.051	0.11	0.056	0.0013	0.036	0.056
Actinidia31772	0.65	0.81	0.95	-0.47	-0.77	-0.83	-0.77	-0.87	0.16	0.051	0.0037	0.35	0.073	0.041	0.073	0.024
Actinidia07472	-0.74	-0.76	-0.75	0.98	0.48	0.85	0.78	0.45	0.093	0.079	0.086	0.0006	0.34	0.032	0.067	0.37
Actinidia24911	0.93	0.87	0.69	-0.51	-0.8	-0.87	-0.74	-0.82	0.0072	0.024	0.13	0.3	0.056	0.024	0.093	0.046
novel.3964	-0.57	-0.67	-0.72	0.98	0.23	0.7	0.82	0.38	0.24	0.15	0.11	0.0006	0.66	0.12	0.046	0.46
novel.9252	0.93	0.75	0.56	-0.55	-0.66	-0.79	-0.67	-0.67	0.0072	0.086	0.25	0.26	0.15	0.062	0.15	0.15
Actinidia09549	-0.47	-0.54	-0.56	0.047	0.29	0.34	0.69	0.84	0.35	0.27	0.25	0.93	0.58	0.51	0.13	0.036
Actinidia30014	0.92	0.89	0.94	-0.65	-0.83	-0.96	-0.85	-0.87	0.0093	0.017	0.0053	0.16	0.041	0.0024	0.032	0.024
Actinidia02174	-0.78	-0.85	-0.79	0.67	0.9	0.97	0.64	0.65	0.067	0.032	0.062	0.15	0.014	0.0013	0.17	0.16
Actinidia29942	0.8	0.88	0.96	-0.51	-0.76	-0.87	-0.88	-0.96	0.056	0.021	0.0024	0.3	0.079	0.024	0.021	0.0024
novel.8422	0.88	0.74	0.94	-0.76	-0.67	-0.9	-0.82	-0.71	0.021	0.093	0.0053	0.079	0.15	0.014	0.046	0.11
Actinidia39938	-0.42	-0.47	-0.48	0.97	0.094	0.56	0.58	0.076	0.41	0.35	0.34	0.0013	0.86	0.25	0.23	0.89
novel.5318	0.84	0.66	0.38	-0.45	-0.55	-0.65	-0.56	-0.56	0.036	0.15	0.46	0.37	0.26	0.16	0.25	0.25
Actinidia10359	0.96	0.9	0.8	-0.67	-0.83	-0.96	-0.79	-0.8	0.0024	0.014	0.056	0.15	0.041	0.0024	0.062	0.056
Actinidia02224	-0.9	-0.95	-0.91	0.63	0.83	0.96	0.87	0.91	0.014	0.0037	0.012	0.18	0.041	0.0024	0.024	0.012
Actinidia07578	0.91	0.93	0.82	-0.63	-0.71	-0.89	-0.91	-0.9	0.012	0.0072	0.046	0.18	0.11	0.017	0.012	0.014
novel.10133	-0.81	-0.73	-0.78	0.76	0.79	0.93	0.61	0.53	0.051	0.1	0.067	0.079	0.062	0.0072	0.2	0.28
Actinidia25129	0.42	0.86	0.8	-0.64	-0.48	-0.72	-0.82	-0.7	0.41	0.028	0.056	0.17	0.34	0.11	0.046	0.12
Actinidia22912	-0.79	-0.87	-0.88	0.61	0.53	0.78	0.98	0.91	0.062	0.024	0.021	0.2	0.28	0.067	0.0006	0.012
Actinidia21984	0.58	0.95	0.71	-0.73	-0.57	-0.82	-0.82	-0.67	0.23	0.0037	0.11	0.1	0.24	0.046	0.046	0.15
Actinidia09971	0.76	0.79	1	-0.67	-0.68	-0.87	-0.85	-0.8	0.079	0.062	0	0.15	0.14	0.024	0.032	0.056
Actinidia02631	0.97	0.76	0.85	-0.55	-0.82	-0.9	-0.74	-0.81	0.0013	0.079	0.032	0.26	0.046	0.014	0.093	0.051
Actinidia22665	0.95	0.81	0.93	-0.71	-0.72	-0.92	-0.87	-0.82	0.0037	0.051	0.0072	0.11	0.11	0.0093	0.024	0.046
Actinidia36836	0.89	0.67	0.92	-0.58	-0.7	-0.84	-0.76	-0.78	0.017	0.15	0.0093	0.23	0.12	0.036	0.079	0.067
novel.6811	-0.82	-0.89	-0.87	0.42	0.91	0.9	0.76	0.94	0.046	0.017	0.024	0.41	0.012	0.014	0.079	0.0053
Actinidia23284	0.61	0.91	0.9	-0.5	-0.75	-0.84	-0.81	-0.88	0.2	0.012	0.014	0.31	0.086	0.036	0.051	0.021
novel.3482	-0.81	-0.78	-0.78	0.29	0.96	0.85	0.6	0.87	0.051	0.067	0.067	0.58	0.0024	0.032	0.21	0.024
Actinidia28658	-0.75	-0.74	-0.67	0.4	0.98	0.88	0.45	0.65	0.086	0.093	0.15	0.43	0.0006	0.021	0.37	0.16
Actinidia07262	0.87	0.9	0.96	-0.69	-0.68	-0.9	-0.96	-0.9	0.024	0.014	0.0024	0.13	0.14	0.014	0.0024	0.014
Actinidia38688	-0.77	-0.82	-0.88	0.88	0.42	0.82	0.97	0.7	0.073	0.046	0.021	0.021	0.41	0.046	0.0013	0.12
novel.3328	0.97	0.88	0.83	-0.61	-0.74	-0.9	-0.87	-0.88	0.0013	0.021	0.041	0.2	0.093	0.014	0.024	0.021
Actinidia26546	-0.69	-0.7	-0.59	0.2	0.99	0.79	0.37	0.69	0.13	0.12	0.22	0.7	0.00015	0.062	0.47	0.13
Actinidia09345	0.66	0.69	0.97	-0.54	-0.66	-0.79	-0.76	-0.77	0.15	0.13	0.0013	0.27	0.15	0.062	0.079	0.073
Actinidia08736	0.86	0.94	0.83	-0.82	-0.62	-0.92	-0.93	-0.78	0.028	0.0053	0.041	0.046	0.19	0.0093	0.0072	0.067
novel.9203	-0.57	-0.68	-0.77	0.48	0.24	0.53	0.91	0.81	0.24	0.14	0.073	0.34	0.65	0.28	0.012	0.051
Actinidia19599	0.49	0.82	0.9	-0.66	-0.53	-0.76	-0.83	-0.71	0.32	0.046	0.014	0.15	0.28	0.079	0.041	0.11
Actinidia25802	0.86	0.69	0.92	-0.68	-0.52	-0.78	-0.89	-0.78	0.028	0.13	0.0093	0.14	0.29	0.067	0.017	0.067
Actinidia32467	-0.45	-0.51	-0.52	0.98	0.097	0.58	0.63	0.13	0.37	0.3	0.29	0.0006	0.85	0.23	0.18	0.81
Actinidia01044	0.8	0.98	0.76	-0.55	-0.8	-0.89	-0.81	-0.87	0.056	0.0006	0.079	0.26	0.056	0.017	0.051	0.024
Actinidia25483	-0.57	-0.68	-0.74	0.47	0.23	0.52	0.91	0.8	0.24	0.14	0.093	0.35	0.66	0.29	0.012	0.056
Actinidia29002	0.92	0.91	0.79	-0.68	-0.86	-0.98	-0.76	-0.77	0.0093	0.012	0.062	0.14	0.028	0.0006	0.079	0.073
Actinidia32445	0.67	0.55	0.91	-0.64	-0.4	-0.67	-0.8	-0.65	0.15	0.26	0.012	0.17	0.43	0.15	0.056	0.16
Actinidia18275	0.81	0.98	0.78	-0.58	-0.86	-0.93	-0.78	-0.85	0.051	0.0006	0.067	0.23	0.028	0.0072	0.067	0.032
Actinidia30353	0.57	0.87	0.88	-0.71	-0.46	-0.76	-0.94	-0.77	0.24	0.024	0.021	0.11	0.36	0.079	0.0053	0.073
Actinidia24107	0.67	0.7	0.95	-0.73	-0.42	-0.74	-0.9	-0.72	0.15	0.12	0.0037	0.1	0.41	0.093	0.014	0.11
Actinidia37799	-0.89	-0.93	-0.9	0.68	0.87	0.99	0.82	0.83	0.017	0.0072	0.014	0.14	0.024	0.00015	0.046	0.041
Actinidia14711	-0.89	-0.78	-0.86	0.51	0.92	0.93	0.66	0.8	0.017	0.067	0.028	0.3	0.0093	0.0072	0.15	0.056
Actinidia19362	0.77	0.58	0.91	-0.7	-0.53	-0.77	-0.75	-0.62	0.073	0.23	0.012	0.12	0.28	0.073	0.086	0.19
novel.8109	0.78	0.96	0.73	-0.49	-0.77	-0.85	-0.81	-0.89	0.067	0.0024	0.1	0.32	0.073	0.032	0.051	0.017
novel.7721	0.83	0.77	0.98	-0.68	-0.73	-0.9	-0.82	-0.78	0.041	0.073	0.0006	0.14	0.1	0.014	0.046	0.067
Actinidia35281	0.63	0.94	0.87	-0.73	-0.56	-0.83	-0.93	-0.8	0.18	0.0053	0.024	0.1	0.25	0.041	0.0072	0.056
Actinidia18188	0.58	0.96	0.74	-0.67	-0.65	-0.84	-0.79	-0.72	0.23	0.0024	0.093	0.15	0.16	0.036	0.062	0.11
novel.8917	0.74	0.98	0.84	-0.56	-0.86	-0.93	-0.79	-0.87	0.093	0.0006	0.036	0.25	0.028	0.0072	0.062	0.024
novel.9639	0.79	0.93	0.62	-0.55	-0.79	-0.86	-0.7	-0.75	0.062	0.0072	0.19	0.26	0.062	0.028	0.12	0.086
Actinidia35827	0.98	0.66	0.72	-0.59	-0.72	-0.84	-0.67	-0.67	0.0006	0.15	0.11	0.22	0.11	0.036	0.15	0.15
novel.7467	0.82	0.84	0.99	-0.78	-0.62	-0.9	-0.94	-0.8	0.046	0.036	0.00015	0.067	0.19	0.014	0.0053	0.056
novel.491	0.59	0.91	0.9	-0.62	-0.7	-0.85	-0.83	-0.81	0.22	0.012	0.014	0.19	0.12	0.032	0.041	0.051
novel.7035	-0.73	-0.71	-0.59	0.24	0.99	0.81	0.4	0.69	0.1	0.11	0.22	0.65	0.00015	0.051	0.43	0.13
Actinidia29227	0.91	0.58	0.82	-0.59	-0.56	-0.75	-0.75	-0.69	0.012	0.23	0.046	0.22	0.25	0.086	0.086	0.13
novel.9233	-0.86	-0.89	-0.78	0.56	0.95	0.97	0.67	0.78	0.028	0.017	0.067	0.25	0.0037	0.0013	0.15	0.067
novel.4637	0.68	0.98	0.83	-0.62	-0.79	-0.91	-0.8	-0.82	0.14	0.0006	0.041	0.19	0.062	0.012	0.056	0.046
novel.4418	0.89	0.87	0.63	-0.49	-0.76	-0.83	-0.72	-0.8	0.017	0.024	0.18	0.32	0.079	0.041	0.11	0.056
Actinidia15421	0.64	0.84	0.88	-0.82	-0.38	-0.76	-0.97	-0.72	0.17	0.036	0.021	0.046	0.46	0.079	0.0013	0.11
Actinidia31961	-0.8	-0.78	-0.69	0.64	0.89	0.93	0.54	0.56	0.056	0.067	0.13	0.17	0.017	0.0072	0.27	0.25
novel.629	0.99	0.68	0.7	-0.59	-0.7	-0.83	-0.68	-0.68	0.00015	0.14	0.12	0.22	0.12	0.041	0.14	0.14
Actinidia13517	0.97	0.71	0.61	-0.56	-0.7	-0.81	-0.66	-0.67	0.0013	0.11	0.2	0.25	0.12	0.051	0.15	0.15
Actinidia26883	-0.7	-0.74	-0.59	0.31	0.99	0.83	0.4	0.65	0.12	0.093	0.22	0.55	0.00015	0.041	0.43	0.16
novel.2780	0.89	0.82	0.92	-0.85	-0.58	-0.9	-0.92	-0.73	0.017	0.046	0.0093	0.032	0.23	0.014	0.0093	0.1
Actinidia07302	0.5	0.69	0.92	-0.54	-0.62	-0.74	-0.71	-0.69	0.31	0.13	0.0093	0.27	0.19	0.093	0.11	0.13
Actinidia35259	0.58	0.79	0.96	-0.67	-0.56	-0.79	-0.85	-0.75	0.23	0.062	0.0024	0.15	0.25	0.062	0.032	0.086
novel.9619	0.65	0.59	0.92	-0.4	-0.6	-0.69	-0.72	-0.79	0.16	0.22	0.0093	0.43	0.21	0.13	0.11	0.062
novel.9154	0.4	0.4	0.83	-0.42	-0.37	-0.52	-0.59	-0.55	0.43	0.43	0.041	0.41	0.47	0.29	0.22	0.26
Actinidia15771	0.91	0.95	0.85	-0.77	-0.77	-0.97	-0.87	-0.8	0.012	0.0037	0.032	0.073	0.073	0.0013	0.024	0.056
Actinidia34186	-0.83	-0.9	-0.76	0.35	0.9	0.86	0.72	0.94	0.041	0.014	0.079	0.5	0.014	0.028	0.11	0.0053
novel.6720	0.93	0.79	0.81	-0.82	-0.54	-0.86	-0.89	-0.69	0.0072	0.062	0.051	0.046	0.27	0.028	0.017	0.13
novel.2839	-0.68	-0.69	-0.61	0.34	0.98	0.83	0.37	0.59	0.14	0.13	0.2	0.51	0.0006	0.041	0.47	0.22
novel.2913	-0.68	-0.9	-0.82	0.35	0.88	0.84	0.72	0.92	0.14	0.014	0.046	0.5	0.021	0.036	0.11	0.0093
Actinidia04919	0.61	0.97	0.71	-0.55	-0.69	-0.81	-0.79	-0.8	0.2	0.0013	0.11	0.26	0.13	0.051	0.062	0.056
Actinidia02705	0.87	0.92	0.87	-0.46	-0.88	-0.91	-0.81	-0.96	0.024	0.0093	0.024	0.36	0.021	0.012	0.051	0.0024
Actinidia16097	0.86	0.91	0.9	-0.55	-0.91	-0.96	-0.78	-0.89	0.028	0.012	0.014	0.26	0.012	0.0024	0.067	0.017
Actinidia25990	-0.86	-0.81	-0.72	0.51	0.96	0.93	0.58	0.71	0.028	0.051	0.11	0.3	0.0024	0.0072	0.23	0.11
Actinidia05817	0.72	0.85	0.99	-0.71	-0.62	-0.86	-0.92	-0.82	0.11	0.032	0.00015	0.11	0.19	0.028	0.0093	0.046
Actinidia39557	0.51	0.85	0.9	-0.62	-0.6	-0.79	-0.82	-0.75	0.3	0.032	0.014	0.19	0.21	0.062	0.046	0.086
Actinidia20414	0.85	0.68	0.95	-0.65	-0.58	-0.81	-0.85	-0.77	0.032	0.14	0.0037	0.16	0.23	0.051	0.032	0.073
Actinidia17697	-0.59	-0.59	-0.51	-0.0027	0.95	0.66	0.27	0.69	0.22	0.22	0.3	1	0.0037	0.15	0.6	0.13
novel.4704	0.37	0.71	0.85	-0.55	-0.51	-0.68	-0.71	-0.64	0.47	0.11	0.032	0.26	0.3	0.14	0.11	0.17
Actinidia13774	0.88	0.91	0.74	-0.81	-0.69	-0.93	-0.81	-0.67	0.021	0.012	0.093	0.051	0.13	0.0072	0.051	0.15
Actinidia31549	-0.87	-0.87	-0.84	0.58	0.59	0.8	0.94	0.92	0.024	0.024	0.036	0.23	0.22	0.056	0.0053	0.0093
novel.9485	0.56	0.58	0.91	-0.39	-0.6	-0.67	-0.67	-0.74	0.25	0.23	0.012	0.44	0.21	0.15	0.15	0.093
Actinidia13635	0.62	0.81	0.96	-0.56	-0.58	-0.77	-0.88	-0.86	0.19	0.051	0.0024	0.25	0.23	0.073	0.021	0.028
Actinidia01922	0.92	0.63	0.85	-0.67	-0.59	-0.81	-0.77	-0.68	0.0093	0.18	0.032	0.15	0.22	0.051	0.073	0.14
Actinidia24916	0.84	0.98	0.84	-0.58	-0.83	-0.93	-0.84	-0.91	0.036	0.0006	0.036	0.23	0.041	0.0072	0.036	0.012
Actinidia07289	0.54	0.93	0.78	-0.55	-0.76	-0.84	-0.72	-0.75	0.27	0.0072	0.067	0.26	0.079	0.036	0.11	0.086
novel.2836	0.79	0.97	0.79	-0.49	-0.85	-0.9	-0.79	-0.91	0.062	0.0013	0.062	0.32	0.032	0.014	0.062	0.012
Actinidia23580	0.47	0.54	0.89	-0.42	-0.5	-0.62	-0.67	-0.68	0.35	0.27	0.017	0.41	0.31	0.19	0.15	0.14
Actinidia19359	-0.85	-0.93	-0.84	0.78	0.81	0.99	0.8	0.72	0.032	0.0072	0.036	0.067	0.051	0.00015	0.056	0.11
Actinidia25238	0.96	0.82	0.83	-0.54	-0.88	-0.93	-0.73	-0.84	0.0024	0.046	0.041	0.27	0.021	0.0072	0.1	0.036
Actinidia07147	-0.56	-0.57	-0.46	0.1	0.96	0.69	0.19	0.54	0.25	0.24	0.36	0.85	0.0024	0.13	0.72	0.27
novel.7963	0.76	0.96	0.68	-0.59	-0.8	-0.9	-0.74	-0.77	0.079	0.0024	0.14	0.22	0.056	0.014	0.093	0.073
novel.8403	0.57	0.95	0.65	-0.58	-0.67	-0.81	-0.73	-0.71	0.24	0.0037	0.16	0.23	0.15	0.051	0.1	0.11
Actinidia30715	-0.83	-0.81	-0.81	0.94	0.54	0.9	0.85	0.58	0.041	0.051	0.051	0.0053	0.27	0.014	0.032	0.23
Actinidia32569	-0.88	-0.9	-0.94	0.66	0.86	0.98	0.83	0.85	0.021	0.014	0.0053	0.15	0.028	0.0006	0.041	0.032
Actinidia23935	-0.77	-0.87	-0.72	0.9	0.62	0.91	0.78	0.54	0.073	0.024	0.11	0.014	0.19	0.012	0.067	0.27
Actinidia32048	0.43	0.63	0.9	-0.54	-0.48	-0.66	-0.72	-0.65	0.39	0.18	0.014	0.27	0.34	0.15	0.11	0.16
Actinidia18975	-0.85	-0.84	-0.8	0.9	0.49	0.86	0.92	0.65	0.032	0.036	0.056	0.014	0.32	0.028	0.0093	0.16
Actinidia17071	0.3	0.84	0.62	-0.46	-0.51	-0.64	-0.66	-0.65	0.56	0.036	0.19	0.36	0.3	0.17	0.15	0.16
Actinidia29241	-0.64	-0.72	-0.72	0.14	0.6	0.59	0.74	0.97	0.17	0.11	0.11	0.79	0.21	0.22	0.093	0.0013
Actinidia36451	-0.86	-0.97	-0.88	0.62	0.85	0.96	0.85	0.9	0.028	0.0013	0.021	0.19	0.032	0.0024	0.032	0.014
novel.53	-0.82	-0.93	-0.93	0.6	0.87	0.96	0.82	0.88	0.046	0.0072	0.0072	0.21	0.024	0.0024	0.046	0.021
Actinidia32194	0.83	0.89	0.91	-0.45	-0.86	-0.9	-0.81	-0.96	0.041	0.017	0.012	0.37	0.028	0.014	0.051	0.0024
Actinidia01874	-0.91	-0.83	-0.95	0.78	0.65	0.91	0.91	0.79	0.012	0.041	0.0037	0.067	0.16	0.012	0.012	0.062
novel.5428	-0.91	-0.93	-0.93	0.74	0.79	0.98	0.89	0.84	0.012	0.0072	0.0072	0.093	0.062	0.0006	0.017	0.036
novel.9315	-0.63	-0.58	-0.5	0.22	0.96	0.75	0.24	0.51	0.18	0.23	0.31	0.68	0.0024	0.086	0.65	0.3
novel.10372	0.72	0.77	0.93	-0.67	-0.78	-0.91	-0.72	-0.69	0.11	0.073	0.0072	0.15	0.067	0.012	0.11	0.13
Actinidia18098	-0.83	-0.78	-0.83	0.57	0.93	0.95	0.61	0.7	0.041	0.067	0.041	0.24	0.0072	0.0037	0.2	0.12
Actinidia29195	-0.78	-0.96	-0.79	0.72	0.82	0.97	0.76	0.73	0.067	0.0024	0.062	0.11	0.046	0.0013	0.079	0.1
Actinidia06551	0.59	0.93	0.56	-0.57	-0.63	-0.77	-0.7	-0.67	0.22	0.0072	0.25	0.24	0.18	0.073	0.12	0.15
Actinidia05348	0.78	0.97	0.75	-0.66	-0.84	-0.95	-0.75	-0.75	0.067	0.0013	0.086	0.15	0.036	0.0037	0.086	0.086
Actinidia23821	0.97	0.83	0.79	-0.5	-0.83	-0.89	-0.76	-0.87	0.0013	0.041	0.062	0.31	0.041	0.017	0.079	0.024
novel.3152	-0.58	-0.63	-0.57	0.29	0.95	0.78	0.29	0.53	0.23	0.18	0.24	0.58	0.0037	0.067	0.58	0.28
Actinidia18327	-0.63	-0.67	-0.56	0.15	0.99	0.76	0.33	0.67	0.18	0.15	0.25	0.78	0.00015	0.079	0.52	0.15
Actinidia39654	-0.79	-0.88	-0.65	0.6	0.89	0.93	0.6	0.65	0.062	0.021	0.16	0.21	0.017	0.0072	0.21	0.16
Actinidia21207	-0.73	-0.81	-0.73	0.18	0.81	0.73	0.69	0.97	0.1	0.051	0.1	0.73	0.051	0.1	0.13	0.0013
novel.4352	-0.92	-0.79	-0.9	0.75	0.76	0.95	0.79	0.72	0.0093	0.062	0.014	0.086	0.079	0.0037	0.062	0.11
Actinidia20047	0.84	0.78	0.96	-0.5	-0.76	-0.85	-0.83	-0.91	0.036	0.067	0.0024	0.31	0.079	0.032	0.041	0.012
Actinidia18018	0.96	0.56	0.65	-0.49	-0.6	-0.72	-0.64	-0.65	0.0024	0.25	0.16	0.32	0.21	0.11	0.17	0.16
Actinidia28932	0.7	0.89	0.93	-0.49	-0.82	-0.87	-0.8	-0.91	0.12	0.017	0.0072	0.32	0.046	0.024	0.056	0.012
novel.2923	-0.74	-0.83	-0.6	0.32	0.96	0.84	0.51	0.75	0.093	0.041	0.21	0.54	0.0024	0.036	0.3	0.086
novel.4305	-0.65	-0.82	-0.83	0.89	0.34	0.77	0.95	0.64	0.16	0.046	0.041	0.017	0.51	0.073	0.0037	0.17
novel.7311	0.65	0.78	0.94	-0.61	-0.47	-0.73	-0.94	-0.85	0.16	0.067	0.0053	0.2	0.35	0.1	0.0053	0.032
Actinidia29466	0.7	0.83	0.98	-0.72	-0.58	-0.84	-0.93	-0.8	0.12	0.041	0.0006	0.11	0.23	0.036	0.0072	0.056
Actinidia15661	0.71	0.87	0.95	-0.61	-0.57	-0.8	-0.96	-0.9	0.11	0.024	0.0037	0.2	0.24	0.056	0.0024	0.014
Actinidia20172	0.91	0.69	0.5	-0.46	-0.64	-0.73	-0.62	-0.66	0.012	0.13	0.31	0.36	0.17	0.1	0.19	0.15
novel.2715	-0.48	-0.61	-0.63	0.11	0.35	0.41	0.73	0.88	0.34	0.2	0.18	0.84	0.5	0.42	0.1	0.021
Actinidia02747	-0.79	-0.87	-0.87	0.92	0.62	0.94	0.86	0.63	0.062	0.024	0.024	0.0093	0.19	0.0053	0.028	0.18
Actinidia16830	-0.8	-0.8	-0.79	0.96	0.55	0.9	0.81	0.52	0.056	0.056	0.062	0.0024	0.26	0.014	0.051	0.29
Actinidia34515	0.98	0.68	0.66	-0.52	-0.74	-0.82	-0.64	-0.69	0.0006	0.14	0.15	0.29	0.093	0.046	0.17	0.13
Actinidia28580	-0.88	-0.91	-0.76	0.67	0.88	0.98	0.71	0.73	0.021	0.012	0.079	0.15	0.021	0.0006	0.11	0.1
Actinidia02301	0.98	0.82	0.76	-0.58	-0.85	-0.92	-0.72	-0.78	0.0006	0.046	0.079	0.23	0.032	0.0093	0.11	0.067
Actinidia23349	-0.9	-0.86	-0.87	0.49	0.93	0.94	0.74	0.89	0.014	0.028	0.024	0.32	0.0072	0.0053	0.093	0.017
Actinidia20470	0.51	0.79	0.9	-0.7	-0.42	-0.72	-0.89	-0.71	0.3	0.062	0.014	0.12	0.41	0.11	0.017	0.11
Actinidia31360	0.67	0.79	0.97	-0.74	-0.51	-0.8	-0.92	-0.76	0.15	0.062	0.0013	0.093	0.3	0.056	0.0093	0.079
Actinidia01249	0.91	0.81	0.95	-0.73	-0.64	-0.89	-0.92	-0.83	0.012	0.051	0.0037	0.1	0.17	0.017	0.0093	0.041
Actinidia27353	-0.76	-0.79	-0.81	0.96	0.41	0.83	0.9	0.57	0.079	0.062	0.051	0.0024	0.42	0.041	0.014	0.24
novel.6018	-0.76	-0.77	-0.78	0.23	0.94	0.81	0.6	0.9	0.079	0.073	0.067	0.66	0.0053	0.051	0.21	0.014
Actinidia13599	-0.61	-0.61	-0.54	0.16	0.97	0.74	0.27	0.59	0.2	0.2	0.27	0.76	0.0013	0.093	0.6	0.22
novel.8950	0.47	0.7	0.91	-0.65	-0.37	-0.66	-0.85	-0.68	0.35	0.12	0.012	0.16	0.47	0.15	0.032	0.14
novel.6602	0.95	0.69	0.8	-0.66	-0.76	-0.89	-0.68	-0.66	0.0037	0.13	0.056	0.15	0.079	0.017	0.14	0.15
Actinidia40211	-0.83	-0.93	-0.92	0.51	0.83	0.91	0.86	0.96	0.041	0.0072	0.0093	0.3	0.041	0.012	0.028	0.0024
Actinidia28581	-0.87	-0.91	-0.96	0.78	0.7	0.95	0.94	0.84	0.024	0.012	0.0024	0.067	0.12	0.0037	0.0053	0.036
Actinidia03888	0.95	0.79	0.63	-0.5	-0.76	-0.83	-0.69	-0.76	0.0037	0.062	0.18	0.31	0.079	0.041	0.13	0.079
Actinidia34555	0.61	0.82	0.97	-0.69	-0.58	-0.82	-0.88	-0.77	0.2	0.046	0.0013	0.13	0.23	0.046	0.021	0.073
novel.9728	-0.91	-0.9	-0.8	0.75	0.83	0.99	0.77	0.72	0.012	0.014	0.056	0.086	0.041	0.00015	0.073	0.11
novel.3839	0.9	0.89	0.7	-0.47	-0.87	-0.89	-0.7	-0.84	0.014	0.017	0.12	0.35	0.024	0.017	0.12	0.036
novel.5070	-0.89	-0.9	-0.85	0.87	0.67	0.95	0.88	0.71	0.017	0.014	0.032	0.024	0.15	0.0037	0.021	0.11
novel.1637	-0.9	-0.77	-0.88	0.41	0.78	0.82	0.79	0.94	0.014	0.073	0.021	0.42	0.067	0.046	0.062	0.0053
Actinidia17790	0.98	0.77	0.82	-0.57	-0.83	-0.91	-0.72	-0.79	0.0006	0.073	0.046	0.24	0.041	0.012	0.11	0.062
Actinidia28482	-0.81	-0.84	-0.81	0.8	0.8	0.97	0.69	0.6	0.051	0.036	0.051	0.056	0.056	0.0013	0.13	0.21
novel.1035	0.76	0.91	0.92	-0.87	-0.58	-0.91	-0.94	-0.73	0.079	0.012	0.0093	0.024	0.23	0.012	0.0053	0.1
Actinidia05162	0.91	0.84	0.65	-0.55	-0.64	-0.79	-0.8	-0.8	0.012	0.036	0.16	0.26	0.17	0.062	0.056	0.056
Actinidia00900	-0.62	-0.64	-0.5	0.19	0.97	0.75	0.27	0.58	0.19	0.17	0.31	0.72	0.0013	0.086	0.6	0.23
Actinidia07679	0.63	0.82	0.93	-0.77	-0.43	-0.77	-0.96	-0.75	0.18	0.046	0.0072	0.073	0.39	0.073	0.0024	0.086
Actinidia05050	-0.59	-0.69	-0.72	0.99	0.26	0.73	0.81	0.38	0.22	0.13	0.11	0.00015	0.62	0.1	0.051	0.46
novel.5043	-0.71	-0.89	-0.71	0.26	0.85	0.78	0.69	0.94	0.11	0.017	0.11	0.62	0.032	0.067	0.13	0.0053
novel.7957	0.61	0.86	0.95	-0.62	-0.67	-0.84	-0.85	-0.82	0.2	0.028	0.0037	0.19	0.15	0.036	0.032	0.046
Actinidia00340	0.86	0.59	0.38	-0.48	-0.51	-0.64	-0.54	-0.51	0.028	0.22	0.46	0.34	0.3	0.17	0.27	0.3
Actinidia30713	-0.61	-0.69	-0.74	0.99	0.35	0.77	0.77	0.37	0.2	0.13	0.093	0.00015	0.5	0.073	0.073	0.47
novel.7782	0.58	0.84	0.88	-0.78	-0.4	-0.75	-0.95	-0.72	0.23	0.036	0.021	0.067	0.43	0.086	0.0037	0.11
Actinidia37070	0.49	0.82	0.87	-0.73	-0.56	-0.8	-0.78	-0.63	0.32	0.046	0.024	0.1	0.25	0.056	0.067	0.18
Actinidia28172	0.57	0.87	0.81	-0.78	-0.38	-0.74	-0.94	-0.7	0.24	0.024	0.051	0.067	0.46	0.093	0.0053	0.12
Actinidia21727	-0.75	-0.8	-0.81	0.92	0.64	0.92	0.75	0.52	0.086	0.056	0.051	0.0093	0.17	0.0093	0.086	0.29
Actinidia05730	-0.63	-0.68	-0.53	0.074	0.97	0.72	0.34	0.72	0.18	0.14	0.28	0.89	0.0013	0.11	0.51	0.11
novel.207	0.86	0.63	0.88	-0.74	-0.48	-0.78	-0.84	-0.67	0.028	0.18	0.021	0.093	0.34	0.067	0.036	0.15
Actinidia04345	0.96	0.71	0.82	-0.47	-0.71	-0.81	-0.77	-0.86	0.0024	0.11	0.046	0.35	0.11	0.051	0.073	0.028
Actinidia06267	0.67	0.96	0.91	-0.68	-0.72	-0.9	-0.87	-0.82	0.15	0.0024	0.012	0.14	0.11	0.014	0.024	0.046
Actinidia34960	0.87	0.59	0.87	-0.51	-0.68	-0.78	-0.69	-0.73	0.024	0.22	0.024	0.3	0.14	0.067	0.13	0.1
Actinidia38096	0.89	0.88	0.68	-0.68	-0.82	-0.94	-0.7	-0.68	0.017	0.021	0.14	0.14	0.046	0.0053	0.12	0.14
Actinidia05597	-0.74	-0.81	-0.6	0.49	0.94	0.89	0.49	0.62	0.093	0.051	0.21	0.32	0.0053	0.017	0.32	0.19
Actinidia32802	0.51	0.56	0.91	-0.6	-0.42	-0.65	-0.73	-0.61	0.3	0.25	0.012	0.21	0.41	0.16	0.1	0.2
novel.10579	0.84	0.83	0.53	-0.45	-0.76	-0.8	-0.63	-0.72	0.036	0.041	0.28	0.37	0.079	0.056	0.18	0.11
Actinidia27163	0.89	0.89	0.8	-0.84	-0.58	-0.9	-0.92	-0.72	0.017	0.017	0.056	0.036	0.23	0.014	0.0093	0.11
Actinidia10667	0.98	0.76	0.84	-0.55	-0.77	-0.88	-0.78	-0.83	0.0006	0.079	0.036	0.26	0.073	0.021	0.067	0.041
Actinidia02300	0.87	0.94	0.85	-0.81	-0.77	-0.99	-0.84	-0.74	0.024	0.0053	0.032	0.051	0.073	0.00015	0.036	0.093
novel.7046	0.95	0.65	0.55	-0.51	-0.63	-0.74	-0.62	-0.63	0.0037	0.16	0.26	0.3	0.18	0.093	0.19	0.18
Actinidia14112	-0.76	-0.84	-0.76	0.27	0.94	0.83	0.63	0.92	0.079	0.036	0.079	0.6	0.0053	0.041	0.18	0.0093
novel.5591	-0.68	-0.77	-0.91	0.52	0.47	0.7	0.93	0.9	0.14	0.073	0.012	0.29	0.35	0.12	0.0072	0.014
Actinidia27388	-0.73	-0.75	-0.82	0.77	0.29	0.69	0.98	0.72	0.1	0.086	0.046	0.073	0.58	0.13	0.0006	0.11
Actinidia29474	0.72	0.73	0.94	-0.75	-0.69	-0.89	-0.74	-0.63	0.11	0.1	0.0053	0.086	0.13	0.017	0.093	0.18
Actinidia11006	0.96	0.72	0.86	-0.53	-0.76	-0.85	-0.76	-0.82	0.0024	0.11	0.028	0.28	0.079	0.032	0.079	0.046
novel.1539	0.84	0.93	0.65	-0.59	-0.81	-0.9	-0.71	-0.75	0.036	0.0072	0.16	0.22	0.051	0.014	0.11	0.086
novel.1000	-0.54	-0.53	-0.45	-0.032	0.94	0.63	0.18	0.6	0.27	0.28	0.37	0.95	0.0053	0.18	0.73	0.21
Actinidia02225	-0.67	-0.71	-0.57	0.14	0.98	0.76	0.38	0.73	0.15	0.11	0.24	0.79	0.0006	0.079	0.46	0.1
Actinidia02029	0.8	0.41	0.26	-0.34	-0.41	-0.49	-0.41	-0.41	0.056	0.42	0.62	0.51	0.42	0.32	0.42	0.42
Actinidia04051	0.75	0.54	0.89	-0.6	-0.58	-0.75	-0.69	-0.62	0.086	0.27	0.017	0.21	0.23	0.086	0.13	0.19
Actinidia19509	0.45	0.7	0.9	-0.47	-0.6	-0.71	-0.71	-0.73	0.37	0.12	0.014	0.35	0.21	0.11	0.11	0.1
Actinidia28094	0.65	0.64	0.95	-0.66	-0.46	-0.72	-0.84	-0.7	0.16	0.17	0.0037	0.15	0.36	0.11	0.036	0.12
novel.4326	-0.54	-0.58	-0.54	0.0085	0.95	0.66	0.26	0.67	0.27	0.23	0.27	0.99	0.0037	0.15	0.62	0.15
Actinidia22613	0.83	0.95	0.7	-0.63	-0.83	-0.93	-0.74	-0.76	0.041	0.0037	0.12	0.18	0.041	0.0072	0.093	0.079
Actinidia34967	0.93	0.65	0.53	-0.61	-0.59	-0.75	-0.62	-0.56	0.0072	0.16	0.28	0.2	0.22	0.086	0.19	0.25
Actinidia15996	0.55	0.64	0.94	-0.55	-0.52	-0.7	-0.77	-0.71	0.26	0.17	0.0053	0.26	0.29	0.12	0.073	0.11
Actinidia16485	0.59	0.94	0.78	-0.51	-0.83	-0.87	-0.7	-0.79	0.22	0.0053	0.067	0.3	0.041	0.024	0.12	0.062
Actinidia09485	0.72	0.96	0.65	-0.56	-0.75	-0.85	-0.74	-0.77	0.11	0.0024	0.16	0.25	0.086	0.032	0.093	0.073
Actinidia17857	0.98	0.71	0.8	-0.61	-0.76	-0.88	-0.71	-0.72	0.0006	0.11	0.056	0.2	0.079	0.021	0.11	0.11
Actinidia05766	-0.7	-0.75	-0.58	0.37	0.97	0.85	0.41	0.61	0.12	0.086	0.23	0.47	0.0013	0.032	0.42	0.2
Actinidia33230	0.76	0.88	0.93	-0.84	-0.5	-0.85	-0.98	-0.77	0.079	0.021	0.0072	0.036	0.31	0.032	0.0006	0.073
Actinidia07455	-0.82	-0.86	-0.77	0.65	0.91	0.97	0.64	0.67	0.046	0.028	0.073	0.16	0.012	0.0013	0.17	0.15
Actinidia36283	0.64	0.74	0.97	-0.56	-0.61	-0.77	-0.83	-0.81	0.17	0.093	0.0013	0.25	0.2	0.073	0.041	0.051
novel.2627	0.71	0.58	0.91	-0.49	-0.47	-0.66	-0.81	-0.78	0.11	0.23	0.012	0.32	0.35	0.15	0.051	0.067
Actinidia21713	0.97	0.8	0.81	-0.51	-0.87	-0.91	-0.72	-0.84	0.0013	0.056	0.051	0.3	0.024	0.012	0.11	0.036
Actinidia28348	0.97	0.72	0.64	-0.67	-0.66	-0.83	-0.69	-0.62	0.0013	0.11	0.17	0.15	0.15	0.041	0.13	0.19
Actinidia21957	0.92	0.73	0.89	-0.57	-0.82	-0.9	-0.72	-0.78	0.0093	0.1	0.017	0.24	0.046	0.014	0.11	0.067
Actinidia29072	0.75	0.95	0.88	-0.67	-0.6	-0.85	-0.97	-0.89	0.086	0.0037	0.021	0.15	0.21	0.032	0.0013	0.017
Actinidia30226	-0.39	-0.49	-0.55	0.098	0.15	0.28	0.7	0.77	0.44	0.32	0.26	0.85	0.78	0.59	0.12	0.073
Actinidia20381	0.73	0.62	0.95	-0.64	-0.54	-0.76	-0.79	-0.7	0.1	0.19	0.0037	0.17	0.27	0.079	0.062	0.12
Actinidia15585	-0.8	-0.92	-0.77	0.84	0.73	0.96	0.79	0.64	0.056	0.0093	0.073	0.036	0.1	0.0024	0.062	0.17
novel.10018	0.4	0.88	0.58	-0.42	-0.58	-0.67	-0.67	-0.71	0.43	0.021	0.23	0.41	0.23	0.15	0.15	0.11
Actinidia23253	-0.78	-0.8	-0.75	0.96	0.48	0.86	0.83	0.52	0.067	0.056	0.086	0.0024	0.34	0.028	0.041	0.29
novel.3153	-0.6	-0.82	-0.79	0.61	0.85	0.9	0.59	0.62	0.21	0.046	0.062	0.2	0.032	0.014	0.22	0.19
novel.4539	0.94	0.84	0.76	-0.63	-0.88	-0.96	-0.68	-0.73	0.0053	0.036	0.079	0.18	0.021	0.0024	0.14	0.1
Actinidia36644	-0.85	-0.86	-0.79	0.86	0.73	0.96	0.76	0.6	0.032	0.028	0.062	0.028	0.1	0.0024	0.079	0.21
novel.2948	0.49	0.49	0.88	-0.55	-0.35	-0.59	-0.72	-0.6	0.32	0.32	0.021	0.26	0.5	0.22	0.11	0.21
Actinidia39535	-0.51	-0.53	-0.56	0.98	0.13	0.61	0.67	0.18	0.3	0.28	0.25	0.0006	0.81	0.2	0.15	0.73
Actinidia35980	0.97	0.61	0.68	-0.57	-0.62	-0.77	-0.68	-0.65	0.0013	0.2	0.14	0.24	0.19	0.073	0.14	0.16
novel.2793	0.63	0.85	0.95	-0.72	-0.67	-0.88	-0.83	-0.73	0.18	0.032	0.0037	0.11	0.15	0.021	0.041	0.1
Actinidia40325	0.83	0.46	0.3	-0.38	-0.45	-0.54	-0.45	-0.45	0.041	0.36	0.56	0.46	0.37	0.27	0.37	0.37
Actinidia32067	0.7	0.74	0.98	-0.68	-0.52	-0.79	-0.9	-0.78	0.12	0.093	0.0006	0.14	0.29	0.062	0.014	0.067
Actinidia28250	0.97	0.67	0.65	-0.56	-0.74	-0.83	-0.61	-0.64	0.0013	0.15	0.16	0.25	0.093	0.041	0.2	0.17
novel.5939	0.87	0.64	0.89	-0.47	-0.72	-0.8	-0.72	-0.8	0.024	0.17	0.017	0.35	0.11	0.056	0.11	0.056
novel.6625	-0.83	-0.91	-0.82	0.88	0.69	0.96	0.83	0.65	0.041	0.012	0.046	0.021	0.13	0.0024	0.041	0.16
novel.544	-0.59	-0.7	-0.79	0.77	0.18	0.61	0.95	0.64	0.22	0.12	0.062	0.073	0.73	0.2	0.0037	0.17
Actinidia37957	0.67	0.92	0.87	-0.78	-0.49	-0.82	-0.97	-0.78	0.15	0.0093	0.024	0.067	0.32	0.046	0.0013	0.067
Actinidia01226	0.59	0.84	0.92	-0.62	-0.73	-0.86	-0.76	-0.75	0.22	0.036	0.0093	0.19	0.1	0.028	0.079	0.086
Actinidia39081	0.86	0.74	0.95	-0.63	-0.76	-0.9	-0.77	-0.77	0.028	0.093	0.0037	0.18	0.079	0.014	0.073	0.073
Actinidia17518	-0.85	-0.94	-0.93	0.77	0.79	0.99	0.87	0.8	0.032	0.0053	0.0072	0.073	0.062	0.00015	0.024	0.056
