# Supplementary material for: Combined Widely Targeted Metabolomic, Transcriptomic, and Spatial Metabolomic Analysis Reveals the Potential Mechanism of Coloration and Fruit Quality Formation in Actinidia chinensis cv. Hongyang
Source: Foods. 2024 Jan 11;13(2):233. doi: 10.3390/foods13020233 (PMC10814455; doi:10.3390/foods13020233)
Supplement: Supplementary file 1 [file foods-13-00233-s001.zip › Supporting Information File S11.xlsx]

## Sheet: Sheet1
File S11. The expression level in LR and HR, and functional annotation information of 23 key candidate genes
ID	TLR1_fpkm	TLR2_fpkm	TLR3_fpkm	THR1_fpkm	THR2_fpkm	THR3_fpkm	log2FoldChange	regulated	Functional annotation
Actinidia22586	17.97	10.87	21.71	0.65	0.22	0.99	-4.76693	down	PREDICTED: cytochrome P450 CYP82D47 [Vitis vinifera]
novel.2395	29.4634	13.5941	17.5215	1.80842	1.09678	2.12057	-3.59707	down	putative fructose-bisphosphate aldolase 2, chloroplastic [Capsicum chinense]
Actinidia00441	16.08	20.04	21.04	2.88	1.8	2.67	-2.97445	down	RecName: Full=Ethylene-responsive transcription factor ERF109;
Actinidia00215	382.56	249.53	386.08	40.47	45.09	75.69	-2.6935	down	PREDICTED: basic blue protein-like [Juglans regia]
Actinidia38489	30.47	15.15	13.73	1.98	3.16	4.7	-2.63503	down	hypothetical protein CDL12_07248 [Handroanthus impetiginosus]
Actinidia20206	6.71	7.06	12.83	2.27	1.71	0.54	-2.50737	down	K16225 probable WRKY transcription factor 52 | (RefSeq) disease resistance protein RRS1-like (A)
Actinidia33689	15.09	17.72	10.98	3.85	4.12	1.26	-2.2252	down	daurichromenic acid synthase like protein2 [Rhododendron dauricum]
Actinidia28098	12.05	9.05	13.89	2.89	2.57	2.74	-2.09559	down	K20619 cytochrome P450 family 78 subfamily A | (RefSeq) cytochrome P450 78A9 (A)
Actinidia24911	25.6	35.71	17.72	9.45	6.04	3.36	-2.06331	down	major pollen allergen Ole e 6 [Olea europaea var. sylvestris]
Actinidia32445	13.25	18.42	32.39	4.36	4.79	11.59	-1.67162	down	RecName: Full=GATA transcription factor 9;
Actinidia30014	15.7	18.1	18.39	6.42	6.57	4.52	-1.58023	down	PREDICTED: transcription factor IBH1-like [Ziziphus jujuba]
novel.9639	60.6935	58.5364	31.1505	21.0281	22.8936	14.1709	-1.36257	down	PREDICTED: peroxidase 12 [Malus domestica]
novel.10372	20.5119	17.9458	26.7093	7.60251	13.2427	6.27895	-1.23155	down	PREDICTED: ethylene-responsive transcription factor 4 [Daucus carota subsp. sativus]
novel.4539	21.7781	28.1847	20.8306	9.51991	14.3726	5.77844	-1.22796	down	PREDICTED: probable WRKY transcription factor 48 [Theobroma cacao]
Actinidia18275	24.73	21.97	17.71	10.92	10.69	7.69	-1.13631	down	4-coumarate:CoA ligase [Petunia x hybrida]
novel.8233	9.82241	7.88645	13.0452	25.4499	17.1438	27.0856	1.184	up	RecName: Full=MADS-box protein EJ2 {ECO:0000305}; AltName: Full=MADS-box protein 1 {ECO:0000312|EMBL:AAP57412.1}; Short=LeMADS1 {ECO:0000312|EMBL:AAP57412.1}; AltName: Full=Protein ENHANCER-OF-JOINTLESS-2 {ECO:0000303|PubMed:28528644};
Actinidia01170	11.73	9.57	15.83	30.86	20.32	33.98	1.18432	up	transcription factor BHLH052, partial [Vaccinium corymbosum]
Actinidia19467	48.02	48.79	55.74	172.43	107.14	159	1.51082	up	K09264 MADS-box transcription factor, plant | (RefSeq) floral homeotic protein AGAMOUS-like (A)
Actinidia07472	6.1	4.25	5.91	28.72	13.05	14.69	1.8111	up	RecName: Full=bZIP transcription factor 44 {ECO:0000305}; Short=AtbZIP44 {ECO:0000303|PubMed:11906833};
Actinidia39081	4.53	3.78	5.32	21.55	22.11	22.74	2.28	up	transcription factor MYB5b [Camellia sinensis]
Actinidia36015	0	0.09	0.1	78.45	38.23	16.4	9.39446	up	RecName: Full=Non-specific lipid-transfer protein 1; Short=LTP1; Short=nsLTP1; AltName: Allergen=Act d 10.01
Actinidia15149	4.11	2.69	2.43	13.15	16.49	21.45	2.45923	down	K10260 F-box and WD-40 domain protein 7 | (RefSeq) WD40 repeat protein (A)
Actinidia29002	2.91	5.59	1.61	12.16	14.43	10.23	1.84227	down	K14494 DELLA protein | (RefSeq) DELLA protein GAI (A)
