# Supplementary material for: Combined Widely Targeted Metabolomic, Transcriptomic, and Spatial Metabolomic Analysis Reveals the Potential Mechanism of Coloration and Fruit Quality Formation in Actinidia chinensis cv. Hongyang
Source: Foods. 2024 Jan 11;13(2):233. doi: 10.3390/foods13020233 (PMC10814455; doi:10.3390/foods13020233)
Supplement: Supplementary file 1 [file foods-13-00233-s001.zip › Supporting Information File S2.xlsx]

## Sheet: Sheet1
File S2. The list of the 35 metabolites specifically accumulated in the GP of Hongyang kiwifruit
Index	Formula	Compounds	Class	CAS	MGP1	MGP2	MGP3	MGX1	MGX2	MGX3	MLR1	MLR2	MLR3	MHR1	MHR2	MHR3	cpd_ID	kegg_map
pma0134	C4H8O4	D-(-)-Threose	Saccharides and Alcohols	95-43-2	21253	66278	51951	9	9	9	9	9	9	9	9	9	C06463	--
Hmcp002123	C10H8O4	Isoscopoletin (6-Hydroxy-7-Methoxycoumarin)	Coumarins	776-86-3	41623	26734	43972	9	9	9	9	9	9	9	9	9	C18079	--
mws1014	C10H8O5	Fraxetin (7,8-Dihydroxy-6-methoxycoumarin)	Coumarins	574-84-5	861710	633130	664820	9	9	9	9	9	9	9	9	9	C09265	--
mws1639	C11H10O5	Isofraxidin*	Coumarins	486-21-5	86441	63730	45026	9	9	9	9	9	9	9	9	9	C17480	--
Lmjp002764	C11H10O5	Umckalin (7-hydroxy-5,6-dimethoxycoumarin)*	Coumarins	43053-62-9	189740	163960	162580	9	9	9	9	9	9	9	9	9	--	--
pmp000086	C13H16O6	1-Feruloyl-sn-glycerol	Phenolic acids	-	33795	53427	50069	9	9	9	9	9	9	9	9	9	--	--
Hmlp006664	C16H25NO3	Decoyl vanillylamide	Alkaloids	-	125960	61450	130180	9	9	9	9	9	9	9	9	9	--	--
mws1436	C18H38O2	1,18-Octadecanediol	Free fatty acids	3155-43-9	5389.8	76378	1597.7	9	9	9	9	9	9	9	9	9	--	--
pmn001687	C13H12O8	Cis-Coutaric acid	Phenolic acids	67920-37-0	343950	290290	417530	9	9	9	9	9	9	9	9	9	--	--
MWS80006	C18H32O4	9-Hydroperoxy-9Z,11E-Octadecadienoic Acid	Free fatty acids	5502-91-0	145730	133240	134490	9	9	9	9	9	9	9	9	9	C14827	ko00591,ko01100
mws0748	C16H18O9	1-Caffeoylquinic acid*	Phenolic acids	1241-87-8	2583200	2929600	3187800	9	9	9	9	9	9	9	9	9	--	--
Lmzn106829	C30H46O3	Betulonic acid*	Triterpene	4481-62-3	24259	39790	30537	9	9	9	9	9	9	9	9	9	--	--
Lmzn006795	C30H46O3	Ursonic acid*	Triterpene	6246-46-4	31741	43438	29763	9	9	9	9	9	9	9	9	9	--	--
Lmmn009550	C30H46O3	Mangiferonic acid*	Triterpene	13878-90-5	32196	51112	30350	9	9	9	9	9	9	9	9	9	--	--
Lmzn206829	C30H46O3	Oleanonic acid*	Triterpene	17990-42-0	30105	62165	40250	9	9	9	9	9	9	9	9	9	--	--
HJAP088	C30H46O3	Ganoderiol F	Others	114567-47-4	551410	529860	372090	9	9	9	9	9	9	9	9	9	--	--
Lmzn006829	C30H46O3	3-Ketoursolic acid*	Triterpene	-	30724	60623	42718	9	9	9	9	9	9	9	9	9	--	--
Hmbn004734	C29H44O4	30-Norhederagenin	Steroidal saponins	117654-06-5	77574	81711	56423	9	9	9	9	9	9	9	9	9	--	--
Lmmn008971	C30H48O3	Isomangiferolic acid*	Triterpene	13878-92-7	441370	379350	242170	9	9	9	9	9	9	9	9	9	--	--
MWSmce052	C30H48O3	3-Epiursolic acid*	Triterpene	989-30-0	581400	438760	289730	9	9	9	9	9	9	9	9	9	--	--
Zmjp013616	C30H50O3	12,13-Dihydroursolic acid	Triterpene	-	389830	364110	270620	9	9	9	9	9	9	9	9	9	--	--
Lmsn012627	C30H46O4	2α,3α-Dihydroxyurs-12,18-dien-28-oic acid*	Triterpene	-	214300	235500	163930	9	9	9	9	9	9	9	9	9	--	--
pmn001704	C30H46O4	2,3-Dihydroxy 5(6),12(13)diene ursolic acid*	Triterpene	-	215530	239020	163130	9	9	9	9	9	9	9	9	9	--	--
Lmsn013282	C30H46O4	Pomonic Acid	Triterpene	13849-90-6	14223	10280	8695.2	9	9	9	9	9	9	9	9	9	--	--
Cmmp006152	C29H44O5	Norarjunolic acid	Triterpene	60393-90-0	746300	689400	537540	9	9	4393400	9	25216	9	9	9	9	--	--
Wmzn006169	C30H48O4	Echinocystic acid	Triterpene	510-30-5	22777	24165	24227	9	9	9	9	9	9	9	9	9	C08942	--
pmp000266	C30H48O4	3β,19α-Dihydroxyolean-12-en-28-oic acid	Triterpene	-	191750	208980	112590	9	9	9	9	9	9	9	9	9	--	--
Smnn011202	C30H48O4	2ɑ-hydroxyoleanolic acid	Triterpene	-	36240	26688	25168	9	9	9	9	9	9	9	9	9	--	--
MWSmce560	C30H48O4	23-Hydroxybetulinic acid	Triterpene	85999-40-2	5593	5634.7	3830.9	9	9	9	9	9	9	9	9	9	--	--
pmp000444	C30H46O5	27,28-Dicarboxyl ursolic acid	Triterpene	-	466150	348370	296140	9	9	9	9	9	9	9	9	9	--	--
pmb3045	C23H22O13	Tricin-7-O-Glucuronide	Flavones	-	11100	10266	10837	9	9	9	9	9	9	9	9	9	--	--
pmp000194	C24H22O13	6''-O-Malonylgenistin	Isoflavones	51011-05-3	29086	27623	19316	9	9	9	9	9	9	9	9	9	C16192	ko00943
Lmmn003320	C26H34O11	5'-Methoxyisolariciresinol-9'-O-xyloside	Lignans	-	185240	70731	137880	9	9	9	9	9	9	9	9	9	--	--
Lmbn001181	C22H28O15	Fraxetin-7,8-di-O-glucoside	Coumarins	-	860400	879590	658260	9	9	9	9	9	9	9	9	9	--	--
pmb2991	C33H40O19	Apigenin-7-O-glucoside-4'-O-rutinoside	Flavones	-	28483	28791	27358	9	9	9	9	9	9	9	9	9	--	--
