# Supplementary material for: Combined Widely Targeted Metabolomic, Transcriptomic, and Spatial Metabolomic Analysis Reveals the Potential Mechanism of Coloration and Fruit Quality Formation in Actinidia chinensis cv. Hongyang
Source: Foods. 2024 Jan 11;13(2):233. doi: 10.3390/foods13020233 (PMC10814455; doi:10.3390/foods13020233)
Supplement: Supplementary file 1 [file foods-13-00233-s001.zip › Supporting Information File S3.xlsx]

## Sheet: Sheet1
File S3. The information of 720 differentially accumulated metabolites (DAMs)
Index	Sub Class	Formula	Compounds	Class II	CAS	MGP1	MGP2	MGP3	MGX1	MGX2	MGX3	MLR1	MLR2	MLR3	MHR1	MHR2	MHR3
mws0983	2	C20H39NO2	N-Oleoylethanolamine	Alkaloids	111-58-0	16819	39084	27110	6853.4	5633.3	7904.2	7492.9	9063.6	15030	26689	16886	34266
pmb0782	3	C5H11N	Piperidine	Alkaloids	110-89-4	733430	459070	1533300	11057000	11884000	11557000	3552700	8254500	10006000	5422300	8933700	10502000
pmb0484	3	C5H13NO	Choline	Alkaloids	62-49-7	1270700	2210900	2780300	6760300	5313500	18595000	501210	1199600	1150800	6430800	4629300	13500000
pmp001287	3	C8H9N	N-Benzylmethylene isomethylamine	Alkaloids	-	723500	447210	1392900	11779000	7783800	11503000	4969600	6110400	9980600	4477600	4151500	6621300
pma3649	3	C5H9NO3	5-Aminolevulinate	Alkaloids	106-60-5	25550	9317.3	52260	292840	357990	356540	86868	329940	325770	127050	254950	347840
HJKP000649	3	C8H9NO	N-benzylformamide*	Alkaloids	6343-54-0	65297	36497	95765	681700	505270	788930	224040	318980	511490	282020	286140	371720
Lmgp000659	3	C8H9NO	2-Phenylacetamide*	Alkaloids	103-81-1	64327	39694	94366	708300	505180	970750	262870	352160	508110	326950	302340	496770
Hmtp000776	3	C8H9NO3	4,5,6-Trihydroxy-2-cyclohexen-1-ylideneacetonitrile	Alkaloids	-	26392	19197	52986	505500	318010	489630	203420	259860	429240	199350	185690	287950
Hmgp002327	3	C11H9O2N	3-amino-2-naphthoic acid	Alkaloids	-	1346800	350020	2510800	51378000	41944000	60939000	8736000	18265000	25675000	11603000	19664000	30254000
mws0677	3	C12H14N2O2	N-Acetyl-5-hydroxytryptamine	Alkaloids	1210-83-9	46777	45323	40535	327210	199850	331120	79891	135150	236500	96210	150670	183140
Lmtn001630	3	C14H19NO7	2-Glucosyloxy-2-phenylacetic acid amide	Alkaloids	-	7757.5	11533	7658.6	33078	27583	31188	10504	11948	13360	12714	14067	14050
pme1691	4	C7H16NO2	Acetylcholine	Alkaloids	60-31-1	1508900	1553500	1355500	1159900	1397300	1386200	2623900	2340300	1946600	2805000	3245300	2650700
mws0491	5	C8H11N	Phenethylamine	Alkaloids	64-04-0	47297	42106	48499	155670	199820	249950	120690	188420	155350	372360	420180	567470
pmb0426	6	C13H18N2O	N,N-Dimethyl-5-methoxytryptamine	Alkaloids	1019-45-0	87955	74181	47446	7384.1	14875	20782	4670.7	16943	16570	9	9	9
Hmcp000480	6	C11H17NO7	Sarmentosin	Alkaloids	71933-54-5	30350	35989	28703	18331	23628	25815	16668	16427	13326	16565	21231	14269
Hmlp006664	6	C16H25NO3	Decoyl vanillylamide	Alkaloids	-	125960	61450	130180	9	9	9	9	9	9	9	9	9
Lmlp004754	6	C14H17NO7	Ehretioside B	Alkaloids	156368-84-2	37557	22558	35291	8868.8	12978	20597	21335	11159	41051	11228	10611	27702
pme3382	1	C6H11NO4	N-Acetyl-L-threonine	Amino acids and derivatives	17093-74-2	69647	83404	77470	68950	62236	68157	36725	34603	44317	33260	30897	21353
pme2602	1	C3H8NO6P	O-Phospho-L-serine	Amino acids and derivatives	407-41-0	5147.6	6178.5	11183	14232	19857	18167	4794.6	2159.1	3491.1	942.57	3405.4	3584.9
mws0629	1	C13H16N2O5	L-Aspartyl-L-Phenylalanine	Amino acids and derivatives	13433-09-5	17042	23134	25196	33777	24408	25616	27247	22716	27689	13308	16982	10589
pme1086	1	C10H17N3O6S	Glutathione reduced form	Amino acids and derivatives	70-18-8	1004000	856050	1099200	1284900	1382600	1336300	501960	524850	672510	523340	617050	578760
ML10198895	3	C3H7NO2	N-Methylglycine	Amino acids and derivatives	107-97-1	3939.7	2178.8	3465.4	18690	14051	9519.7	6550.6	8858.9	7926.2	5984.6	3980.2	6328.9
MWSmce585	3	C4H9NO2	Methyl 3-aminopropanoate	Amino acids and derivatives	4138-35-6	151700	261090	270550	669580	523960	1949900	58849	127720	100300	621060	420660	1531800
pme0010	3	C3H7NO3	L-Serine	Amino acids and derivatives	56-45-1	7152.3	7229.4	6605.2	109800	131780	86948	22045	24899	35810	17336	34238	15450
mws0256	3	C5H11NO2	L-Valine	Amino acids and derivatives	72-18-4	1169200	732180	1865000	8049500	7827600	8162100	3173700	5680300	7289900	3443300	4762300	5638600
mws0230	3	C4H9NO3	L-Threonine	Amino acids and derivatives	72-19-5	2816400	2078100	4225200	8037100	7707500	8949000	6550500	9234800	9614900	5295400	5088000	6302700
mws0258	3	C6H13NO2	L-Isoleucine*	Amino acids and derivatives	73-32-5	216820	132650	399320	3214400	3366200	3182500	1217900	2590000	2918200	1604200	2588500	3036600
mws1587	3	C6H13NO2	L-Norleucine*	Amino acids and derivatives	327-57-1	188080	122500	405070	3120400	3377000	3302900	1084100	2356800	2920100	1604600	2543300	2915400
mws0227	3	C6H13NO2	L-Leucine*	Amino acids and derivatives	61-90-5	213440	132290	422250	3214100	3316400	3320200	1101200	2388400	2867700	1540900	2484300	3105500
mws0219	3	C4H7NO4	L-Aspartic Acid	Amino acids and derivatives	56-84-8	3849700	3536900	3382100	16055000	15230000	12766000	7552700	8917600	8197400	8983500	8542900	7057500
Zmdp000972	3	C4H9NO2S	S-Methyl-L-cysteine	Amino acids and derivatives	1187-84-4	89277	36474	117580	746760	612960	1130000	286180	392390	603960	348530	323780	549730
pme0026	3	C6H14N2O2	L-Lysine	Amino acids and derivatives	56-87-1	12717	17783	30653	527210	590260	602370	240600	313030	492360	419180	621010	587730
Zmzn000113	3	C5H9NO4	L-threo-3-Methylaspartate	Amino acids and derivatives	6061-13-8	583330	506030	563820	1464900	1637500	1559200	630170	669380	688000	628560	667970	688460
pme1210	3	C5H11NO2S	L-Methionine	Amino acids and derivatives	63-68-3	1681400	758230	1677600	17239000	16876000	17719000	6702400	9255700	11596000	7943300	8366600	11150000
mws0254	3	C6H9N3O2	L-Histidine	Amino acids and derivatives	71-00-1	242110	201300	343810	5176300	4826500	4584000	1875900	2947200	3241000	2085700	2649400	2442800
pme0128	3	C6H12N2O3	L-Alanyl-L-Alanine	Amino acids and derivatives	1948-31-8	1571.9	4735.4	6311.6	11650	14457	10401	6871.4	4991	6925.2	5967.7	7192.7	3450
pme2758	3	C5H9NO5	4-Hydroxy-L-glutamic acid	Amino acids and derivatives	3913-68-6	3443.5	972.95	2753.6	7930.7	7337.5	6703.7	1170.1	7187.9	5048	3077.8	3479.3	4605.4
pme1419	3	C6H13NO2S	L-Methionine methyl ester	Amino acids and derivatives	10332-17-9	14193	14916	13120	59685	42173	45329	27370	32981	50912	32207	31738	37209
pme0021	3	C9H11NO2	L-Phenylalanine	Amino acids and derivatives	63-91-2	1993400	1190500	3875400	35765000	23204000	36245000	15600000	18566000	29811000	14081000	13341000	20802000
MWS4471	3	C6H10N2O4	N-Alpha-Acetyl-L-Asparagine	Amino acids and derivatives	4033-40-3	9	9	9	90265	114590	77879	32036	32614	51650	69287	104090	55801
Zmyn000155	3	C7H14N2O3	N-α-Acetyl-L-ornithine	Amino acids and derivatives	6205-08-9	125050	193910	394980	6134900	9665100	6071300	2897300	4076400	4170300	5472200	7551400	6194900
mws0260	3	C6H14N4O2	L-Arginine	Amino acids and derivatives	74-79-3	268560	423950	691450	7763400	10653000	7321500	4207800	4546500	5004400	5490700	7860400	6952000
pme0008	3	C6H13N3O3	L-Citrulline	Amino acids and derivatives	372-75-8	176210	183690	343810	2237300	3044900	2302700	1086700	1480400	1548500	1775900	2269400	1950200
mws0250	3	C9H11NO3	L-Tyrosine	Amino acids and derivatives	60-18-4	1213300	702340	1764000	11969000	10097000	17547000	4711700	6980600	10882000	6228800	5914100	9129400
pme0122	3	C8H16N2O3	N6-Acetyl-L-lysine	Amino acids and derivatives	692-04-6	11268	7379.5	10137	82245	50994	109580	26725	17281	49190	33738	25020	25365
Zmjp000182	3	C7H16N4O2	N-Monomethyl-L-arginine*	Amino acids and derivatives	17035-90-4	1640400	2405700	1951400	14696000	17310000	12968000	8749200	8579400	9494600	10121000	11655000	10323000
Zmdp000292	3	C7H16N4O2	Arginine methyl ester*	Amino acids and derivatives	-	1663600	2228000	2127300	15182000	16504000	14204000	7485600	8640600	10018000	10048000	11400000	10483000
pme3388	3	C7H16N4O2	Homoarginine	Amino acids and derivatives	156-86-5	278670	378630	347430	2388400	2552900	2183800	1255500	1271100	1490900	1515300	1608000	1536400
Zmzp000145	3	C9H20N2O2	Trimethyllysine	Amino acids and derivatives	23284-33-5	2111200	2085600	1775400	8975000	9374800	5419900	6564200	5602800	6346900	6829400	7407200	4876100
pmb2561	3	C7H13NO3S	N-Acetyl-L-methionine	Amino acids and derivatives	65-82-7	5183.5	9	3831	11796	11137	22304	2964	5084.4	9265.8	12249	10053	8910.4
NK10251888	3	C8H18N4O2	NG,NG-Dimethyl-L-arginine	Amino acids and derivatives	30315-93-6	528500	609660	682020	1662100	1543400	1223100	1161900	1264500	1480000	1312600	1248700	1247500
mws0282	3	C11H12N2O2	L-Tryptophan	Amino acids and derivatives	73-22-3	1349900	312720	2309400	47919000	42565000	60545000	7961800	19171000	25623000	11877000	19598000	29781000
pmb0962	3	C10H22N2O4	L-Lysine-Butanoic Acid	Amino acids and derivatives	80407-71-2	15753	8440	15396	136490	164530	109670	43281	61153	55095	23451	26781	53626
Zmdp001647	3	C10H18N2O5	γ-Glutamyl-L-valine	Amino acids and derivatives	-	71955	51036	153160	809600	1044900	880300	167940	381300	471030	167280	367640	443040
Zmdp002216	3	C11H20N2O5	L-γ-Glutamyl-L-leucine	Amino acids and derivatives	2566-39-4	307400	220240	676670	2864100	4153500	3300100	527980	1358200	1599400	583710	1618200	1757900
pme1712	3	C11H20N2O6	L-Saccharopine	Amino acids and derivatives	997-68-2	9121.8	6944.5	7505.3	51088	76719	51816	16933	15131	21590	21888	23758	20810
Zmdp001663	3	C10H18N2O5S	γ-glutamylmethionine	Amino acids and derivatives	17663-87-5	54840	37409	112410	1737200	2111200	1880700	364730	462400	878980	395780	541840	781490
Zmdn001564	3	C14H18N2O5	γ-Glutamylphenylalanine	Amino acids and derivatives	7432-24-8	84967	40249	199510	1067200	1036700	1138700	158370	400210	681230	177330	303300	474890
mws1375	3	C12H21N3O6	Nicotianamine	Amino acids and derivatives	34441-14-0	1629.7	507.96	1867.5	29738	32258	29473	2210.7	4273.9	2833.3	13431	10172	14031
pmb2855	3	C11H20N2O8	L-Glutamine-O-glycoside	Amino acids and derivatives	-	10287	1223.4	8026.7	64899	68716	63485	33640	58124	25591	62410	54877	31906
pmb2857	3	C11H19NO9	L-Glutamic acid-O-glycoside	Amino acids and derivatives	-	21381	14912	21127	36951	35530	43671	17115	23826	19534	27335	34674	27380
pmb0464	3	C16H27NO14	L-Aspartic acid-O-diglucoside	Amino acids and derivatives	-	373850	235720	393500	1095200	1077200	1408300	740880	804040	827260	402100	399950	485060
pme0006	4	C5H9NO2	L-Proline	Amino acids and derivatives	147-85-3	12330000	8527300	19969000	24289000	21391000	26604000	26600000	30168000	35336000	19462000	17068000	20052000
pme2914	4	C6H10O5	3-Hydroxy-3-methylpentane-1,5-dioic acid	Amino acids and derivatives	503-49-1	634510	612770	864590	880590	657560	797600	1504600	1280100	1807900	1608800	1495800	2026000
pme0181	4	C7H11N3O2	3-Methyl-L-Histidine	Amino acids and derivatives	368-16-1	61205	84997	105110	183280	140680	141180	265180	192420	222690	182920	136860	159250
pme2743	4	C10H11NO3	N-Phenylacetylglycine	Amino acids and derivatives	500-98-1	15111	9215.9	5807	24580	16206	21810	49053	49350	44635	37721	36385	41357
pme3827	4	C9H11NO4	3,4-Dihydroxy-L-phenylalanine (L-Dopa)	Amino acids and derivatives	59-92-7	10841	21606	33366	13233	14568	18464	33570	29467	49621	11656	28470	24668
pme1228	4	C11H12N2O3	5-Hydroxy-L-tryptophan	Amino acids and derivatives	56-69-9	19232	17694	18359	24965	29609	37465	73843	96279	91578	35232	59516	41413
Lmrj002087	4	C10H18N2O5	L-Isoleucyl-L-Aspartate	Amino acids and derivatives	-	10738	10499	22493	25725	23841	20993	36070	26502	59284	27599	27506	29355
Lmrj002793	4	C14H16N2O4	Cyclo(Phe-Glu)	Amino acids and derivatives	-	15618	37683	19674	16546	11679	13731	34470	34581	39302	24744	14659	26147
mws0582	4	C11H19N3O6S	S-(Methyl)glutathione	Amino acids and derivatives	2922-56-7	1782200	1353200	1742800	4393400	3820400	4292400	8069300	7045300	8150800	7301500	5275600	8115400
pmb1283	4	C18H33N5O6S	L-Glutaminyl-L-valyl-L-valyl-L-cysteine	Amino acids and derivatives	-	12451	15190	7238	12412	14801	9372.2	52334	56924	54997	29855	28497	31765
pme2527	5	C5H12N2O2	L-Ornithine	Amino acids and derivatives	70-26-8	3716.8	6678.9	7167.6	85527	127270	107960	42653	57600	100930	58506	164460	140800
pme0193	5	C5H10N2O3	L-Glutamine	Amino acids and derivatives	56-85-9	7905.1	7892.9	16629	363690	396390	338600	188460	220390	322700	294370	438190	406720
Lmbp000123	5	C6H13NO2S	L-Homomethionine	Amino acids and derivatives	25148-30-5	237460	279300	140490	1657300	2386300	1325500	1712900	2279500	2143400	1969200	3163500	1683600
pme0075	5	C7H11NO5	N-Acetyl-L-glutamic acid	Amino acids and derivatives	1188-37-0	61552	78096	84171	137940	359960	230770	97893	161330	264510	242080	300820	297070
Lmhp001670	6	C11H22N2O3	L-Valyl-L-Leucine	Amino acids and derivatives	3989-97-7	5086.5	282140	106880	14642	26618	13640	2831.5	9048	16370	19053	24524	22540
pmb0034	6	C10H16N2O7	L-α-Glutamyl-L-Glutamic Acid	Amino acids and derivatives	3929-61-1	371120	367200	249210	69925	72004	67323	98841	88204	54083	119100	97838	69018
pme2735	6	C15H22N6O5S	S-Adenosyl-L-methionine	Amino acids and derivatives	29908-03-0	152250	127230	161200	42406	74330	82440	117550	67309	216970	121170	62073	93075
pme3392	2	C21H21O10+	Pelargonidin-3-O-glucoside	Anthocyanidins	47684-27-5	12002	13591	12120	32002	33591	32120	19510	12066	11975	162170	174010	152190
pme1773	2	C27H31O15+	Cyanidin-3-O-rutinoside (Keracyanin)	Anthocyanidins	28338-59-2	29986	57846	36412	55044	50312	14646	133620	256270	694450	3694700	1231700	2411500
Zmmp001791	5	C33H41O19+	Pelargonidin-3-O-rutinoside-5-O-glucoside	Anthocyanidins	-	154690	104060	383560	511514	609530	538141	40012	94532	90593	360192	929642	412142
pme1777	5	C27H31O16+	Cyanidin-3,5-O-diglucoside (Cyanin)	Anthocyanidins	2611-67-8	1410.7	1078.3	1111	2905.6	2309.5	2404.2	98638	16544	38649	116760	377900	440100
Smnp004764	2	C21H22O10	7-hydroxyaloin	Anthraquinone	82461-12-9	132030	122090	130150	162960	102370	123720	67997	67527	111260	262230	248940	274570
pmn001336	6	C21H20O10	Aloeemodin-8-O-glucoside	Anthraquinone	-	180440	138310	160330	14061	21937	17160	9	9	9	9109.7	7229.8	6126.4
pmn001338	6	C21H18O11	Rhein-8-O-glucoside	Anthraquinone	34298-86-7	24537000	14666000	24060000	1160100	1094300	1626200	851330	1146400	1189800	2489100	1870500	2311100
Zmhn001905	6	C21H20O11	HydroxyAloe-emodin-8-O-glucoside	Anthraquinone	-	879860	765990	814730	291130	162720	317810	83002	93702	127410	200600	216090	191980
HJN055	1	C21H24O10	Dihydrocharcone-4'-O-glucoside	Chalcones	-	174960	196120	207830	300110	172150	98694	36503	25335	35220	84479	85928	83402
Lmsn003297	1	C21H22O11	3,4,2',4',6'-Pentahydroxychalcone-4'-O-glucoside*	Chalcones	-	188030	176140	159650	263200	177540	220790	34354	29703	42130	59314	46300	33648
Lmsp004137	6	C15H12O6	3,4,2',4',6'-Pentahydroxychalcone	Chalcones	73692-51-0	155890	57336	42269	75896	60218	19223	14362	13963	13526	18754	32978	33520
Lmsp004851	6	C15H14O6	3-Hydroxyphloretin	Chalcones	57765-66-9	148930	194340	161370	123220	85006	64193	59765	77891	71308	96080	87062	93117
Lmlp006175	6	C21H22O10	Isosalipurposide (Phlorizin Chalcone)	Chalcones	4547-85-7	134030	94558	104220	64768	29121	135040	27290	23019	8626	23647	29605	75504
Lmfn004093	6	C21H24O10	Phloretin-4'-O-glucoside (Trilobatin)	Chalcones	4192-90-9	14650000	12937000	12189000	5556400	3164400	2621800	1733100	906680	1791300	1307700	1419600	1336900
mws2118	6	C21H24O10	Phloretin-2'-O-glucoside (Phlorizin)	Chalcones	60-81-1	2976800	3166300	3369800	2149500	1865500	1140700	600930	468060	646600	1036300	1113700	1102200
Cmxp003975	6	C21H22O11	Okanin-4'-O-glucoside(Marein)*	Chalcones	535-96-6	1150700	1013100	852840	543050	383810	540510	159590	117830	165410	119330	143980	188780
Hmpn005101	6	C21H24O11	Sieboldin*	Chalcones	18777-73-6	186890	192310	187880	75960	62112	48018	45498	49913	54631	42522	72092	65390
Lmsn004797	6	C21H24O11	3-Hydroxyphloretin-4'-O-glucoside	Chalcones	-	115800	227730	225390	104750	85467	51529	68050	47243	58937	65189	58332	59462
Zmxp004722	1	C21H22O10	Thunberginol G 3'-Glucoside	Coumarins	-	1789900	1650800	1490800	1274300	963120	1310600	124410	124610	128020	204000	218110	293020
mws1076	2	C11H10O4	Scoparone	Coumarins	120-08-1	488610	502950	616720	481660	375790	454020	258970	352350	400600	785430	820870	830790
pmb3093	3	C16H16O9	Esculetin-7-O-quinic acid	Coumarins	-	16110	14644	33675	222180	136930	196740	7145.8	10010	10648	11499	16114	20181
Lmgp003270	3	C16H16O10	Scopoletin-7-O-glucuronide	Coumarins	132752-65-9	11973	8667.2	37703	84158	130350	186510	48717	43530	56249	58144	58681	131390
Hmbp002498	3	C21H26O13	Scopoletin-7-O-xylosyl(1→6)glucoside	Coumarins	-	79796	51938	52281	154940	224830	102010	84389	123700	57566	30976	59517	33254
pma0104	4	C20H16O7	N-Sinapoylhydroxycoumarin	Coumarins	-	11508	19081	5336.5	9178.2	4338.3	10156	24184	22534	16068	11297	25445	17619
pmn001492	5	C11H8O3	Ayapin	Coumarins	494-56-4	85123	148360	111820	466130	1608300	1038400	250020	501480	743080	544200	1231200	2040300
pmb2601	5	C15H16O7	7-Hydroxycoumarin-O-rhamnoside	Coumarins	-	9	9	9	10363	11393	6945.1	14818	30907	12057	33575	30998	25581
Hmcp002123	6	C10H8O4	Isoscopoletin (6-Hydroxy-7-Methoxycoumarin)	Coumarins	776-86-3	41623	26734	43972	9	9	9	9	9	9	9	9	9
mws1014	6	C10H8O5	Fraxetin (7,8-Dihydroxy-6-methoxycoumarin)	Coumarins	574-84-5	861710	633130	664820	9	9	9	9	9	9	9	9	9
Lmbp002962	6	C10H8O5	Isofraxetin	Coumarins	50656-75-2	14000000	14134000	11848000	82451	66310	102210	159490	155840	121300	30855	59123	37741
mws1639	6	C11H10O5	Isofraxidin*	Coumarins	486-21-5	86441	63730	45026	9	9	9	9	9	9	9	9	9
Lmjp002764	6	C11H10O5	Umckalin (7-hydroxy-5,6-dimethoxycoumarin)*	Coumarins	43053-62-9	189740	163960	162580	9	9	9	9	9	9	9	9	9
Lmbn001162	6	C15H16O9	Esculetin-7-O-glucoside*	Coumarins	-	14169000	15330000	14843000	1677800	680930	1076100	462570	408870	395180	225910	215800	233150
mws1015	6	C15H16O9	Esculin (6,7-DihydroxyCoumarin-6-glucoside)*	Coumarins	531-75-9	14950000	17467000	15154000	1782300	695560	1094300	483860	396850	397240	163970	252520	218270
Cmyn001328	6	C15H16O9	Daphnin*	Coumarins	486-55-5	15118000	16592000	16617000	1863900	642070	1139100	355840	305330	351100	222340	210560	219880
MWSmce024	6	C16H18O9	Scopoletin-7-O-glucoside (Scopolin)	Coumarins	531-44-2	3742000	4336500	3560900	208130	236410	177850	445600	510500	270880	105420	150600	83774
MWSmce025	6	C16H18O10	Fraxin	Coumarins	524-30-1	51018000	52867000	52736000	389860	448480	356580	804700	1058700	699430	185910	258040	215080
Lmbn001181	6	C22H28O15	Fraxetin-7,8-di-O-glucoside	Coumarins	-	860400	879590	658260	9	9	9	9	9	9	9	9	9
Lmgp004167	1	C15H14O6	3',4,4',5,7-Pentahydroxyflavan (Luteoforol)*	Flavanols	13392-26-2	286020	107950	216860	681400	306830	241860	49226	40204	51342	86390	106540	99145
Lmmp003109	1	C16H16O6	3'-O-Methyl-epicatechin	Flavanols	76549-34-3	16765	16805	13797	20997	33437	21754	8012.8	7847.1	13107	14753	14328	10821
mws0042	1	C15H14O7	Epigallocatechin	Flavanols	970-74-1	856460	233250	212070	82703	49089	2907200	22717	72068	21496	64515	64856	45030
Zmdn002353	1	C21H24O11	Epicatechin-6-C-β-D-glucopyranoside*	Flavanols	-	343000	345890	333370	590520	341670	673810	37803	56523	46179	56158	68000	78439
Zmdn002400	1	C21H24O11	Epicatechin-3'-O-β-D-glucopyranoside*	Flavanols	-	481440	366400	253080	450960	295550	608530	46728	50847	37527	60752	78573	82149
pma0791	1	C24H24O13	Naringenin-7-O-(6''-malonyl)glucoside	Flavanols	-	139250	83746	108210	43855	23192	257860	11416	10892	10263	3319	11092	16773
pmb3114	1	C30H26O11	Epicatechin-epiafzelechin	Flavanols	-	348950	441940	349810	515700	331040	369940	77062	51290	61304	75890	107900	86079
Zmhn001257	2	C21H24O11	Catechin-5-O-glucoside*	Flavanols	-	11263	6916.5	21731	9613.7	5407	4094.1	4016.1	8677.6	5976.1	23321	20879	22710
mws0049	5	C15H14O7	Gallocatechin	Flavanols	970-73-0	316550	68307	62236	359500	320230	1513000	223460	136970	324250	1966500	2060400	1906800
HJN041	5	C21H24O11	Epicatechin glucoside*	Flavanols	-	2920800	2963900	1259900	4652800	3517300	3218300	922590	906450	946990	13954000	11720000	10997000
pme0460	6	C15H14O6	Epicatechin*	Flavanols	490-46-0	6115300	6529600	5237600	3555700	2485000	2913000	782710	710930	874420	1644800	1466000	1817600
MWSHY0167	6	C15H14O6	Catechin*	Flavanols	154-23-4	5998200	5892000	5118100	3352800	2364400	2785700	859030	650900	739030	1552200	1756500	1735200
pmn001418	6	C24H20O9	Cinchonain Id*	Flavanols	85022-67-9	1755400	1817900	1641200	32389	30408	20700	50281	16122	34840	5835.8	13638	11930
Smgp005565	6	C24H20O9	Cinchonain Ia*	Flavanols	85022-69-1	87134	94909	66067	3300.8	4391.6	1607.8	2355.9	1244.6	532.35	539.55	1985.3	554.85
Smgp105565	6	C24H20O9	Cinchonain Ib*	Flavanols	85081-24-9	499050	434130	431090	9722.8	3840.9	8504.7	10760	9	4146.2	9	9	9
pmn001417	6	C24H20O9	Cinchonain Ic*	Flavanols	85081-22-7	20577000	22784000	22533000	317950	167630	175980	187390	73524	114940	102800	66216	108880
pmn001415	6	C24H20O9	Catechin-(7,8-bc)-4β-(3,4-dihydroxyphenyl)-dihydro-2-(3H)-one*	Flavanols	-	13948000	16976000	12482000	255490	125960	133650	157680	54362	91441	109380	99519	116820
pmn001416	6	C24H20O9	Catechin-(7,8-bc)-4α-(3,4-dihydroxyphenyl)-dihydro-2-(3H)-one*	Flavanols	-	1260900	1711200	1471700	38109	15012	10993	32887	12927	35158	11905	10865	13024
Zmdn002049	6	C21H24O11	Epicatechin-4'-O-β-D-glucopyranoside*	Flavanols	-	155100	124200	132660	37320	40385	33256	11918	9695.5	6533.7	13842	9543.9	13810
Lmmp003672	6	C31H28O12	8,8'-Methylenebiscatechin	Flavanols	81555-08-0	47620	30574	38650	41171	17001	16029	9	9	9	12554	11318	13861
pmb2947	6	C45H38O18	Catechin-catechin-catechin	Flavanols	-	2281900	2015900	1760200	1139900	838960	743980	290650	202560	297130	416200	390450	436870
mws0046	1	C27H32O14	Naringenin-7-O-Neohesperidoside(Naringin)*	Flavanones	10236-47-2	435650	424450	394240	477610	431520	416690	137390	145780	151240	198640	308530	403360
mws1066	1	C27H32O14	Naringenin-7-O-Rutinoside(Narirutin)*	Flavanones	14259-46-2	519620	542500	523750	545520	458400	430950	153390	202730	239110	304000	355170	425080
Lmzp002365	2	C22H24O11	Hesperetin-7-O-glucoside*	Flavanones	31712-49-9	111220	90688	103950	72561	53799	74346	39504	24874	30946	113390	114590	147200
pme1598	2	C22H24O11	Hesperetin-5-O-glucoside*	Flavanones	69651-80-5	3837900	3974300	4087700	3396600	2932700	2406900	1778100	1307500	1963700	6586500	5238500	6330200
mws0463	5	C16H14O6	Hesperetin	Flavanones	520-33-2	9	9	9	1704.2	2521.7	2424.9	3080.1	1608.7	1519.4	4978.5	4897.1	3571.1
mws0791	5	C28H34O14	Poncirin (Isosakuranetin-7-O-neohesperidoside)*	Flavanones	14941-08-3	9	9	9	15380	44048	33649	13093	21645	30366	25685	45679	76561
MWSslk252	5	C28H34O14	Didymin (Isosakuranetin-7-O-rutinoside)*	Flavanones	14259-47-3	9	9	9	14290	37515	26365	13375	16134	29615	22913	40753	61934
pme0001	5	C28H34O15	Hesperetin-7-O-neohesperidoside(Neohesperidin)*	Flavanones	13241-33-3	13852	11825	2507.6	167280	465480	564010	184440	232340	608730	226470	566260	1257600
mws0036	5	C28H34O15	Hesperetin-7-O-rutinoside (Hesperidin)*	Flavanones	520-26-3	9	9	9	181470	445450	503060	161240	240390	563120	249970	544500	1226800
Zmhn001036	6	C21H22O10	Choerospondin	Flavanones	81202-36-0	431650	325510	371950	218860	284610	286790	95971	123600	108890	142740	182560	192010
MWS20145	6	C21H22O11	eriodictyol 7-O-β-D-glucopyranoside*	Flavanones	-	1126300	937380	946670	461140	382120	444510	91509	110300	201640	105850	133310	189280
Jmgn004021	6	C21H22O11	6-C-Glucosyl-2-Hydroxynaringenin	Flavanones	-	2820500	2618800	3339800	1899100	1363100	2056300	603430	467090	619070	718460	992950	1026500
pmb3023	6	C21H22O11	Eriodictyol-8-C-glucoside*	Flavanones	1023271-51-3	1967800	1431600	1936600	652490	576320	688250	199160	186660	316460	399450	443310	472490
HJN086	6	C21H22O11	Eriodictyol-3'-O-glucoside*	Flavanones	-	1685400	1479700	1924500	454140	283530	585000	119950	96310	171620	144540	222400	233770
Lmsp004301	6	C21H22O11	3',5,5',7-Tetrahydroxyflavanone-7-O-glucoside*	Flavanones	-	1237100	869850	866870	599280	348680	430520	182010	99891	152170	108000	114330	171300
mws0057	6	C21H22O11	Eriodictyol-7-O-glucoside*	Flavanones	38965-51-4	407400	368750	231510	212660	145820	175380	47191	28228	50585	41338	56446	97280
Hmmp004965	6	C22H22O11	Diosmetin-7-O-glucoside*	Flavanones	20126-59-4	1344100	1476800	1543800	121040	96393	109580	97931	60734	104030	75120	79926	98282
pmp000579	6	C22H22O11	Diosmetin-7-O-galactoside*	Flavanones	-	1492400	1370800	1612200	125870	112650	135310	84107	62498	109110	73827	77908	98061
mws1519	6	C27H32O15	Eriodictyol-7-O-Rutinoside (Eriocitrin)	Flavanones	13463-28-0	149220	126490	146220	58418	69177	54916	47706	43489	60678	63995	54572	61485
mws0914	1	C15H12O5	Pinobanksin	Flavanonols	548-82-3	13056	10770	16817	7174.6	6073.3	24882	3515.3	3434.8	2633.1	8014.7	9848.6	10886
pmb2979	1	C25H26O14	Hesperetin-7-O-(6''-malonyl)glucoside	Flavanonols	-	125140	65989	82941	248840	151260	250330	18257	23582	62807	47601	46355	71008
Xmsn002700	2	C21H22O12	Taxifolin-3'-O-glucoside	Flavanonols	31106-05-5	111770	89218	98839	57120	52106	52894	74197	26504	29310	147140	133010	179120
HJN104	2	C21H22O13	Dihydromyricetin-3-O-glucoside	Flavanonols	-	75277	120710	96453	24695	24955	23169	41852	34870	31737	100190	100800	76424
mws0744	3	C15H12O8	Dihydromyricetin (Ampelopsin)	Flavanonols	27200-12-0	16693	7632	10809	248440	169260	312950	28382	54376	102720	54885	108980	176830
mws0044	5	C15H12O7	Dihydroquercetin(Taxifolin)	Flavanonols	480-18-2	14147	9919.9	23104	25860	31245	35250	7725.6	9	14466	28127	47151	59532
Lmtn002796	6	C21H22O11	Aromadendrin-7-O-glucoside*	Flavanonols	28189-90-4	3359500	3023700	2761900	1217600	1074100	1282700	519020	368660	514140	586620	817960	885220
mws1361	6	C21H22O11	Taxifolin-3-O-rhamnoside (Astilbin)	Flavanonols	29838-67-3	1922600	1605500	1779400	512880	380810	437920	99512	91194	126140	82074	91144	134860
pmb2999	1	C22H22O11	Chrysoeriol-5-O-glucoside*	Flavones	-	24162	19323	21917	40768	19669	36112	9484.9	5283.5	6403.6	20858	5826.8	22832
pma6640	1	C22H22O12	3'-O-Methyltricetin-7-O-glucoside*	Flavones	-	12286	16339	28692	19162	28454	48171	11810	15724	10589	17481	20831	25318
Lmpp003930	1	C30H26O12	Apigenin-7-O-(6''-p-Coumaryl)glucoside*	Flavones	-	1054300	1380000	937450	1855300	379900	1388200	363040	232750	326660	478430	502580	484190
pme0368	1	C27H30O14	Apigenin-7-O-rutinoside (Isorhoifolin)*	Flavones	552-57-8	1297000	1773900	1335100	2591600	1156000	1397800	417100	291690	409670	551180	636490	487190
Wmkp002590	1	C27H30O15	5,7-Dihydroxy-4-methoxyflavone-3-O-xylose-(1-6)-glucose	Flavones	-	281620	133620	71648	85945	44567	1099800	15821	41224	19494	25499	29430	28236
Hmjp002999	1	C28H32O16	Isorhamnetin-3-O-rutinoside (Narcissin)*	Flavones	604-80-8	189120	162700	132640	336010	276930	353470	115320	78712	85416	97195	77756	138180
mws0058	2	C16H12O6	Diosmetin (5,7,3'-Trihydroxy-4'-methoxyflavone)	Flavones	520-34-3	11516	13138	10586	2182.5	4935.7	3944.4	3678	3166.5	2083.3	17694	18716	21025
MWSHY0069	2	C16H12O6	Hispidulin (5,7,4'-Trihydroxy-6-methoxyflavone)	Flavones	1447-88-7	9615.4	9738.8	8806	6398.9	4821.6	2936.2	4031.8	3549.2	4348.3	16426	14622	19242
pmp000593	3	C27H30O15	Luteolin-7-O-rutinoside	Flavones	3563-98-2	19172	21930	20541	1855500	1675700	2346800	21999	11671	15512	883710	1075800	1730500
MWSHY0080	3	C27H30O15	Luteolin-7-O-neohesperidoside (Lonicerin)*	Flavones	25694-72-8	58180	59501	45971	8192000	7847600	10601000	101200	50836	87550	4197700	4831700	6964100
Hmjp003008	3	C27H28O16	Luteolin-7-O-glucuronide-5-O-rhamnoside	Flavones	-	9	9	9	57127	19810	64192	9	9	9	9395	17146	35804
Xmyp005599	3	C27H30O16	Kaempferol-3-O-galactoside-4'-O-glucoside	Flavones	-	9	9	9	186940	69364	137500	9	9	9	33906	58286	55785
HJAP056	4	C23H24O11	Dihydroxy-dimethoxyflavone-7-O-glucoside	Flavones	-	6470.8	6843.7	11528	3507	3486.9	2680.7	13585	12489	16453	25385	17655	13024
pmb0746	4	C27H26O11	Tricin-4'-O-guaiacylglycerol	Flavones	-	1564.2	1079.6	1263.9	2060	2987.6	3497.2	23424	16787	10754	7722.2	13534	2991.7
Hmqp003184	4	C29H30O18	Luteolin-7-O-(6''-malonyl)glucoside-5-O-arabinoside	Flavones	-	32470	14858	13991	27010	16705	14330	158790	153500	107110	134540	137420	74352
Lmsp008264	5	C18H16O6	4'-Hydroxy-5,6,7-trimethoxyflavone	Flavones	6938-18-7	9	9	9	1004.7	3679.1	1511.5	2010.2	1251.4	382.1	4559.6	6333.8	1711.7
Lmzp004885	5	C17H14O7	Tricin (5,7,4'-Trihydroxy-3',5'-dimethoxyflavone)	Flavones	520-32-1	1245.1	1427	1127.6	9471.2	19308	7781.7	18680	14241	11566	18847	39777	25415
MWSHY0118	5	C19H18O6	Scutellarein tetramethyl ether	Flavones	1168-42-9	9	9	9	46657	64534	17893	60004	55824	12696	100210	134460	46669
Lmsp009872	5	C19H18O6	5,7,3',4'-Tetramethoxyflavone	Flavones	855-97-0	9	9	9	19073	30223	7831	22882	24801	6367.7	44051	55077	19731
mws1474	5	C18H16O7	5,7-Dihydroxy-3',4',5'-trimethoxyflavone	Flavones	18103-42-9	9	9	9	8846.1	9734.6	8772.7	7834.8	5063.2	5458.4	10734	11144	18506
MWSHY0178	5	C20H20O7	Sinensetin (5,6,7,3',4'-pentamethoxyflavone)	Flavones	2306-27-6	9	9	9	48402	67543	24496	61888	53440	19348	114810	135480	59988
Zmsp007375	5	C20H20O7	3,5,7,3'4'-Pentamethoxyflavone*	Flavones	1247-97-8	9	9	9	24505	35869	14544	33862	29644	12179	62114	76066	32248
mws0043	5	C21H22O8	Nobiletin (5,6,7,8,3',4'-Hexamethoxyflavone)	Flavones	478-01-3	3718.2	32152	4558.4	134420	144910	51792	186150	135770	77823	352510	396380	154390
Lmbp003668	5	C20H18O10	Kaempferol-3-O-arabinoside	Flavones	-	7271	2897.5	9	19813	10471	10086	9	9	9	17379	14410	21832
pmp000573	5	C22H22O10	Acacetin-7-O-galactoside	Flavones	-	1679.4	2111.7	1684.6	5137.3	1056.9	3971.4	2449.7	3360.5	2174.4	5502.5	4295.2	5111.6
Lmyp004407	5	C30H26O13	Kaempferol-3-O-(2''-p-Coumaroyl)galactoside*	Flavones	-	9	9	9	27706	67331	45847	23548	33143	50256	43851	92531	146040
Lmyp004318	5	C30H26O13	Kaempferol-3-O-(6''-p-Coumaroyl)galactoside*	Flavones	-	9	9	9	28076	73963	40995	29213	35471	46655	38542	80410	121230
Hmjn004446	5	C30H26O13	Luteolin-7-O-(6''-caffeoyl)rhamnoside*	Flavones	-	9	9	9	16307	50344	24012	14469	18532	31176	19539	51510	79742
pmb3002	5	C28H32O15	Chrysoeriol-7-O-rutinoside	Flavones	-	9	9	9	11546	23915	27892	9131.2	14607	40924	24411	21111	70357
mws1661	5	C28H32O15	Diosmetin-7-O-rutinoside (Diosmin)	Flavones	520-27-4	3489.2	12381	3662.9	25471	40985	64897	32704	25884	72186	49714	46631	179010
Lmlp005572	6	C21H20O10	Galangin-7-O-glucoside*	Flavones	-	225160	141040	144950	46793	14656	20506	5442.7	12011	18921	17350	18844	26586
mws0072	6	C21H20O10	Apigenin-5-O-glucoside*	Flavones	28757-27-9	145640	220700	109570	9323.6	17045	16196	7035.5	11393	4551.9	9763	3739	2934.9
MWSHY0189	6	C21H20O10	Apigenin-7-O-glucoside(Cosmosiin)*	Flavones	578-74-5	938060	894720	1048400	248260	175630	205850	22933	13421	22296	70826	86384	98703
MWSHY0104	6	C21H20O11	Luteolin-7-O-glucoside (Cynaroside)*	Flavones	5373-11-5	810140	784060	796750	402310	319670	155980	232780	155940	267080	238650	381280	130460
pmb3012	6	C22H22O11	Chrysoeriol-7-O-glucoside*	Flavones	19993-32-9	318820	324540	401560	12502	12811	18756	19212	3309	17609	15853	8336.2	15733
Cmyp002064	6	C22H22O11	Yuanhuanin*	Flavones	83133-14-6	281130	368120	353110	48737	27666	39641	89393	77887	101650	26725	33486	29784
Zmgp004060	6	C22H22O11	paratensein-7-O-glucoside*	Flavones	-	1332800	1301100	1623100	133530	93965	100050	113660	64986	86037	79098	96673	111900
pmb0736	6	C23H24O12	Tricin-7-O-Glucoside	Flavones	32769-01-0	64996	56392	31682	7520.2	6519.9	5458.7	33617	42814	37735	42048	13238	17693
Lmtn002997	6	C22H22O13	Mearnsetin-3-O-glucoside	Flavones	-	45430	59126	51258	14922	16082	16063	21212	13518	21526	9932	22777	26008
pmb3045	6	C23H22O13	Tricin-7-O-Glucuronide	Flavones	-	11100	10266	10837	9	9	9	9	9	9	9	9	9
pmb3041	6	C23H22O14	Tricin-7-O-saccharic acid	Flavones	-	1717900	1663900	1279000	913500	844330	1019200	247040	191610	291130	188190	201830	329290
mws1073	6	C27H30O15	Apigenin-6,8-di-C-glucoside (Vicenin-2)	Flavones	23666-13-9	57182	85644	69275	12788	10675	13350	34861	20874	22227	13988	20375	17239
Lmyp003348	6	C28H24O15	Kaempferol-3-O-(6''-galloyl)galactoside*	Flavones	-	231730	229700	105460	129400	45180	57278	144420	77302	88890	95357	62914	55383
pmb2991	6	C33H40O19	Apigenin-7-O-glucoside-4'-O-rutinoside	Flavones	-	28483	28791	27358	9	9	9	9	9	9	9	9	9
pmp000237	1	C26H26O15	Apigenin-6-C-(2''-glucuronyl)xyloside	Flavonoid carbonoside	-	616080	569550	417480	778510	577640	659420	157100	122000	168500	282020	357630	288920
Lmyp004081	1	C27H30O14	Isovitexin-2''-O-rhamnoside	Flavonoid carbonoside	-	152590	184980	128450	242380	172210	211040	76311	59198	50026	101980	88336	85548
pme3227	1	C27H30O14	Vitexin-2''-O-rhamnoside	Flavonoid carbonoside	64820-99-1	68268	87506	64437	128500	72327	73736	27241	19089	27040	39992	32212	38315
pmb0645	3	C28H34O16	Hesperetin-6-C-glucoside-7-O-glucoside	Flavonoid carbonoside	-	24287	15166	30820	66698	81617	55554	11445	15045	21760	45836	64762	63427
HJAP010	5	C25H26O14	Luteolin-6,8-di-C-arabinoside	Flavonoid carbonoside	-	15118	17335	13396	33607	23003	20858	26039	20796	37282	30979	39096	24616
pmb0665	5	C27H30O16	Luteolin-8-C-glucoside-7-O-glucoside	Flavonoid carbonoside	-	104070	111680	69305	267480	260660	184500	82892	79482	91627	299770	279120	302010
mws1434	6	C21H20O10	Apigenin-6-C-glucoside (Isovitexin)	Flavonoid carbonoside	38953-85-4	384190	464130	464890	27671	30588	28330	22484	11597	23152	7075.8	14180	15296
MWSHY0181	6	C21H20O10	Apigenin-8-C-Glucoside (Vitexin)	Flavonoid carbonoside	3681-93-4	223910	376130	333440	12549	9118.5	33021	15861	11385	7807.8	2645.7	7746.5	893.59
pme1611	6	C21H22O10	Isohemiphloin	Flavonoid carbonoside	3682-02-8	720720	1036000	690470	48032	46960	65284	41332	28212	39828	15202	26877	25043
pme0321	1	C21H20O10	Kaempferol-7-O-rhamnoside*	Flavonols	20196-89-8	392090	488560	446390	763200	638880	636350	68350	54283	76820	397610	405160	477890
mws0919	1	C21H20O10	Kaempferol-3-O-rhamnoside (Afzelin)(Kaempferin)*	Flavonols	482-39-3	354480	451660	363660	714340	562250	525540	62844	55676	51976	319370	351560	420810
pmp001309	1	C21H20O12	6-Hydroxykaempferol-7-O-glucoside*	Flavonols	-	386180	561540	451750	921070	597900	601990	277070	212310	347220	641510	407180	671970
mws0056	1	C21H20O12	Myricetin-3-O-rhamnoside (Myricitrin)	Flavonols	17912-87-7	77081	71073	43511	19840	16497	735220	3195.2	11520	5666.2	13300	12801	14549
pma0214	1	C22H22O12	6-C-Methylquercetin-3-O-glucoside*	Flavonols	-	11803	3152.9	10446	17180	20983	11828	8162.8	2667.5	905.11	2270.5	4546	10890
pme2493	1	C27H30O14	Kaempferol-3,7-O-dirhamnoside (Kaempferitrin)	Flavonols	482-38-2	3680100	3904000	2799200	6098100	3528000	4076200	1156700	994820	1308700	1817900	1917000	1304900
HJAP148	1	C26H28O15	Kaempferol-3-O-sambubioside	Flavonols	27661-51-4	74683	97807	61578	120350	79820	111220	26125	12648	44394	9	9	9
MWSHY0064	1	C28H32O16	Isorhamnetin-3-O-neohespeidoside*	Flavonols	55033-90-4	164930	117980	119040	281450	248410	305010	95314	75474	102700	84564	101610	175410
Zmpp002571	2	C15H10O7	Robinetin	Flavonols	490-31-3	273360	460430	470620	348620	177180	137790	213720	238890	229250	497010	473730	416050
Cmsp004086	2	C16H14O6	Dihydrokaempferide	Flavonols	137225-59-3	397760	196900	362610	312290	126550	270180	246180	189570	252500	524750	597530	502420
mws2186	2	C20H18O11	Avicularin(Quercetin-3-O-α-L-arabinofuranoside)	Flavonols	572-30-5	422310	370770	416610	182650	153220	173240	186610	166350	234070	485740	400190	443020
Lmfn004065	2	C20H18O11	Morin-3-O-arabinoside*	Flavonols	-	490610	456910	407120	204660	142060	181870	157290	150670	172600	481110	407730	476030
Lmfn004036	2	C20H18O11	Morin-3-O-lyxoside*	Flavonols	-	643700	423330	426770	219400	118130	162510	130720	126650	186200	430250	418340	415810
mws0045	2	C21H20O11	Quercetin-3-O-rhamnoside(Quercitrin)	Flavonols	522-12-3	24098000	20839000	20946000	13958000	7970100	11087000	14585000	12495000	16184000	31432000	30096000	30850000
Lmdp003286	2	C21H20O12	Isohyperoside*	Flavonols	35589-21-0	7233100	7073400	6952200	7554300	5816100	6391400	4177100	2802800	4410300	10195000	11263000	13333000
mws0856	2	C21H20O12	Quercetin-4'-O-glucoside (Spiraeoside)*	Flavonols	20229-56-5	4294700	4518100	4430300	3768100	2592000	2905000	1813800	1449000	2096900	6729700	5291500	7073200
MWSHY0046	2	C21H20O12	Quercetin-3-O-glucoside (Isoquercitrin)*	Flavonols	482-35-9	6051500	8458800	6108100	6329900	5511800	5996400	3155200	2542100	4230900	13234000	11032000	13912000
mws1329	2	C21H20O12	Quercetin-7-O-glucoside*	Flavonols	491-50-9	3843100	2775800	3618700	2206100	1841400	1993200	866440	731450	1387700	3645100	3773300	4670400
Zmhp003716	2	C27H30O16	Rhodionidin*	Flavonols	-	153780	153550	110600	107230	104890	87854	55292	59867	72444	144110	135020	160100
Lmbp002336	2	C27H30O16	Quercetin-3-O-(2''-O-rhamnosyl)galactoside*	Flavonols	-	147610	164560	132840	73385	111000	106490	55398	33753	59442	141520	97272	125170
pmn001583	2	C27H30O16	Quercetin-3-O-robinobioside*	Flavonols	52525-35-6	1650600	1211800	1267100	2243900	1568400	1436700	688760	503630	584870	2541600	2394500	2569500
HJAP061	2	C32H38O20	Quercetin-3-O-(2''-O-arabinosyl)rutinoside	Flavonols	-	12064	15911	20612	8228.5	2267.9	5091.9	11624	7928.2	8293.8	15687	24917	16814
MWSslk254	3	C27H30O15	Kaempferol-3-O-glucorhamnoside*	Flavonols	40437-72-7	48621	58515	59416	9414000	10720000	9982800	113300	48060	69716	4285700	5149600	8241600
pme1605	3	C27H30O15	Kaempferol-3-O-robinobioside(Biorobin)*	Flavonols	17297-56-2	34791	42116	26895	4614400	4675700	5163000	33763	26543	36910	2132800	2289900	3352300
Lmsp004670	3	C27H30O15	Kaempferol-3-O-glucoside-7-O-rhamnoside*	Flavonols	-	77285	72604	70326	9087300	7325600	9151300	59058	56941	60610	3574800	4705600	7264700
MWSHY0061	3	C27H30O15	Kaempferol-3-O-neohesperidoside*	Flavonols	32602-81-6	58319	72035	64776	8332800	8348700	8918200	85732	61784	76839	3536800	4699100	7078700
Zmcp003989	3	C27H30O15	Kaempferol-3-O-rhamnosyl(1→2)glucoside*	Flavonols	-	9875.2	9	9	183680	160990	107490	9	9	9	71070	110890	112610
Lmsn002815	3	C27H30O15	Kaempferol-3-O-rutinoside(Nicotiflorin)*	Flavonols	17650-84-9	20662	16233	8992.3	1565200	1310000	1831500	6701.8	12289	5060.3	650810	852470	1330200
pmp001311	3	C27H30O17	6-Hydroxykaempferol-7,6-O-Diglucoside*	Flavonols	-	10512	6338.5	8644.2	32542	17349	14615	18962	11359	18681	9818.5	10130	16836
pmp001310	3	C27H30O17	6-Hydroxykaempferol-3,6-O-Diglucoside*	Flavonols	-	38214	39189	38183	112430	116360	104630	36642	29589	38421	81088	99512	92066
Lmpp003268	3	C33H40O20	Kaempferol-3-O-rutinoside-7-O-glucoside	Flavonols	-	9	9	9	96924	102750	117920	9	9	9	52916	68686	105010
Hmcp001589	3	C34H42O21	Isorhamnetin-3-O-rutinoside-4'-O-glucoside	Flavonols	111393-97-6	727.34	1475.8	1427.9	5812.5	5783.8	5809.5	686.33	2819.8	2839.5	3668.1	716.27	5063.8
pmp000117	4	C22H24O9	3,5,6,7,8,3',4'-Heptamethoxyflavone	Flavonols	1178-24-1	1935.7	49405	2298.1	5947.4	6312.3	4146	10203	7728.2	75413	23642	27913	9685.4
mws0055	5	C20H20O7	Tangeretin (4',5,6,7,8-Pentamethoxyflavone)*	Flavonols	481-53-8	2897.1	3871.5	3973.3	34838	34420	12676	47822	40132	22017	84673	90057	35726
Zmhp004034	5	C21H20O12	Rhodiolgin*	Flavonols	94696-39-6	18249	10095	12450	45520	21517	39556	17799	8589.2	31020	52742	51160	51682
mws1290	5	C30H26O13	Kaempferol-3-O-(6''-p-Coumaroyl)glucoside (Tiliroside)*	Flavonols	20316-62-5	9	9	9	18701	55000	33882	17255	27677	32947	27791	53720	90961
MWSHY0067	5	C27H30O16	Quercetin-3-O-rutinoside (Rutin)*	Flavonols	153-18-4	1886800	2277200	1632800	4669300	4289200	4072700	1707400	1532500	1735800	7593300	6940500	6753400
Lmsp004166	5	C27H30O16	Quercetin-3-O-glucoside-7-O-rhamnoside*	Flavonols	-	2082300	2862600	1978000	4566600	4689900	3393500	1717600	1679300	1964300	7618100	6959000	7249400
Lmmp003091	5	C27H30O16	Quercetin-3-O-(4''-O-glucosyl)rhamnoside*	Flavonols	59262-54-3	2431700	2303100	1686000	4480500	4677600	3722600	1526200	1484900	1892900	7341500	6752600	7433300
Lmjp002461	5	C27H30O16	Quercetin-3-O-neohesperidoside*	Flavonols	117611-67-3	2431300	2363700	1516300	4841600	4230900	3777500	1465400	1275700	1895500	6650900	6427200	7337400
Lmtp003677	5	C27H30O17	Quercetin-3-O-sophoroside (Baimaside)*	Flavonols	18609-17-1	7721.1	14792	13076	31434	24173	37362	7055.4	6087.2	2624.2	33336	15082	45242
Lmmp002334	5	C33H40O21	Quercetin-3-O-rutinoside-7-O-glucoside	Flavonols	-	10224	10680	9531.2	45984	38059	24693	16086	18461	19585	45566	63608	53681
Lmdp003808	6	C16H12O7	Azaleatin (5-O-Methylquercetin)	Flavonols	529-51-1	48474	21283	28681	5959.8	8610.8	9285.2	11437	10205	10806	6941	4331.8	8174.5
Lmcp004369	6	C17H14O7	Quercetin-3',4'-dimethyl ether	Flavonols	3306-29-4	32414	30321	42240	17352	22590	33414	12779	12803	14662	9855.9	4844.5	5858
mws4183	6	C20H18O11	Quercetin-3-O-arabinoside (Guaijaverin)*	Flavonols	22255-13-6	233280	208470	191520	39330	19232	25880	38652	27205	55186	69874	69987	66068
mws0089	6	C21H20O11	Kaempferol-7-O-glucoside*	Flavonols	16290-07-6	2644500	2799400	2712500	334880	273040	315260	241990	169750	297600	153150	147010	156150
MWSHY0136	6	C21H20O11	Kaempferol-3-O-glucoside (Astragalin)*	Flavonols	480-10-4	4315100	3165600	3614900	263630	258040	250300	287860	156490	302360	115180	84699	43709
Xmyp005654	6	C21H20O11	Kaempferol-4'-O-glucoside*	Flavonols	-	3865500	3568000	3751300	345150	266780	219290	272770	164520	281960	175520	119640	80855
mws0913	6	C21H20O11	Kaempferol-3-O-galactoside (Trifolin)*	Flavonols	23627-87-4	2979700	2856500	3388100	302420	258340	297560	253360	174440	320240	162330	148920	131040
Lmpn006208	6	C22H22O11	8-Methoxykaempferol-7-O-rhamnoside	Flavonols	-	221100	177350	259880	53062	33937	44974	83568	50586	78720	35184	28890	42105
Hmcp002539	6	C22H22O11	Isorhamnetin-3-O-rhamnoside	Flavonols	-	493440	383360	705470	157370	94942	147870	216280	155540	196830	109910	94140	111040
Lmjp002906	6	C22H22O12	Rhamnetin-3-O-Glucoside*	Flavonols	27875-34-9	417530	374120	505170	172990	176910	220420	146330	81190	95990	87230	69672	69764
Hmcp002207	6	C22H22O12	Isorhamnetin-7-O-glucoside (Brassicin)*	Flavonols	6743-96-0	419730	316470	453070	182430	155860	243890	78792	68957	124620	77713	70388	133760
pmn001642	6	C23H20O13	Kaempferol-3-O-(2''-O-acetyl)glucuronide	Flavonols	-	133590	71536	146070	30620	23769	17299	14959	19472	22928	16885	15759	24843
Hmln002189	6	C24H22O15	Quercetin-3-O-(6''-malonyl)galactoside	Flavonols	-	33583	25920	39720	6457.5	14764	13276	14792	13748	26933	14816	13603	12689
Lmjp002596	6	C26H28O16	Quercetin-3-O-xylosyl(1→2)glucoside*	Flavonols	-	52581	60620	91682	27208	31973	30689	51575	23940	75404	45346	42089	50559
Lmyp003599	6	C28H24O15	Kaempferol-3-O-(6''-galloyl)glucoside*	Flavonols	56317-05-6	164110	197800	108990	113020	62899	52714	113600	91831	90228	87288	45963	47859
mws5045	4	C12H24O3	12-Hydroxydodecanoic acid	Free fatty acids	505-95-3	2815	4871.4	2465.8	2211.9	1725.2	2874.2	3541.2	5643	6032.5	3232.7	3344	2563.4
MWS1900	5	C11H20O4	Undecanedioic acid	Free fatty acids	1852-04-6	42997	57443	51077	114330	324620	204010	76444	120290	162180	131630	275450	371680
Hmqn003054	5	C18H34O5	9,10,11-Trihydroxy-12-octadecenoic acid	Free fatty acids	61911-67-9	1493.7	2153.3	1052.9	4471.8	10617	7448.7	2571.1	5529.9	6965.8	6003.2	10470	15411
pmb2640	6	C12H24O2	Dodecanoic acid (Lauric acid)	Free fatty acids	143-07-7	485550	350230	171070	55190	82689	125390	62701	121890	171720	69891	89077	171730
mws0361	6	C16H30O2	Palmitoleic Acid	Free fatty acids	373-49-9	8330	12323	17647	4666.9	7155.6	3715.9	5773.7	4953.3	3906.4	7042.5	8105.5	5400
MWSslk132	6	C16H30O4	Hexadecanedioic acid	Free fatty acids	505-54-4	206980	215370	153600	27112	36881	38097	31823	30270	43629	37870	56166	62209
mws1436	6	C18H38O2	1,18-Octadecanediol	Free fatty acids	3155-43-9	5389.8	76378	1597.7	9	9	9	9	9	9	9	9	9
pmb0885	6	C18H26O3	4-Oxo-9Z,11Z,13E,15E-Octadecatetraenoic Acid	Free fatty acids	-	18620	7277.2	14558	2017.4	1233.1	1966	1834.2	1080.2	2264.3	9	9	9
Zmyn004676	6	C18H30O3	17-Hydroxylinolenic acid	Free fatty acids	-	162310	120010	169880	59528	40830	80481	72548	50182	144070	71366	55652	92339
Lmbn005369	6	C18H32O3	13(S)-HODE;13(S)-Hydroxyoctadeca-9Z,11E-dienoic acid	Free fatty acids	10219-69-9	122590	170810	141510	74596	42526	87205	69748	49010	102650	56396	36061	59149
Rfmb091	6	C18H32O3	9S-Hydroxy-10E,12Z-octadecadienoic acid	Free fatty acids	15514-85-9	145870	219790	167170	107660	52437	110710	76974	61741	136120	79803	47564	74940
MWS80006	6	C18H32O4	9-Hydroperoxy-9Z,11E-Octadecadienoic Acid	Free fatty acids	5502-91-0	145730	133240	134490	9	9	9	9	9	9	9	9	9
Rfmb087	6	C18H32O4	9-Hydroxy-13-oxo-10-octadecenoic Acid	Free fatty acids	-	226420	349840	159510	132010	63089	103570	125410	115080	241410	92222	68508	127400
Lmbn005287	6	C18H32O4	7S,8S-DiHODE; (9Z,12Z)-(7S,8S)-Dihydroxyoctadeca-9,12-dienoic acid	Free fatty acids	143288-65-7	370700	316620	358770	9	9	4763.6	9	9	10491	10389	9743.4	10630
Lmbn005487	6	C18H34O4	12,13-DHOME; (9Z)-12,13-Dihydroxyoctadec-9-enoic acid	Free fatty acids	263399-35-5	155150	203810	110390	14869	15769	15315	16527	16358	13294	9774.6	21831	28193
pmn001691	6	C18H32O5	9,12,13-Trihydroxy-10,15-octadecadienoic acid	Free fatty acids	-	17838	33895	39737	7701.6	3397.4	9178	7780.3	12333	18119	6347.8	3269.6	9626.2
pmp001260	6	C22H37NO3	N-(2-Hydroxyethyl)eicosapentaenoic acid	Free fatty acids	-	44466	25773	18134	1985.9	9	4388.2	17779	3040.9	6393.8	9	9	9
pmb0128	6	C13H24O2	δ-Tridecalactone	Glycerol ester	7370-92-5	51228	23955	96178	21818	13809	39533	45172	28475	93659	17993	16830	31728
Lmhp011562	6	C21H36O4	1-α-Linolenoyl-glycerol	Glycerol ester	-	23865	28815	24780	8377.4	5610.4	6956.7	8463.9	5877.5	12115	5301.6	4133.9	6618.9
Lmhp011388	6	C21H36O4	2-α-Linolenoyl-glycerol	Glycerol ester	55268-58-1	36533	43090	26618	8380.9	4798	8690.6	7814.8	6879	14333	5809.2	3777.3	7590.1
Lmhp009526	6	C27H46O9	2-α-Linolenoyl-glycerol-1-O-glucoside	Glycerol ester	-	33128	40089	55356	11500	5202.4	21944	14372	9389.3	17416	7536.3	5802	9516.1
Lmhp009773	6	C27H46O9	1-α-Linolenoyl-glycerol-3-O-glucoside	Glycerol ester	-	42720	38080	48676	14548	5402.7	17086	16981	11312	24461	8150.1	4451.7	16394
Lmhp008513	6	C33H56O14	2-α-Linolenoyl-glycerol-1,3-di-O-glucoside	Glycerol ester	-	25200	37142	46565	10140	6645.2	18694	20026	8666.1	42087	12528	5963.8	18501
Lmgp003335	6	C21H20O10	4',5-Dihydroxyisoflavone-7-O-galactoside*	Isoflavones	-	943850	761130	1033500	213890	164190	200310	24899	4521.7	26349	84288	75555	68578
pmp000194	6	C24H22O13	6''-O-Malonylgenistin	Isoflavones	51011-05-3	29086	27623	19316	9	9	9	9	9	9	9	9	9
MWSmce709	3	C9H7N	Isoquinoline	Isoquinoline alkaloids	119-65-3	11265	12851	24921	142500	164620	196710	34683	60064	90018	43160	86608	115500
HJN054	1	C25H34O10	Secoisolariciresinol-9'-O-xyloside	Lignans	-	96676	76382	95587	82507	79745	63062	10639	14994	13311	57046	33684	39847
pmp000682	1	C26H32O11	Matairesinol-4'-O-glucoside (Matairesinoside)	Lignans	23202-85-9	40514	50791	41581	95634	94769	86268	21683	21590	23116	67648	35646	47557
mws0097	2	C20H22O6	Pinoresinol*	Lignans	487-36-5	18548	11745	24780	23756	16056	20983	6381.2	8753	10477	23128	18019	33317
Lmdn004267	2	C20H22O6	Epipinoresinol*	Lignans	24404-50-0	19247	11448	21470	17403	9195.9	21021	4013.3	5927.9	11553	19894	18769	32060
pmn001378	3	C26H32O11	Pinoresinol-4-O-glucoside	Lignans	41607-20-9	388920	278790	340390	1446400	1032700	1765200	229930	261990	440040	291160	335600	522300
HJN083	3	C26H34O11	Lariciresinol-4'-O-glucoside*	Lignans	143663-00-7	16290	38769	12993	58338	33960	82196	16777	17309	37627	37380	34443	55506
Cmsn001914	3	C25H34O12	7R,8S-erythro-3',4,9,9'-tetrahydroxy-3-methoxy-8-O-4'-neolignan-7-O-glucopyr-anoside,	Lignans	-	539300	731700	604490	1676600	1797000	1961200	684270	703250	823690	1126500	977170	1305700
Zmcn003729	3	C26H32O12	1-Hydroxypinoresinol-4'-O-Glucoside*	Lignans	-	109220	94975	97150	403270	432700	479880	81225	90616	102290	174170	183380	275570
Hmln002100	3	C26H32O12	Nortrachelogenin-4-O-glucoside*	Lignans	33464-78-7	136640	91555	105920	548030	521960	599900	100200	140520	193030	221130	301710	353550
Hmln002355	3	C27H34O12	5'-Methoxymatairesinoside*	Lignans	1691201-82-7	9	9	9	212300	203950	218620	10550	16361	14427	34735	21077	43798
pmn001371	3	C27H34O12	Eucommin A*	Lignans	99633-12-2	15062	14648	17289	175840	194920	186120	6455.5	9106.5	14629	26925	28552	44056
Zmhn001446	3	C28H36O13	Syringaresinol-4'-O-glucopyranosid*	Lignans	-	40047	35913	25517	1709500	1792700	2107200	111510	110150	237260	322140	338470	557340
Lmqn001932	3	C28H36O13	Syringaresinol-4'-O-glucoside*	Lignans	7374-79-0	10108	4237	3669.9	128840	84095	139840	8443.5	16251	30032	27193	27520	61074
Rfmb26201	3	C30H38O14	Syringaresinol-4'-O-(6''-acetyl)glucoside*	Lignans	-	65373	33201	57873	173600	131320	281860	32194	32290	46159	76167	74360	133090
pmn001370	3	C32H42O16	Pinoresinol-4,4'-O-di-O-glucoside	Lignans	63902-38-5	36970	22724	51779	82376	82088	123590	43751	31082	133230	23045	72076	53340
pmn001372	3	C33H44O17	Medioresinol-4,4'-di-O-glucoside	Lignans	88142-63-6	1535.6	3612.2	2574.8	32083	27298	50894	7208	9303.2	13851	7026.5	10858	23957
Hmcn002743	5	C22H26O8	Lirioresinol A	Lignans	21453-71-4	11002	7766.4	14497	19103	19883	24317	4891.2	4393.1	10037	34886	32409	53540
Cmsp005051	5	C26H34O11	Isolariciresinol-9-O-glucoside	Lignans	-	9	9	9	7411.5	5752.2	6663.5	9	9	9	88888	137290	141000
Lmtn003096	5	C26H36O11	Secoisolariciresinol 4-O-glucoside	Lignans	-	457960	608020	567010	2431100	2771200	2663800	407990	323630	583830	2714600	3059700	4189500
Cmmn004667	6	C25H32O10	massonianoside A*	Lignans	623945-11-9	1736800	1010500	1083100	238030	229840	231980	134500	111480	147660	75003	48985	83156
Lmmn003041	6	C25H32O10	Isolariciresinol-9'-O-xyloside*	Lignans	97055-97-5	1419100	1068400	1140000	191650	238410	259560	132620	124840	106380	78861	49590	124320
Jmzn003343	6	C26H34O11	Saikolignanoside A*	Lignans	-	169060	219340	138290	27451	29308	45110	34186	20331	44532	17274	20173	36332
Jmzn003632	6	C26H34O11	Manglieside D*	Lignans	-	1468000	1682300	946880	872400	865640	895930	206840	131600	326770	194570	174270	305630
Lmmn003320	6	C26H34O11	5'-Methoxyisolariciresinol-9'-O-xyloside	Lignans	-	185240	70731	137880	9	9	9	9	9	9	9	9	9
Lmyn003971	6	C26H34O11	Dihydrodehydrodiconiferyl alcohol-4-O-β-D-glucopyranoside*	Lignans	-	1303300	1529300	1136300	862160	694660	1002100	471680	492310	747100	886570	570380	938380
pmn001375	6	C26H32O12	1-Hydroxypinoresinol-1-O-Glucoside*	Lignans	81495-71-8	74815	120090	118200	70486	76072	55690	28482	21080	23464	16292	24769	31790
Zmdn003480	6	C26H34O12	Cycloolivil-6-O-glucoside*	Lignans	-	153760	153970	137250	102940	92773	97809	88435	82334	109620	49750	50614	42352
Rfmb25702	6	C28H34O12	Pinoresinol-4-O-(6''-acetyl)glucoside	Lignans	-	33295	21312	32018	2901.8	4824.9	15594	3473.1	1442.8	3095.6	3406.2	7125.9	1729.8
Hmqn002332	6	C30H38O14	Pharsyringaresinol	Lignans	-	288240	212010	214710	18553	14237	27615	44442	71412	57223	18096	16033	16315
Lmhp008718	1	C25H48NO7P	LysoPC 17:2	LPC	-	34096	53951	30542	62974	50652	81475	27276	29817	32054	49515	34515	35053
Hmqp006235	1	C26H46NO7P	LysoPC 18:4	LPC	-	5985.2	4552.6	6732.6	8307.5	5665	9441.1	5591.1	4103.5	4515.3	3839.1	2968.4	4453.4
pmb0863	3	C24H46NO7P	LysoPC 16:2(2n isomer)	LPC	-	10814	14801	11058	31158	26016	37389	10409	13233	11400	13547	12499	10759
pmp001270	3	C24H48NO7P	LysoPC 16:1	LPC	76790-27-7	87760	117580	89064	281340	356240	292890	291840	335760	294200	328810	329000	200870
pmp001281	4	C26H52NO7P	LysoPC 18:1	LPC	-	901930	874550	1111000	1449400	1232600	1265800	3135900	3721000	3300000	4101200	3923100	3010500
Lmhp008924	4	C27H50NO7P	LysoPC 19:3	LPC	-	2036.4	2854.9	1607.7	6121	4788.4	9792.2	9133.6	9894.5	16007	10222	8481.9	11953
Lmhp009890	4	C28H52NO7P	LysoPC 20:3	LPC	1199257-41-4	79791	72929	61516	494490	645520	562230	737780	822070	853580	946710	994140	827220
pmb2319	5	C23H48NO7P	LysoPC 15:0	LPC	108273-89-8	37352	37491	30399	64116	55716	58534	47826	78194	68721	95747	103710	91480
Lmhp009590	5	C25H50NO7P	LysoPC 17:1	LPC	-	20782	34284	20006	50771	83791	51380	94604	94007	71759	103790	143620	117290
pmp001273	5	C26H50NO7P	LysoPC 18:2	LPC	-	1711200	2294300	1434100	5304400	5481100	4100500	3822600	4651500	3910400	5239700	6284200	4031700
pmd0147	5	C28H54NO7P	LysoPC 20:2	LPC	-	77300	108940	58541	474980	516560	416510	421490	496730	387730	579570	744630	438080
pmd0146	5	C28H54NO7P	LysoPC 20:2(2n isomer)	LPC	-	19184	19051	12491	87955	117320	118040	95426	122620	125110	158640	203400	99698
pmd0130	6	C22H46NO7P	LysoPC 14:0	LPC	20559-16-4	59378	63456	51594	30022	32225	22503	22635	51498	36736	36755	38315	27384
pmb2406	6	C25H52NO7P	LysoPC 17:0	LPC	50930-23-9	25315	20943	27598	11575	9805.2	11284	9090.3	9779.3	8440.7	15206	14028	10352
pmd0136	6	C26H54NO7P	LysoPC 18:0(2n isomer)	LPC	-	114730	132390	109300	65730	67160	68358	41667	57048	51345	60116	73956	50726
Lmhp007598	6	C27H52NO7P	LysoPC 19:2(2n isomer)	LPC	-	315190	225110	406220	189860	102210	192640	197420	127770	408300	121800	88089	155440
pmb2228	6	C27H56NO7P	LysoPC 19:0	LPC	108273-88-7	33514	27129	48248	11997	21446	24650	9357.8	14415	17189	12970	24206	23497
Lmhp009034	4	C21H42NO7P	LysoPE 16:1	LPE	-	10427	14314	12214	25983	30073	28022	33888	25273	34707	22778	31265	24146
mws0289	4	C23H46NO7P	LysoPE 18:1	LPE	89576-29-4	71978	60603	80796	149190	121260	89897	283760	245820	327770	316140	330490	331930
Lmhp010040	4	C25H46NO7P	LysoPE 20:3	LPE	-	9375.2	8077.9	7308.6	25285	25579	33271	39704	40794	43058	51895	53546	44423
Lmhp009802	4	C25H46NO7P	LysoPE 20:3(2n isomer)	LPE	-	6451.7	8301.4	4647.1	25118	27913	32657	38518	36870	41471	43165	44634	41830
Lmhp008440	5	C20H40NO7P	LysoPE 15:1	LPE	-	1281.9	2148.1	1472.8	2369.1	3767.2	2019.3	2764.6	3664.4	1820.5	3742.7	4410.4	2807.2
Lmhp009769	5	C22H44NO7P	LysoPE 17:1	LPE	-	9079.2	7140.9	12439	13511	9606.6	15878	13121	13129	19509	21716	21079	20739
pmb0881	5	C23H44NO7P	LysoPE 18:2	LPE	-	342980	444250	339730	683650	682760	616220	578630	704950	595670	804830	828700	639410
Lmhp010514	5	C25H48NO7P	LysoPE 20:2(2n isomer)	LPE	-	1870	3331.5	3278.6	6881.4	8926.8	9483.5	9628.8	9695.6	10003	10295	17618	12848
Lmhp010757	5	C25H48NO7P	LysoPE 20:2	LPE	-	4534.5	4658.8	3894.2	16875	22852	18623	17737	19101	20598	25892	34214	24193
Lmhp008233	6	C23H40NO7P	LysoPE 18:4	LPE	-	3025.4	4608.2	6285.4	1727.3	794.65	4840.7	984.01	1204.4	1820.8	1055.8	767.76	1163.2
Lmdn003868	3	C21H36O9	Frehmaglutoside G	Monoterpenoids	-	19790	14439	17383	67616	63958	53140	19295	15273	16788	27505	21761	13178
Lmdn001560	6	C15H22O9	6-DeoxyCatalpol	Monoterpenoids	99499-99-7	76222	61169	66062	38271	28349	35434	34607	33457	29482	33200	24827	29324
mws1565	6	C17H24O10	Geniposide	Monoterpenoids	24512-63-8	4097400	3223500	2619800	28151	29776	30601	96137	53563	55821	21418	22754	19360
Cmdp003280	6	C17H24O10	7-Dehydroxyzaluzioside	Monoterpenoids	-	1327400	1438100	1475100	76674	72836	88955	57857	51758	80842	117680	97710	106410
Jmmn002533	6	C21H32O12	coleoside-B	Monoterpenoids	-	349620	402860	683680	191510	104090	262440	82075	84279	98981	135720	149120	148870
mws0248	1	C9H12N2O6	Uridine	Nucleotides and derivatives	58-96-8	16932	40852	41691	30280	29879	45349	10979	14804	21110	18377	21882	15464
pme1373	1	C9H14N3O7P	2'-Deoxycytidine-5'-monophosphate	Nucleotides and derivatives	1032-65-1	11298	11538	16430	25042	26134	32656	12250	13084	15069	7555.9	8897.5	10909
ML10180524	2	C9H13N3O5	Cytarabine*	Nucleotides and derivatives	147-94-4	63935	148730	70761	46369	58058	67884	24449	40710	28182	46717	82758	90908
mws0847	3	C6H7N5	1-Methyladenine	Nucleotides and derivatives	5142-22-3	17443	9276.2	28843	298820	281670	340230	89816	150910	143970	116970	126160	194700
pmc0274	3	C6H6N4S	6-Methylmercaptopurine	Nucleotides and derivatives	50-66-8	1241000	709250	2194200	19990000	13597000	21499000	9199600	10956000	17261000	8405100	7407100	12578000
mws0884	3	C10H12N5O6P	Cyclic 3',5'-Adenylic acid	Nucleotides and derivatives	60-92-4	3033.3	3655.5	4815.5	8647.7	6788.1	11615	3079.7	2565.9	4958.4	5028	6105	7495.7
pmc0066	4	C10H13N4O7P	2'-Deoxyinosine-5'-monophosphate	Nucleotides and derivatives	3393-18-8	523830	590890	401780	73467	40653	70463	804430	938290	439410	209910	219370	179590
pme3007	5	C9H14N2O12P2	Uridine 5'-diphosphate	Nucleotides and derivatives	27821-45-0	77677	81209	82197	126550	148130	168810	107270	146360	143330	174810	207190	187940
pme2746	5	C27H33N9O15P2	Riboflavin 5'-Adenosine Diphosphate	Nucleotides and derivatives	146-14-5	14317	16170	23276	34749	61054	26079	38031	48532	47851	74611	57803	55841
pme1109	6	C5H5N5O	Guanine	Nucleotides and derivatives	73-40-5	67445	142040	123620	41945	41062	46143	19363	17419	26581	23311	23073	34246
pme1194	6	C9H13N3O4	2'-Deoxycytidine	Nucleotides and derivatives	951-77-9	14747	108960	84550	9426.9	13503	22542	10788	10452	11691	22582	21646	22364
pme0264	6	C10H14N2O5	Thymidine	Nucleotides and derivatives	50-89-5	49243	75300	50825	24314	21599	12906	36548	43421	47633	34250	38533	29265
pme3732	6	C9H13N3O5	Cytidine*	Nucleotides and derivatives	65-46-3	160330	513420	413930	82361	86395	118650	100630	115950	115530	116580	140740	161130
pme3961	6	C10H13N5O3	2'-Deoxyadenosine	Nucleotides and derivatives	958-09-8	15057	68997	82754	14339	9538.5	18814	7152.3	8086.9	6745.5	11711	13827	20932
pmb0964	6	C16H23N5O5	Isopentenyladenine-7-N-glucoside	Nucleotides and derivatives	-	72796	96260	78556	24495	32991	26289	23810	16665	22248	12644	22497	19820
pme3337	6	C14H17N5O8	Succinyladenosine	Nucleotides and derivatives	4542-23-8	2754100	2854600	2275700	2421700	2047800	1805200	1351300	1465900	1055200	1271100	1282000	983080
pme3186	1	C3H7O6P	DL-Glyceraldehyde-3-phosphate	Organic acids	591-59-3	259830	189410	258150	340890	208350	305320	79100	112880	101820	90549	135930	157640
Zmtn001464	1	C10H7NO4	4,8-Dihydroxyquinoline-2-carboxylic acid	Organic acids	59-00-7	58666	66341	62601	88123	74684	108440	14465	35903	48932	12940	30412	60840
mws2125	2	C3H5O6P	Phosphoenolpyruvate	Organic acids	138-08-9	510580	430270	389260	329680	261090	344550	244940	221190	144890	383430	498590	527710
pme3017	3	C4H9NO2	2-Aminoisobutyric acid	Organic acids	62-57-7	272510	366190	518210	1161000	1030300	2819500	213140	343990	352810	876070	760800	2084000
mws0671	3	C4H9NO3	L-Homoserine	Organic acids	672-15-1	2635800	1855700	4739600	7555100	7288700	8131700	5692200	7962100	9045600	4358000	4994400	5732600
Lmbn000612	3	C5H7NO3	1-Pyrroline-4-hydroxy-2-carboxylic acid	Organic acids	9054-77-7	7226.2	10412	17390	80929	73771	56066	24814	29377	37780	18658	23232	18906
MWS0811	3	C6H11NO2	L-Pipecolic Acid	Organic acids	3105-95-1	921270	875970	1121100	5575100	5300600	5354900	2505400	3099500	3367300	2784400	3204300	4385300
pme0274	3	C6H13NO2	6-Aminocaproic acid	Organic acids	60-32-2	635260	472630	1586800	11533000	10946000	11350000	2990700	8708800	10536000	4156300	7988100	10274000
Lmgn000160	3	C4H8N2O3	3-Ureidopropionic Acid	Organic acids	462-88-4	52335	43168	59586	270860	185260	273760	117160	150310	122600	101600	76480	87941
Wmzn000227	3	C6H10O4	2,2-Dimethylsuccinic acid	Organic acids	597-43-3	30643	22656	62258	425050	476490	465940	109010	105760	145470	146460	159410	167760
Lmtn004049	3	C15H20O4	Abscisic acid	Organic acids	21293-29-8	14640	13426	8227.5	45656	51019	24140	30577	21300	19642	43356	37903	23786
mws0275	4	C4H6O5	L-Malic acid	Organic acids	97-67-6	27542	23641	19670	18534	18506	15534	1419100	1659000	1478600	140220	205990	189340
mws0281	4	C6H8O7	Citric Acid*	Organic acids	77-92-9	59388	59096	60605	76014	76017	76596	8905800	9759800	9701600	9926700	10008000	9110000
Lmgn000219	4	C4H6O3	Succinic semialdehyde	Organic acids	692-29-5	42457	37603	16839	49372	36828	48695	82988	82680	65543	92745	55578	67000
pme0120	4	C5H11NO2	5-Aminovaleric acid	Organic acids	660-88-8	27437	31385	34305	66885	74267	72896	106180	95551	128800	78291	72750	94998
pme3207	4	C6H6O4	Muconic acid	Organic acids	1119-72-8	88299	184700	189050	63411	98019	44607	248130	318310	70488	51556	58691	69043
mws0924	4	C6H10O4	2-Methylglutaric acid*	Organic acids	617-62-9	153400	107980	160860	251100	203400	333630	287290	216030	370930	221470	241180	350400
mws0159	4	C9H8O3	Phenylpyruvic acid	Organic acids	156-06-9	10350	14795	12344	25510	30338	36010	41178	37490	44462	52607	41392	42713
Zmyn000453	4	C6H8O7	Isocitric Acid*	Organic acids	320-77-4	3179000	3700400	3544200	4191900	4247500	4458700	6321600	5816800	5945600	7524400	6748200	6864600
mws0277	4	C7H12O6	Quinic Acid	Organic acids	77-95-2	1481300	1647800	1380500	1754700	1720800	1818000	2865000	2581200	2861600	3522300	3272500	3103700
Lmhn001650	5	C4H6O6	Tartaric acid	Organic acids	526-83-0	2547	1785	3659	1554	1800	2096	2756	3958	5101	20071	19510	36964
mws4052	5	C4H7NO2	1-Aminocyclopropane-1-carboxylic acid	Organic acids	22059-21-8	21719	18670	10544	142620	172950	106310	138070	150290	120690	121710	189650	151810
pme1730	5	C4H6O4	D-Erythronolactone	Organic acids	15667-21-7	6388.3	8952.3	3230.7	19710	6299.6	8737.8	14914	25261	7199.6	17001	21338	20635
mws0972	5	C6H12O3	6-Hydroxyhexanoic acid	Organic acids	1191-25-9	9	9	4773.2	11310	23833	29102	9	9	9	20196	25570	22326
mws0567	5	C5H11N3O2	4-Guanidinobutyric acid	Organic acids	463-00-3	347010	464210	445930	886910	907570	1184700	979520	751830	973880	1057300	997360	1411100
pmb2826	5	C5H8O5	L-Citramalic acid	Organic acids	-	30405	51243	35465	75329	73270	60448	45550	76408	81362	114170	87511	86094
MWS1837	5	C8H15NO2	TranexamicAcid	Organic acids	1197-18-8	8827	10151	11822	21146	13280	11554	14826	13716	14160	20858	20553	23473
Lmbn002072	5	C7H12O4	2-Propylsuccinic acid*	Organic acids	618-57-5	4860.2	7304.8	9615.5	20531	56833	36651	12435	12395	31885	21399	42781	86015
Lmmn001643	5	C9H8O3	2-Hydroxycinnamic acid	Organic acids	583-17-5	35350	10048	8102.4	42215	156810	81003	21445	34676	27232	111590	120860	174550
mws0242	5	C8H14O4	Suberic Acid	Organic acids	505-48-6	20726	39915	23376	111680	309960	277820	53695	98988	190570	120810	231230	448530
mws0237	5	C9H16O4	Azelaic acid	Organic acids	123-99-9	1350400	2373800	1980100	9288800	26294000	19515000	4770300	8664700	14009000	9378100	20380000	31015000
pme0266	5	C10H18O4	Sebacate	Organic acids	111-20-6	2218.8	1888	1844.2	3961.8	12049	7149.1	1985.1	4890.3	6234.2	4167.7	7718.5	11765
ML10176345	5	C7H10O5	Shikimic acid	Organic acids	138-59-0	25298	24633	37599	9080	12704	12153	25024	20948	29862	875540	859290	802330
Lmbn002862	6	C7H6O3	3-Hydroxybenzoic Acid	Organic acids	-	294110	192040	361470	176280	160410	141140	139040	157960	213110	111830	140270	167290
pme2380	6	C5H6O5	α-Ketoglutaric acid	Organic acids	328-50-7	825160	867170	992920	274240	286250	268340	191230	200910	200660	245010	260540	260000
ML10176345	6	C7H8O5	3-Dehydroshikimic acid	Organic acids	2922-42-1	252980	246330	375990	90807	127040	121530	250240	209480	298620	175540	159290	202330
pmb3101	6	C7H12O5	2-Isopropylmalic Acid*	Organic acids	49601-06-1	65853	108030	122720	12204	31963	17338	17506	15484	55203	27763	23407	19503
Lmbn001754	6	C7H12O5	3-Isopropylmalic Acid*	Organic acids	921-28-8	82810	136020	143940	9430.5	54370	22501	11234	37832	43937	40256	26568	48062
Zmgn001448	6	C7H12O5	2-Propylmalic Acid*	Organic acids	-	72417	92130	107440	8006.5	38798	17214	11798	20212	20840	23156	14966	32439
pme1654	6	C12H18O3	Jasmonic acid	Organic acids	77026-92-7	49225	48917	158530	31562	7365.5	39296	50611	40364	122700	13480	3462	14554
pmb2657	6	C10H18N4O6	Argininosuccinic acid	Organic acids	2387-71-5	634100	610610	723810	233640	214850	222210	536530	493740	683260	461630	435480	444480
pme2074	6	C18H29NO4	(-)-Jasmonoyl-L-Isoleucine	Organic acids	120330-93-0	7682.4	6085.3	20696	811.9	512.08	2730.1	3739.2	3995	8845.6	9	9	9
Hmyp002656	1	C11H11NO4	Methyl dioxindole-3-acetate	Others	57061-18-4	80506	111130	68089	88272	198080	120210	61068	44145	76400	60191	53155	58072
Lmmp003517	1	C13H20O3	Solatuberenol A	Others	-	336830	473350	411040	662200	724100	714730	261030	438380	359060	264990	364820	286630
Lman002117	1	C15H18O9	Grevilloside Q*	Others	1708967-64-9	1203900	1368700	1070500	2471100	1339000	1533700	139440	156360	280290	2032100	1286400	1573200
Zmdp000376	3	C5H11N3O	4-Guanidinobutanal	Others	-	2353600	2333500	2685500	11924000	10566000	13251000	5787000	7158700	7811900	6245800	6891600	8798300
Smcp001137	3	C11H9NO2	naphthisoxazol A	Others	-	1285900	386590	2616400	55865000	43075000	63504000	8757400	18841000	26910000	12818000	22067000	31656000
Zmjp000966	3	C10H13N5O4	Vidarabine	Others	5536-17-4	3128100	4848100	4087700	7074400	6065300	10059000	3673900	3373900	3698900	4875400	4571500	5836500
Jmbn003306	3	C25H32O11	Clemastanin A	Others	172670-47-2	12528	15851	17675	81860	98786	126540	52318	73442	70714	46014	46934	63116
Lmxn008846	4	C11H18O3	Hydroxydihydrobovolide	Others	6067-11-4	252490	181050	191740	120580	104400	158530	349810	586220	430410	168510	151260	229160
pmp001282	4	C28H50NO7P	Propyl 2-(trimethylammonio)ethyl phosphate	Others	-	68522	50402	73111	83499	108420	100690	204500	270430	209390	306840	311590	254850
pmn001380	5	C9H16O4	Eucommiol	Others	55930-44-4	79226	128640	97277	515970	1470600	1100800	240170	428100	727010	510340	1052900	1795500
HJN012	5	C20H26O7	4,7,9,9'-Tetrahydroxy-3,3'-dimethoxy-8-O-4'-neolignan	Others	-	9	9	9	9	9	9	9	9	9	22431	13160	16535
Cmyp007180	6	C11H16O2	Dihydroactinidiolide	Others	17092-92-1	104920	66875	139230	20057	20333	25226	44370	40688	48022	30177	28042	47577
MWSCX003	6	C15H22O2	7α-H-9(10)-ene-11,12-epoxy-8-oxoeremophilane*	Others	-	100470	99693	165990	14556	12670	14945	10405	5950.8	9646.5	49885	47094	114130
MWSCX002	6	C15H22O2	7β-H-9(10)-ene-11,12-epoxy-8-oxoeremophilane*	Others	-	108110	109490	188800	18685	20728	17250	8311.2	8865.5	11739	40736	52390	117230
Cmrn002205	6	C15H22O8	Bartsioside	Others	62133-72-6	3781600	3315700	3581200	514680	533020	516470	405740	271980	426960	158500	173980	205950
Jmlp004238	6	C19H30O7	Byzantionoside A	Others	189109-41-9	615030	834720	843820	162090	174810	211340	111790	67709	183080	33980	58452	74123
pmn001423	6	C19H30O8	Roseoside	Others	54835-70-0	1121400	894940	1018700	9	9	9	73474	40296	54080	9	9	9
HJAP088	6	C30H46O3	Ganoderiol F	Others	114567-47-4	551410	529860	372090	9	9	9	9	9	9	9	9	9
mws0120	6	C8H20NO6P	Choline Alfoscerate	PC	28319-77-9	143290	179890	220960	90215	100870	81325	91712	66907	106220	151860	151890	79324
pmb0496	1	C15H22N4O3	N-Feruloylagmatine	Phenolamine	-	66205	13152	14990	7775.5	3288.4	173820	9	9406	9	9	9	9
pma0702	1	C29H39N3O8	N1,N8-Bis(sinapoyl)spermidine	Phenolamine	-	185160	148170	127990	116820	196560	168650	14925	55059	28933	113950	112210	108080
Lmgp000796	3	C8H7NO2	4-Hydroxymandelonitrile	Phenolamine	13093-65-7	1722900	845810	1683300	18699000	18373000	21054000	6934700	9831400	12234000	7706200	8325200	12749000
MWStz070	3	C9H11NO3	N-(2-Hydroxy-4-methoxyphenyl)acetamide	Phenolamine	58469-06-0	1032000	573460	1348700	10913000	8459200	14543000	3754600	5993900	9498800	5227700	5207900	7671900
Lmmp003443	3	C28H38N4O6	Dicaffeoylspermine	Phenolamine	-	9231	12554	4404.1	37811	36444	55260	15852	11973	12365	19972	16250	24751
pme2292	4	C4H12N2	Putrescine	Phenolamine	110-60-1	156520	233320	168250	153270	116400	85382	325260	318540	227770	336770	188310	153890
Lmhp005550	6	C24H28N2O6	N,N'-Diferuloylputrescine	Phenolamine	42369-86-8	33376	16308	25675	3503.6	5766.6	4305.8	9427	6824.1	10604	3614.5	1791.5	3115.6
Lmhn102068	1	C13H12O8	2-O-Caffeoylmalic acid	Phenolic acids	53755-04-7	27493	20566	34100	29790	20796	26157	2481.3	4893.3	3203.3	13438	7023.2	31954
mws0179	1	C17H20O9	Chlorogenic acid methyl ester	Phenolic acids	29708-87-0	15098	21021	28844	28526	34134	51878	12001	14957	16141	8069.9	9645	27723
Cmjn004337	1	C18H26O10	Benzyl-(2''-O-xylosyl)glucoside*	Phenolic acids	-	121650	212480	187720	190140	270400	286770	110490	104330	143350	113120	98188	243770
pmn001707	1	C30H46O5	Quillaic acid	Phenolic acids	631-01-6	23145000	11792000	18979000	41828000	23243000	4436700	764480	3077900	2178100	6002600	5105800	3993200
Lmgn001670	2	C7H6O3	Salicylic acid	Phenolic acids	69-72-7	192100	50018	126050	22621	33630	31622	43850	48170	43898	80207	100160	127900
mws2212	2	C9H8O4	Caffeic acid	Phenolic acids	331-39-5	1822000	1361000	1980200	463950	370090	508690	322240	288100	348320	870870	2259900	2867300
Lmlp001436	2	C9H10O4	Dihydrocaffeic acid	Phenolic acids	1078-61-1	12422	15608	16111	12628	5660	13521	10204	6772	9447.8	21596	24735	30239
mws0014	2	C10H10O4	Ferulic acid	Phenolic acids	537-98-4	47217	37230	18165	9038.2	20802	18802	7135.8	19424	5086.1	31658	28666	32052
pmb3142	2	C13H16O8	Salicylic acid-2-O-glucoside*	Phenolic acids	10366-91-3	8070100	9118800	13753000	3978000	3738100	5389300	1949100	1975400	3918800	7781200	9263500	14361000
Lmtn002233	2	C15H20O8	Androsin*	Phenolic acids	531-28-2	322230	303830	307520	175510	108860	270120	29904	22845	66822	138940	172770	447820
Lman002731	2	C15H18O9	Grevilloside F	Phenolic acids	1094004-50-8	1775100	2019000	2397500	922830	626120	830580	340980	230690	310180	1728000	1491800	1565000
Zmln000899	2	C15H20O9	Syringaldehyde-4-O-glucoside*	Phenolic acids	-	176240	202690	114420	131620	58869	66988	23832	18793	28188	224690	122730	189620
Cmzn005251	2	C21H22O10	6-O-Caffeoylarbutin*	Phenolic acids	136172-60-6	225890	298680	233900	185480	145590	163540	108030	81053	98398	257980	304060	266590
Lmsn002288	2	C21H28O14	1-O-Caffeoyl-(6-O-glucosyl)-β-D-glucose	Phenolic acids	-	96097	107930	71244	186650	118780	134680	8770.9	10274	12771	123440	158860	167720
pme1816	3	C16H18O9	Neochlorogenic acid (5-O-Caffeoylquinic acid)*	Phenolic acids	906-33-2	2028000	2393100	4717200	41995000	32877000	26663000	6223800	5731000	9191800	17268000	15011000	20954000
Hmmn002544	3	C16H20O9	Ferulic acid-4-O-glucoside*	Phenolic acids	117405-51-3	62887	90887	31887	804080	490090	491410	102460	66215	157180	308760	266810	287800
pma3724	3	C17H20O9	1-O-Feruloylquinic acid*	Phenolic acids	-	17082	27153	34705	148010	160570	258970	69262	62384	56073	98214	84250	161720
pmb0752	3	C17H20O9	3-O-Feruloylquinic acid*	Phenolic acids	1899-29-2	16118	30112	67289	2489700	2508400	3097700	975130	1049900	858630	2261000	2090600	3079000
Li512113	3	C20H20O12	Maleoyl-caffeoylquinic acid	Phenolic acids	-	42977	48209	36820	84374	161680	57171	74971	89379	95021	83004	55119	71426
pmb2654	3	C19H27NO12	Anthranilate-1-O-Sophoroside	Phenolic acids	-	1324700	990020	553380	4796000	5711900	6252600	2979300	4855100	3710000	3124200	2814700	2752100
Zmhn000785	3	C19H32O16	Di-O-Glucosylquinic acid	Phenolic acids	-	226580	205390	126830	1196500	1518600	1362900	255480	320600	177660	284770	486790	298100
Lmhn001650	4	C11H10O8	p-Hydroxybenzoyltartaric acid	Phenolic acids	-	25478	17858	36598	15546	18002	20968	27567	39588	51011	20071	19510	36964
pmb3068	4	C16H18O8	1-O-p-Coumaroylquinic acid	Phenolic acids	-	19734	17514	30237	196230	238200	125490	382200	336970	313140	430100	411760	555590
pmb3056	4	C16H20O9	Homovanilloylquinic acid	Phenolic acids	-	3342.9	6366.9	5174.9	16024	16250	8851.1	60570	53332	62298	63623	54680	60179
pmb0069	5	C7H7NO	Benzamide	Phenolic acids	55-21-0	22160	17855	22545	56054	73916	81759	37929	75991	87444	139220	135160	179760
mws0628	5	C7H6O2	4-Hydroxybenzaldehyde	Phenolic acids	123-08-0	110790	63409	77884	259860	630150	365180	176850	294900	307280	539040	770730	981820
Lmgp002593	5	C7H6O2	3-hydroxybenzaldehyde	Phenolic acids	100-83-4	51396	35614	79009	87049	133580	184730	54414	81896	100930	171150	124450	196690
Hmgn001653	5	C7H6O3	Protocatechuic aldehyde*	Phenolic acids	139-85-5	60959	40194	59223	96445	192740	156490	46639	141040	179460	98420	137600	266980
mws0749	5	C7H6O3	4-Hydroxybenzoic acid*	Phenolic acids	99-96-7	17840	47225	60782	107410	230980	213350	101300	139560	189620	143210	274450	386100
Lmbn002739	5	C9H8O3	3-Hydroxycinnamic Acid*	Phenolic acids	14755-02-3	12640	12826	10536	108630	210410	138340	36066	68073	92167	151530	155300	213070
Lmbn002648	5	C9H8O3	α-Hydroxycinnamic Acid*	Phenolic acids	5801-57-0	10173	9346	9016	50936	148880	111320	18432	35892	69468	75590	116060	152010
pme3083	5	C8H7NO3	2-(Formylamino)benzoic acid	Phenolic acids	3342-77-6	18675	10994	9887.8	69894	43373	66693	32992	22558	39880	78140	102170	120640
mws0028	5	C8H8O4	Vanillic acid	Phenolic acids	121-34-6	27149	26825	41630	16580	58419	28444	12937	25732	37614	39498	83214	102900
pmb2795	5	C10H10O3	4-Methoxycinnamic acid	Phenolic acids	830-09-1	2584	3129.7	1922.4	13110	12756	13671	4291.1	4082.9	8098.8	12960	14617	19908
mws0027	5	C9H10O5	Syringic acid	Phenolic acids	530-57-4	10214	6257.1	6822.2	28314	96023	49818	19763	50654	59487	60299	127020	214990
mws0853	5	C11H14O4	Sinapyl alcohol	Phenolic acids	537-33-7	24698	6112	13221	22634	22102	34218	5813	5834	19529	13014	25823	46091
Lmhn002926	5	C13H12O7	p-Coumaroylmalic acid	Phenolic acids	-	35997	16292	31723	80836	53979	73712	64674	48054	64333	121510	123160	116140
Zmhn001358	5	C13H16O8	4-O-Glucosyl-4-hydroxybenzoic acid*	Phenolic acids	-	480080	541540	646000	682080	654830	760610	296530	368090	591420	958950	900600	1250100
pmb0751	5	C16H16O7	Trans-5-O-(p-Coumaroyl)shikimate	Phenolic acids	-	12741	17528	24406	87846	37294	118950	31177	74099	94307	312280	578100	726260
pmb3075	5	C16H16O7	3-O-p-Coumaroylshikimic acid	Phenolic acids	-	9	9	9	11805	9	17896	5424	7018	18977	52538	89416	115270
Hmhn003067	5	C15H18O8	Phenylpropionic acid-O-β-D-glucopyranoside*	Phenolic acids	-	354170	435360	317010	1368100	938520	1920300	52564	112420	137680	821750	1367700	3573400
Lmsn003111	5	C15H18O8	1-O-p-Coumaroyl-β-D-glucose	Phenolic acids	7139-64-2	151100	184080	168030	2690500	1714500	5109900	214740	193540	778850	3444500	5577000	19991000
pmn001421	5	C16H18O8	3-O-p-Coumaroylquinic acid*	Phenolic acids	87099-71-6	283390	231330	366530	771770	701800	1076600	127980	251620	547510	994750	1462100	2290100
pmb3074	5	C16H18O8	5-O-p-Coumaroylquinic acid*	Phenolic acids	1899-30-5	330770	213450	354180	603650	634690	1244500	141800	308920	550400	1259200	1253600	2612200
Hmcn004128	5	C16H20O8	P-Methoyxcinnamate glucoside	Phenolic acids	-	6832.8	31270	10607	18799	11946	20412	16830	8237.7	6469.2	48443	82469	62274
Zmhn001793	5	C15H18O9	6-O-Caffeoyl-D-glucose*	Phenolic acids	-	1636600	2018600	1437200	3437400	2892400	3561000	1355900	1045200	1304200	5040300	4791200	4927900
mws0906	5	C16H22O8	Coniferin	Phenolic acids	531-29-3	1039300	1105600	1012800	2452200	1946200	2019700	621750	539230	680330	3427700	2791600	3603100
Lmtn000940	5	C14H18O10	1-O-(3,4-Dihydroxy-5-methoxy-benzoyl)-glucoside	Phenolic acids	-	218720	232360	208790	495480	355380	293740	122810	77336	110100	581040	469570	376370
pmn001660	5	C20H30O7	Cinncassiol A	Phenolic acids	73599-11-8	9	9	9	41199	37349	47096	10406	17704	28516	43173	50303	51277
HJN003	5	C17H22O10	1-O-Sinapoyl-D-glucose*	Phenolic acids	-	51478	122360	146070	128720	133420	132850	186090	212110	311060	625530	606260	619760
Lmtn002324	5	C19H28O11	Benzyl-(2''-O-glucosyl)glucoside	Phenolic acids	-	18740	18391	15520	132650	80521	102430	9815.9	5319.2	8154.7	147190	138210	120930
Lmhn002683	5	C22H18O11	p-Coumaroylcaffeoyltartaric acid	Phenolic acids	-	45103	32630	58808	651820	483120	816120	214080	179110	213380	1457500	1543900	1326100
Hmcn001296	5	C21H28O13	Cistanoside F	Phenolic acids	97411-47-7	93024	81444	96744	173880	137220	129670	146750	120260	170470	171210	164340	214640
pmb2819	5	C27H38O19	O-Caffeoyl maltotriose	Phenolic acids	-	4318.5	3945	2394.2	12684	10613	5011.9	8064.1	6120	15645	6005.6	10447	14968
mws0180	6	C7H6O4	2,5-Dihydroxybenzoic acid; Gentisic Acid*	Phenolic acids	490-79-9	864250	595950	1170400	102460	191260	138050	64200	121490	152740	225780	204860	317250
mws0639	6	C7H6O4	2,3-Dihydroxybenzoic Acid*	Phenolic acids	303-38-8	2290200	1559700	2918100	286940	392780	238820	180450	251760	309220	540220	629290	744940
mws0183	6	C7H6O4	3,4-Dihydroxybenzoic acid (Protocatechuic acid)*	Phenolic acids	99-50-3	1815000	1326700	2413000	238050	335250	271960	153640	208340	249520	463390	474600	676510
pmb0142	6	C9H8O3	Caffeic aldehyde	Phenolic acids	141632-15-7	63887	35176	107980	8641.9	11262	12139	11703	11661	18161	12173	13560	14958
Lmgp002595	6	C9H10O3	Acetovanillone	Phenolic acids	498-02-2	42312	49234	82332	19125	22088	14819	9	9	9	14429	15114	27028
pme1292	6	C8H8O4	Homogentisic acid	Phenolic acids	451-13-8	73732	81206	88826	31788	22205	37936	40954	40881	45201	40189	36113	26917
Xmgn006542	6	C10H10O4	Dimethyl Phthalate	Phenolic acids	131-11-3	58551	48000	58238	3587	6571.1	4498	5036.3	4292.2	4538	3918.2	2433.8	5907.6
pmb2497	6	C9H10O5	4-Hydroxy-3-methoxymandelate	Phenolic acids	-	315220	224920	258890	57286	45514	45708	173590	180520	218190	110660	99542	79589
pme3443	6	C11H12O4	Sinapinaldehyde	Phenolic acids	4206-58-0	145840	88002	184660	7998.5	9869.9	22368	8564.4	7733	5826.8	8703.4	5359.5	15083
Cmsp002787	6	C11H14O5	3,4'-Dihydroxy-3',5'-dimethoxypropiophenone*	Phenolic acids	136196-47-9	1931800	1840100	2606900	75620	92464	119260	68230	83900	79633	213580	146450	143050
pmp000086	6	C13H16O6	1-Feruloyl-sn-glycerol	Phenolic acids	-	33795	53427	50069	9	9	9	9	9	9	9	9	9
pme3472	6	C12H16O7	Arbutin	Phenolic acids	497-76-7	53130	61676	113520	11542	12042	14082	8371.9	7581.1	12143	18291	20047	22417
pmn001687	6	C13H12O8	Cis-Coutaric acid	Phenolic acids	67920-37-0	343950	290290	417530	9	9	9	9	9	9	9	9	9
Zmhn001926	6	C13H16O8	1-O-Salicyl-D-glucose*	Phenolic acids	60517-74-0	7756400	6293900	7773700	5010000	4010000	4475200	2517600	2460600	3187800	3235300	3806000	5673100
Hmtn001302	6	C13H16O8	Glucosyloxybenzoic acid*	Phenolic acids	-	8223000	6664500	8493400	5244100	3870700	4661900	2453300	2471200	3376000	3056200	3366000	5385300
Zmhn000892	6	C13H18O8	4-O-Glucosyl-3,4-dihydroxybenzyl alcohol	Phenolic acids	-	781790	922100	1029400	114050	106470	127220	47469	40723	54350	227310	189900	249060
Hmqn000843	6	C13H18O8	Tachioside	Phenolic acids	109194-60-7	13098000	14931000	16120000	1381900	1497300	2178300	640390	472970	542620	1773000	1846600	1757000
Lmhn003074	6	C14H14O8	Feruloylmalic acid	Phenolic acids	-	43951	41855	47021	22534	22608	18980	8083.8	9638.5	6967.8	7268.2	5794.6	8233.8
Lmmn002179	6	C14H18O8	Methyl salicylate-2-O-glucoside	Phenolic acids	10019-60-0	490200	411890	476080	265690	182940	220170	182740	182460	185450	227820	260880	275770
pmb2871	6	C13H16O9	1-O-Gentisoyl-D-glucoside*	Phenolic acids	23445-11-6	23479000	21170000	23226000	8035800	6445000	7225600	10603000	11828000	12528000	11912000	10217000	10243000
pmn001367	6	C13H16O9	Protocatechuic acid-4-O-glucoside*	Phenolic acids	-	17277000	14523000	19030000	5601300	4299300	4562100	6128500	6226600	7836800	6881500	5657900	6070700
Zmtn001661	6	C14H20O8	Vanilloloside*	Phenolic acids	74950-96-2	15888000	14988000	17974000	5560600	4406500	5105900	6858800	6535600	8164800	7702900	6445700	6607800
Hmtn001120	6	C14H20O8	5-(2-Hydroxyethyl)-2-O-glucosylphenol*	Phenolic acids	-	3817200	3585200	4479500	1187800	973910	940970	986990	1059800	1243000	1499500	1422200	1405400
pmn001553	6	C14H20O8	Cimidahurinine*	Phenolic acids	142542-89-0	3974000	3579500	4542300	1279200	1136700	1098200	1069600	1073900	1334600	1564200	1531300	1571800
Zmhn002301	6	C15H18O8	p-Coumaric acid-4-O-glucoside	Phenolic acids	117405-48-8	5256600	7003300	5062500	515370	518260	607170	607060	437930	585420	400990	400860	455530
Hmsn002272	6	C15H20O8	Demethyl coniferin*	Phenolic acids	-	323080	387730	700390	31260	32807	49312	43504	20826	40071	18633	19755	20197
Lmmn003663	6	C14H18O9	5-Glucosyloxy-2-Hydroxybenzoic acid methyl ester*	Phenolic acids	-	1380700	1467000	1303200	497890	509020	531090	466450	588910	441290	352790	419040	372390
Zmhn001883	6	C14H18O9	Vanillic acid-4-O-glucoside	Phenolic acids	32142-31-7	3428000	3171500	3130600	485200	484190	489620	255180	249580	363240	153340	161070	196900
Lmtn002565	6	C14H18O9	1-O-Vanilloyl-D-Glucose*	Phenolic acids	-	162940	182870	164660	47240	52844	62474	61673	70116	65636	45158	52371	51388
pmn001517	6	C15H22O8	3,4,5-Trimethoxyphenyl-1-O-Glucoside*	Phenolic acids	-	48955000	50815000	49175000	7031100	6951800	9829800	3507700	3809100	4970000	8187200	7349100	9359100
Lmfn000604	6	C13H16O10	6-O-Galloyl-D-glucose*	Phenolic acids	13186-19-1	4022900	4581800	5591000	753260	627110	812190	335660	335980	333560	435640	457740	433810
pmn001518	6	C13H16O10	1-O-Galloyl-D-glucose*	Phenolic acids	58511-73-2	9069000	8693000	10300000	898760	717110	806860	801410	835110	1000900	893140	715880	873190
Hmln000659	6	C13H16O10	3-O-Galloyl-D-glucose*	Phenolic acids	-	3743900	4298500	5756500	620890	526120	684730	294150	316370	319270	402560	440870	361950
Lmmn001294	6	C14H20O9	Koaburaside*	Phenolic acids	41653-73-0	5215200	4714400	6838100	480110	385380	538660	477810	519200	540020	782830	746630	818070
Jmwn002117	6	C14H20O9	2-(3,4-dihydroxyphenyl)ethanediol 1-O-β-D-glucopyranoside*	Phenolic acids	-	2041500	1894800	2544700	180410	148350	206160	159090	136520	176830	290850	110000	127950
Hmln002806	6	C16H16O8	5-O-Caffeoylshikimic acid	Phenolic acids	180981-12-8	18904	33408	46678	15812	7464	13516	9	9	9	9	9	9
Zmpn002553	6	C15H16O9	Cichoriin	Phenolic acids	531-58-8	13682000	15809000	15924000	1766400	552210	1050000	489800	438050	334200	204810	251580	216110
Lmmn000774	6	C15H20O9	Dihydrocaffeoylglucose*	Phenolic acids	-	8222100	9362600	8801500	4663600	3468400	4231400	2831200	2254200	2952100	5386600	5071100	5432600
mws0748	6	C16H18O9	1-Caffeoylquinic acid*	Phenolic acids	1241-87-8	2583200	2929600	3187800	9	9	9	9	9	9	9	9	9
mws0178	6	C16H18O9	Chlorogenic acid (3-O-Caffeoylquinic acid)*	Phenolic acids	327-97-9	17689000	28544000	37209000	11078000	10387000	8218100	1351300	1168000	1925000	4516500	6160600	6450800
mws2108	6	C16H18O9	Cryptochlorogenic acid (4-O-Caffeoylquinic acid)*	Phenolic acids	905-99-7	4602500	8161900	9728300	1898200	2591000	2044700	326060	210770	337360	1493800	1798900	1214100
Zmhn002422	6	C16H20O9	1-O-Feruloyl-D-Glucose*	Phenolic acids	-	1352900	1813000	1198500	58879	70029	115780	108050	125810	128000	49606	54370	82652
pmb3107	6	C15H20O10	Glucosyringic Acid	Phenolic acids	-	2676800	2507500	3631000	400240	410840	453420	210470	181180	196400	322810	320400	440260
Lmbp002309	6	C17H22O9	Sinapaldehyde-4-O-Glucoside	Phenolic acids	154461-65-1	1916500	2325500	1191100	9	9	9	52016	63067	49489	21801	25316	17713
pmb3317	6	C16H20O10	Quinacyl syringic acid	Phenolic acids	-	228570	230810	351980	9	9	9	33464	28494	27472	9	9	9
mws0011	6	C17H24O9	Syringin	Phenolic acids	118-34-3	930920	640130	825910	270160	296280	263180	375490	336600	344210	148470	245340	215550
Lmap001661	6	C17H24O9	Grevilloside C	Phenolic acids	1094004-47-3	38367	112440	92799	28403	17083	29386	7110	5575	7608.3	34282	35648	41094
Zmhn002227	6	C17H22O10	4-O-Glucosyl-sinapate*	Phenolic acids	-	1501600	1539500	1299600	180720	262300	199560	129490	135000	177760	161650	187710	162260
Lmzn001582	6	C18H28O9	5'-Glucosyloxyjasmanic acid	Phenolic acids	-	80784	57732	67911	48279	33635	49395	18830	44716	41413	21297	27714	19071
Lmhn002574	6	C20H16O11	Caffeoyl(p-Hydroxybenzoyl)tartaric acid	Phenolic acids	-	662270	397520	384120	20326	16127	49640	23819	10378	13664	18523	11142	20132
Cmzn005970	6	C21H22O10	Dunalianoside A*	Phenolic acids	-	197280	91758	205610	89304	59152	140050	20772	33681	32511	36360	41773	86422
Cmzn005999	6	C21H22O11	Dunalianoside B*	Phenolic acids	-	1636200	1511700	2348300	454840	286920	523300	143280	126860	204330	156770	203530	218220
Cmzn004594	6	C21H22O11	Dunalianoside C*	Phenolic acids	-	925440	1096400	692330	206500	145410	192170	275030	201220	224170	121830	118580	142290
mad2085	6	C22H18O11	Caffeoyl-p-coumaroyltartaric acid	Phenolic acids	-	15315	17278	19350	6021.2	5294.2	5400	1250.5	4597	3257.5	3305.8	3784.3	2592.3
Lmhn002321	6	C21H18O12	Vnilloylcaffeoyltartaric acid	Phenolic acids	-	46768	44522	33240	17982	15669	19560	16009	16224	12230	32278	16050	25468
pmb3066	6	C22H26O12	5-O-p-Coumaroylshikimic acid O-glucoside*	Phenolic acids	-	90957	132480	93343	15814	24361	40288	13457	10193	7794.4	17571	8410.6	14839
pmb3072	6	C22H26O12	3-O-p-Coumaroylshikimic acid-O-glucoside*	Phenolic acids	-	143650	173350	128660	12607	19843	11906	17166	19822	27041	16111	14261	7685.8
Zmln000668	6	C19H26O15	Monogalloyl-diglucose	Phenolic acids	-	142880	162990	220470	15396	15562	8468.6	14455	17984	20220	22483	13487	14106
Lmsn004322	6	C24H24O12	1,6-Di-O-caffeoyl-β-D-glucose	Phenolic acids	-	156890	289770	143920	9	9	9	10120	6537.8	10752	9	9	9
pmn001710	6	C24H26O13	Rosmarinic acid-3'-O-glucoside	Phenolic acids	910028-78-3	366620	354720	239420	61595	52375	84145	48972	49738	92468	33966	21342	22949
mws1153	6	C31H38O16	2'-Acetylacteoside	Phenolic acids	94492-24-7	63049	49878	49234	27008	13335	15612	3993.1	12720	5973.7	8287.2	5924.9	8345
Lmgn002253	6	C31H36O18	Syringoylcaffeoylquinic acid-D-glucose	Phenolic acids	-	2480700	4483600	4613800	2655800	1479900	1215600	113230	92862	153940	1092900	1164500	1223000
pmp001198	3	C6H13NO2	6-Deoxyfagomine	Piperidine alkaloids	197449-09-5	696760	461120	1601000	11498000	11836000	11407000	3665700	8164100	10320000	5336100	9177100	10601000
pmb1096	3	C8H7N	Indole	Plumerane	120-72-9	9	9	9	287250	238190	270740	56537	98114	158440	95030	146630	183100
Hmmp002124	3	C9H7NO	Indole-3-carboxaldehyde	Plumerane	487-89-8	8318.8	3153.2	27342	236760	219270	280650	40837	97401	133660	69555	97516	159940
pmb0819	3	C10H8N2	3-Indoleacetonitrile	Plumerane	771-51-7	9	9	9	58005	78094	66645	24037	43055	40971	31973	41662	62698
pme2836	3	C10H11NO2	5-Hydroxytryptophol	Plumerane	154-02-9	10156	11603	11312	36712	26392	51870	12660	21620	32056	18175	13293	32843
Hmmp001310	3	C11H9NO2	3-Indoleacrylic acid	Plumerane	1204-06-4	1315800	358280	2539100	53060000	44452000	62743000	8094600	17839000	27916000	12345000	20003000	31351000
pme2244	3	C11H11NO2	3-Indolepropionic acid	Plumerane	830-96-6	9	9	9	65712	41317	77207	10888	21033	36041	14108	40007	34817
Zmbp002538	3	C11H12N2O2	1-Methoxy-indole-3-acetamide	Plumerane	-	167860	41590	349970	8259200	6386200	10664000	1009200	2283400	3571700	1689800	2649700	4396500
pmb0818	3	C11H11NO3	Methoxyindoleacetic acid	Plumerane	3471-31-6	44008	15404	82499	1889800	1319900	1981100	227520	524090	784340	352730	595480	952620
mws0005	5	C10H12N2	Tryptamine	Plumerane	61-54-1	9	193500	315850	3323800	3483900	4776400	13858000	23139000	31533000	51546000	44799000	66313000
mws1417	5	C9H7NO2	Indole-3-carboxylic acid	Plumerane	771-50-6	17804	17957	17608	25040	50831	34557	17936	14889	15138	20036	55817	42605
pme0432	1	C30H24O12	Procyanidin A2	Proanthocyanidins	41743-41-3	96740	93141	91775	137560	72968	89055	9502.6	12172	12729	29389	24134	24364
mws0836	1	C30H26O12	Procyanidin B1	Proanthocyanidins	20315-25-7	3026000	1787000	1944900	2749500	1473700	1606500	276630	224040	268340	391200	356880	320690
pme0436	1	C30H26O12	Procyanidin B3*	Proanthocyanidins	23567-23-9	23677000	22431000	23379000	23631000	16185000	17400000	7539200	5124800	7939700	10018000	8490100	8594700
pmn001667	6	C30H26O12	Procyanidin B4*	Proanthocyanidins	29106-51-2	13292000	13308000	13388000	10430000	6298400	6285600	1771900	1237000	1741600	3168700	2935000	2595500
pme0434	6	C30H26O12	Procyanidin B2*	Proanthocyanidins	29106-49-8	25306000	23334000	22102000	22691000	14307000	17103000	7082200	5241800	7621700	9999400	9127100	8576400
HJN074	6	C31H28O12	Procyanidin A6	Proanthocyanidins	-	78341	64823	62738	41178	22838	28202	4176.1	2068.1	2843.5	9430.8	16573	19195
HJN046	6	C45H36O18	Aesculitannin A	Proanthocyanidins	-	470260	315370	218430	187960	154740	168510	107740	34126	74133	135690	87164	85376
pmn001647	6	C45H38O18	Procyanidin C2	Proanthocyanidins	37064-31-6	2052700	1843100	2341300	1562100	1107000	1088500	585600	327350	465660	706240	542450	524820
pmn001646	6	C45H38O18	Procyanidin C1	Proanthocyanidins	37064-30-5	8247600	7933400	7307800	6432700	4603300	5301200	1873700	1226500	1852200	2959400	2661800	2569900
MWS3270	6	C7H5NO4	Quinolinic Acid	Pyridine alkaloids	89-00-9	603740	557480	885900	352670	223880	275640	304900	213550	226320	240090	167740	143920
Zmsp000878	3	C9H11NO3	4-Hydroxy-5-(2-oxo-1-pyrrolidinyl)benzoic acid	Pyrrole alkaloids	-	326710	196660	416540	3040400	2266100	3876900	1109300	1507900	2629100	1448800	1474700	2099300
MWStz040	4	C5H9NO2	Pterolactam	Pyrrole alkaloids	38072-88-7	8055400	5737900	13384000	17533000	16019000	18617000	19220000	21503000	25352000	12789000	11805000	13576000
Zmsp001834	6	C8H8O4	2,6-Dimethoxy-1,4-benzoquinone	Quinones	530-55-2	2663100	3028700	3008000	290500	307140	389630	183390	159590	246300	296610	303610	399470
pme0516	1	C6H12O6	Inositol	Saccharides and Alcohols	87-89-8	2227000	2239800	2607000	4511500	4862500	5248500	1652700	1672100	1532800	1900400	2071300	1999700
pmb3079	1	C8H16NO9P	N-Acetyl-D-glucosamine-1-phosphate	Saccharides and Alcohols	6866-69-9	188840	198040	179220	229370	182150	240170	106260	98505	100810	112200	80726	89344
pme3311	1	C6H14O12P2	D-Fructose-1,6-biphosphate	Saccharides and Alcohols	488-69-7	50822	52549	70768	133630	148190	168080	38632	30541	39730	49955	43208	47406
Zmgn000447	2	C3H7O7P	3-Phospho-D-glyceric acid	Saccharides and Alcohols	820-11-1	637620	632520	642970	508750	421260	512160	321670	314830	283850	436940	592360	571790
mws1595	3	C6H12O5	D-Fucose	Saccharides and Alcohols	3615-37-0	2581.7	6303.7	3677.6	11690	17033	10670	18487	14654	4134.2	10418	14242	6115
pme0534	3	C6H12O7	Gluconic acid	Saccharides and Alcohols	526-95-4	548070	690900	515030	1499400	1362500	1149300	639100	671770	680890	1178100	993940	988250
Zmyn000083	3	C6H14O12P2	D-Glucose 1,6-bisphosphate	Saccharides and Alcohols	10139-18-1	62178	61118	45903	130980	143700	119350	92379	122800	101610	122510	126100	115140
mws2523	3	C12H23O14P	Trehalose 6-phosphate	Saccharides and Alcohols	4484-88-2	59191	58156	41413	113070	108530	100790	80227	89564	70745	117880	75366	73134
Lmmn000214	3	C18H32O15	Solatriose	Saccharides and Alcohols	528-40-5	178750	167920	230520	2701300	4054800	3755600	922010	1034000	1068000	1515200	945520	1061800
pme2125	3	C18H32O16	Raffinose	Saccharides and Alcohols	512-69-6	8314.4	12789	6910.8	22581	16898	61810	20034	23974	11297	35857	21220	22089
MWS0442	3	C18H32O16	Maltotriose	Saccharides and Alcohols	1109-28-0	16318	5058.6	9724.5	90736	67821	119640	14190	15780	24096	17323	14683	23702
pme0500	3	C18H32O16	D-Melezitose	Saccharides and Alcohols	597-12-6	6550.5	5136.1	5680.5	16222	17692	32426	6015	9938.8	7888.5	13424	16478	13652
mws1589	3	C18H32O16	D-Panose	Saccharides and Alcohols	33401-87-5	7594.2	14655	9	22145	35286	25977	11526	18856	8356.2	9199.4	16931	17317
pmb2653	3	C24H42O20	D(+)-Melezitose O-rhamnoside	Saccharides and Alcohols	-	6086.8	4767	5685.6	65866	82151	152140	8248.9	15201	18099	10891	12100	18609
mws0214	4	C6H14O6	D-Sorbitol	Saccharides and Alcohols	50-70-4	2283	2400	1810	1593	1424	1607	205330	229150	186560	205290	211050	181110
mws1164	4	C6H12O6	D-Fructose*	Saccharides and Alcohols	57-48-7	424140	549870	264780	423950	386230	469560	997740	880450	706170	1045700	775460	622000
mws4170	4	C6H12O6	D-Glucose*	Saccharides and Alcohols	50-99-7	535830	467660	272240	437620	341540	466320	851890	811620	526300	1117900	804760	652110
MWSmce576	4	C6H12O6	L-Glucose*	Saccharides and Alcohols	921-60-8	18413000	19387000	10502000	26710000	21926000	24132000	35014000	32940000	30525000	36234000	30334000	29802000
mws1090	5	C6H13O9P	Glucose-1-phosphate*	Saccharides and Alcohols	59-56-3	3345300	3095600	2881600	7310100	6336400	6453900	4613200	4578500	3822300	7984800	7186100	6655100
mws0866	5	C6H13O9P	D-Glucose 6-phosphate*	Saccharides and Alcohols	56-73-5	3055400	2867600	2411200	6112300	5955300	6040600	4264600	4036800	3482100	7203800	5970000	5133600
MWS2442	5	C6H13O9P	D-Fructose 6-Phosphate*	Saccharides and Alcohols	643-13-0	1934800	1870600	1619800	4165500	4055100	4046800	2842000	2736500	2320900	4717200	4269900	3660900
pma0134	6	C4H8O4	D-(-)-Threose	Saccharides and Alcohols	95-43-2	21253	66278	51951	9	9	9	9	9	9	9	9	9
mws0889	6	C4H8O5	D-Threonic Acid	Saccharides and Alcohols	-	1170900	1333700	940400	318890	403810	361790	493590	566240	639960	503210	556000	487580
ML10171848	6	C5H8O5	D-Arabinono-1,4-lactone	Saccharides and Alcohols	-	146450	148070	164140	47709	36280	40614	98333	97704	75603	77616	53200	75690
mws0213	6	C5H12O5	Ribitol	Saccharides and Alcohols	488-81-3	27444	46961	32027	10543	23351	22425	6298.3	8339.6	7174.3	17181	21225	17650
mws0438	6	C5H12O5	L-Arabitol*	Saccharides and Alcohols	7643-75-6	17193	22005	17784	9004.8	4774.9	16203	7516.7	7925	6058.3	7492.2	11060	6862.1
mws1155	6	C6H14O6	Mannitol*	Saccharides and Alcohols	69-65-8	62834	52303	46794	27767	25750	19098	14001	12321	14804	18649	14818	13031
pme2237	6	C6H14O6	Dulcitol*	Saccharides and Alcohols	608-66-2	229840	250300	184830	81010	91937	94937	61860	62512	57634	67823	63781	78260
mws4174	6	C8H15NO6	N-Acetyl-D-mannosamine	Saccharides and Alcohols	7772-94-3	22368	15309	26778	8469.4	4423.8	7597.3	10279	6839.5	9868.7	20131	12995	11619
mws2608	6	C8H15NO6	N-Acetyl-D-galactosamine	Saccharides and Alcohols	1811-31-0	44357	36329	52981	15722	7566.9	14623	29269	30377	25561	16985	17876	25694
pmb3081	6	C6H11PO11	Glucarate O-Phosphoric acid	Saccharides and Alcohols	-	2844700	3429500	5851300	392950	303760	374980	2683900	2543600	3221900	1274500	1237900	1115100
pme3163	6	C7H15O10P	D-Sedoheptuiose 7-phosphate	Saccharides and Alcohols	2646-35-7	26676000	27294000	30231000	5244000	3611000	5153400	10027000	11708000	12185000	6918800	5214900	4808300
MWSmce096	2	C15H22O	Nootkatone	Sesquiterpenoids	4674-50-4	296440	278530	457470	73349	100450	89929	47454	51633	76649	196330	229140	341190
Zmsn001980	3	C21H28O8	Ixerisoside D	Sesquiterpenoids	-	48684	5157.7	205540	48352000	35703000	60747000	2022300	9689400	18548000	2822100	11085000	17302000
Jmcp010061	5	C15H22O2	costic acid	Sesquiterpenoids	3650-43-9	9	9	9	9	9	9	9	9	9	23462	22901	53094
MWSmce591	6	C15H22O2	Curcumenol	Sesquiterpenoids	19431-84-6	120060	122290	210090	24685	34651	32769	14345	9336.5	14279	64100	61929	112020
pmp001054	6	C17H24O11	Gardenoside	Sesquiterpenoids	24512-62-7	138200	132440	96260	23759	27396	17222	47702	46886	28552	31100	27780	25555
pmb2221	5	C18H39NO3	4-Hydroxysphinganine	Sphingolipids	554-62-1	287810	410080	341070	532730	387210	760300	357740	461260	541840	869840	827040	1531100
Lmfp004911	1	C39H65NO12	γ-Tomatine	Steroid alkaloids	81037-16-3	42118	34669	26046	74500	73503	92687	17919	17466	19024	23291	17791	32780
Hmbn004734	6	C29H44O4	30-Norhederagenin	Steroidal saponins	117654-06-5	77574	81711	56423	9	9	9	9	9	9	9	9	9
Lmgp004223	3	C14H12O3	Trans-resveratrol	Stilbene	501-36-0	19193	19794	5386.4	62047	52276	74606	13778	20670	43948	58204	27542	48677
Zmhn001970	3	C20H22O8	Piceid	Stilbene	27208-80-6	183510	183300	186760	406610	277600	334940	143770	118380	152710	293810	283660	249520
pma6625	4	C20H22O9	E-3,4,5'-Trihydroxy-3'-glucosylstilbene*	Stilbene	-	6637.2	22849	2442.7	10511	8343.2	2934.7	48029	53411	46657	104490	34861	25658
pmn001399	4	C20H22O9	2,4,6,4'-Tetrahydroxy-stilbene-2-O-glucoside*	Stilbene	-	140630	158910	90067	174260	174830	149350	296690	356780	232190	250100	230170	231880
pmn001394	6	C20H22O9	2,3,5,4'-Tetrahydroxystilbene-2-O-glucoside*	Stilbene	82373-94-2	165030	186080	142020	24921	35403	13379	20467	41458	31645	9	9	9
pmp000273	1	C30H26O11	Gambiriin B3	Tannin	76236-90-3	35158	50119	28849	133390	69551	77788	27820	8011.6	16054	37965	14825	23009
pmp000275	1	C30H28O12	Gambiriin A1	Tannin	76250-49-2	112950	107810	109480	308320	161300	213170	20358	16182	19514	50474	53920	49887
pmn001648	1	C45H36O18	Cinnamtannin D1	Tannin	97233-06-2	89464	92905	102900	89664	62063	71396	26709	18298	11251	30322	34354	27686
pmp000101	1	C45H38O18	Arecatannin C1*	Tannin	87727-69-3	1185900	830410	935630	909690	598240	821350	298430	268620	356480	520200	344080	425150
Lmcn003163	6	C28H20O14	Epitheaflavic acid-3-O-Gallate	Tannin	34218-97-8	8623200	6870900	7031100	5454600	2505600	2801900	459120	275380	727790	1494600	1878000	1632800
HJN043	6	C45H36O18	Cinnamtannin B1	Tannin	88082-60-4	166310	196960	154880	115860	87094	110340	26223	23144	19042	33252	43175	20485
pmp000100	6	C45H38O18	Arecatannin B1*	Tannin	79763-28-3	113870	92328	87620	54117	37864	46789	14015	6335.8	8022.3	10075	6108.4	14193
pmp000102	6	C60H50O24	Arecatannin A1*	Tannin	-	160700	80866	138940	103760	75118	82486	60198	26626	46984	44226	38361	42380
pmn001649	6	C60H50O24	Cinnamtannin A2	Tannin	86631-38-1	186010	159050	126670	92126	53120	52124	15253	14752	18801	26925	16257	24162
pmn001650	6	C60H50O24	Cinnamtannin B2	Tannin	88038-12-4	563570	548490	463440	416970	217150	271470	110180	77456	112410	169880	125300	94763
pmp000103	6	C60H50O24	Arecatannin A2*	Tannin	79763-29-4	226200	197100	182280	105660	121060	126570	76367	53303	79425	79815	75353	92694
Lmqp003013	1	C19H30O8	Citroside A	Terpene	120330-44-1	277920	376760	294950	265460	399900	236160	151330	157440	175430	144240	105200	148160
Hmln008119	4	C11H18O3	Robinlin	Terpene	-	229960	156150	163890	105440	86844	141770	296200	520320	371100	150210	131650	206640
Hmln003398	6	C30H48O6	2α,3α,19α,23-Tetraydroxyurs-12-en-28-oic acid*	Terpene	-	2612100	1400300	1966500	1107200	696130	1229300	83613	100850	66695	1171900	1171300	856550
Cmmp006152	1	C29H44O5	Norarjunolic acid	Triterpene	60393-90-0	746300	689400	537540	9	9	4393400	9	25216	9	9	9	9
Hmjn003948	1	C30H48O5	Madasiatic acid*	Triterpene	26532-66-1	7232300	4435100	6222400	14744000	11816000	3450100	453320	1081800	863770	7528900	7536600	5717500
Smpn009230	1	C30H48O5	2α,3α,23-trihydroxyolean-12-en-28-oic acid*	Triterpene	-	7371100	5314200	5974800	14623000	11259000	3632300	434330	1023200	976660	8463100	8160600	6353300
Lmqp008286	1	C30H48O5	Arjunolic Acid*	Triterpene	465-00-9	13709	5114.8	6791.6	18715	21011	8144.2	1509.7	1727.6	1898.4	12463	16500	10591
Lmsn010604	1	C30H46O6	2α,3α,19α-Trihydroxyurs-12-en-23-formyl-28-oic Acid*	Triterpene	-	64334	28106	43830	30898	8296.9	103130	652.95	3460.8	1312	17331	12848	8210.1
Lmsn010896	1	C30H46O6	Pinfaensic acid*	Triterpene	-	69057	25480	52449	27981	8860.3	116300	928.9	3126.4	1027	16094	11547	10979
Cmcp006262	1	C30H48O6	Roxburic Acid	Triterpene	108657-25-6	17488	6764.1	18161	11969	9057.7	53378	3304.7	1621.7	3209.1	3384.3	5788	4500
Hmln003605	1	C30H48O6	Myrianthic acid*	Triterpene	89786-84-5	391350	226500	350290	341160	295270	43135	18339	18540	19140	50402	106820	59029
Lmsn008066	1	C30H48O7	1β,2α,3α,19α,23-Pentahydroxyurs-12-en-28-oic acid	Triterpene	-	82830	56829	62250	97487	56622	66907	27078	26486	35098	44368	40139	34562
Lmsn011830	3	C30H46O5	2α,19α-Dihydroxy-3-oxours-12-en-28-oic acid	Triterpene	176983-21-4	9	9	9	1730000	823570	2888200	9	9	9	662760	433110	1285400
pmp000268	3	C30H46O5	Rosamultic acid	Triterpene	14285-76-4	9	9	9	23673	11254	52706	9	9	9	9911.9	6975.3	17111
Lmyn012274	5	C30H46O4	Semimoronic acid*	Triterpene	102053-38-3	9	9	9	1745.3	3316.7	2254.4	1797.5	2613.8	1193.2	3780.2	5048.3	6465
Hmjp003546	5	C30H48O6	Madecassic acid	Triterpene	18449-41-7	80520	35964	65600	54284	44940	205790	44464	58045	66233	187560	174050	117020
Smpp009887	5	C39H54O7	3-O-trans-p-coumaroylrotundic acid	Triterpene	-	9	9	9	131270	33823	26811	900.37	4294.3	16710	310580	375750	296130
Lmzp009620	5	C39H54O7	2α-Hydroxypyracrenic acid*	Triterpene	-	9	9	9	191780	80877	34676	1940	4409.6	24097	462850	573140	535420
Lmzn106829	6	C30H46O3	Betulonic acid*	Triterpene	4481-62-3	24259	39790	30537	9	9	9	9	9	9	9	9	9
Lmzn006795	6	C30H46O3	Ursonic acid*	Triterpene	6246-46-4	31741	43438	29763	9	9	9	9	9	9	9	9	9
Lmmn009550	6	C30H46O3	Mangiferonic acid*	Triterpene	13878-90-5	32196	51112	30350	9	9	9	9	9	9	9	9	9
Lmsp013456	6	C30H46O3	3β-Hydroxytaraxastan-28,20β-olide	Triterpene	-	825440	690400	498300	1434.5	2074.5	2495.9	3739.9	1849.1	2283.1	1917.7	3070.2	2527.4
Lmzn206829	6	C30H46O3	Oleanonic acid*	Triterpene	17990-42-0	30105	62165	40250	9	9	9	9	9	9	9	9	9
Lmzn006829	6	C30H46O3	3-Ketoursolic acid*	Triterpene	-	30724	60623	42718	9	9	9	9	9	9	9	9	9
Zmjp011592	6	C30H46O3	Kanerodione	Triterpene	-	136130	100670	113060	5319.5	14373	18905	9	9	9	5009.9	5707.9	6456.3
mws4053	6	C30H48O3	Ursolic acid*	Triterpene	77-52-1	785530	984060	953520	16490	21687	60153	23629	10660	10115	8394.1	11989	16108
pmn001700	6	C30H48O3	24,30-Dihydroxy-12(13)-enolupinol*	Triterpene	-	799620	1039700	826510	22371	18108	53139	31688	9393.4	12413	5903.2	10168	14184
Zmjn014062	6	C30H48O3	(23S)-3β-hydroxydammara-21-oic acid 21,23-lactone*	Triterpene	-	598140	984870	973910	17296	19658	50384	29452	8692.6	10637	10096	12379	12980
Lmmn009170	6	C30H48O3	Mangiferolic acid*	Triterpene	4184-34-3	880690	1055700	915020	22176	21399	55987	33127	11380	16607	10597	11247	15529
HJN110	6	C30H48O3	Betulinic acid*	Triterpene	472-15-1	925650	1071200	970020	23622	24164	51892	27566	9041.5	15545	9046.3	12759	15055
Lmmn008971	6	C30H48O3	Isomangiferolic acid*	Triterpene	13878-92-7	441370	379350	242170	9	9	9	9	9	9	9	9	9
Lmdn006811	6	C30H48O3	Soyasapogenol E*	Triterpene	6750-59-0	951430	972470	990760	19291	22439	56904	37040	9994.6	14531	11108	15940	20378
MWSmce052	6	C30H48O3	3-Epiursolic acid*	Triterpene	989-30-0	581400	438760	289730	9	9	9	9	9	9	9	9	9
Zmjp013616	6	C30H50O3	12,13-Dihydroursolic acid	Triterpene	-	389830	364110	270620	9	9	9	9	9	9	9	9	9
Lmsn012627	6	C30H46O4	2α,3α-Dihydroxyurs-12,18-dien-28-oic acid*	Triterpene	-	214300	235500	163930	9	9	9	9	9	9	9	9	9
Lmzn006582	6	C30H46O4	Colubrinic acid*	Triterpene	-	627570	382880	601300	17125	22607	217770	18325	16848	19209	22292	19773	17391
pmn001704	6	C30H46O4	2,3-Dihydroxy 5(6),12(13)diene ursolic acid*	Triterpene	-	215530	239020	163130	9	9	9	9	9	9	9	9	9
pmp000440	6	C30H46O4	Uncargenin D	Triterpene	-	93065	53493	61053	9669.7	10390	8685.7	952.86	643.78	462.79	6128.4	6075.1	3033.3
Lmsn013282	6	C30H46O4	Pomonic Acid	Triterpene	13849-90-6	14223	10280	8695.2	9	9	9	9	9	9	9	9	9
Hmjn008136	6	C30H46O4	Camaldulenic acid*	Triterpene	71850-15-2	4572600	4848700	3559600	9	9	9	21868	10208	12078	9	9	9
pmn001427	6	C30H48O4	Jujubogenin*	Triterpene	54815-36-0	11947000	16252000	14044000	236500	305360	547400	207400	60645	85161	140200	159770	186400
Wmzn006169	6	C30H48O4	Echinocystic acid	Triterpene	510-30-5	22777	24165	24227	9	9	9	9	9	9	9	9	9
pmp000266	6	C30H48O4	3β,19α-Dihydroxyolean-12-en-28-oic acid	Triterpene	-	191750	208980	112590	9	9	9	9	9	9	9	9	9
Lmzn206284	6	C30H48O4	Terminic acid*	Triterpene	-	20242000	14023000	18034000	1287300	2383600	3312400	341470	207190	362070	843820	1327300	1583900
pmn001706	6	C30H48O4	2-Hydroxyoleanolic acid*	Triterpene	26707-60-8	17669000	16568000	18230000	1215300	2151900	2899000	300390	176340	310810	718920	1169900	1443300
Lmzn006169	6	C30H48O4	Pomolic acid*	Triterpene	13849-91-7	14350000	24452000	14923000	285660	323480	604730	179290	64612	118870	133370	247320	187260
Lmzn006284	6	C30H48O4	2α-Hydroxyursolic acid*	Triterpene	-	14124000	10403000	15252000	1688700	3125800	7549500	409650	253030	529640	1971000	2344200	2576400
Zmpn008194	6	C30H48O4	Corosolic acid*	Triterpene	4547-24-4	20964000	16985000	19297000	1358300	2351900	3486000	312990	203480	331830	858960	1320900	1720900
Lmzn106284	6	C30H48O4	Alphitolic acid*	Triterpene	19533-92-7	18207000	14869000	17043000	1302200	2316500	2945100	334670	179060	350820	841450	1326700	1628200
Zmjn012003	6	C30H48O4	Gypensapogenin F*	Triterpene	-	20193000	16831000	20540000	1353200	2392600	3312300	374200	202580	370700	870900	1304800	1816500
mws1610	6	C30H48O4	Maslinic acid*	Triterpene	4373-41-5	18352000	16317000	19844000	1292500	2483000	3317000	316080	219280	363090	821590	1143300	1733500
Smnn011202	6	C30H48O4	2ɑ-hydroxyoleanolic acid	Triterpene	-	36240	26688	25168	9	9	9	9	9	9	9	9	9
MWSmce560	6	C30H48O4	23-Hydroxybetulinic acid	Triterpene	85999-40-2	5593	5634.7	3830.9	9	9	9	9	9	9	9	9	9
Hmbn005207	6	C30H48O4	Hederagenin*	Triterpene	465-99-6	13256000	18194000	14420000	271880	301570	552980	217940	65318	107040	131960	211530	202270
pmn001705	6	C30H48O4	3,24-Dihydroxy-17,21-semiacetal-12(13)oleanolic fruit*	Triterpene	-	20362000	13720000	17422000	1349900	2537900	3203700	305410	217130	371010	829490	1240200	1738200
HJN106	6	C30H46O5	Ceanothic acid*	Triterpene	21302-79-4	238510	117940	413810	1374.1	2703.2	121500	3660.4	1435.2	2654.1	9	9	9
pmp000444	6	C30H46O5	27,28-Dicarboxyl ursolic acid	Triterpene	-	466150	348370	296140	9	9	9	9	9	9	9	9	9
Lmzn006109	6	C30H46O5	2-O-Pomolic acid*	Triterpene	54963-52-9	227890	126710	385790	9	9	115310	2945.3	965.88	2342.1	9	9	9
Li512114	6	C31H50O4	Corosolic Acid Methyl Ester	Triterpene	4518-70-1	255030	204180	169490	1614.8	1416.8	1566.3	762.5	314	359.42	240.41	463.61	511.54
pmp000269	6	C30H48O5	Arjunic Acid*	Triterpene	31298-06-3	306160	156370	198600	37006	27938	20354	2208.3	3317.3	3040.4	22957	16374	17506
Zmpn006881	6	C30H48O5	Tormentic acid*	Triterpene	13850-16-3	3317500	2501200	3174900	52795	468820	549620	53976	22741	49409	355800	353570	464410
pmn001591	6	C30H48O5	Rutundic acid*	Triterpene	20137-37-5	189940	459770	160560	2413.7	3369.5	57067	1384	9	9	4000.7	3797.2	2102.7
Hmhn007817	6	C30H48O5	2α,3α-Dihydroxyursolic acid*	Triterpene	-	3656900	2469000	3151600	52789	481720	553300	56397	23562	48129	378470	359120	456960
pmn001708	6	C30H48O5	Asiatic acid	Triterpene	464-92-6	749640	535880	725830	10325	44871	48761	8267.9	5590.7	8309.5	38489	35150	47894
pmn001426	6	C30H48O5	Euscaphic acid*	Triterpene	53155-25-2	274100	169190	159730	6055.3	26741	13782	1349.9	660.81	1599	1831.5	2053.2	2958.6
Hmhn007023	6	C30H48O6	2α,3α,19α-Trihydroxyursolic acid*	Triterpene	-	2642300	1505000	1973100	1080600	764580	1258800	84583	99450	81198	1219900	1266400	907970
MMMM10158	6	C32H48O5	11-Oxoursolic acid acetate	Triterpene	35959-01-4	559630	559200	407680	9	9	9	2085.6	1176.2	1767.7	9	9	9
Lmzp010525	6	C39H54O6	Querspicatin A*	Triterpene	126240-04-8	96916	130540	79131	286.67	382.29	1297.4	598.72	141.57	506.27	1540.5	2219.7	3113.7
Smnp012194	6	C39H54O6	2ɑ-hydroxy-3β-trans-p-hydroxycinnamoyloxy oleanolic acid*	Triterpene	-	115030	99177	71367	605.97	303.7	1148.7	549.78	785.24	740.22	1598.1	1220.7	2350
Smpp011773	6	C39H54O6	3β-O-cis-p-Coumaroyl-2α-hydroxy-12-ursen-28-oic acid*	Triterpene	-	64278	58691	59201	586.83	703.33	3654.4	665.18	194.87	777.53	3477.5	3958.9	8206.1
Smpp012073	6	C39H54O6	jacoumaric acid*	Triterpene	63303-42-4	74958	63149	49382	971.6	748.84	3796.6	495.97	322.61	346.66	4380.9	5620.2	5919.1
pmp000781	6	C39H54O6	p-Coumaroyleuscaphic acid*	Triterpene	-	108810	148030	65501	1275.9	581.22	1808	958.66	319.57	787.89	2502.9	2445.3	2773.5
pmp000782	6	C39H54O7	Caffeoylhawthorn acid	Triterpene	-	740400	931730	803530	2223.5	14313	90256	6160.1	2176.9	4168.5	11853	30356	23341
Smnp110489	6	C39H54O7	3-O-trans-p-Coumaroyltormentic acid*	Triterpene	-	417070	442050	355360	3179.4	6103	25023	2409	375.25	2072.1	9179.7	9372.2	10810
Smnp010489	6	C39H54O7	3-O-cis-Coumaroyltormentic acid*	Triterpene	-	507730	490000	323290	3653.5	5382.3	32076	3256.1	858.9	2506.3	6701.5	14080	13665
mws1496	6	C17H23NO3	L-Hyoscyamine	Tropan alkaloids	101-31-5	348770	203360	278470	149730	88635	116890	60641	37553	51702	33186	52151	60292
MWSmce690	4	C6H8O6	Erythorbic Acid; Isoascorbic Acid	Vitamin	89-65-6	43707	212150	10011	216430	170000	144030	438150	390600	385510	604350	587540	513660
Hmfn000531	4	C6H8O6	L-Ascorbic acid (Vitamin C)	Vitamin	50-81-7	1625900	8023700	336490	7360500	8592400	8270600	19331000	19842000	14787000	23772000	23329000	20753000
pme1383	5	C8H11NO3	Pyridoxine	Vitamin	65-23-6	182280	102070	73354	148220	122250	154270	136250	113480	96132	251800	277420	206020
