# Supplementary material for: Combined Widely Targeted Metabolomic, Transcriptomic, and Spatial Metabolomic Analysis Reveals the Potential Mechanism of Coloration and Fruit Quality Formation in Actinidia chinensis cv. Hongyang
Source: Foods. 2024 Jan 11;13(2):233. doi: 10.3390/foods13020233 (PMC10814455; doi:10.3390/foods13020233)
Supplement: Supplementary file 1 [file foods-13-00233-s001.zip › Supporting Information File S4.xlsx]

## Sheet: Sheet1
File S4. The 251 differentially accumulated metabolites (DAMs) obtained from LR_vs_HR comparison group
Index	Formula	Compounds	Class II	CAS	MLR1	MLR2	MLR3	MHR1	MHR2	MHR3	VIP	p_value	FDR	Fold_Change	Log2FC	Type	kegg_map
Hmbp002498	C21H26O13	Scopoletin-7-O-xylosyl(1→6)glucoside	Coumarins	-	84389	123700	57566	30976	59517	33254	1.10917	0.116897	0.270024	0.465818	-1.10216	down	--
Lmbp002962	C10H8O5	Isofraxetin	Coumarins	50656-75-2	159490	155840	121300	30855	59123	37741	1.3567	0.00338939	0.0626056	0.292511	-1.77344	down	--
mws1015	C15H16O9	Esculin (6,7-DihydroxyCoumarin-6-glucoside)*	Coumarins	531-75-9	483860	396850	397240	163970	252520	218270	1.33145	0.00542275	0.068225	0.496702	-1.00955	down	--
MWSmce025	C16H18O10	Fraxin	Coumarins	524-30-1	804700	1058700	699430	185910	258040	215080	1.40048	0.0235859	0.127846	0.257149	-1.95932	down	--
pmn001416	C24H20O9	Catechin-(7,8-bc)-4α-(3,4-dihydroxyphenyl)-dihydro-2-(3H)-one*	Flavanols	-	32887	12927	35158	11905	10865	13024	1.08164	0.165659	0.337689	0.442054	-1.17771	down	--
pmn001418	C24H20O9	Cinchonain Id*	Flavanols	85022-67-9	50281	16122	34840	5835.8	13638	11930	1.14951	0.135836	0.299278	0.310182	-1.68881	down	--
Smgp105565	C24H20O9	Cinchonain Ib*	Flavanols	85081-24-9	10760	9	4146.2	9	9	9	1.02137	0.253817	0.421861	0.00181023	-9.10961	down	--
Cmyp002064	C22H22O11	Yuanhuanin*	Flavones	83133-14-6	89393	77887	101650	26725	33486	29784	1.41503	0.00878569	0.0796144	0.334641	-1.57931	down	--
HJAP148	C26H28O15	Kaempferol-3-O-sambubioside	Flavonols	27661-51-4	26125	12648	44394	9	9	9	1.43637	0.0947766	0.241756	0.000324648	-11.5888	down	--
Lmpn006208	C22H22O11	8-Methoxykaempferol-7-O-rhamnoside	Flavonols	-	83568	50586	78720	35184	28890	42105	1.27262	0.0602828	0.19043	0.498788	-1.0035	down	--
pmb0885	C18H26O3	4-Oxo-9Z,11Z,13E,15E-Octadecatetraenoic Acid	Free fatty acids	-	1834.2	1080.2	2264.3	9	9	9	1.43737	0.0382928	0.154141	0.00521366	-7.58349	down	--
pmp001260	C22H37NO3	N-(2-Hydroxyethyl)eicosapentaenoic acid	Free fatty acids	-	17779	3040.9	6393.8	9	9	9	1.42662	0.179242	0.352029	0.000992147	-9.97716	down	--
pmb0128	C13H24O2	δ-Tridecalactone	Glycerol ester	7370-92-5	45172	28475	93659	17993	16830	31728	1.05921	0.2237	0.39302	0.39778	-1.32996	down	--
Hmqn002332	C30H38O14	Pharsyringaresinol	Lignans	-	44442	71412	57223	18096	16033	16315	1.40312	0.0336778	0.149553	0.291454	-1.77866	down	--
mws1565	C17H24O10	Geniposide	Monoterpenoids	24512-63-8	96137	53563	55821	21418	22754	19360	1.36408	0.0750763	0.217699	0.309127	-1.69373	down	--
Cmrn002205	C15H22O8	Bartsioside	Others	62133-72-6	405740	271980	426960	158500	173980	205950	1.3171	0.050839	0.175147	0.487408	-1.0368	down	--
Jmlp004238	C19H30O7	Byzantionoside A	Others	189109-41-9	111790	67709	183080	33980	58452	74123	1.03069	0.182772	0.355121	0.459362	-1.1223	down	--
Lmxn008846	C11H18O3	Hydroxydihydrobovolide	Others	6067-11-4	349810	586220	430410	168510	151260	229160	1.3318	0.0471851	0.168648	0.401723	-1.31573	down	--
pmn001423	C19H30O8	Roseoside	Others	54835-70-0	73474	40296	54080	9	9	9	1.44123	0.0283403	0.136549	0.000160858	-12.6019	down	--
Lmhp005550	C24H28N2O6	N,N'-Diferuloylputrescine	Phenolamine	42369-86-8	9427	6824.1	10604	3614.5	1791.5	3115.6	1.34026	0.0174363	0.110895	0.317318	-1.656	down	--
Lmbp002309	C17H22O9	Sinapaldehyde-4-O-Glucoside	Phenolic acids	154461-65-1	52016	63067	49489	21801	25316	17713	1.38145	0.00565782	0.068225	0.393931	-1.34399	down	--
Lmsn004322	C24H24O12	1,6-Di-O-caffeoyl-β-D-glucose	Phenolic acids	-	10120	6537.8	10752	9	9	9	1.44084	0.0200464	0.118051	0.000985049	-9.98752	down	--
pmb3317	C16H20O10	Quinacyl syringic acid	Phenolic acids	-	33464	28494	27472	9	9	9	1.44196	0.00383435	0.0642098	0.000301912	-11.6936	down	--
pmn001710	C24H26O13	Rosmarinic acid-3'-O-glucoside	Phenolic acids	910028-78-3	48972	49738	92468	33966	21342	22949	1.24864	0.111201	0.263896	0.409341	-1.28862	down	--
pmb3081	C6H11PO11	Glucarate O-Phosphoric acid	Saccharides and Alcohols	-	2683900	2543600	3221900	1274500	1237900	1115100	1.41299	0.0126377	0.091336	0.42932	-1.21987	down	--
pme3163	C7H15O10P	D-Sedoheptuiose 7-phosphate	Saccharides and Alcohols	2646-35-7	10027000	11708000	12185000	6918800	5214900	4808300	1.35725	0.00354371	0.0626056	0.499469	-1.00153	down	--
pmn001394	C20H22O9	2,3,5,4'-Tetrahydroxystilbene-2-O-glucoside*	Stilbene	82373-94-2	20467	41458	31645	9	9	9	1.43971	0.035801	0.150502	0.000288554	-11.7589	down	--
Hmln008119	C11H18O3	Robinlin	Terpene	-	296200	520320	371100	150210	131650	206640	1.30777	0.058902	0.188565	0.411327	-1.28164	down	--
HJN106	C30H46O5	Ceanothic acid*	Triterpene	21302-79-4	3660.4	1435.2	2654.1	9	9	9	1.43594	0.0571548	0.184833	0.00348401	-8.16504	down	--
Hmjn008136	C30H46O4	Camaldulenic acid*	Triterpene	71850-15-2	21868	10208	12078	9	9	9	1.43972	0.0554425	0.180519	0.000611496	-10.6754	down	--
Lmzn006109	C30H46O5	2-O-Pomolic acid*	Triterpene	54963-52-9	2945.3	965.88	2342.1	9	9	9	1.43151	0.0712474	0.210445	0.00431773	-7.85551	down	--
MMMM10158	C32H48O5	11-Oxoursolic acid acetate	Triterpene	35959-01-4	2085.6	1176.2	1767.7	9	9	9	1.43949	0.0245952	0.128218	0.00536833	-7.54131	down	--
mws0983	C20H39NO2	N-Oleoylethanolamine	Alkaloids	111-58-0	7492.9	9063.6	15030	26689	16886	34266	1.19402	0.074178	0.217699	2.46438	1.30122	up	--
mws1417	C9H7NO2	Indole-3-carboxylic acid	Alkaloids	771-50-6	17936	14889	15138	20036	55817	42605	1.15958	0.152272	0.324259	2.46978	1.30438	up	--
pma0702	C29H39N3O8	N1,N8-Bis(sinapoyl)spermidine	Alkaloids	-	14925	55059	28933	113950	112210	108080	1.26458	0.0198936	0.118051	3.37899	1.75659	up	--
Lmhp001670	C11H22N2O3	L-Valyl-L-Leucine	Amino acids and derivatives	3989-97-7	2831.5	9048	16370	19053	24524	22540	1.04223	0.0681341	0.204402	2.34047	1.2268	up	--
mws1375	C12H21N3O6	Nicotianamine	Amino acids and derivatives	34441-14-0	2210.7	4273.9	2833.3	13431	10172	14031	1.3756	0.0061277	0.0697405	4.03889	2.01396	up	--
MWSmce585	C4H9NO2	Methyl 3-aminopropanoate	Amino acids and derivatives	4138-35-6	58849	127720	100300	621060	420660	1531800	1.3145	0.155131	0.326699	8.97106	3.16528	up	--
HJN055	C21H24O10	Dihydrocharcone-4'-O-glucoside	Chalcones	-	36503	25335	35220	84479	85928	83402	1.40138	0.00334834	0.0626056	2.61502	1.38682	up	--
HJN041	C21H24O11	Epicatechin glucoside*	Flavanols	-	922590	906450	946990	13954000	11720000	10997000	1.43983	0.00614067	0.0697405	13.2099	3.72354	up	--
Lmmp003672	C31H28O12	8,8'-Methylenebiscatechin	Flavanols	81555-08-0	9	9	9	12554	11318	13861	1.44111	0.00339492	0.0626056	1397.52	10.4487	up	--
Zmhn001257	C21H24O11	Catechin-5-O-glucoside*	Flavanols	-	4016.1	8677.6	5976.1	23321	20879	22710	1.36636	0.00165011	0.0522098	3.58386	1.84152	up	--
mws0791	C28H34O14	Poncirin (Isosakuranetin-7-O-neohesperidoside)*	Flavanones	14941-08-3	13093	21645	30366	25685	45679	76561	1.00476	0.19551	0.369284	2.27213	1.18405	up	--
MWSslk252	C28H34O14	Didymin (Isosakuranetin-7-O-rutinoside)*	Flavanones	14259-47-3	13375	16134	29615	22913	40753	61934	1.00467	0.178379	0.351598	2.12435	1.08702	up	--
pme1598	C22H24O11	Hesperetin-5-O-glucoside*	Flavanones	69651-80-5	1778100	1307500	1963700	6586500	5238500	6330200	1.40313	0.00299086	0.0626056	3.59559	1.84623	up	--
HJN104	C21H22O13	Dihydromyricetin-3-O-glucoside	Flavanonols	-	41852	34870	31737	100190	100800	76424	1.40074	0.01168	0.0884342	2.55778	1.35489	up	--
Xmsn002700	C21H22O12	Taxifolin-3'-O-glucoside	Flavanonols	31106-05-5	74197	26504	29310	147140	133010	179120	1.28385	0.00624659	0.0701088	3.53255	1.82071	up	--
Hmjp003008	C27H28O16	Luteolin-7-O-glucuronide-5-O-rhamnoside	Flavones	-	9	9	9	9395	17146	35804	1.43296	0.117734	0.2713	2309.07	11.1731	up	--
Lmbp003668	C20H18O10	Kaempferol-3-O-arabinoside	Flavones	-	9	9	9	17379	14410	21832	1.43992	0.0142643	0.0958318	1985.96	10.9556	up	--
Lmsp008264	C18H16O6	4'-Hydroxy-5,6,7-trimethoxyflavone	Flavones	6938-18-7	2010.2	1251.4	382.1	4559.6	6333.8	1711.7	1.05516	0.145959	0.314323	3.45942	1.79053	up	--
Lmyp004407	C30H26O13	Kaempferol-3-O-(2''-p-Coumaroyl)galactoside*	Flavones	-	23548	33143	50256	43851	92531	146040	1.06184	0.179614	0.352029	2.64077	1.40096	up	--
mws0043	C21H22O8	Nobiletin (5,6,7,8,3',4'-Hexamethoxyflavone)	Flavones	478-01-3	186150	135770	77823	352510	396380	154390	1.04757	0.139741	0.305065	2.25965	1.1761	up	--
mws0058	C16H12O6	Diosmetin (5,7,3'-Trihydroxy-4'-methoxyflavone)	Flavones	520-34-3	3678	3166.5	2083.3	17694	18716	21025	1.41546	0.000851329	0.0427457	6.43328	2.68555	up	--
mws1474	C18H16O7	5,7-Dihydroxy-3',4',5'-trimethoxyflavone	Flavones	18103-42-9	7834.8	5063.2	5458.4	10734	11144	18506	1.23711	0.088044	0.235737	2.2	1.1375	up	--
MWSHY0069	C16H12O6	Hispidulin (5,7,4'-Trihydroxy-6-methoxyflavone)	Flavones	1447-88-7	4031.8	3549.2	4348.3	16426	14622	19242	1.42331	0.00926331	0.0796144	4.21567	2.07576	up	--
MWSHY0178	C20H20O7	Sinensetin (5,6,7,3',4'-pentamethoxyflavone)	Flavones	2306-27-6	61888	53440	19348	114810	135480	59988	1.03909	0.104321	0.255696	2.30388	1.20407	up	--
pmp000593	C27H30O15	Luteolin-7-O-rutinoside	Flavones	3563-98-2	21999	11671	15512	883710	1075800	1730500	1.42787	0.0418111	0.160192	75.0277	6.22935	up	--
Xmyp005599	C27H30O16	Kaempferol-3-O-galactoside-4'-O-glucoside	Flavones	-	9	9	9	33906	58286	55785	1.44136	0.0237786	0.128054	5480.63	12.4201	up	--
Zmsp007375	C20H20O7	3,5,7,3'4'-Pentamethoxyflavone*	Flavones	1247-97-8	33862	29644	12179	62114	76066	32248	1.04577	0.11846	0.272315	2.25181	1.17108	up	--
pmb0645	C28H34O16	Hesperetin-6-C-glucoside-7-O-glucoside	Flavonoid carbonoside	-	11445	15045	21760	45836	64762	63427	1.37142	0.00925204	0.0796144	3.60674	1.85069	up	--
pmb0665	C27H30O16	Luteolin-8-C-glucoside-7-O-glucoside	Flavonoid carbonoside	-	82892	79482	91627	299770	279120	302010	1.43565	0.000152715	0.0172969	3.4681	1.79414	up	--
pmp000237	C26H26O15	Apigenin-6-C-(2''-glucuronyl)xyloside	Flavonoid carbonoside	-	157100	122000	168500	282020	357630	288920	1.37282	0.00868904	0.0796144	2.07455	1.0528	up	--
Cmsp004086	C16H14O6	Dihydrokaempferide	Flavonols	137225-59-3	246180	189570	252500	524750	597530	502420	1.40479	0.00144766	0.0522098	2.36062	1.23917	up	--
HJAP061	C32H38O20	Quercetin-3-O-(2''-O-arabinosyl)rutinoside	Flavonols	-	11624	7928.2	8293.8	15687	24917	16814	1.28913	0.0613113	0.191979	2.06198	1.04403	up	--
Lmbp002336	C27H30O16	Quercetin-3-O-(2''-O-rhamnosyl)galactoside*	Flavonols	-	55398	33753	59442	141520	97272	125170	1.30038	0.0141016	0.0958318	2.44939	1.29242	up	--
Lmdp003286	C21H20O12	Isohyperoside*	Flavonols	35589-21-0	4177100	2802800	4410300	10195000	11263000	13333000	1.38122	0.00454329	0.0646911	3.05447	1.61092	up	--
Lmfn004036	C20H18O11	Morin-3-O-lyxoside*	Flavonols	-	130720	126650	186200	430250	418340	415810	1.40429	0.0033912	0.0626056	2.85051	1.51122	up	--
Lmfn004065	C20H18O11	Morin-3-O-arabinoside*	Flavonols	-	157290	150670	172600	481110	407730	476030	1.42586	0.00399892	0.0642098	2.84017	1.50598	up	--
Lmjp002461	C27H30O16	Quercetin-3-O-neohesperidoside*	Flavonols	117611-67-3	1465400	1275700	1895500	6650900	6427200	7337400	1.42052	0.000217571	0.0172969	4.40312	2.13853	up	--
Lmmp002334	C33H40O21	Quercetin-3-O-rutinoside-7-O-glucoside	Flavonols	-	16086	18461	19585	45566	63608	53681	1.41848	0.017092	0.109434	3.00848	1.58903	up	--
Lmmp003091	C27H30O16	Quercetin-3-O-(4''-O-glucosyl)rhamnoside*	Flavonols	59262-54-3	1526200	1484900	1892900	7341500	6752600	7433300	1.43138	0.000104204	0.0165685	4.38976	2.13414	up	--
Lmpp003268	C33H40O20	Kaempferol-3-O-rutinoside-7-O-glucoside	Flavonols	-	9	9	9	52916	68686	105010	1.43974	0.0392614	0.155723	8393.04	13.035	up	--
Lmsp004166	C27H30O16	Quercetin-3-O-glucoside-7-O-rhamnoside*	Flavonols	-	1717600	1679300	1964300	7618100	6959000	7249400	1.43645	0.000182474	0.0172969	4.0712	2.02545	up	--
Lmsp004670	C27H30O15	Kaempferol-3-O-glucoside-7-O-rhamnoside*	Flavonols	-	59058	56941	60610	3574800	4705600	7264700	1.43396	0.0425193	0.160966	88.0199	6.45976	up	--
mws0856	C21H20O12	Quercetin-4'-O-glucoside (Spiraeoside)*	Flavonols	20229-56-5	1813800	1449000	2096900	6729700	5291500	7073200	1.4015	0.00817097	0.0796144	3.56259	1.83293	up	--
mws1329	C21H20O12	Quercetin-7-O-glucoside*	Flavonols	491-50-9	866440	731450	1387700	3645100	3773300	4670400	1.38189	0.00273427	0.0626056	4.04905	2.01758	up	--
mws2186	C20H18O11	Avicularin(Quercetin-3-O-α-L-arabinofuranoside)	Flavonols	572-30-5	186610	166350	234070	485740	400190	443020	1.3844	0.00174508	0.0522098	2.26385	1.17878	up	--
MWSHY0061	C27H30O15	Kaempferol-3-O-neohesperidoside*	Flavonols	32602-81-6	85732	61784	76839	3536800	4699100	7078700	1.43179	0.0403573	0.15761	68.2606	6.09298	up	--
MWSslk254	C27H30O15	Kaempferol-3-O-glucorhamnoside*	Flavonols	40437-72-7	113300	48060	69716	4285700	5149600	8241600	1.42403	0.0400628	0.15761	76.4982	6.25735	up	--
pme0321	C21H20O10	Kaempferol-7-O-rhamnoside*	Flavonols	20196-89-8	68350	54283	76820	397610	405160	477890	1.42825	0.00321388	0.0626056	6.42086	2.68277	up	--
pme1605	C27H30O15	Kaempferol-3-O-robinobioside(Biorobin)*	Flavonols	17297-56-2	33763	26543	36910	2132800	2289900	3352300	1.43551	0.021666	0.124514	79.9765	6.32151	up	--
pmn001583	C27H30O16	Quercetin-3-O-robinobioside*	Flavonols	52525-35-6	688760	503630	584870	2541600	2394500	2569500	1.42782	1.51347e-05	0.00657153	4.22313	2.07831	up	--
pmp001309	C21H20O12	6-Hydroxykaempferol-7-O-glucoside*	Flavonols	-	277070	212310	347220	641510	407180	671970	1.22006	0.0537856	0.178816	2.05673	1.04035	up	--
pmp001310	C27H30O17	6-Hydroxykaempferol-3,6-O-Diglucoside*	Flavonols	-	36642	29589	38421	81088	99512	92066	1.41374	0.00275956	0.0626056	2.60545	1.38153	up	--
Zmcp003989	C27H30O15	Kaempferol-3-O-rhamnosyl(1→2)glucoside*	Flavonols	-	9	9	9	71070	110890	112610	1.44153	0.0185702	0.116441	10910	13.4134	up	--
Zmhp003716	C27H30O16	Rhodionidin*	Flavonols	-	55292	59867	72444	144110	135020	160100	1.40394	0.00120702	0.0522098	2.34127	1.22729	up	--
Zmhp004034	C21H20O12	Rhodiolgin*	Flavonols	94696-39-6	17799	8589.2	31020	52742	51160	51682	1.20073	0.0367722	0.152634	2.71014	1.43836	up	--
Zmpp002571	C15H10O7	Robinetin	Flavonols	490-31-3	213720	238890	229250	497010	473730	416050	1.42461	0.00637881	0.0707603	2.03383	1.0242	up	--
Lmgp003335	C21H20O10	4',5-Dihydroxyisoflavone-7-O-galactoside*	Isoflavones	-	24899	4521.7	26349	84288	75555	68578	1.17859	0.0041112	0.0642098	4.09579	2.03414	up	--
Cmsp005051	C26H34O11	Isolariciresinol-9-O-glucoside	Lignans	-	9	9	9	88888	137290	141000	1.44154	0.0182989	0.11561	13599.2	13.7312	up	--
HJN054	C25H34O10	Secoisolariciresinol-9'-O-xyloside	Lignans	-	10639	14994	13311	57046	33684	39847	1.37318	0.0446649	0.163258	3.35294	1.74543	up	--
Hmcn002743	C22H26O8	Lirioresinol A	Lignans	21453-71-4	4891.2	4393.1	10037	34886	32409	53540	1.36645	0.0296808	0.138802	6.25398	2.64477	up	--
Hmln002100	C26H32O12	Nortrachelogenin-4-O-glucoside*	Lignans	33464-78-7	100200	140520	193030	221130	301710	353550	1.20947	0.0406417	0.15761	2.0205	1.01471	up	--
Hmln002355	C27H34O12	5'-Methoxymatairesinoside*	Lignans	1691201-82-7	10550	16361	14427	34735	21077	43798	1.22351	0.0904748	0.239094	2.40965	1.26882	up	--
Lmdn004267	C20H22O6	Epipinoresinol*	Lignans	24404-50-0	4013.3	5927.9	11553	19894	18769	32060	1.25134	0.0413171	0.158938	3.29033	1.71823	up	--
Lmtn003096	C26H36O11	Secoisolariciresinol 4-O-glucoside	Lignans	-	407990	323630	583830	2714600	3059700	4189500	1.4075	0.0205186	0.119358	7.57444	2.92114	up	--
pmn001371	C27H34O12	Eucommin A*	Lignans	99633-12-2	6455.5	9106.5	14629	26925	28552	44056	1.30323	0.0355333	0.150502	3.29678	1.72106	up	--
pmp000682	C26H32O11	Matairesinol-4'-O-glucoside (Matairesinoside)	Lignans	23202-85-9	21683	21590	23116	67648	35646	47557	1.29084	0.0942427	0.241756	2.27223	1.18411	up	--
Rfmb26201	C30H38O14	Syringaresinol-4'-O-(6''-acetyl)glucoside*	Lignans	-	32194	32290	46159	76167	74360	133090	1.28261	0.0886639	0.235754	2.56335	1.35803	up	--
Zmcn003729	C26H32O12	1-Hydroxypinoresinol-4'-O-Glucoside*	Lignans	-	81225	90616	102290	174170	183380	275570	1.33447	0.061445	0.191979	2.30955	1.20761	up	--
Zmhn001446	C28H36O13	Syringaresinol-4'-O-glucopyranosid*	Lignans	-	111510	110150	237260	322140	338470	557340	1.22279	0.0586015	0.188235	2.65395	1.40814	up	--
mws1076	C11H10O4	Scoparone	Lignans and Coumarins	120-08-1	258970	352350	400600	785430	820870	830790	1.38615	0.00404857	0.0642098	2.40838	1.26806	up	--
MWS1900	C11H20O4	Undecanedioic acid	Lipids	1852-04-6	76444	120290	162180	131630	275450	371680	1.00487	0.173304	0.344947	2.16977	1.11754	up	--
ML10180524	C9H13N3O5	Cytarabine*	Nucleotides and derivatives	147-94-4	24449	40710	28182	46717	82758	90908	1.23456	0.0754808	0.217967	2.36105	1.23943	up	--
mws0972	C6H12O3	6-Hydroxyhexanoic acid	Organic acids	1191-25-9	9	9	9	20196	25570	22326	1.44238	0.00470879	0.0648916	2521.93	11.3003	up	--
pme3017	C4H9NO2	2-Aminoisobutyric acid	Organic acids	62-57-7	213140	343990	352810	876070	760800	2084000	1.2578	0.155784	0.327353	4.08914	2.0318	up	--
HJN012	C20H26O7	4,7,9,9'-Tetrahydroxy-3,3'-dimethoxy-8-O-4'-neolignan	Others	-	9	9	9	22431	13160	16535	1.43968	0.0234812	0.127846	1930.59	10.9148	up	--
Lman002117	C15H18O9	Grevilloside Q*	Others	1708967-64-9	139440	156360	280290	2032100	1286400	1573200	1.40129	0.0186745	0.116441	8.49121	3.08597	up	--
MWSCX002	C15H22O2	7β-H-9(10)-ene-11,12-epoxy-8-oxoeremophilane*	Others	-	8311.2	8865.5	11739	40736	52390	117230	1.35077	0.12587	0.283185	7.2748	2.86291	up	--
pmn001336	C21H20O10	Aloeemodin-8-O-glucoside	Others	-	9	9	9	9109.7	7229.8	6126.4	1.44149	0.013287	0.0945955	832.07	9.70056	up	--
pmn001338	C21H18O11	Rhein-8-O-glucoside	Others	34298-86-7	851330	1146400	1189800	2489100	1870500	2311100	1.34749	0.0101173	0.08363	2.09275	1.0654	up	--
Smnp004764	C21H22O10	7-hydroxyaloin	Others	82461-12-9	67997	67527	111260	262230	248940	274570	1.3857	0.00165334	0.0522098	3.18392	1.6708	up	--
Zmhn001905	C21H20O11	HydroxyAloe-emodin-8-O-glucoside	Others	-	83002	93702	127410	200600	216090	191980	1.35644	0.00652941	0.0715984	2.00145	1.00105	up	--
Cmsp002787	C11H14O5	3,4'-Dihydroxy-3',5'-dimethoxypropiophenone*	Phenolic acids	136196-47-9	68230	83900	79633	213580	146450	143050	1.34779	0.0537023	0.178816	2.17067	1.11814	up	--
Cmzn005251	C21H22O10	6-O-Caffeoylarbutin*	Phenolic acids	136172-60-6	108030	81053	98398	257980	304060	266590	1.42026	0.00126512	0.0522098	2.88238	1.52726	up	--
Hmcn004128	C16H20O8	P-Methoyxcinnamate glucoside	Phenolic acids	-	16830	8237.7	6469.2	48443	82469	62274	1.3651	0.0232903	0.127695	6.12571	2.61488	up	--
Hmhn003067	C15H18O8	Phenylpropionic acid-O-β-D-glucopyranoside*	Phenolic acids	-	52564	112420	137680	821750	1367700	3573400	1.34886	0.162806	0.334735	19.0404	4.25099	up	--
Hmmn002544	C16H20O9	Ferulic acid-4-O-glucoside*	Phenolic acids	117405-51-3	102460	66215	157180	308760	266810	287800	1.29112	0.0104539	0.08363	2.64955	1.40575	up	--
Hmqn000843	C13H18O8	Tachioside	Phenolic acids	109194-60-7	640390	472970	542620	1773000	1846600	1757000	1.42587	0.000138171	0.0172969	3.24678	1.69901	up	--
Lman002731	C15H18O9	Grevilloside F	Phenolic acids	1094004-50-8	340980	230690	310180	1728000	1491800	1565000	1.42431	0.00061408	0.0375375	5.42587	2.43985	up	--
Lmap001661	C17H24O9	Grevilloside C	Phenolic acids	1094004-47-3	7110	5575	7608.3	34282	35648	41094	1.42794	0.00262285	0.0626056	5.47097	2.4518	up	--
Lmgn002253	C31H36O18	Syringoylcaffeoylquinic acid-D-glucose	Phenolic acids	-	113230	92862	153940	1092900	1164500	1223000	1.42904	0.000192672	0.0172969	9.66692	3.27306	up	--
Lmgp002593	C7H6O2	3-hydroxybenzaldehyde	Phenolic acids	100-83-4	54414	81896	100930	171150	124450	196690	1.22031	0.0354521	0.150502	2.07507	1.05316	up	--
Lmgp002595	C9H10O3	Acetovanillone	Phenolic acids	498-02-2	9	9	9	14429	15114	27028	1.43833	0.0440095	0.162648	2095.22	11.0329	up	--
Lmhn002683	C22H18O11	p-Coumaroylcaffeoyltartaric acid	Phenolic acids	-	214080	179110	213380	1457500	1543900	1326100	1.43943	0.00197922	0.0551108	7.13438	2.83479	up	--
Lmhn002926	C13H12O7	p-Coumaroylmalic acid	Phenolic acids	-	64674	48054	64333	121510	123160	116140	1.38968	0.00352288	0.0626056	2.03777	1.02699	up	--
Lmhn102068	C13H12O8	2-O-Caffeoylmalic acid	Phenolic acids	53755-04-7	2481.3	4893.3	3203.3	13438	7023.2	31954	1.18159	0.202094	0.37544	4.95516	2.30893	up	--
Lmsn002288	C21H28O14	1-O-Caffeoyl-(6-O-glucosyl)-β-D-glucose	Phenolic acids	-	8770.9	10274	12771	123440	158860	167720	1.43409	0.0088961	0.0796144	14.1445	3.82217	up	--
Lmsn003111	C15H18O8	1-O-p-Coumaroyl-β-D-glucose	Phenolic acids	7139-64-2	214740	193540	778850	3444500	5577000	19991000	1.31198	0.216082	0.387971	24.4392	4.61112	up	--
Lmtn000940	C14H18O10	1-O-(3,4-Dihydroxy-5-methoxy-benzoyl)-glucoside	Phenolic acids	-	122810	77336	110100	581040	469570	376370	1.40123	0.0200108	0.118051	4.59951	2.20148	up	--
Lmtn002233	C15H20O8	Androsin*	Phenolic acids	531-28-2	29904	22845	66822	138940	172770	447820	1.26389	0.158585	0.330328	6.35213	2.66724	up	--
Lmtn002324	C19H28O11	Benzyl-(2''-O-glucosyl)glucoside	Phenolic acids	-	9815.9	5319.2	8154.7	147190	138210	120930	1.42944	0.00291202	0.0626056	17.4467	4.12488	up	--
mws0027	C9H10O5	Syringic acid	Phenolic acids	530-57-4	19763	50654	59487	60299	127020	214990	1.06478	0.173148	0.344947	3.09697	1.63086	up	--
mws0028	C8H8O4	Vanillic acid	Phenolic acids	121-34-6	12937	25732	37614	39498	83214	102900	1.14197	0.103301	0.255696	2.95757	1.56441	up	--
mws2108	C16H18O9	Cryptochlorogenic acid (4-O-Caffeoylquinic acid)*	Phenolic acids	905-99-7	326060	210770	337360	1493800	1798900	1214100	1.41005	0.0148619	0.0986106	5.1554	2.36608	up	--
pmb0069	C7H7NO	Benzamide	Phenolic acids	55-21-0	37929	75991	87444	139220	135160	179760	1.21619	0.0151873	0.0992374	2.25532	1.17333	up	--
pmb0752	C17H20O9	3-O-Feruloylquinic acid*	Phenolic acids	1899-29-2	975130	1049900	858630	2261000	2090600	3079000	1.37881	0.0345918	0.150502	2.57679	1.36558	up	--
pmb2795	C10H10O3	4-Methoxycinnamic acid	Phenolic acids	830-09-1	4291.1	4082.9	8098.8	12960	14617	19908	1.30196	0.0199344	0.118051	2.88263	1.52739	up	--
pmb3075	C16H16O7	3-O-p-Coumaroylshikimic acid	Phenolic acids	-	5424	7018	18977	52538	89416	115270	1.33653	0.0473671	0.168648	8.18689	3.03332	up	--
pmb3142	C13H16O8	Salicylic acid-2-O-glucoside*	Phenolic acids	10366-91-3	1949100	1975400	3918800	7781200	9263500	14361000	1.32549	0.0474832	0.168648	4.00414	2.00149	up	--
pme1816	C16H18O9	Neochlorogenic acid (5-O-Caffeoylquinic acid)*	Phenolic acids	906-33-2	6223800	5731000	9191800	17268000	15011000	20954000	1.34223	0.0101932	0.08363	2.51733	1.3319	up	--
pmn001421	C16H18O8	3-O-p-Coumaroylquinic acid*	Phenolic acids	87099-71-6	127980	251620	547510	994750	1462100	2290100	1.25952	0.0662709	0.200767	5.12016	2.35619	up	--
pmn001517	C15H22O8	3,4,5-Trimethoxyphenyl-1-O-Glucoside*	Phenolic acids	-	3507700	3809100	4970000	8187200	7349100	9359100	1.3519	0.00561854	0.068225	2.02619	1.01877	up	--
pmn001660	C20H30O7	Cinncassiol A	Phenolic acids	73599-11-8	10406	17704	28516	43173	50303	51277	1.24943	0.0165653	0.106779	2.5563	1.35406	up	--
pmn001707	C30H46O5	Quillaic acid	Phenolic acids	631-01-6	764480	3077900	2178100	6002600	5105800	3993200	1.12209	0.0281034	0.136094	2.50837	1.32675	up	--
Zmhn000892	C13H18O8	4-O-Glucosyl-3,4-dihydroxybenzyl alcohol	Phenolic acids	-	47469	40723	54350	227310	189900	249060	1.42112	0.00725684	0.0757271	4.6742	2.22472	up	--
Zmhn001358	C13H16O8	4-O-Glucosyl-4-hydroxybenzoic acid*	Phenolic acids	-	296530	368090	591420	958950	900600	1250100	1.29185	0.0125364	0.0912953	2.47576	1.30787	up	--
Zmhn001793	C15H18O9	6-O-Caffeoyl-D-glucose*	Phenolic acids	-	1355900	1045200	1304200	5040300	4791200	4927900	1.43036	1.34337e-05	0.00657153	3.98332	1.99397	up	--
Zmln000899	C15H20O9	Syringaldehyde-4-O-glucoside*	Phenolic acids	-	23832	18793	28188	224690	122730	189620	1.40291	0.0341746	0.149553	7.58392	2.92294	up	--
Lmcn003163	C28H20O14	Epitheaflavic acid-3-O-Gallate	Tannin	34218-97-8	459120	275380	727790	1494600	1878000	1632800	1.3201	0.0026132	0.0626056	3.42299	1.77526	up	--
pmp000275	C30H28O12	Gambiriin A1	Tannin	76250-49-2	20358	16182	19514	50474	53920	49887	1.42772	5.27283e-05	0.0100606	2.75236	1.46067	up	--
HJN074	C31H28O12	Procyanidin A6	Tannins	-	4176.1	2068.1	2843.5	9430.8	16573	19195	1.35015	0.0486938	0.170786	4.97362	2.3143	up	--
pme0432	C30H24O12	Procyanidin A2	Tannins	41743-41-3	9502.6	12172	12729	29389	24134	24364	1.39164	0.00418425	0.0642098	2.26392	1.17882	up	--
Hmhn007023	C30H48O6	2α,3α,19α-Trihydroxyursolic acid*	Terpenoids	-	84583	99450	81198	1219900	1266400	907970	1.4387	0.0112892	0.086854	12.7974	3.67778	up	--
Hmhn007817	C30H48O5	2α,3α-Dihydroxyursolic acid*	Terpenoids	-	56397	23562	48129	378470	359120	456960	1.39707	0.00370669	0.0642098	9.32601	3.22126	up	--
Hmjn003948	C30H48O5	Madasiatic acid*	Terpenoids	26532-66-1	453320	1081800	863770	7528900	7536600	5717500	1.40376	0.0058642	0.068225	8.66359	3.11497	up	--
Hmjp003546	C30H48O6	Madecassic acid	Terpenoids	18449-41-7	44464	58045	66233	187560	174050	117020	1.36475	0.032678	0.147748	2.83646	1.50409	up	--
Hmln003605	C30H48O6	Myrianthic acid*	Terpenoids	89786-84-5	18339	18540	19140	50402	106820	59029	1.3728	0.0930651	0.241261	3.86032	1.94872	up	--
Jmcp010061	C15H22O2	costic acid	Terpenoids	3650-43-9	9	9	9	23462	22901	53094	1.43638	0.0798374	0.222294	3683.59	11.8469	up	--
Lmqp008286	C30H48O5	Arjunolic Acid*	Terpenoids	465-00-9	1509.7	1727.6	1898.4	12463	16500	10591	1.43346	0.0219483	0.125043	7.70177	2.94519	up	--
Lmsn010604	C30H46O6	2α,3α,19α-Trihydroxyurs-12-en-23-formyl-28-oic Acid*	Terpenoids	-	652.95	3460.8	1312	17331	12848	8210.1	1.29925	0.0422463	0.16057	7.07535	2.8228	up	--
Lmsn010896	C30H46O6	Pinfaensic acid*	Terpenoids	-	928.9	3126.4	1027	16094	11547	10979	1.35278	0.0102977	0.08363	7.59892	2.92579	up	--
Lmsn011830	C30H46O5	2α,19α-Dihydroxy-3-oxours-12-en-28-oic acid	Terpenoids	176983-21-4	9	9	9	662760	433110	1285400	1.43737	0.0893183	0.236694	88195.2	16.4284	up	--
Lmyn012274	C30H46O4	Semimoronic acid*	Terpenoids	102053-38-3	1797.5	2613.8	1193.2	3780.2	5048.3	6465	1.27105	0.033942	0.149553	2.72879	1.44826	up	--
Lmzn006284	C30H48O4	2α-Hydroxyursolic acid*	Terpenoids	-	409650	253030	529640	1971000	2344200	2576400	1.39493	0.00302937	0.0626056	5.77999	2.53107	up	--
Lmzn106284	C30H48O4	Alphitolic acid*	Terpenoids	19533-92-7	334670	179060	350820	841450	1326700	1628200	1.33947	0.0443277	0.162648	4.39113	2.13459	up	--
Lmzn206284	C30H48O4	Terminic acid*	Terpenoids	-	341470	207190	362070	843820	1327300	1583900	1.35223	0.0428628	0.161271	4.12309	2.04373	up	--
Lmzp009620	C39H54O7	2α-Hydroxypyracrenic acid*	Terpenoids	-	1940	4409.6	24097	462850	573140	535420	1.37015	0.0028051	0.0626056	51.612	5.68963	up	--
Lmzp010525	C39H54O6	Querspicatin A*	Terpenoids	126240-04-8	598.72	141.57	506.27	1540.5	2219.7	3113.7	1.26159	0.044262	0.162648	5.5143	2.46318	up	--
mws1610	C30H48O4	Maslinic acid*	Terpenoids	4373-41-5	316080	219280	363090	821590	1143300	1733500	1.34258	0.0696003	0.208146	4.11641	2.04139	up	--
MWSmce096	C15H22O	Nootkatone	Terpenoids	4674-50-4	47454	51633	76649	196330	229140	341190	1.37596	0.0412313	0.158938	4.36257	2.12518	up	--
MWSmce591	C15H22O2	Curcumenol	Terpenoids	19431-84-6	14345	9336.5	14279	64100	61929	112020	1.38624	0.0537948	0.178816	6.27097	2.64869	up	--
pmn001591	C30H48O5	Rutundic acid*	Terpenoids	20137-37-5	1384	9	9	4000.7	3797.2	2102.7	1.11909	0.0226189	0.126366	7.06177	2.82003	up	--
pmn001705	C30H48O4	3,24-Dihydroxy-17,21-semiacetal-12(13)oleanolic fruit*	Terpenoids	-	305410	217130	371010	829490	1240200	1738200	1.34771	0.0621959	0.193273	4.26153	2.09137	up	--
pmn001706	C30H48O4	2-Hydroxyoleanolic acid*	Terpenoids	26707-60-8	300390	176340	310810	718920	1169900	1443300	1.34288	0.0516434	0.175668	4.23105	2.08102	up	--
pmn001708	C30H48O5	Asiatic acid	Terpenoids	464-92-6	8267.9	5590.7	8309.5	38489	35150	47894	1.41194	0.00990416	0.08363	5.48234	2.45479	up	--
pmp000268	C30H46O5	Rosamultic acid	Terpenoids	14285-76-4	9	9	9	9911.9	6975.3	17111	1.43497	0.0639893	0.196922	1259.19	10.2983	up	--
pmp000269	C30H48O5	Arjunic Acid*	Terpenoids	31298-06-3	2208.3	3317.3	3040.4	22957	16374	17506	1.42083	0.0137356	0.0956479	6.63519	2.73014	up	--
pmp000440	C30H46O4	Uncargenin D	Terpenoids	-	952.86	643.78	462.79	6128.4	6075.1	3033.3	1.38223	0.0477445	0.168697	7.39855	2.88724	up	--
pmp000781	C39H54O6	p-Coumaroyleuscaphic acid*	Terpenoids	-	958.66	319.57	787.89	2502.9	2445.3	2773.5	1.29447	0.00301468	0.0626056	3.7373	1.90199	up	--
pmp000782	C39H54O7	Caffeoylhawthorn acid	Terpenoids	-	6160.1	2176.9	4168.5	11853	30356	23341	1.29625	0.0758558	0.217967	5.24169	2.39003	up	--
Smnp010489	C39H54O7	3-O-cis-Coumaroyltormentic acid*	Terpenoids	-	3256.1	858.9	2506.3	6701.5	14080	13665	1.26511	0.0508551	0.175147	5.20238	2.37917	up	--
Smnp110489	C39H54O7	3-O-trans-p-Coumaroyltormentic acid*	Terpenoids	-	2409	375.25	2072.1	9179.7	9372.2	10810	1.24308	0.000668907	0.0375375	6.04608	2.596	up	--
Smpn009230	C30H48O5	2α,3α,23-trihydroxyolean-12-en-28-oic acid*	Terpenoids	-	434330	1023200	976660	8463100	8160600	6353300	1.40194	0.0058145	0.068225	9.43928	3.23868	up	--
Smpp009887	C39H54O7	3-O-trans-p-coumaroylrotundic acid	Terpenoids	-	900.37	4294.3	16710	310580	375750	296130	1.34888	0.00450592	0.0646911	44.8516	5.48709	up	--
Smpp011773	C39H54O6	3β-O-cis-p-Coumaroyl-2α-hydroxy-12-ursen-28-oic acid*	Terpenoids	-	665.18	194.87	777.53	3477.5	3958.9	8206.1	1.31247	0.0878291	0.235737	9.55221	3.25583	up	--
Smpp012073	C39H54O6	jacoumaric acid*	Terpenoids	63303-42-4	495.97	322.61	346.66	4380.9	5620.2	5919.1	1.43043	0.00837412	0.0796144	13.6626	3.77216	up	--
Zmjn012003	C30H48O4	Gypensapogenin F*	Terpenoids	-	374200	202580	370700	870900	1304800	1816500	1.329	0.0600223	0.19043	4.21349	2.07502	up	--
Zmjp011592	C30H46O3	Kanerodione	Terpenoids	-	9	9	9	5009.9	5707.9	6456.3	1.44135	0.00529629	0.068225	636.078	9.31306	up	--
Zmpn006881	C30H48O5	Tormentic acid*	Terpenoids	13850-16-3	53976	22741	49409	355800	353570	464410	1.39379	0.00746603	0.076587	9.30641	3.21822	up	--
Zmpn008194	C30H48O4	Corosolic acid*	Terpenoids	4547-24-4	312990	203480	331830	858960	1320900	1720900	1.36308	0.051743	0.175668	4.59833	2.20111	up	--
pme2074	C18H29NO4	(-)-Jasmonoyl-L-Isoleucine	Organic acids	120330-93-0	3739.2	3995	8845.6	9	9	9	1.43644	0.0799232	0.222294	0.00162849	-9.26225	down	ko04075
HJN003	C17H22O10	1-O-Sinapoyl-D-glucose*	Phenolic acids	-	186090	212110	311060	625530	606260	619760	1.37601	0.00868541	0.0796144	2.61054	1.38435	up
pme3083	C8H7NO3	2-(Formylamino)benzoic acid	Phenolic acids	3342-77-6	32992	22558	39880	78140	102170	120640	1.35288	0.0190663	0.118051	3.15362	1.65701	up	ko00380,ko01100
mws0639	C7H6O4	2,3-Dihydroxybenzoic Acid*	Phenolic acids	303-38-8	180450	251760	309220	540220	629290	744940	1.34791	0.0082716	0.0796144	2.5821	1.36855	up	ko01110
mws0180	C7H6O4	2,5-Dihydroxybenzoic acid; Gentisic Acid*	Phenolic acids	490-79-9	64200	121490	152740	225780	204860	317250	1.17693	0.0378439	0.154141	2.20988	1.14397	up	ko00350,ko01100
pme3961	C10H13N5O3	2'-Deoxyadenosine	Nucleotides and derivatives	958-09-8	7152.3	8086.9	6745.5	11711	13827	20932	1.27954	0.0967693	0.245367	2.11374	1.0798	up	ko00230,ko01100,ko02010
pme1194	C9H13N3O4	2'-Deoxycytidine	Nucleotides and derivatives	951-77-9	10788	10452	11691	22582	21646	22364	1.43309	3.0419e-05	0.00725493	2.02217	1.0159	up	ko00240,ko01100,ko02010
pmc0066	C10H13N4O7P	2'-Deoxyinosine-5'-monophosphate	Nucleotides and derivatives	3393-18-8	804430	938290	439410	209910	219370	179590	1.33995	0.0712537	0.210445	0.279026	-1.84153	down	ko00230
Lmmn001643	C9H8O3	2-Hydroxycinnamic acid	Organic acids	583-17-5	21445	34676	27232	111590	120860	174550	1.39689	0.0277957	0.135291	4.88285	2.28772	up	ko00360,ko00940,ko01100,ko01110
Lmsp004137	C15H12O6	3,4,2',4',6'-Pentahydroxychalcone	Chalcones	73692-51-0	14362	13963	13526	18754	32978	33520	1.25919	0.0955046	0.242964	2.03704	1.02647	up	ko00941,ko01100
Lmgp004167	C15H14O6	3',4,4',5,7-Pentahydroxyflavan (Luteoforol)*	Flavanols	13392-26-2	49226	40204	51342	86390	106540	99145	1.39611	0.00401614	0.0642098	2.07481	1.05298	up	ko00941
mws0183	C7H6O4	3,4-Dihydroxybenzoic acid (Protocatechuic acid)*	Phenolic acids	99-50-3	153640	208340	249520	463390	474600	676510	1.34055	0.0273076	0.135291	2.64023	1.40066	up	ko01100,ko01110
Lmbn002739	C9H8O3	3-Hydroxycinnamic Acid*	Phenolic acids	14755-02-3	36066	68073	92167	151530	155300	213070	1.24677	0.0149161	0.0986106	2.64842	1.40513	up	ko00360,ko01100
mws0628	C7H6O2	4-Hydroxybenzaldehyde	Phenolic acids	123-08-0	176850	294900	307280	539040	770730	981820	1.30921	0.0475537	0.168648	2.94159	1.5566	up	ko01100
pmb2221	C18H39NO3	4-Hydroxysphinganine	Lipids	554-62-1	357740	461260	541840	869840	827040	1531100	1.24875	0.105107	0.255729	2.37205	1.24613	up
pmb3074	C16H18O8	5-O-p-Coumaroylquinic acid*	Phenolic acids	1899-30-5	141800	308920	550400	1259200	1253600	2612200	1.26289	0.0847265	0.23225	5.11927	2.35594	up	ko00940,ko00941,ko00945,ko01110
Lmbn005287	C18H32O4	7S,8S-DiHODE; (9Z,12Z)-(7S,8S)-Dihydroxyoctadeca-9,12-dienoic acid	Lipids	143288-65-7	9	9	10491	10389	9743.4	10630	1.01719	0.192412	0.366388	2.92724	1.54954	up
MWSHY0189	C21H20O10	Apigenin-7-O-glucoside(Cosmosiin)*	Flavones	578-74-5	22933	13421	22296	70826	86384	98703	1.39052	0.00791195	0.078625	4.36339	2.12545	up	ko00944
MWSHY0181	C21H20O10	Apigenin-8-C-Glucoside (Vitexin)	Flavonoid carbonoside	3681-93-4	15861	11385	7807.8	2645.7	7746.5	893.59	1.04132	0.0642437	0.197069	0.321956	-1.63506	down	ko00941,ko00944
pme3472	C12H16O7	Arbutin	Phenolic acids	497-76-7	8371.9	7581.1	12143	18291	20047	22417	1.33955	0.00448983	0.0646911	2.16241	1.11264	up
mws2212	C9H8O4	Caffeic acid	Phenolic acids	331-39-5	322240	288100	348320	870870	2259900	2867300	1.32589	0.10453	0.255696	6.25672	2.64541	up	ko00940,ko01100,ko01110
MWSHY0167	C15H14O6	Catechin*	Flavanols	154-23-4	859030	650900	739030	1552200	1756500	1735200	1.40795	0.00047434	0.0348093	2.24277	1.16528	up	ko00941,ko01110
mws0178	C16H18O9	Chlorogenic acid (3-O-Caffeoylquinic acid)*	Phenolic acids	327-97-9	1351300	1168000	1925000	4516500	6160600	6450800	1.39128	0.0115017	0.0877813	3.8539	1.94632	up
pmb0484	C5H13NO	Choline	Alkaloids	62-49-7	501210	1199600	1150800	6430800	4629300	13500000	1.32912	0.115096	0.268803	8.61271	3.10647	up	ko00260,ko00564,ko01100,ko02010
mws0906	C16H22O8	Coniferin	Phenolic acids	531-29-3	621750	539230	680330	3427700	2791600	3603100	1.4266	0.00721399	0.0757271	5.33446	2.41534	up
pme1777	C27H31O16	Cyanidin-3,5-O-diglucoside (Cyanin)	Anthocyanidins	2611-67-8	98638	16544	38649	116760	377900	440100	1.30061	0.014988	0.0986106	6.08	2.6	up	ko00942
pme1773	C27H31O15	Cyanidin-3-O-rutinoside (Keracyanin)	Anthocyanidins	28338-59-2	133620	256270	694450	3694700	1231700	2411500	1.31309	0.00464085	0.0648916	6.77	2.76	up	ko00942
Lmlp001436	C9H10O4	Dihydrocaffeic acid	Phenolic acids	1078-61-1	10204	6772	9447.8	21596	24735	30239	1.37692	0.0123251	0.0912953	2.89777	1.53494	up	ko00350
pme0460	C15H14O6	Epicatechin*	Flavanols	490-46-0	782710	710930	874420	1644800	1466000	1817600	1.39577	0.00573372	0.068225	2.0812	1.05741	up	ko00941,ko01100,ko01110
mws0014	C10H10O4	Ferulic acid	Phenolic acids	537-98-4	7135.8	19424	5086.1	31658	28666	32052	1.20943	0.0393388	0.155723	2.91905	1.5455	up	ko00940,ko01100,ko01110
mws0049	C15H14O7	Gallocatechin	Flavanols	970-73-0	223460	136970	324250	1966500	2060400	1906800	1.4065	2.06652e-05	0.00657153	8.66638	3.11543	up	ko00941,ko01110
mws0463	C16H14O6	Hesperetin	Flavanones	520-33-2	3080.1	1608.7	1519.4	4978.5	4897.1	3571.1	1.2316	0.024403	0.128054	2.16596	1.11501	up
Lmzp002365	C22H24O11	Hesperetin-7-O-glucoside*	Flavanones	31712-49-9	39504	24874	30946	113390	114590	147200	1.39987	0.00724403	0.0757271	3.93584	1.97667	up	ko00941
pme1654	C12H18O3	Jasmonic acid	Organic acids	77026-92-7	50611	40364	122700	13480	3462	14554	1.26257	0.141354	0.306481	0.147401	-2.76218	down	ko00592,ko01100,ko01110,ko04075
MWSHY0136	C21H20O11	Kaempferol-3-O-glucoside (Astragalin)*	Flavonols	480-10-4	115180	84699	43709	287860	156490	302360	1.22046	0.0513891	0.15	3.06	1.61	up	ko00944,ko01110
mws0919	C21H20O10	Kaempferol-3-O-rhamnoside (Afzelin)(Kaempferin)*	Flavonols	482-39-3	62844	55676	51976	319370	351560	420810	1.43184	0.00877464	0.0796144	6.40332	2.67882	up	ko00944
Lmsn002815	C27H30O15	Kaempferol-3-O-rutinoside(Nicotiflorin)*	Flavonols	17650-84-9	6701.8	12289	5060.3	650810	852470	1330200	1.42709	0.0432761	0.161271	117.811	6.88033	up	ko00944,ko01110
mws0275	C4H6O5	L-Malic acid	Organic acids	97-67-6	1419100	1659000	1478600	140220	205990	189340	1.43079	0.0874307	0.235737	0.12	-3.06	down	ko00020,ko00250
MWSHY0080	C27H30O15	Luteolin-7-O-neohesperidoside (Lonicerin)*	Flavones	25694-72-8	101200	50836	87550	4197700	4831700	6964100	1.42882	0.0244297	0.128054	66.7547	6.0608	up	ko00944
pme3207	C6H6O4	Muconic acid	Organic acids	1119-72-8	248130	318310	70488	51556	58691	69043	1.09116	0.17392	0.344947	0.281492	-1.82884	down	ko01100
mws0046	C27H32O14	Naringenin-7-O-Neohesperidoside(Naringin)*	Flavanones	10236-47-2	137390	145780	151240	198640	308530	403360	1.23556	0.114695	0.268803	2.09602	1.06765	up	ko00941
pme3392	C21H21O10	Pelargonidin-3-O-glucoside	Anthocyanidins	47684-27-5	19510	12066	11975	162170	174010	152190	1.36231	0.0382433	0.154141	11.21	3.49	up	ko00942,ko01100,ko01110
Zmmp001791	C33H41O19	Pelargonidin-3-O-rutinoside-5-O-glucoside	Anthocyanidins	-	40012	94532	90593	360192	929642	412142	1.35898	0.105654	0.255729	7.56	2.92	up	ko00942
mws0491	C8H11N	Phenethylamine	Alkaloids	64-04-0	372360	420180	567470	120690	188420	155350	1.36435	0.0268857	0.135002	0.34	-1.56	down	ko00360,ko01100
mws2125	C3H5O6P	Phosphoenolpyruvate	Organic acids	138-08-9	244940	221190	144890	383430	498590	527710	1.31821	0.0103543	0.08363	2.30717	1.20613	up	ko00010,ko00020,ko00400,ko00440,ko00620,ko00710,ko00998,ko01100,ko01110,ko01200,ko01230,ko01240
mws0914	C15H12O5	Pinobanksin	Flavanonols	548-82-3	3515.3	3434.8	2633.1	8014.7	9848.6	10886	1.40268	0.0105195	0.08363	2.99997	1.58495	up
mws0097	C20H22O6	Pinoresinol*	Lignans	487-36-5	6381.2	8753	10477	23128	18019	33317	1.31033	0.0601688	0.19043	2.90748	1.53977	up
pme1383	C8H11NO3	Pyridoxine	Vitamin	65-23-6	136250	113480	96132	251800	277420	206020	1.36755	0.0109679	0.0857656	2.12582	1.08802	up	ko00750,ko01100,ko01240
MWSHY0046	C21H20O12	Quercetin-3-O-glucoside (Isoquercitrin)*	Flavonols	482-35-9	3155200	2542100	4230900	13234000	11032000	13912000	1.39706	0.00202188	0.0551108	3.84541	1.94314	up	ko00944,ko01100,ko01110
mws0045	C21H20O11	Quercetin-3-O-rhamnoside(Quercitrin)	Flavonols	522-12-3	14585000	12495000	16184000	31432000	30096000	30850000	1.41217	0.00175127	0.0522098	2.13522	1.09438	up	ko00944
MWSHY0067	C27H30O16	Quercetin-3-O-rutinoside (Rutin)*	Flavonols	153-18-4	1707400	1532500	1735800	7593300	6940500	6753400	1.43789	0.00129669	0.0522098	4.27823	2.09701	up	ko00944,ko01100,ko01110
Lmtp003677	C27H30O17	Quercetin-3-O-sophoroside (Baimaside)*	Flavonols	18609-17-1	7055.4	6087.2	2624.2	33336	15082	45242	1.2701	0.0944046	0.241756	5.94033	2.57054	up	ko00944
mws0213	C5H12O5	Ribitol	Saccharides and Alcohols	488-81-3	6298.3	8339.6	7174.3	17181	21225	17650	1.41497	0.00489779	0.0658097	2.56994	1.36173	up	ko00040,ko00740,ko01100
Lmgn001670	C7H6O3	Salicylic acid	Phenolic acids	69-72-7	43850	48170	43898	80207	100160	127900	1.35901	0.0519509	0.175749	2.26804	1.18144	up	ko00360,ko01100,ko01110,ko04075
MWSmce024	C16H18O9	Scopoletin-7-O-glucoside (Scopolin)	Coumarins	531-44-2	445600	510500	270880	105420	150600	83774	1.32627	0.0454673	0.165556	0.276935	-1.85238	down	ko00940,ko01110
ML10176345	C7H10O5	Shikimic acid	Organic acids	138-59-0	25024	20948	29862	875540	859290	802330	1.27781	0.0836941	0.230764	33.45	5.06	up	ko00020,ko00250
Lmhn001650	C4H6O6	Tartaric acid	Organic acids	526-83-0	2756	3958	5101	20071	19510	36964	1.43398	0.0107041	0.084394	6.47	2.67	up	ko00020,ko00250
pmb0751	C16H16O7	Trans-5-O-(p-Coumaroyl)shikimate	Phenolic acids	-	31177	74099	94307	312280	578100	726260	1.34332	0.0568117	0.184348	8.10009	3.01794	up	ko00940,ko00941,ko00945,ko01100,ko01110
mws0005	C10H12N2	Tryptamine	Alkaloids	61-54-1	13858000	23139000	31533000	51546000	44799000	66313000	1.23731	0.0199133	0.118051	2.37353	1.24703	up	ko00380,ko00901,ko01100,ko01110
Lmbn002648	C9H8O3	α-Hydroxycinnamic Acid*	Phenolic acids	5801-57-0	18432	35892	69468	75590	116060	152010	1.14159	0.0593384	0.189327	2.77611	1.47306	up	ko00360,ko01100
