# Supplementary material for: Combined Widely Targeted Metabolomic, Transcriptomic, and Spatial Metabolomic Analysis Reveals the Potential Mechanism of Coloration and Fruit Quality Formation in Actinidia chinensis cv. Hongyang
Source: Foods. 2024 Jan 11;13(2):233. doi: 10.3390/foods13020233 (PMC10814455; doi:10.3390/foods13020233)
Supplement: Supplementary file 1 [file foods-13-00233-s001.zip › Supporting Information File S5.xlsx]

## Sheet: FPKM and annotations
File S5. The expression level and functional annotation information of 45,659 assembled genes
ID	TGP1_fpkm	TGP2_fpkm	TGP3_fpkm	TGX1_fpkm	TGX2_fpkm	TGX3_fpkm	THR1_fpkm	THR2_fpkm	THR3_fpkm	TLR1_fpkm	TLR2_fpkm	TLR3_fpkm	KEGG	NR	Swissprot	KOG	GO
Actinidia00001	0.26	0.15	0.54	0.95	1.09	1.34	1.48	1.13	0.45	0.68	1.02	1.16	K19038 E3 ubiquitin-protein ligase ATL41 [EC:2.3.2.27] | (RefSeq) RING-H2 finger protein ATL40-like (A)	RING-H2 finger protein ATL2-like [Manihot esculenta]	RecName: Full=RING-H2 finger protein ATL2; EC=2.3.2.27 {ECO:0000305}; AltName: Full=Protein ARABIDOPSIS TOXICOS EN LEVADURA 2; Short=Protein ATL2; AltName: Full=RING-type E3 ubiquitin transferase ATL2 {ECO:0000305};	FOG: Predicted E3 ubiquitin ligase	GO:0016021,integral component of membrane; GO:0046872,metal ion binding; GO:0061630,ubiquitin protein ligase activity; GO:0006952,defense response; GO:0043161,proteasome-mediated ubiquitin-dependent protein catabolic process; GO:0010200,response to chitin
Actinidia00002	0	0	0	0.23	0.06	0	0.09	0	0	0	0	0	--	LOW QUALITY PROTEIN: uncharacterized protein LOC110815030 [Carica papaya]	--	--	--
Actinidia00004	66.87	63	55.99	44.06	47.54	42.58	33.63	40.37	44.29	37.75	40.27	44.56	K01557 acylpyruvate hydrolase [EC:3.7.1.5] | (RefSeq) acylpyruvase FAHD1, mitochondrial (A)	acylpyruvase FAHD1, mitochondrial [Hevea brasiliensis]	RecName: Full=Probable acylpyruvase FAHD1, mitochondrial {ECO:0000305}; EC=3.7.1.5 {ECO:0000305}; AltName: Full=Fumarylacetoacetate hydrolase domain-containing protein 1 {ECO:0000305}; Short=FAH domain-containing protein 1 {ECO:0000305}; Flags: Precursor;	Predicted fumarylacetoacetate hydralase	GO:0005739,mitochondrion; GO:0047621,acylpyruvate hydrolase activity; GO:0005507,copper ion binding; GO:0008152,metabolic process
Actinidia00005	0.07	0.13	0	0	0.07	0.03	0.06	0	0.03	0	0	0	K10895 fanconi anemia group I protein | (RefSeq) Fanconi anemia group I protein (A)	PREDICTED: Fanconi anemia group I protein isoform X2 [Vitis vinifera]	--	Uncharacterized conserved protein	GO:0006281,DNA repair
Actinidia00006	73.46	81.24	70.54	65.93	72.57	66.02	69.98	73.1	77.54	73.63	74.09	71.78	K10527 enoyl-CoA hydratase/3-hydroxyacyl-CoA dehydrogenase [EC:4.2.1.17 1.1.1.35 1.1.1.211] | (RefSeq) glyoxysomal fatty acid beta-oxidation multifunctional protein MFP-a (A)	fatty acid beta-oxidation multifunctional protein [Camellia oleifera]	RecName: Full=Glyoxysomal fatty acid beta-oxidation multifunctional protein MFP-a; Includes: RecName: Full=Enoyl-CoA hydratase/3-2-trans-enoyl-CoA isomerase/3-hydroxybutyryl-CoA epimerase; EC=4.2.1.17; EC=5.1.2.3; EC=5.3.3.8; Includes: RecName: Full=3-hydroxyacyl-CoA dehydrogenase; EC=1.1.1.35;	Hydroxyacyl-CoA dehydrogenase/enoyl-CoA hydratase	GO:0009514,glyoxysome; GO:0018812,3-hydroxyacyl-CoA dehydratase activity; GO:0003857,3-hydroxyacyl-CoA dehydrogenase activity; GO:0008692,3-hydroxybutyryl-CoA epimerase activity; GO:0004165,dodecenoyl-CoA delta-isomerase activity; GO:0004300,enoyl-CoA hydratase activity; GO:0006635,fatty acid beta-oxidation
Actinidia00007	1.88	1.82	0.93	0.72	0.56	1.56	0.4	0.24	1.01	0.53	0.35	0.87	K03237 translation initiation factor 2 subunit 1 | (RefSeq) eukaryotic translation initiation factor 2 subunit alpha homolog (A)	PREDICTED: eukaryotic translation initiation factor 2 subunit alpha homolog [Nelumbo nucifera]	RecName: Full=Eukaryotic translation initiation factor 2 subunit alpha homolog {ECO:0000305};	Translation initiation factor 2, alpha subunit (eIF-2alpha)	GO:0005829,cytosol; GO:0033290,eukaryotic 48S preinitiation complex; GO:0005850,eukaryotic translation initiation factor 2 complex; GO:0005851,eukaryotic translation initiation factor 2B complex; GO:0043614,multi-eIF complex; GO:0005634,nucleus; GO:0005840,ribosome; GO:0003729,mRNA binding; GO:0043022,ribosome binding; GO:0003743,translation initiation factor activity; GO:0006413,translational in…
Actinidia00008	0	0.07	0.21	0	0	0	0	0	0	0	0	0	K15397 3-ketoacyl-CoA synthase [EC:2.3.1.199] | (RefSeq) probable 3-ketoacyl-CoA synthase 21 (A)	unnamed protein product, partial [Vitis vinifera]	RecName: Full=Probable 3-ketoacyl-CoA synthase 21 {ECO:0000303|PubMed:18465198}; Short=KCS-21 {ECO:0000303|PubMed:18465198}; EC=2.3.1.199 {ECO:0000305}; AltName: Full=Very long-chain fatty acid condensing enzyme 21 {ECO:0000303|PubMed:18465198}; Short=VLCFA condensing enzyme 21 {ECO:0000303|PubMed:18465198};	--	GO:0016021,integral component of membrane; GO:0102336,3-oxo-arachidoyl-CoA synthase activity; GO:0102337,3-oxo-cerotoyl-CoA synthase activity; GO:0102338,3-oxo-lignoceronyl-CoA synthase activity; GO:0102756,very-long-chain 3-ketoacyl-CoA synthase activity; GO:0006633,fatty acid biosynthetic process
Actinidia00009	7	9.33	6.68	4.02	6.77	5.94	6.24	5.31	4.89	6.71	9.02	6.74	K03242 translation initiation factor 2 subunit 3 | (RefSeq) eukaryotic translation initiation factor 2 subunit gamma (A)	hypothetical protein BRADI_5g09350v3 [Brachypodium distachyon]	--	Translation initiation factor 2, gamma subunit (eIF-2gamma; GTPase)	GO:0005525,GTP binding; GO:0003924,GTPase activity
Actinidia00010	27.82	52.15	32.33	27.86	40.82	16.4	13.79	25.43	28.36	19.39	24.13	20.16	K03242 translation initiation factor 2 subunit 3 | (RefSeq) eukaryotic translation initiation factor 2 subunit gamma-like (A)	eukaryotic translation initiation factor 2 subunit gamma-like, partial [Spinacia oleracea]	--	Translation initiation factor 2, gamma subunit (eIF-2gamma; GTPase)	GO:0005525,GTP binding; GO:0003924,GTPase activity
Actinidia00011	5.5	3.42	2.72	2.33	2.81	4.08	3.26	1.19	1.47	2.56	4.89	6.92	--	--	--	--	--
Actinidia00012	0	0	0.13	0	0.19	0	0.14	0.21	0.31	0	0	0	K09518 DnaJ homolog subfamily B member 12 | (RefSeq) chaperone protein dnaJ 49 (A)	hypothetical protein F511_26479 [Dorcoceras hygrometricum]	RecName: Full=Chaperone protein dnaJ 49; Short=AtDjC49; Short=AtJ49;	Molecular chaperone (DnaJ superfamily)	GO:0016021,integral component of membrane
Actinidia00013	0.3	0.16	0.47	0.07	0.15	0.17	0.04	0.12	0.09	0.1	0.13	0.07	K11491 condensin-2 complex subunit D3 | (RefSeq) condensin-2 complex subunit D3 (A)	condensin-2 complex subunit d3 [Quercus suber]	--	Uncharacterized conserved protein related to condensin complex subunit 1	GO:0000779,condensed chromosome, centromeric region; GO:0000799,nuclear condensin complex; GO:0003682,chromatin binding; GO:0042393,histone binding; GO:0051304,chromosome separation; GO:0010032,meiotic chromosome condensation; GO:0009556,microsporogenesis; GO:0007076,mitotic chromosome condensation
Actinidia00014	444.34	540.8	761.34	1248.9	1204.3	1895.71	1446.77	1165.95	1526.64	1000.85	1029.18	1168.43	K00128 aldehyde dehydrogenase (NAD+) [EC:1.2.1.3] | (RefSeq) aldehyde dehydrogenase 5, mitochondrial-like (A)	PREDICTED: translationally-controlled tumor protein homolog [Ricinus communis]	RecName: Full=Translationally-controlled tumor protein homolog; Short=TCTP;	Microtubule-binding protein (translationally controlled tumor protein)	GO:0005737,cytoplasm
Actinidia00015	0	0	0	0	0	0	0	0	0.12	0	0	0	--	PREDICTED: universal stress protein PHOS34-like [Nicotiana tomentosiformis]	RecName: Full=Universal stress protein A-like protein;	--	GO:0005886,plasma membrane; GO:0016208,AMP binding; GO:0006950,response to stress
Actinidia00016	13.28	25.44	14.33	15.81	20.07	12.69	9.53	16.26	13.99	12.54	14.9	12.57	K10393 kinesin family member 2/24 | (RefSeq) kinesin-like protein KIN-13A (A)	PREDICTED: kinesin-like protein KIN-13A [Vitis vinifera]	RecName: Full=Kinesin-like protein KIN-13A {ECO:0000305}; AltName: Full=AtKINESIN-13A {ECO:0000303|PubMed:15574882, ECO:0000303|PubMed:25232944}; Short=AtKIN13A {ECO:0000303|PubMed:25232944};	Kinesin-like protein	GO:0005795,Golgi stack; GO:0005871,kinesin complex; GO:0005874,microtubule; GO:0005886,plasma membrane; GO:0009531,secondary cell wall; GO:0005524,ATP binding; GO:0016887,ATPase activity; GO:0008017,microtubule binding; GO:0003777,microtubule motor activity; GO:0090058,metaxylem development; GO:0007019,microtubule depolymerization; GO:0007018,microtubule-based movement; GO:0009834,plant-type seco…
Actinidia00017	3.97	5.43	3.84	2.72	3.26	3.12	3.5	3.14	3.34	3.1	3.08	3.16	K08592 sentrin-specific protease 1 [EC:3.4.22.68] | (RefSeq) ubiquitin-like-specific protease ESD4 (A)	PREDICTED: ubiquitin-like-specific protease ESD4 isoform X1 [Vitis vinifera]	RecName: Full=Ubiquitin-like-specific protease ESD4; EC=3.4.22.68; AltName: Full=Protein EARLY IN SHORT DAYS 4; Short=AtESD4;	Protease, Ulp1 family	GO:0031965,nuclear membrane; GO:0005634,nucleus; GO:0004175,endopeptidase activity; GO:0070139,SUMO-specific endopeptidase activity; GO:0016929,SUMO-specific protease activity; GO:0009911,positive regulation of flower development; GO:0016926,protein desumoylation; GO:0009909,regulation of flower development
Actinidia00018	0	0	0	0	0	0	0	0	0	0.03	0	0	--	PREDICTED: cation/H(+) antiporter 27-like [Populus euphratica]	RecName: Full=Cation/H(+) antiporter 15; AltName: Full=Protein CATION/H+ EXCHANGER 15; Short=AtCHX15;	Predicted K+/H+-antiporter	GO:0012505,endomembrane system; GO:0016021,integral component of membrane; GO:0015299,solute:proton antiporter activity; GO:0015672,monovalent inorganic cation transport; GO:0006813,potassium ion transport; GO:0006885,regulation of pH
Actinidia00019	26.63	17.4	21.26	29.38	24.78	37.12	25.41	19.26	28.4	25.48	22.38	28.44	--	PREDICTED: uncharacterized protein LOC100244229 [Vitis vinifera]	--	--	--
Actinidia00020	7.88	5.16	7.72	10.06	7.59	10.36	4.91	4.97	12.22	5.88	3.16	6.05	K01868 threonyl-tRNA synthetase [EC:6.1.1.3] | (RefSeq) threonine--tRNA ligase, mitochondrial 1 (A)	PREDICTED: threonine--tRNA ligase, mitochondrial 1 [Ipomoea nil]	RecName: Full=Threonine--tRNA ligase, mitochondrial 1 {ECO:0000305}; EC=6.1.1.3 {ECO:0000305}; AltName: Full=AtSYT1 {ECO:0000303|PubMed:10583378}; AltName: Full=Threonyl-tRNA synthetase {ECO:0000305}; Short=ThrRS {ECO:0000305}; Flags: Precursor;	Threonyl-tRNA synthetase	GO:0005618,cell wall; GO:0009507,chloroplast; GO:0005737,cytoplasm; GO:0005829,cytosol; GO:0016020,membrane; GO:0005739,mitochondrion; GO:0005886,plasma membrane; GO:0005524,ATP binding; GO:0046872,metal ion binding; GO:0004829,threonine-tRNA ligase activity; GO:0006435,threonyl-tRNA aminoacylation
Actinidia00021	11.54	8.83	9.55	14.56	14.31	13.85	11.38	11.79	17.88	10.92	10.83	12.16	K12391 AP-1 complex subunit gamma-1 | (RefSeq) AP-1 complex subunit gamma-2 (A)	PREDICTED: LOW QUALITY PROTEIN: uncharacterized protein LOC8286019 [Ricinus communis]	RecName: Full=tRNA ligase 1 {ECO:0000303|PubMed:15653639}; Short=AtRLG1 {ECO:0000303|PubMed:20844078}; Short=AtRNL {ECO:0000303|PubMed:16428247}; Short=AtRlg1p {ECO:0000303|PubMed:20844078}; EC=6.5.1.3 {ECO:0000269|PubMed:15653639, ECO:0000269|PubMed:23515942, ECO:0000269|PubMed:24554441}; AltName: Full=Protein AT.I.24-9 {ECO:0000303|Ref.4};	--	GO:0005737,cytoplasm; GO:0005634,nucleus; GO:0005524,ATP binding; GO:0004519,endonuclease activity; GO:0016301,kinase activity; GO:0046872,metal ion binding; GO:0003729,mRNA binding; GO:0003972,RNA ligase (ATP) activity; GO:0009734,auxin-activated signaling pathway; GO:0010928,regulation of auxin mediated signaling pathway; GO:0042245,RNA repair; GO:0006412,translation; GO:0006388,tRNA splicing, …
Actinidia00022	0	0	0.44	0.55	0	0.94	0.46	0	0.55	0	0	0	K12391 AP-1 complex subunit gamma-1 | (RefSeq) LOW QUALITY PROTEIN: AP-1 complex subunit gamma-2 (A)	LOW QUALITY PROTEIN: AP-1 complex subunit gamma-2 [Carica papaya]	RecName: Full=AP-1 complex subunit gamma-2; AltName: Full=Adaptor protein complex AP-1 large subunit gamma-2; AltName: Full=Adaptor-related protein complex 1 subunit gamma-2; AltName: Full=Clathrin assembly protein complex 1 gamma-2 large chain; AltName: Full=Gamma-adaptin 2;	Vesicle coat complex AP-1, gamma subunit	GO:0030131,clathrin adaptor complex; GO:0030665,clathrin-coated vesicle membrane; GO:0005794,Golgi apparatus; GO:0008565,protein transporter activity; GO:0006886,intracellular protein transport; GO:0016192,vesicle-mediated transport
Actinidia00023	30.62	30	27.41	30.06	27.99	33.61	19.97	19.04	22.18	21.96	22.9	26.28	K01868 threonyl-tRNA synthetase [EC:6.1.1.3] | (RefSeq) hypothetical protein (A)	threonine--tRNA ligase, mitochondrial 1 [Carica papaya]	RecName: Full=Threonine--tRNA ligase, mitochondrial 1 {ECO:0000305}; EC=6.1.1.3 {ECO:0000305}; AltName: Full=AtSYT1 {ECO:0000303|PubMed:10583378}; AltName: Full=Threonyl-tRNA synthetase {ECO:0000305}; Short=ThrRS {ECO:0000305}; Flags: Precursor;	Threonyl-tRNA synthetase	GO:0005618,cell wall; GO:0009507,chloroplast; GO:0005737,cytoplasm; GO:0005829,cytosol; GO:0016020,membrane; GO:0005739,mitochondrion; GO:0005886,plasma membrane; GO:0005524,ATP binding; GO:0046872,metal ion binding; GO:0004829,threonine-tRNA ligase activity; GO:0006435,threonyl-tRNA aminoacylation
Actinidia00024	0	0	0.33	0.15	0.08	0.18	0	0.17	0.05	0	0	0	K05931 type I protein arginine methyltransferase [EC:2.1.1.319] | (RefSeq) probable histone-arginine methyltransferase 1.3 (A)	PREDICTED: probable histone-arginine methyltransferase 1.3 [Juglans regia]	RecName: Full=Probable histone-arginine methyltransferase 1.3; Short=AtPRMT13; EC=2.1.1.319 {ECO:0000250|UniProtKB:Q99873}; AltName: Full=Coactivator-associated methyltransferase 1A; AltName: Full=Protein arginine N-methyltransferase 4B; Short=AtPRMT4B;	Protein arginine N-methyltransferase CARM1	GO:0005737,cytoplasm; GO:0005829,cytosol; GO:0005634,nucleus; GO:0016277,[myelin basic protein]-arginine N-methyltransferase activity; GO:0008469,histone-arginine N-methyltransferase activity; GO:0046982,protein heterodimerization activity; GO:0042803,protein homodimerization activity; GO:0035242,protein-arginine omega-N asymmetric methyltransferase activity; GO:0035241,protein-arginine omega-N m…
Actinidia00025	71.78	79.73	68.02	99.68	122.87	96.23	145.22	144.33	108.93	153.47	193.58	149.17	K08238 xyloglucan 6-xylosyltransferase [EC:2.4.2.39] | (RefSeq) xyloglucan 6-xylosyltransferase 2 (A)	hypothetical protein VITISV_027412 [Vitis vinifera]	RecName: Full=Xyloglucan 6-xylosyltransferase 1; Short=AtXT1; EC=2.4.2.39;	Subunit of Golgi mannosyltransferase complex	GO:0005768,endosome; GO:0005794,Golgi apparatus; GO:0000139,Golgi membrane; GO:0016021,integral component of membrane; GO:0005802,trans-Golgi network; GO:0016758,transferase activity, transferring hexosyl groups; GO:0035252,UDP-xylosyltransferase activity; GO:0033843,xyloglucan 6-xylosyltransferase activity; GO:0000271,polysaccharide biosynthetic process; GO:0006486,protein glycosylation; GO:0010…
Actinidia00026	32.09	63.82	38.01	15.59	20.63	23.34	22.78	24.48	24.14	23.77	28.04	35.55	K02971 small subunit ribosomal protein S21e | (RefSeq) 40S ribosomal protein S21 (A)	40S ribosomal protein S21 [Sesamum indicum]	RecName: Full=40S ribosomal protein S21;	40S ribosomal protein S21	GO:0022627,cytosolic small ribosomal subunit; GO:0003735,structural constituent of ribosome; GO:0000447,endonucleolytic cleavage in ITS1 to separate SSU-rRNA from 5.8S rRNA and LSU-rRNA from tricistronic rRNA transcript (SSU-rRNA, 5.8S rRNA, LSU-rRNA); GO:0000461,endonucleolytic cleavage to generate mature 3'-end of SSU-rRNA from (SSU-rRNA, 5.8S rRNA, LSU-rRNA); GO:0006412,translation
Actinidia00027	31.24	28.09	35.88	24.07	20.1	24.76	24.13	18.79	21.98	23.22	26.01	29.67	K01872 alanyl-tRNA synthetase [EC:6.1.1.7] | (RefSeq) alanine--tRNA ligase, chloroplastic/mitochondrial-like isoform X1 (A)	hypothetical protein CICLE_v10005679mg [Citrus clementina]	RecName: Full=Probable alanine--tRNA ligase, chloroplastic/mitochondrial {ECO:0000255|HAMAP-Rule:MF_03134}; EC=6.1.1.7 {ECO:0000255|HAMAP-Rule:MF_03134}; AltName: Full=Alanyl-tRNA synthetase {ECO:0000255|HAMAP-Rule:MF_03134}; Short=AlaRS {ECO:0000255|HAMAP-Rule:MF_03134}; Flags: Precursor;	Alanyl-tRNA synthetase	GO:0009507,chloroplast; GO:0005739,mitochondrion; GO:0004813,alanine-tRNA ligase activity; GO:0005524,ATP binding; GO:0046872,metal ion binding; GO:0000049,tRNA binding; GO:0006419,alanyl-tRNA aminoacylation
Actinidia00028	1.96	3.15	1.91	0.97	1.61	2.27	0.9	2.08	1.96	1.54	2.71	1.55	K01102 pyruvate dehydrogenase phosphatase [EC:3.1.3.43] | (RefSeq) putative protein phosphatase 2C 46 (A)	probable protein phosphatase 2C 40 isoform X2 [Olea europaea var. sylvestris]	RecName: Full=Probable protein phosphatase 2C 40; Short=AtPP2C40; EC=3.1.3.16; AltName: Full=Protein phosphatase 2C homolog 1;	Protein phosphatase 2C/pyruvate dehydrogenase (lipoamide) phosphatase	GO:0046872,metal ion binding; GO:0004722,protein serine/threonine phosphatase activity
Actinidia00029	19.18	14.39	22.08	8.01	9.83	11.85	9.83	6.73	5.87	8.41	4.57	7.54	K22733 magnesium transporter | (RefSeq) uncharacterized LOC100244618 (A)	PREDICTED: protein SRC2-like [Vitis vinifera]	RecName: Full=Protein SRC2 {ECO:0000305}; AltName: Full=Protein SOYBEAN GENE REGULATED BY COLD 2 {ECO:0000303|Ref.1};	--	GO:0005789,endoplasmic reticulum membrane; GO:0016021,integral component of membrane; GO:0005886,plasma membrane; GO:0032586,protein storage vacuole membrane
Actinidia00030	0.16	0	0.59	0	0	0	0	0	0	0	0	0	K15108 solute carrier family 25 (mitochondrial thiamine pyrophosphate transporter), member 19 | (Kazusa) Lj0g3v0093229.1; - (A)	PREDICTED: mitochondrial thiamine pyrophosphate carrier-like [Daucus carota subsp. sativus]	RecName: Full=Mitochondrial thiamine diphosphate carrier 2 {ECO:0000305};	Mitochondrial solute carrier protein	GO:0016021,integral component of membrane; GO:0005743,mitochondrial inner membrane; GO:0005739,mitochondrion; GO:0090422,thiamine pyrophosphate transmembrane transporter activity; GO:0030974,thiamine pyrophosphate transmembrane transport
Actinidia00031	2.19	2.29	3.17	2.73	3.26	3.36	1.85	1.89	3.41	1.9	2.18	2.59	K15032 mTERF domain-containing protein, mitochondrial | (RefSeq) uncharacterized protein LOC109005960 (A)	PREDICTED: uncharacterized protein LOC109005960 [Juglans regia]	RecName: Full=Transcription termination factor MTERF8, chloroplastic {ECO:0000305}; AltName: Full=Mitochondrial transcription termination factor 8 {ECO:0000303|PubMed:23087700}; AltName: Full=Protein PLASTID TRANSCRIPTIONALLY ACTIVE 15 {ECO:0000303|PubMed:16326926}; Flags: Precursor;	Mitochondrial transcription termination factor, mTERF	GO:0009507,chloroplast; GO:0009295,nucleoid; GO:0009508,plastid chromosome; GO:0003690,double-stranded DNA binding; GO:0019843,rRNA binding; GO:0003727,single-stranded RNA binding; GO:0009658,chloroplast organization; GO:0032502,developmental process; GO:0006353,DNA-templated transcription, termination; GO:0006355,regulation of transcription, DNA-templated; GO:0042255,ribosome assembly; GO:000838…
Actinidia00032	3.24	3.47	3.38	3.44	4.12	4.23	3.71	2.61	5.53	2.21	4.4	3.98	K15032 mTERF domain-containing protein, mitochondrial | (RefSeq) transcription termination factor MTERF6, chloroplastic/mitochondrial-like (A)	transcription termination factor MTERF6, chloroplastic/mitochondrial-like [Cucurbita pepo subsp. pepo]	RecName: Full=Transcription termination factor MTERF8, chloroplastic {ECO:0000305}; AltName: Full=Mitochondrial transcription termination factor 8 {ECO:0000303|PubMed:23087700}; AltName: Full=Protein PLASTID TRANSCRIPTIONALLY ACTIVE 15 {ECO:0000303|PubMed:16326926}; Flags: Precursor;	Mitochondrial transcription termination factor, mTERF	GO:0009507,chloroplast; GO:0009295,nucleoid; GO:0009508,plastid chromosome; GO:0003690,double-stranded DNA binding; GO:0019843,rRNA binding; GO:0003727,single-stranded RNA binding; GO:0009658,chloroplast organization; GO:0032502,developmental process; GO:0006353,DNA-templated transcription, termination; GO:0006355,regulation of transcription, DNA-templated; GO:0042255,ribosome assembly; GO:000838…
Actinidia00033	3.35	1.84	3.63	3.26	2.47	2.69	3.28	1.78	2.73	1.91	1.25	1.98	K15032 mTERF domain-containing protein, mitochondrial | (RefSeq) transcription termination factor MTERF15, mitochondrial-like (A)	transcription termination factor mterf8, chloroplastic [Quercus suber]	RecName: Full=Transcription termination factor MTERF9, chloroplastic {ECO:0000305}; AltName: Full=Mitochondrial transcription termination factor 9 {ECO:0000303|PubMed:23087700}; AltName: Full=Protein TWIRT1 {ECO:0000303|PubMed:21599977}; Flags: Precursor;	Mitochondrial transcription termination factor, mTERF	GO:0009507,chloroplast; GO:0003690,double-stranded DNA binding; GO:0019843,rRNA binding; GO:0003727,single-stranded RNA binding; GO:0009658,chloroplast organization; GO:0006353,DNA-templated transcription, termination; GO:0006355,regulation of transcription, DNA-templated; GO:0009651,response to salt stress; GO:0042255,ribosome assembly; GO:0008380,RNA splicing; GO:0048364,root development; GO:00…
Actinidia00034	0	0	0	0	0.19	0	0.91	0	0	0	0	0	K20771 carlactone C-19 oxidase [EC:1.14.-.-] | (RefSeq) cytochrome P450 711A1 isoform X1 (A)	cytochrome P450 711A1 isoform X2 [Cucurbita maxima]	RecName: Full=Cytochrome P450 711A1; EC=1.14.-.-; AltName: Full=Protein MORE AXILLARY BRANCHES 1;	Cytochrome P450 CYP3/CYP5/CYP6/CYP9 subfamilies	GO:0016021,integral component of membrane; GO:0020037,heme binding; GO:0005506,iron ion binding; GO:0004497,monooxygenase activity; GO:0016705,oxidoreductase activity, acting on paired donors, with incorporation or reduction of molecular oxygen; GO:0009926,auxin polar transport; GO:0016117,carotenoid biosynthetic process; GO:0009963,positive regulation of flavonoid biosynthetic process; GO:000993…
Actinidia00036	6.64	6.99	3.93	2.81	2.87	1.47	0.24	0.73	4.52	3.14	1.04	3.06	--	--	--	--	--
Actinidia00037	0.9	1.27	1.41	0.89	1.27	1.05	0.34	0.39	0.34	0.59	0.52	0.77	--	PREDICTED: uncharacterized protein LOC100245979 [Vitis vinifera]	--	--	GO:0003677,DNA binding
Actinidia00038	3.87	6.17	5.43	5.61	4.13	3.72	2.44	3.33	4	2.05	1.63	1.38	K03347 cullin 1 | (RefSeq) cullin-1-like (A)	cullin-1-like [Sesamum indicum]	RecName: Full=Cullin-1;	Cullins	GO:0000794,condensed nuclear chromosome; GO:0031461,cullin-RING ubiquitin ligase complex; GO:0005737,cytoplasm; GO:0005829,cytosol; GO:0005634,nucleus; GO:0009524,phragmoplast; GO:0005819,spindle; GO:0031625,ubiquitin protein ligase binding; GO:0009734,auxin-activated signaling pathway; GO:0007049,cell cycle; GO:0009793,embryo development ending in seed dormancy; GO:0009873,ethylene-activated sig…
Actinidia00039	6.6	9.6	7.28	7.29	11.57	5.24	6.15	5.46	2.66	3.23	2.1	1.06	K03347 cullin 1 | (RefSeq) cullin-1-like (A)	cullin-1-like [Durio zibethinus]	RecName: Full=Cullin-1;	Cullins	GO:0000794,condensed nuclear chromosome; GO:0031461,cullin-RING ubiquitin ligase complex; GO:0005737,cytoplasm; GO:0005829,cytosol; GO:0005634,nucleus; GO:0009524,phragmoplast; GO:0005819,spindle; GO:0031625,ubiquitin protein ligase binding; GO:0009734,auxin-activated signaling pathway; GO:0007049,cell cycle; GO:0009793,embryo development ending in seed dormancy; GO:0009873,ethylene-activated sig…
Actinidia00040	99.81	91.73	97.51	160.72	135.65	149.47	129.43	110.44	171.43	109.23	105.4	117.01	K03347 cullin 1 | (RefSeq) cullin-1 (A)	cullin-1 [Jatropha curcas]	RecName: Full=Cullin-1;	Cullins	GO:0000794,condensed nuclear chromosome; GO:0031461,cullin-RING ubiquitin ligase complex; GO:0005737,cytoplasm; GO:0005829,cytosol; GO:0005634,nucleus; GO:0009524,phragmoplast; GO:0005819,spindle; GO:0031625,ubiquitin protein ligase binding; GO:0009734,auxin-activated signaling pathway; GO:0007049,cell cycle; GO:0009793,embryo development ending in seed dormancy; GO:0009873,ethylene-activated sig…
Actinidia00041	5.32	7.79	5.91	4.68	3.59	3.28	6.74	5.07	4.07	6.59	8.02	5.94	--	protein PXR1 [Olea europaea var. sylvestris]	--	--	--
Actinidia00042	7.79	16.77	7.23	10.3	15.53	7.72	6.69	12.58	10.38	9.76	10.65	8.9	K03164 DNA topoisomerase II [EC:5.6.2.2] | (RefSeq) DNA topoisomerase 2-like (A)	PREDICTED: protein ALWAYS EARLY 3 [Vitis vinifera]	RecName: Full=Protein ALWAYS EARLY 3; Short=AtALY3;	Retinoblastoma pathway protein LIN-9/chromatin-associated protein Aly	GO:0005634,nucleus; GO:0017053,transcriptional repressor complex; GO:0003677,DNA binding; GO:0007049,cell cycle; GO:0006351,transcription, DNA-templated
Actinidia00043	3.45	5.35	4.12	4.21	5.42	3.71	3.85	3.09	5	3.11	2.75	2.48	K15032 mTERF domain-containing protein, mitochondrial | (RefSeq) transcription termination factor MTERF6, chloroplastic/mitochondrial-like (A)	PREDICTED: transcription termination factor MTERF6, chloroplastic/mitochondrial-like [Juglans regia]	RecName: Full=Transcription termination factor MTERF8, chloroplastic {ECO:0000305}; AltName: Full=Mitochondrial transcription termination factor 8 {ECO:0000303|PubMed:23087700}; AltName: Full=Protein PLASTID TRANSCRIPTIONALLY ACTIVE 15 {ECO:0000303|PubMed:16326926}; Flags: Precursor;	Mitochondrial transcription termination factor, mTERF	GO:0009507,chloroplast; GO:0009295,nucleoid; GO:0009508,plastid chromosome; GO:0003690,double-stranded DNA binding; GO:0019843,rRNA binding; GO:0003727,single-stranded RNA binding; GO:0009658,chloroplast organization; GO:0032502,developmental process; GO:0006353,DNA-templated transcription, termination; GO:0006355,regulation of transcription, DNA-templated; GO:0042255,ribosome assembly; GO:000838…
Actinidia00044	5.38	4.76	6.17	4.88	4.31	6.1	4.27	3.76	6.38	5.64	6.47	5.78	K15032 mTERF domain-containing protein, mitochondrial | (RefSeq) transcription termination factor MTERF5, chloroplastic-like (A)	PREDICTED: transcription termination factor MTERF5, chloroplastic-like [Vitis vinifera]	RecName: Full=Transcription termination factor MTERF6, chloroplastic/mitochondrial {ECO:0000305}; AltName: Full=Mitochondrial transcription termination factor 6 {ECO:0000303|PubMed:23087700}; AltName: Full=Protein PIGMENT DEFECTIVE 191 {ECO:0000305}; Flags: Precursor;	Mitochondrial transcription termination factor, mTERF	GO:0009507,chloroplast; GO:0005739,mitochondrion; GO:0003690,double-stranded DNA binding; GO:0003723,RNA binding; GO:0006353,DNA-templated transcription, termination; GO:0006355,regulation of transcription, DNA-templated; GO:0008033,tRNA processing
Actinidia00045	1.83	0.94	1.85	1.67	1.98	1.97	2.38	1.53	1.29	1.35	1.37	1.69	K15032 mTERF domain-containing protein, mitochondrial | (RefSeq) transcription termination factor MTERF6, chloroplastic/mitochondrial-like (A)	transcription termination factor MTERF6, chloroplastic/mitochondrial-like [Cucurbita pepo subsp. pepo]	--	Mitochondrial transcription termination factor, mTERF	--
Actinidia00046	2.13	1.5	1.56	0.86	0.74	1.22	0.9	0.39	1.84	0.62	0.95	1.12	K13832 3-dehydroquinate dehydratase / shikimate dehydrogenase [EC:4.2.1.10 1.1.1.25] | (RefSeq) bifunctional 3-dehydroquinate dehydratase/shikimate dehydrogenase, chloroplastic-like isoform X1 (A)	zinc finger CCCH domain-containing protein 34-like isoform X1 [Manihot esculenta]	RecName: Full=Zinc finger CCCH domain-containing protein 32; Short=AtC3H32; AltName: Full=Zinc finger CCCH domain-containing protein ZFN-like 1;	CCCH-type Zn-finger protein	GO:0005634,nucleus; GO:0003677,DNA binding; GO:0046872,metal ion binding; GO:0003729,mRNA binding
Actinidia00047	3.32	4.68	4.51	4.93	3.16	3.76	4.13	2.87	3.12	2.91	3.89	3.9	K13430 serine/threonine-protein kinase PBS1 [EC:2.7.11.1] | (RefSeq) hypothetical protein (A)	PREDICTED: putative serine/threonine-protein kinase [Daucus carota subsp. sativus]	RecName: Full=Probable serine/threonine-protein kinase PBL28 {ECO:0000305}; EC=2.7.11.1 {ECO:0000305}; AltName: Full=PBS1-like protein 28 {ECO:0000303|PubMed:20413097};	Serine/threonine protein kinase	GO:0005886,plasma membrane; GO:0005524,ATP binding; GO:0004675,transmembrane receptor protein serine/threonine kinase activity; GO:0007166,cell surface receptor signaling pathway; GO:0006952,defense response; GO:0006468,protein phosphorylation
Actinidia00048	25.24	24.71	26.44	20.92	19.28	23.25	20.44	19.61	17.61	20.68	21.58	22.39	K13430 serine/threonine-protein kinase PBS1 [EC:2.7.11.1] | (RefSeq) serine/threonine-protein kinase PBS1 (A)	unnamed protein product, partial [Vitis vinifera]	RecName: Full=Serine/threonine-protein kinase PBL27 {ECO:0000303|PubMed:20413097}; EC=2.7.11.1 {ECO:0000269|PubMed:27679653}; AltName: Full=PBS1-like protein 27 {ECO:0000303|PubMed:20413097}; AltName: Full=Receptor-like cytoplasmic kinase PBL27 {ECO:0000303|PubMed:27679653};	Serine/threonine protein kinase	GO:0046658,anchored component of plasma membrane; GO:0005886,plasma membrane; GO:0005524,ATP binding; GO:0004672,protein kinase activity; GO:0004675,transmembrane receptor protein serine/threonine kinase activity; GO:0000187,activation of MAPK activity; GO:0007166,cell surface receptor signaling pathway; GO:0071323,cellular response to chitin; GO:0045087,innate immune response; GO:1900426,positiv…
Actinidia00049	108.6	32.1	83.21	73.24	39.39	72.23	87.35	53.19	66.13	99.01	62.85	60.45	K20855 beta-1,3-galactosyltransferase 1/2/3/4/5/7/8 [EC:2.4.1.-] | (RefSeq) probable beta-1,3-galactosyltransferase 4 isoform X1 (A)	PREDICTED: CASP-like protein 1 isoform X1 [Capsicum annuum]	RecName: Full=CASP-like protein 1D2; Short=GmCASPL1D2;	--	GO:0016021,integral component of membrane; GO:0005886,plasma membrane; GO:0051536,iron-sulfur cluster binding
Actinidia00050	9.4	15.34	10.96	7.97	11.31	7.73	7.66	10.58	8.93	8.86	10.67	10.21	--	uncharacterized protein LOC110601673 [Manihot esculenta]	--	--	--
Actinidia00051	87.2	255.23	89.85	110.82	514.41	128.01	116.05	675.89	131.48	172.69	471.45	180.46	K01177 beta-amylase [EC:3.2.1.2] | (RefSeq) hypothetical protein (A)	beta-amylase [Actinidia arguta]	RecName: Full=Inactive beta-amylase 9; AltName: Full=1,4-alpha-D-glucan maltohydrolase; AltName: Full=Inactive beta-amylase 3;	--	GO:0005737,cytoplasm; GO:0016161,beta-amylase activity; GO:0000272,polysaccharide catabolic process
Actinidia00052	0	0	0	0.1	0.62	0	0	0.33	0.2	0	0	0.11	--	transcription factor BHLH008, partial [Vaccinium corymbosum]	--	--	GO:0046983,protein dimerization activity
Actinidia00053	9.35	7.86	10.28	10.13	6.87	9.65	7.66	4.88	9.73	7.56	5.59	8.51	K14724 solute carrier family 9 (sodium/hydrogen exchanger), member 8 | (RefSeq) sodium/hydrogen exchanger 2-like isoform X1 (A)	sodium/hydrogen exchanger 2 [Quercus suber]	RecName: Full=Sodium/hydrogen exchanger 2; AltName: Full=Na(+)/H(+) exchanger 2; Short=NHE-2;	Sodium/hydrogen exchanger protein	GO:0016021,integral component of membrane; GO:0005886,plasma membrane; GO:0005774,vacuolar membrane; GO:0015386,potassium:proton antiporter activity; GO:0015385,sodium:proton antiporter activity; GO:0055075,potassium ion homeostasis; GO:0010107,potassium ion import; GO:0051453,regulation of intracellular pH; GO:0090333,regulation of stomatal closure; GO:0009651,response to salt stress; GO:0098719…
Actinidia00054	0.89	1.11	1.39	0.54	0.51	0.67	0.42	0.24	2.79	0.33	0.16	0.71	K20222 importin-5 | (RefSeq) importin-5-like (A)	vesicle-associated protein 1-2-like isoform X1 [Manihot esculenta]	RecName: Full=Vesicle-associated protein 2-2; AltName: Full=Plant VAP homolog 22; Short=AtPVA22; AltName: Full=VAMP-associated protein 2-2; AltName: Full=Vesicle-associated protein 27-2;	VAMP-associated protein involved in inositol metabolism	GO:0005789,endoplasmic reticulum membrane; GO:0016021,integral component of membrane; GO:0005886,plasma membrane; GO:0046907,intracellular transport; GO:0016032,viral process
Actinidia00055	102.05	139.66	126.22	90.04	103.29	90.92	135.71	117.92	163.88	140.45	132.52	161.32	K21776 protein lin-54 | (RefSeq) Lin-54-like protein (A)	acyl carrier protein [Camellia japonica]	RecName: Full=Acyl carrier protein 1, chloroplastic; Short=ACP 1; Flags: Precursor;	Acyl carrier protein/NADH-ubiquinone oxidoreductase, NDUFAB1/SDAP subunit	GO:0009507,chloroplast; GO:0031177,phosphopantetheine binding; GO:0006633,fatty acid biosynthetic process
Actinidia00056	115.73	126.21	139.7	132.44	107.02	132.39	171.62	138.39	139.74	168.34	143.83	144.99	K04565 superoxide dismutase, Cu-Zn family [EC:1.15.1.1] | (RefSeq) superoxide dismutase [Cu-Zn] 2-like (A)	superoxide dismutase [cu-zn]	RecName: Full=Superoxide dismutase [Cu-Zn] 2; EC=1.15.1.1; AltName: Full=Allergen Ole e V; AltName: Allergen=Ole e 5;	Cu2+/Zn2+ superoxide dismutase SOD1	GO:0005783,endoplasmic reticulum; GO:0046872,metal ion binding; GO:0004784,superoxide dismutase activity
Actinidia00057	76.46	124.64	63.7	58.68	75.4	46.72	52.68	53.76	44.88	51.94	54.6	48.5	K13832 3-dehydroquinate dehydratase / shikimate dehydrogenase [EC:4.2.1.10 1.1.1.25] | (RefSeq) bifunctional 3-dehydroquinate dehydratase/shikimate dehydrogenase, chloroplastic-like isoform X1 (A)	PREDICTED: bifunctional 3-dehydroquinate dehydratase/shikimate dehydrogenase, chloroplastic-like isoform X1 [Daucus carota subsp. sativus]	RecName: Full=Bifunctional 3-dehydroquinate dehydratase/shikimate dehydrogenase, chloroplastic; Short=DHQ-SDH protein; AltName: Full=DHQase-SORase; AltName: Full=Protein EMBRYO DEFECTIVE 3004; Includes: RecName: Full=Dehydroquinate dehydratase; Short=DHQ; EC=4.2.1.10; Includes: RecName: Full=Shikimate dehydrogenase; Short=SDH; EC=1.1.1.25; Flags: Precursor;	Pentafunctional AROM protein	GO:0009507,chloroplast; GO:0009570,chloroplast stroma; GO:0003855,3-dehydroquinate dehydratase activity; GO:0050661,NADP binding; GO:0004764,shikimate 3-dehydrogenase (NADP+) activity; GO:0009073,aromatic amino acid family biosynthetic process; GO:0009423,chorismate biosynthetic process; GO:0009793,embryo development ending in seed dormancy; GO:0019632,shikimate metabolic process
Actinidia00060	8	7.87	8.15	8.42	5.58	6.13	13.16	6.76	11.73	7.49	6.93	7.36	K10661 E3 ubiquitin-protein ligase MARCH6 [EC:2.3.2.27] | (RefSeq) probable E3 ubiquitin ligase SUD1 (A)	isoform 2 of probable e3 ubiquitin ligase sud1 [Quercus suber]	RecName: Full=Probable E3 ubiquitin ligase SUD1; EC=2.3.2.27; AltName: Full=Protein ECERIFERUM 9; AltName: Full=Protein SUPPRESSOR OF DRY2 DEFFECTS 1; Short=AtSUD1; AltName: Full=RING-type E3 ubiquitin transferase SUD1 {ECO:0000305}; AltName: Full=RING/U-box domain-containing protein;	Protein involved in mRNA turnover and stability	GO:0030176,integral component of endoplasmic reticulum membrane; GO:1904264,NA; GO:0004842,ubiquitin-protein transferase activity; GO:0008270,zinc ion binding; GO:0042335,cuticle development; GO:0010143,cutin biosynthetic process; GO:0008299,isoprenoid biosynthetic process; GO:1900490,positive regulation of hydroxymethylglutaryl-CoA reductase (NADPH) activity; GO:0009414,response to water depriva…
Actinidia00061	7.58	9.86	6.65	4.77	3.07	2.82	5.01	4.43	2.47	4.76	4.58	4.74	--	PREDICTED: uncharacterized protein LOC101264058 [Solanum lycopersicum]	--	--	GO:0016021,integral component of membrane
Actinidia00062	21.38	21.89	21.66	18.54	16.38	16.6	15.39	16.09	17.31	16.8	18.99	18.32	K03952 NADH dehydrogenase (ubiquinone) 1 alpha subcomplex subunit 8 | (RefSeq) NADH dehydrogenase [ubiquinone] 1 alpha subcomplex subunit 8-B-like (A)	unnamed protein product [Coffea canephora]	RecName: Full=NADH dehydrogenase [ubiquinone] 1 alpha subcomplex subunit 8-B;	NADH:ubiquinone oxidoreductase, NDUFA8/PGIV/19 kDa subunit	GO:0005758,mitochondrial intermembrane space; GO:0005747,mitochondrial respiratory chain complex I; GO:0005739,mitochondrion; GO:0055114,oxidation-reduction process
Actinidia00063	19.74	13.79	20.46	23.95	18.87	25.82	20.63	19.14	21.07	24.59	16.66	18.63	--	--	--	--	--
Actinidia00064	8.07	6.09	9.81	8.33	5.93	6.34	10.87	6.15	7.27	5.76	6.86	7.3	K11801 DDB1- and CUL4-associated factor 11 | (RefSeq) LEC14B homolog (A)	WD40 domain-containing protein [Cephalotus follicularis]	RecName: Full=LEC14B homolog;	WD40 repeat-containing protein	--
Actinidia00065	0.18	0	0.17	0	0	0	0	0	0.31	0	0	0.34	--	uncharacterized protein LOC110631915 [Hevea brasiliensis]	--	--	GO:0016021,integral component of membrane
Actinidia00066	21.31	25.79	26.08	13.85	15.47	11.28	16.47	13.85	22.8	15.29	14.81	19.52	K00472 prolyl 4-hydroxylase [EC:1.14.11.2] | (RefSeq) probable prolyl 4-hydroxylase 4 (A)	PREDICTED: probable prolyl 4-hydroxylase 4 [Juglans regia]	RecName: Full=Probable prolyl 4-hydroxylase 4 {ECO:0000305}; Short=AtP4H4 {ECO:0000303|Ref.5}; EC=1.14.11.2 {ECO:0000305};	Prolyl 4-hydroxylase alpha subunit	GO:0005737,cytoplasm; GO:0005783,endoplasmic reticulum; GO:0005789,endoplasmic reticulum membrane; GO:0005794,Golgi apparatus; GO:0016021,integral component of membrane; GO:0005634,nucleus; GO:0005506,iron ion binding; GO:0031418,L-ascorbic acid binding; GO:0004656,procollagen-proline 4-dioxygenase activity
Actinidia00069	218.11	152.97	359.62	188.21	175.73	174.99	189.09	179.49	90.45	193.05	231.02	226.29	--	uncharacterized protein LOC110670892 [Hevea brasiliensis]	--	--	--
Actinidia00070	1.08	1.42	2.15	0	0	0.21	0	0	0	0	0.12	0	K01510 apyrase [EC:3.6.1.5] | (RefSeq) probable apyrase 6 isoform X1 (A)	uncharacterized protein LOC110670869 [Hevea brasiliensis]	RecName: Full=Protein DMP2 {ECO:0000303|PubMed:20712629}; Short=AtDMP2 {ECO:0000303|PubMed:20712629};	--	GO:0005783,endoplasmic reticulum; GO:0005789,endoplasmic reticulum membrane; GO:0016021,integral component of membrane; GO:0009705,plant-type vacuole membrane; GO:0009838,abscission; GO:0010256,endomembrane system organization
Actinidia00071	0.05	0.04	0	0	0.07	0	0	0	0.05	0	0	0	--	--	--	--	--
Actinidia00072	31.38	42.27	32.75	31.24	38.75	26.93	23.03	34.44	31.05	30.73	32.03	31.3	--	PREDICTED: putative E3 ubiquitin-protein ligase RF298 [Vitis vinifera]	RecName: Full=Putative E3 ubiquitin-protein ligase RF298; EC=2.3.2.27; AltName: Full=RING finger protein 298; AltName: Full=RING-type E3 ubiquitin transferase RF298 {ECO:0000305};	--	GO:0005737,cytoplasm; GO:0046872,metal ion binding; GO:0004842,ubiquitin-protein transferase activity; GO:0009966,regulation of signal transduction
Actinidia00073	14.14	23.93	20.04	10	15.04	12.65	4.7	7.96	12.96	8.44	12.02	14.08	K18177 cytochrome c oxidase assembly factor 4 | (RefSeq) uncharacterized protein LOC102628677 (A)	PREDICTED: uncharacterized protein LOC102628677 [Citrus sinensis]	--	--	--
Actinidia00074	33.82	24.79	29.96	33.5	29.55	30	38.49	32.04	54.67	33.02	24.81	26.73	K08272 calcium binding protein 39 | (RefSeq) calcium-binding protein 39-like (A)	PREDICTED: calcium-binding protein 39 isoform X2 [Vitis vinifera]	RecName: Full=Putative MO25-like protein At5g47540;	Conserved protein Mo25	--
Actinidia00075	50.06	43.96	41.09	48.98	33.47	48.68	65.97	46.64	60.65	43.08	39.22	52.36	K08272 calcium binding protein 39 | (RefSeq) calcium-binding protein 39 isoform X1 (A)	hypothetical protein CDL12_11855 [Handroanthus impetiginosus]	RecName: Full=Degreening-related gene dee76 protein;	Conserved protein Mo25	--
Actinidia00076	3.14	3.66	3.7	2.31	2.76	1.31	2.07	2.21	2.45	1.82	2.37	2.6	K14498 serine/threonine-protein kinase SRK2 [EC:2.7.11.1] | (RefSeq) Serine/threonine-protein kinase SAPK10 (A)	hypothetical protein POPTR_0008s20440g [Populus trichocarpa]	RecName: Full=Protein ABCI12, chloroplastic; AltName: Full=ABC transporter I family member 12; Short=ABC transporter ABCI.12; Short=AtABCI12; Flags: Precursor;	--	GO:0009507,chloroplast; GO:0016021,integral component of membrane
Actinidia00077	0	0	0.08	0.08	0.3	0.35	0	0.09	0	0	0	0.17	--	unnamed protein product [Coffea canephora]	RecName: Full=Membrane protein PM19L {ECO:0000305}; AltName: Full=PM19-like protein 1 {ECO:0000303|PubMed:26505346}; Short=OsPM19L1 {ECO:0000303|PubMed:26505346};	--	GO:0016021,integral component of membrane
Actinidia00079	0.95	1.1	1.26	0.09	0.29	0.16	0	0.11	0.28	0	0.14	0	K02358 elongation factor Tu | (RefSeq) elongation factor Tu, mitochondrial (A)	PREDICTED: elongation factor Tu, mitochondrial [Beta vulgaris subsp. vulgaris]	RecName: Full=Elongation factor Tu, mitochondrial; Flags: Precursor;	Mitochondrial translation elongation factor Tu	GO:0005618,cell wall; GO:0005739,mitochondrion; GO:0005524,ATP binding; GO:0050897,cobalt ion binding; GO:0005525,GTP binding; GO:0003924,GTPase activity; GO:0003746,translation elongation factor activity; GO:0008270,zinc ion binding; GO:0046686,response to cadmium ion
Actinidia00080	1.01	2.16	2.39	0.92	0.72	1.78	0.63	0.28	0.8	0.97	0.35	0.9	--	PREDICTED: uncharacterized protein LOC100256318 [Vitis vinifera]	--	--	GO:0016021,integral component of membrane
Actinidia00081	3.69	4.9	5.6	2.55	3.81	4.75	5.47	4.56	3.81	5.22	4.66	5.86	K00942 guanylate kinase [EC:2.7.4.8] | (RefSeq) guanylate kinase 2, chloroplastic/mitochondrial (A)	unnamed protein product [Coffea canephora]	RecName: Full=Guanylate kinase 2, chloroplastic/mitochondrial; Short=OsGKpm; EC=2.7.4.8; AltName: Full=GMP kinase 2; AltName: Full=Protein VIRESCENT 2; Flags: Precursor;	Guanylate kinase	GO:0009507,chloroplast; GO:0005829,cytosol; GO:0005739,mitochondrion; GO:0005524,ATP binding; GO:0004385,guanylate kinase activity
Actinidia00082	5.28	8.96	5.69	9.29	8.48	4.15	5	4.82	5.36	5.59	4.89	4.03	K04371 mitogen-activated protein kinase 1/3 [EC:2.7.11.24] | (RefSeq) mitogen-activated protein kinase 15 isoform X1 (A)	hypothetical protein POPTR_008G200800v3 [Populus trichocarpa]	RecName: Full=Mitogen-activated protein kinase 16; Short=AtMPK16; Short=MAP kinase 16; EC=2.7.11.24;	Mitogen-activated protein kinase	GO:0005634,nucleus; GO:0005886,plasma membrane; GO:0005773,vacuole; GO:0005524,ATP binding; GO:0004707,MAP kinase activity; GO:0010468,regulation of gene expression
Actinidia00083	0.87	0.84	1.26	2.2	1.61	2.06	1.45	1.38	1.75	0.83	1.08	0.91	K11649 SWI/SNF related-matrix-associated actin-dependent regulator of chromatin subfamily C | (GenBank) F-box and associated interaction domain protein (A)	hypothetical protein COLO4_21641 [Corchorus olitorius]	RecName: Full=F-box/kelch-repeat protein At3g06240;	--	--
Actinidia00084	38.74	29.06	35.75	58.22	47.66	55.76	47.57	42.93	60.89	40.43	40.05	36.99	K01061 carboxymethylenebutenolidase [EC:3.1.1.45] | (RefSeq) endo-1,3;1,4-beta-D-glucanase-like isoform X1 (A)	PREDICTED: endo-1,3;1,4-beta-D-glucanase [Eucalyptus grandis]	RecName: Full=Endo-1,3;1,4-beta-D-glucanase; EC=3.2.1.-; Flags: Precursor;	Predicted hydrolase related to dienelactone hydrolase	GO:0005576,extracellular region; GO:0016787,hydrolase activity
Actinidia00085	3.53	2.61	3.43	3.98	4.54	4.22	4.28	2.6	4.81	3.31	1.6	2.98	K10808 ribonucleoside-diphosphate reductase subunit M2 [EC:1.17.4.1] | (RefSeq) ribonucleoside-diphosphate reductase small chain A (A)	Ribonucleotide reductase small subunit [Trema orientalis]	RecName: Full=Ribonucleoside-diphosphate reductase small chain A; EC=1.17.4.1; AltName: Full=Ribonucleoside-diphosphate reductase R2A subunit; Short=AtRNR2; Short=Protein R2at; AltName: Full=Ribonucleotide reductase small subunit A;	Ribonucleotide reductase, beta subunit	GO:0005829,cytosol; GO:0005971,ribonucleoside-diphosphate reductase complex; GO:0046872,metal ion binding; GO:0004748,ribonucleoside-diphosphate reductase activity, thioredoxin disulfide as acceptor; GO:0009263,deoxyribonucleotide biosynthetic process; GO:0006281,DNA repair; GO:0006260,DNA replication; GO:0007275,multicellular organism development; GO:0051726,regulation of cell cycle; GO:0009259,…
Actinidia00086	1.35	2.33	1.47	0.86	1.36	0.92	0.57	0.85	1.53	1.13	0.63	0.91	K15271 ATP-dependent DNA helicase HFM1/MER3 [EC:3.6.4.12] | (RefSeq) ATP-dependent DNA helicase MER3 homolog (A)	PREDICTED: pentatricopeptide repeat-containing protein At5g19020, mitochondrial [Vitis vinifera]	RecName: Full=Pentatricopeptide repeat-containing protein At5g19020, mitochondrial; Flags: Precursor;	FOG: PPR repeat	GO:0005739,mitochondrion; GO:0004519,endonuclease activity; GO:0003723,RNA binding; GO:0080156,mitochondrial mRNA modification
Actinidia00087	11.58	9.54	12.21	19.54	13.29	16.84	18.34	12.31	23.79	19.08	14.04	17.15	K23544 serine incorporator 1/3 | (RefSeq) probable serine incorporator (A)	Serine incorporator/TMS membrane protein [Parasponia andersonii]	--	Tumor differentially expressed (TDE) protein	--
Actinidia00088	6.41	5.89	13.01	3.13	1.87	4.88	2.91	3.18	3.89	3.05	2.42	4.88	--	heavy metal-associated isoprenylated plant protein 33-like [Manihot esculenta]	RecName: Full=Heavy metal-associated isoprenylated plant protein 32 {ECO:0000303|PubMed:21072340, ECO:0000303|PubMed:23368984}; Short=AtHIP32 {ECO:0000303|PubMed:21072340, ECO:0000303|PubMed:23368984}; Flags: Precursor;	Copper chaperone	GO:0005618,cell wall; GO:0005737,cytoplasm; GO:0046914,transition metal ion binding; GO:0046916,cellular transition metal ion homeostasis; GO:0030001,metal ion transport
Actinidia00089	6.55	8.94	7.12	9.12	8.77	7.55	4.31	5.85	8.82	6.98	5.47	6.2	K20551 dual specificity protein phosphatase 1B [EC:3.1.3.16 3.1.3.48] | (RefSeq) dual specificity protein phosphatase 1B (A)	unnamed protein product [Coffea canephora]	RecName: Full=Dual specificity protein phosphatase 1; Short=AtDsPTP1; EC=3.1.3.16; EC=3.1.3.48;	Dual specificity phosphatase	GO:0005737,cytoplasm; GO:0005634,nucleus; GO:0005516,calmodulin binding; GO:0004725,protein tyrosine phosphatase activity; GO:0008138,protein tyrosine/serine/threonine phosphatase activity; GO:0006470,protein dephosphorylation
Actinidia00090	11.68	12.23	14.43	8.42	8.55	8.93	9.54	9.23	10.19	12.12	8.18	11.02	--	DUF21 domain-containing protein At1g55930, chloroplastic-like isoform X1 [Cajanus cajan]	RecName: Full=DUF21 domain-containing protein At1g55930, chloroplastic; AltName: Full=CBS domain-containing protein CBSDUFCH2; Flags: Precursor;	Predicted membrane protein, contains two CBS domains	GO:0009941,chloroplast envelope; GO:0031969,chloroplast membrane; GO:0016021,integral component of membrane; GO:0009536,plastid; GO:0050660,flavin adenine dinucleotide binding; GO:0016614,oxidoreductase activity, acting on CH-OH group of donors
Actinidia00091	15.02	15.36	16.23	14.04	9.59	10.56	12.25	10.85	16.07	10.61	6.58	13.48	--	hypothetical protein POPTR_0001s37310g [Populus trichocarpa]	RecName: Full=DUF21 domain-containing protein At1g55930, chloroplastic; AltName: Full=CBS domain-containing protein CBSDUFCH2; Flags: Precursor;	Predicted membrane protein, contains two CBS domains	GO:0009941,chloroplast envelope; GO:0031969,chloroplast membrane; GO:0016021,integral component of membrane; GO:0009536,plastid; GO:0050660,flavin adenine dinucleotide binding; GO:0016614,oxidoreductase activity, acting on CH-OH group of donors
Actinidia00092	12.22	4.43	13.86	3.29	2.52	2.02	2.04	1.23	3.55	2.07	1.25	3.21	--	PREDICTED: zinc finger CCCH domain-containing protein 18-like isoform X2 [Nelumbo nucifera]	RecName: Full=Zinc finger CCCH domain-containing protein 46; Short=AtC3H46; EC=3.1.-.-;	--	GO:0003677,DNA binding; GO:0046872,metal ion binding; GO:0003729,mRNA binding; GO:0004518,nuclease activity
Actinidia00093	1.72	0.6	1.7	0.46	0.16	0.81	0.08	0.29	0.41	0.37	0.3	0.53	K15032 mTERF domain-containing protein, mitochondrial | (RefSeq) transcription termination factor MTERF9, chloroplastic (A)	unnamed protein product, partial [Vitis vinifera]	RecName: Full=Transcription termination factor MTERF9, chloroplastic {ECO:0000305}; AltName: Full=Mitochondrial transcription termination factor 9 {ECO:0000303|PubMed:23087700}; AltName: Full=Protein TWIRT1 {ECO:0000303|PubMed:21599977}; Flags: Precursor;	Mitochondrial transcription termination factor, mTERF	GO:0009507,chloroplast; GO:0003690,double-stranded DNA binding; GO:0019843,rRNA binding; GO:0003727,single-stranded RNA binding; GO:0009658,chloroplast organization; GO:0006353,DNA-templated transcription, termination; GO:0006355,regulation of transcription, DNA-templated; GO:0009651,response to salt stress; GO:0042255,ribosome assembly; GO:0008380,RNA splicing; GO:0048364,root development; GO:00…
Actinidia00094	57.95	34.3	55.02	43.36	29.3	44.92	59.28	51.22	48.95	56.11	51.69	55.99	--	uncharacterized protein LOC110101025 [Dendrobium catenatum]	--	--	--
Actinidia00095	8.62	5.78	8.36	7.28	5.68	6.67	6.8	5.49	6.84	4.91	4.52	6.24	K18834 WRKY transcription factor 1 | (RefSeq) WRKY transcription factor 1 (A)	putative wrky transcription factor 20 [Quercus suber]	RecName: Full=Probable WRKY transcription factor 20; AltName: Full=WRKY DNA-binding protein 20;	--	GO:0005634,nucleus; GO:0003700,DNA-binding transcription factor activity; GO:0043565,sequence-specific DNA binding; GO:0045893,positive regulation of transcription, DNA-templated; GO:0009961,response to 1-aminocyclopropane-1-carboxylic acid; GO:0009611,response to wounding; GO:0006351,transcription, DNA-templated
Actinidia00096	4.76	4.61	5.81	4.03	4.08	4.54	3.12	3.86	4.78	3.97	3.65	4.88	K20283 golgin subfamily A member 4 | (RefSeq) early endosome antigen 1-like (A)	PREDICTED: FRIGIDA-like protein 1 [Ziziphus jujuba]	RecName: Full=FRIGIDA-like protein 2; Short=AtFRL2;	--	GO:0030154,cell differentiation; GO:0009908,flower development
Actinidia00097	0	0	0	0	0	0	0	0	0.27	0	0	0	K08867 WNK lysine deficient protein kinase [EC:2.7.11.1] | (RefSeq) probable serine/threonine-protein kinase WNK11 (A)	probable serine/threonine-protein kinase WNK11 [Sesamum indicum]	RecName: Full=Probable serine/threonine-protein kinase WNK11; Short=AtWNK11; EC=2.7.11.1; AltName: Full=Protein kinase with no lysine 11;	Serine/threonine protein kinase	GO:0005829,cytosol; GO:0005524,ATP binding; GO:0004674,protein serine/threonine kinase activity; GO:0035556,intracellular signal transduction; GO:0006468,protein phosphorylation
Actinidia00098	0.16	0.17	0.08	1	1.17	0.64	0.08	0.28	0.26	0.39	0.15	0.19	--	PREDICTED: protein TORNADO 1 [Vitis vinifera]	RecName: Full=Protein TORNADO 1; AltName: Full=Protein LOPPED 1;	LRR-containing protein	GO:0016021,integral component of membrane; GO:0005525,GTP binding; GO:0016787,hydrolase activity; GO:0009926,auxin polar transport; GO:0009734,auxin-activated signaling pathway; GO:0010540,basipetal auxin transport; GO:0009965,leaf morphogenesis; GO:0010305,leaf vascular tissue pattern formation; GO:0009933,meristem structural organization; GO:0009825,multidimensional cell growth; GO:0009956,radi…
Actinidia00099	0	0.05	0	0	0	0.14	0	0	0	0.07	0	0.13	K10400 kinesin family member 15 | (RefSeq) kinesin-like protein KIN-12F (A)	PREDICTED: kinesin-like protein KIN-12F [Nelumbo nucifera]	RecName: Full=Kinesin-like protein KIN-12F {ECO:0000305};	Kinesin-like protein	GO:0005871,kinesin complex; GO:0005874,microtubule; GO:0005524,ATP binding; GO:0008574,ATP-dependent microtubule motor activity, plus-end-directed; GO:0008017,microtubule binding; GO:0007018,microtubule-based movement
Actinidia00100	0	0	0.28	0	0.07	0	0	0	0	0	0	0	K10400 kinesin family member 15 | (RefSeq) kinesin-like protein KIN-12F (A)	PREDICTED: kinesin-like protein KIN-12F [Vitis vinifera]	RecName: Full=Kinesin-like protein KIN-12F {ECO:0000305};	--	GO:0005871,kinesin complex; GO:0005874,microtubule; GO:0005524,ATP binding; GO:0008574,ATP-dependent microtubule motor activity, plus-end-directed; GO:0008017,microtubule binding; GO:0007018,microtubule-based movement
Actinidia00101	8.49	7.65	7.59	5.77	3.32	8.92	6.04	6.28	5.75	6.41	5.83	4.95	K17790 mitochondrial import inner membrane translocase subunit TIM22 | (RefSeq) mitochondrial import inner membrane translocase subunit TIM22-2-like (A)	PREDICTED: mitochondrial import inner membrane translocase subunit TIM22-2-like [Ipomoea nil]	RecName: Full=Mitochondrial import inner membrane translocase subunit TIM22-3;	Mitochondrial import inner membrane translocase, subunit TIM17	GO:0009941,chloroplast envelope; GO:0016021,integral component of membrane; GO:0005743,mitochondrial inner membrane; GO:0015266,NA; GO:0033365,protein localization to organelle
Actinidia00103	4.52	4.53	3.07	2.31	2.41	3.21	3.97	2.79	3.38	2.79	3.48	5.22	K22522 cytokinin riboside 5'-monophosphate phosphoribohydrolase [EC:3.2.2.-] | (RefSeq) cytokinin riboside 5'-monophosphate phosphoribohydrolase LOG-like (A)	probable cytokinin riboside 5'-monophosphate phosphoribohydrolase LOGL10 [Prunus persica]	RecName: Full=Probable cytokinin riboside 5'-monophosphate phosphoribohydrolase LOGL10; EC=3.2.2.n1; AltName: Full=Protein LONELY GUY-like 10;	--	GO:0005634,nucleus; GO:0016787,hydrolase activity; GO:0009691,cytokinin biosynthetic process
Actinidia00104	332.85	340.68	367.25	528.1	562.77	737.88	539.5	518.93	422.76	506.21	470.19	501.33	K02995 small subunit ribosomal protein S8e | (RefSeq) 40S ribosomal protein S8-like (A)	40S ribosomal protein S8-like [Manihot esculenta]	RecName: Full=40S ribosomal protein S8;	40S ribosomal protein S8	GO:0043253,chloroplast ribosome; GO:0003735,structural constituent of ribosome; GO:0042255,ribosome assembly; GO:0006412,translation
Actinidia00105	14.87	10.25	13.19	13.33	17.72	12.33	13.25	19.36	9.82	12.22	12.93	10.13	K03714 glycoprotein 2-beta-D-xylosyltransferase [EC:2.4.2.38] | (RefSeq) xylt; beta-(1,2)-xylosyltransferase-like (A)	beta-(1,2)-xylosyltransferase-like [Nicotiana tabacum]	RecName: Full=Beta-(1,2)-xylosyltransferase; EC=2.4.2.38;	Uncharacterized conserved protein	GO:0005794,Golgi apparatus; GO:0032580,Golgi cisterna membrane; GO:0005797,Golgi medial cisterna; GO:0000139,Golgi membrane; GO:0016021,integral component of membrane; GO:0050513,glycoprotein 2-beta-D-xylosyltransferase activity; GO:0042285,xylosyltransferase activity; GO:0031204,posttranslational protein targeting to membrane, translocation; GO:0006487,protein N-linked glycosylation
Actinidia00106	2.5	0.66	0.49	0	0.07	0.63	0.2	1.55	0.09	0	0.35	0	K06911 quercetin 2,3-dioxygenase [EC:1.13.11.24] | (RefSeq) pirin-like protein (A)	pirin-like protein [Quercus suber]	RecName: Full=Pirin-like protein;	--	GO:0005634,nucleus
Actinidia00107	18.08	21.56	18.1	19.15	19.08	16.75	15.13	16.64	18.64	11.44	12.23	14.53	K15223 upstream activation factor subunit UAF30 | (RefSeq) formin-G (A)	PREDICTED: uncharacterized protein LOC105962059 [Erythranthe guttata]	--	RNA polymerase I transcription factor UAF	--
Actinidia00109	0	0	0.64	0	0	0	0.87	0	0	0	0	0	--	--	--	--	--
Actinidia00110	0.34	0.42	0.22	0	0.39	0.23	2.09	0.26	0.26	0.18	0	0	K17275 plastin-1 | (RefSeq) fimbrin-1-like (A)	PREDICTED: fimbrin-1-like [Ziziphus jujuba]	RecName: Full=Fimbrin-5 {ECO:0000305}; Short=AtFIM5; AltName: Full=Fimbrin-like protein 2 {ECO:0000312|EMBL:AED94007.1}; AltName: Full=Fimbrin5 {ECO:0000303|PubMed:21098731};	Ca2+-binding actin-bundling protein (fimbrin/plastin), EF-Hand protein superfamily	GO:0005884,actin filament; GO:0032432,actin filament bundle; GO:0005829,cytosol; GO:0051015,actin filament binding; GO:0051764,actin crosslink formation; GO:0030036,actin cytoskeleton organization; GO:0051017,actin filament bundle assembly; GO:0051639,actin filament network formation; GO:0009846,pollen germination; GO:0009860,pollen tube growth
Actinidia00111	1.69	2.84	0.55	3.77	4.3	3.94	1.46	3.21	1.73	3.21	1.28	2.11	--	hypothetical protein VITISV_020586 [Vitis vinifera]	RecName: Full=Putative long-chain-alcohol O-fatty-acyltransferase 10; EC=2.3.1.75; AltName: Full=Wax synthase 10;	--	GO:0016021,integral component of membrane; GO:0102966,arachidoyl-CoA:1-dodecanol O-acyltransferase activity; GO:0047196,long-chain-alcohol O-fatty-acyltransferase activity; GO:0103095,wax ester synthase activity; GO:0006629,lipid metabolic process
Actinidia00112	21.02	31.32	27.51	23.69	24.97	19.14	13.84	16.63	23.8	15.64	16.59	17.31	K03163 DNA topoisomerase I [EC:5.6.2.1] | (RefSeq) DNA topoisomerase 1 alpha-like (A)	topoisomerase I [Camptotheca acuminata]	RecName: Full=DNA topoisomerase 1 alpha {ECO:0000305}; EC=5.99.1.2 {ECO:0000255|PROSITE-ProRule:PRU10130}; AltName: Full=DNA topoisomerase 1 {ECO:0000303|PubMed:16669064}; AltName: Full=DNA topoisomerase I {ECO:0000303|PubMed:16669064}; AltName: Full=Protein FASCIATA 5 {ECO:0000305}; AltName: Full=Protein MGOUN1 {ECO:0000303|PubMed:20228247};	DNA topoisomerase I	GO:0005730,nucleolus; GO:0005634,nucleus; GO:0031298,replication fork protection complex; GO:0003677,DNA binding; GO:0003917,DNA topoisomerase type I activity; GO:0007059,chromosome segregation; GO:0006260,DNA replication; GO:0006265,DNA topological change
Actinidia00113	12.82	25.87	16.42	9.13	11.12	7.96	10.22	10	11.29	9.05	11.13	11.5	K02153 V-type H+-transporting ATPase subunit e | (RefSeq) V-type proton ATPase subunit e1 (A)	PREDICTED: V-type proton ATPase subunit e1 [Solanum lycopersicum]	RecName: Full=V-type proton ATPase subunit e1; Short=V-ATPase subunit e1; AltName: Full=Vacuolar H(+)-ATPase subunit e isoform 1; AltName: Full=Vacuolar proton pump subunit e1;	Vacuolar H+-ATPase V0 sector, subunit M9.7 (M9.2)	GO:0005794,Golgi apparatus; GO:0016021,integral component of membrane; GO:0016020,membrane; GO:0033179,proton-transporting V-type ATPase, V0 domain; GO:0005773,vacuole; GO:0046961,proton-transporting ATPase activity, rotational mechanism; GO:0015991,ATP hydrolysis coupled proton transport
Actinidia00114	14.71	19.39	15.07	13.57	16.29	12.66	11.05	12.74	16	9.47	11.37	13.96	K03131 transcription initiation factor TFIID subunit 6 | (RefSeq) transcription initiation factor TFIID subunit 6 (A)	PREDICTED: transcription initiation factor TFIID subunit 6 isoform X1 [Nelumbo nucifera]	RecName: Full=Transcription initiation factor TFIID subunit 6; AltName: Full=Protein EMBRYO DEFECTIVE 2781; AltName: Full=TATA box associated factor II 59; AltName: Full=TBP-associated factor 6; Short=AtTAF6; AltName: Full=Transcription initiation factor TFIID subunit D5;	Transcription initiation factor TFIID, subunit TAF6 (also component of histone acetyltransferase SAGA)	GO:0005634,nucleus; GO:0046982,protein heterodimerization activity; GO:0006352,DNA-templated transcription, initiation; GO:0009860,pollen tube growth; GO:0051090,regulation of DNA-binding transcription factor activity
Actinidia00115	18.16	26.1	20.5	18.21	27.64	12.45	16.63	21.67	18.07	14.75	23.36	15.79	K08503 syntaxin of plants SYP5 | (RefSeq) syntaxin-51 (A)	syntaxin-51 [Sesamum indicum]	RecName: Full=Syntaxin-52; Short=AtSYP52;	SNARE protein TLG1/Syntaxin 6	GO:0010008,endosome membrane; GO:0005794,Golgi apparatus; GO:0016021,integral component of membrane; GO:0031902,late endosome membrane; GO:0031201,SNARE complex; GO:0005773,vacuole; GO:0005484,SNAP receptor activity; GO:0000149,SNARE binding; GO:0006886,intracellular protein transport; GO:0048278,vesicle docking; GO:0006906,vesicle fusion; GO:0016192,vesicle-mediated transport
Actinidia00116	11.7	39.49	15.65	15.55	60.02	12.28	15.77	92.05	17.17	16.93	69.72	16.66	K15423 serine/threonine-protein phosphatase 4 catalytic subunit [EC:3.1.3.16] | (RefSeq) serine/threonine-protein phosphatase PP-X isozyme 2 (A)	PREDICTED: serine/threonine-protein phosphatase PP-X isozyme 2 [Solanum tuberosum]	RecName: Full=Serine/threonine-protein phosphatase PP-X isozyme 2; EC=3.1.3.16;	Serine/threonine specific protein phosphatase involved in glycogen accumulation, PP2A-related	GO:0005829,cytosol; GO:0005634,nucleus; GO:0009532,plastid stroma; GO:0046872,metal ion binding; GO:0004722,protein serine/threonine phosphatase activity
Actinidia00117	227.9	187.15	227.64	145.17	171.72	245.07	254.07	229.48	136.25	222.86	249.64	248.41	K03236 translation initiation factor 1A | (RefSeq) eukaryotic translation initiation factor 1A (A)	Translation initiation factor 1A [Zostera marina]	RecName: Full=Eukaryotic translation initiation factor 1A; Short=eIF-1A; AltName: Full=Eukaryotic translation initiation factor 4C; Short=eIF-4C;	Translation initiation factor 1A (eIF-1A)	GO:0003743,translation initiation factor activity
Actinidia00118	0.42	0	0.13	0.12	0	0	0	0	0	0	0	0	K07478 putative ATPase | (RefSeq) LOW QUALITY PROTEIN: ATPase WRNIP1 (A)	PREDICTED: uncharacterized protein LOC107423759 [Ziziphus jujuba]	RecName: Full=Uncharacterized protein At2g29880;	--	--
Actinidia00119	14.28	21.06	16.27	12.3	15.19	12.21	13.33	11.44	11.29	13.96	13.61	15.37	K20557 transcription factor VIP1 | (RefSeq) transcription factor VIP1 (A)	PREDICTED: uncharacterized protein LOC100255631 isoform X1 [Vitis vinifera]	RecName: Full=bZIP transcription factor 18 {ECO:0000305}; Short=AtbZIP18 {ECO:0000303|PubMed:11906833}; Short=bZIP protein 18 {ECO:0000305};	--	GO:0005737,cytoplasm; GO:0005654,nucleoplasm; GO:0048471,perinuclear region of cytoplasm; GO:0003677,DNA binding; GO:0003700,DNA-binding transcription factor activity; GO:0043621,protein self-association; GO:0006351,transcription, DNA-templated
Actinidia00120	5.51	3.68	3.31	4.3	5.08	6.47	5.22	4.81	5.63	4.84	3.9	5.2	K05544 tRNA-dihydrouridine synthase 3 [EC:1.3.1.89] | (RefSeq) tRNA-dihydrouridine(47) synthase [NAD(P)(+)]-like (A)	PREDICTED: tRNA-dihydrouridine(47) synthase [NAD(P)(+)]	RecName: Full=tRNA-dihydrouridine(47) synthase [NAD(P)(+)]-like; EC=1.3.1.-; AltName: Full=Zinc finger CCCH domain-containing protein 50; Short=AtC3H50; AltName: Full=tRNA-dihydrouridine synthase 3-like;	Uncharacterized conserved protein	GO:0005773,vacuole; GO:0050660,flavin adenine dinucleotide binding; GO:0046872,metal ion binding; GO:0017150,tRNA dihydrouridine synthase activity
Actinidia00121	0.32	0.16	0	0.18	0.21	0.3	0.1	0	0.18	0.32	0.09	0	K00764 amidophosphoribosyltransferase [EC:2.4.2.14] | (RefSeq) amidophosphoribosyltransferase, chloroplastic-like (A)	amidophosphoribosyltransferase, chloroplastic-like [Cucurbita moschata]	RecName: Full=Amidophosphoribosyltransferase 2, chloroplastic; Short=AtATase2; Short=AtPURF2; Short=PRPP2; EC=2.4.2.14; AltName: Full=Glutamine phosphoribosylpyrophosphate amidotransferase 2; Short=AtGPRAT2; AltName: Full=Protein CHLOROPLAST IMPORT APPARATUS 1; AltName: Full=Protein DIFFERENTIAL DEVELOPMENT OF VASCULAR ASSOCIATED CELLS; Flags: Precursor;	Glutamine phosphoribosylpyrophosphate amidotransferase	GO:0009507,chloroplast; GO:0009570,chloroplast stroma; GO:0009532,plastid stroma; GO:0004044,amidophosphoribosyltransferase activity; GO:0051536,iron-sulfur cluster binding; GO:0046872,metal ion binding; GO:0006189,'de novo' IMP biosynthetic process; GO:0009658,chloroplast organization; GO:0006541,glutamine metabolic process; GO:0009116,nucleoside metabolic process; GO:0009113,purine nucleobase b…
Actinidia00122	1.46	0.81	3.01	2.25	0.97	3.58	2.97	2.02	4.48	2.58	0.97	2.45	K09578 peptidyl-prolyl cis-trans isomerase NIMA-interacting 1 [EC:5.2.1.8] | (RefSeq) peptidyl-prolyl cis-trans isomerase Pin1 (A)	peptidyl-prolyl cis-trans isomerase Pin1 [Helianthus annuus]	RecName: Full=Peptidyl-prolyl cis-trans isomerase Pin1; Short=PPIase Pin1; EC=5.2.1.8; AltName: Full=PIN1At; AltName: Full=Rotamase Pin1;	Peptidyl-prolyl cis-trans isomerase	GO:0005829,cytosol; GO:0005783,endoplasmic reticulum; GO:0005886,plasma membrane; GO:0009506,plasmodesma; GO:0003755,peptidyl-prolyl cis-trans isomerase activity; GO:0009630,gravitropism; GO:0051726,regulation of cell cycle; GO:0009909,regulation of flower development; GO:0032880,regulation of protein localization
Actinidia00123	3.77	3.4	3.65	9.73	7.88	5.14	2.21	7.1	7.76	6.29	5.07	5.42	K12604 CCR4-NOT transcription complex subunit 1 | (RefSeq) CCR4-NOT transcription complex subunit 1 (A)	hypothetical protein CISIN_1g0000721mg, partial [Citrus sinensis]	--	Negative regulator of transcription	--
Actinidia00124	7.45	5.76	6.64	8.74	7.97	5.86	4.63	6.75	9.85	7	6.28	4.36	K12604 CCR4-NOT transcription complex subunit 1 | (RefSeq) CCR4-NOT transcription complex subunit 1-like (A)	CCR4-NOT transcription complex subunit 1-like [Olea europaea var. sylvestris]	--	Negative regulator of transcription	--
Actinidia00125	3.51	2.86	4.63	8.81	7.93	6.51	3.92	3.83	6.67	4.32	3.28	5.66	K12604 CCR4-NOT transcription complex subunit 1 | (RefSeq) CCR4-NOT transcription complex subunit 1-like (A)	PREDICTED: CCR4-NOT transcription complex subunit 1-like isoform X2 [Juglans regia]	--	Negative regulator of transcription	--
Actinidia00126	5.14	6.3	4.97	11.87	11.43	12.24	4.68	7.67	13.29	6.7	5.8	5.39	K12604 CCR4-NOT transcription complex subunit 1 | (RefSeq) CCR4-NOT transcription complex subunit 1-like (A)	unnamed protein product [Coffea canephora]	--	Negative regulator of transcription	--
Actinidia00127	3.64	6.49	4.82	12.33	11.38	12.25	7.43	11.07	14.64	7.31	7.3	9.69	K12604 CCR4-NOT transcription complex subunit 1 | (RefSeq) CCR4-NOT transcription complex subunit 1 (A)	PREDICTED: CCR4-NOT transcription complex subunit 1 [Ipomoea nil]	--	Negative regulator of transcription	--
Actinidia00128	7.39	7.93	8.55	15.02	16.18	13.27	10.1	11.65	15.3	9.25	8.63	7.73	K12604 CCR4-NOT transcription complex subunit 1 | (RefSeq) CCR4-NOT transcription complex subunit 1 isoform X1 (A)	CCR4-NOT transcription complex subunit 1 isoform X2 [Prunus persica]	--	Negative regulator of transcription	--
Actinidia00129	2.17	1.65	3.74	3.13	5.03	4.18	0.81	3.72	5.13	2	3.54	2	K12604 CCR4-NOT transcription complex subunit 1 | (RefSeq) CCR4-NOT transcription complex subunit 1 (A)	PREDICTED: CCR4-NOT transcription complex subunit 1 isoform X5 [Nelumbo nucifera]	--	--	--
Actinidia00130	7.9	4.37	5.42	6.7	5.38	10.14	4.24	6.85	3.64	4.42	5.08	4.2	K12604 CCR4-NOT transcription complex subunit 1 | (RefSeq) CCR4-NOT transcription complex subunit 1 isoform X1 (A)	hypothetical protein TanjilG_10004 [Lupinus angustifolius]	--	Negative regulator of transcription	--
Actinidia00131	18.07	22.75	20.57	35.89	30.42	27.82	14.71	18.95	26.96	14.31	16.83	17.32	K12604 CCR4-NOT transcription complex subunit 1 | (RefSeq) CCR4-NOT transcription complex subunit 1-like isoform X1 (A)	hypothetical protein CISIN_1g0000721mg, partial [Citrus sinensis]	--	Negative regulator of transcription	--
Actinidia00132	22.55	22.61	16.09	36.96	26.58	20.81	16.34	12.26	24.3	16.1	10.21	15.56	K12604 CCR4-NOT transcription complex subunit 1 | (RefSeq) CCR4-NOT transcription complex subunit 1 isoform X1 (A)	CCR4-NOT transcription complex subunit 1 isoform X1 [Sesamum indicum]	--	Negative regulator of transcription	--
Actinidia00133	0.32	0	0	0	0.21	0.3	0.74	0	0.27	0.16	0	0.15	K14488 SAUR family protein | (RefSeq) auxin-responsive protein SAUR21-like (A)	PREDICTED: auxin-responsive protein SAUR21-like [Ricinus communis]	RecName: Full=Auxin-responsive protein SAUR20 {ECO:0000305}; AltName: Full=Protein SMALL AUXIN UP RNA 20 {ECO:0000303|PubMed:12036261};	--	GO:0005886,plasma membrane; GO:0009734,auxin-activated signaling pathway; GO:0007275,multicellular organism development; GO:0040008,regulation of growth
Actinidia00135	4.68	4.79	5.06	5.06	4.48	6.29	5.87	4.27	5.56	4.99	5.41	3.84	K06962 uncharacterized protein | (RefSeq) uncharacterized protein YacP (A)	PREDICTED: uncharacterized protein LOC100265963 isoform X2 [Vitis vinifera]	--	--	--
Actinidia00136	4.45	4.72	4.78	0	0	0	0	0	0	0	0	0	K00521 ferric-chelate reductase [EC:1.16.1.7] | (RefSeq) ferric reduction oxidase 7, chloroplastic-like (A)	PREDICTED: NAC domain-containing protein 35 [Juglans regia]	RecName: Full=NAC domain-containing protein 22 {ECO:0000303|PubMed:15029955}; Short=ONAC022 {ECO:0000303|PubMed:15029955};	--	GO:0005634,nucleus; GO:0043565,sequence-specific DNA binding; GO:1901002,positive regulation of response to salt stress; GO:1902584,positive regulation of response to water deprivation; GO:0045893,positive regulation of transcription, DNA-templated; GO:0006351,transcription, DNA-templated
Actinidia00137	3.45	2.31	3.63	3.22	1.69	2.39	0.84	0.86	2.5	0.99	0.79	0.7	--	PREDICTED: uncharacterized protein LOC104908706 [Beta vulgaris subsp. vulgaris]	--	Mitochondrial GTPase	--
Actinidia00138	44.18	26.23	45.4	51.14	35.22	46.55	38.43	28.75	38.72	35.81	34.89	29.18	K24083 abhydrolase domain-containing protein 13 [EC:3.-.-.-] | (RefSeq) protein bem46-like isoform X1 (A)	PREDICTED: PHD finger protein Alfin1 [Vitis vinifera]	RecName: Full=PHD finger protein Alfin1;	Uncharacterized PHD Zn-finger protein	GO:0005634,nucleus; GO:0003677,DNA binding; GO:0042393,histone binding; GO:0046872,metal ion binding; GO:0071472,cellular response to salt stress; GO:0016569,covalent chromatin modification; GO:0045727,positive regulation of translation; GO:0006355,regulation of transcription, DNA-templated; GO:0009651,response to salt stress; GO:0006351,transcription, DNA-templated
Actinidia00139	1.38	0.62	0.71	0.88	0.67	0.93	0.63	0.78	1.29	0.96	0.52	0.79	K06180 23S rRNA pseudouridine1911/1915/1917 synthase [EC:5.4.99.23] | (RefSeq) pentatricopeptide repeat-containing protein At1g20230 isoform X1 (A)	hypothetical protein VITISV_013866 [Vitis vinifera]	RecName: Full=Pentatricopeptide repeat-containing protein At1g14470;	FOG: PPR repeat	--
Actinidia00140	0.1	0	0.03	0.06	0.11	0.09	0.24	0.06	0.08	0.07	0.05	0.06	--	PREDICTED: protein STICHEL [Nicotiana sylvestris]	RecName: Full=Protein STICHEL;	Replication factor C, subunit RFC4	GO:0009360,DNA polymerase III complex; GO:0005663,DNA replication factor C complex; GO:0005634,nucleus; GO:0005886,plasma membrane; GO:0005524,ATP binding; GO:0003677,DNA binding; GO:0003887,DNA-directed DNA polymerase activity; GO:0006281,DNA repair; GO:0006261,DNA-dependent DNA replication; GO:0010091,trichome branching; GO:0010026,trichome differentiation
Actinidia00141	0.29	0.07	0.35	0.08	0.06	0.14	0.36	0.09	0.12	0.05	0	0	--	hypothetical protein VITISV_013864 [Vitis vinifera]	RecName: Full=Protein STICHEL;	Replication factor C, subunit RFC4	GO:0009360,DNA polymerase III complex; GO:0005663,DNA replication factor C complex; GO:0005634,nucleus; GO:0005886,plasma membrane; GO:0005524,ATP binding; GO:0003677,DNA binding; GO:0003887,DNA-directed DNA polymerase activity; GO:0006281,DNA repair; GO:0006261,DNA-dependent DNA replication; GO:0010091,trichome branching; GO:0010026,trichome differentiation
Actinidia00142	1.55	1.36	2.04	2.89	1.18	1.49	1.23	0.59	3.66	1.27	0.32	1.86	K00991 2-C-methyl-D-erythritol 4-phosphate cytidylyltransferase [EC:2.7.7.60] | (RefSeq) 2-C-methyl-D-erythritol 4-phosphate cytidylyltransferase, chloroplastic isoform X1 (A)	2-C-methyl-D-erythritol 4-phosphate cytidylyltransferase, chloroplastic isoform X2 [Prunus persica]	RecName: Full=2-C-methyl-D-erythritol 4-phosphate cytidylyltransferase, chloroplastic; EC=2.7.7.60; AltName: Full=4-diphosphocytidyl-2C-methyl-D-erythritol synthase; AltName: Full=MEP cytidylyltransferase; Short=AtMECT; Short=AtMEPCT; Flags: Precursor;	--	GO:0009507,chloroplast; GO:0009570,chloroplast stroma; GO:0050518,2-C-methyl-D-erythritol 4-phosphate cytidylyltransferase activity; GO:0019288,isopentenyl diphosphate biosynthetic process, methylerythritol 4-phosphate pathway
Actinidia00143	17.18	8.65	13.37	20.5	13.12	27.47	17.14	15.45	21.43	15.13	18.54	12.07	--	NADH dehydrogenase [ubiquinone]	--	--	GO:0016021,integral component of membrane; GO:0005747,mitochondrial respiratory chain complex I; GO:0022900,electron transport chain
Actinidia00144	3.99	4.76	3.75	8.45	9.49	5.83	5.09	5.86	7.63	3.88	5.26	4.93	K23533 leucine-rich repeat and immunoglobulin-like domain-containing nogo receptor-interacting protein | (RefSeq) disease resistance protein TAO1-like (A)	TMV resistance protein N-like isoform X2 [Hevea brasiliensis]	RecName: Full=TMV resistance protein N;	--	GO:0005737,cytoplasm; GO:0043531,ADP binding; GO:0005524,ATP binding; GO:0009626,plant-type hypersensitive response; GO:0007165,signal transduction
Actinidia00145	2.48	2.03	2.99	0.89	0.53	1.23	0.27	0.16	0.27	0.24	0.41	0.21	K08247 methionine S-methyltransferase [EC:2.1.1.12] | (RefSeq) methionine S-methyltransferase (A)	PREDICTED: methionine S-methyltransferase isoform X2 [Vitis vinifera]	RecName: Full=Methionine S-methyltransferase; EC=2.1.1.12; AltName: Full=AdoMet:Met S-methyltransferase;	--	GO:0005737,cytoplasm; GO:0030732,methionine S-methyltransferase activity; GO:0030170,pyridoxal phosphate binding; GO:0009058,biosynthetic process
Actinidia00147	8.55	10.4	7.39	9.36	7.48	2.4	3.55	5.89	6.32	6.47	3.75	5.34	--	--	--	--	--
Actinidia00148	28.4	50.83	36.11	26.83	35.3	28.58	31.47	32.9	26.81	30.08	31.55	32.62	K06184 ATP-binding cassette, subfamily F, member 1 | (RefSeq) ABC transporter F family member 4-like (A)	eIF2-interacting protein ABC50 (ABC superfamily) [Handroanthus impetiginosus]	RecName: Full=ABC transporter F family member 4; Short=ABC transporter ABCF.4; Short=AtABCF4; AltName: Full=GCN20-type ATP-binding cassette protein GCN4;	eIF2-interacting protein ABC50 (ABC superfamily)	GO:0005524,ATP binding; GO:0016887,ATPase activity; GO:0005215,transporter activity
Actinidia00149	0	0	0	0.03	0	0.08	0	0.04	0	0	0	0	K14638 solute carrier family 15 (peptide/histidine transporter), member 3/4 | (RefSeq) protein NRT1/ PTR FAMILY 4.5-like (A)	PTR2 domain-containing protein [Cephalotus follicularis]	RecName: Full=Protein NRT1/ PTR FAMILY 4.3; Short=AtNPF4.3; AltName: Full=Nitrate transporter 1.14;	H+/oligopeptide symporter	GO:0016021,integral component of membrane; GO:0005886,plasma membrane; GO:0022857,transmembrane transporter activity; GO:0006857,oligopeptide transport; GO:0009624,response to nematode
Actinidia00150	14.68	18.75	18.58	22.37	29.03	22.48	21.87	22.6	27.86	18.03	19.81	21.46	K06679 mitotic spindle assembly checkpoint protein MAD1 | (RefSeq) mitotic spindle checkpoint protein MAD1 (A)	PREDICTED: mitotic spindle checkpoint protein MAD1 [Vitis vinifera]	RecName: Full=Mitotic spindle checkpoint protein MAD1 {ECO:0000303|PubMed:22457071}; AltName: Full=Mitotic arrest deficient protein 1;	Mitotic checkpoint protein MAD1	GO:0000776,kinetochore; GO:0072686,mitotic spindle; GO:0005635,nuclear envelope; GO:0051315,attachment of mitotic spindle microtubules to kinetochore; GO:0051301,cell division; GO:0007094,mitotic spindle assembly checkpoint
Actinidia00151	13.8	13.31	10.48	10.62	10.22	6.17	7.7	13.43	9.51	12.15	12.6	12.39	K14486 auxin response factor | (RefSeq) LOW QUALITY PROTEIN: auxin response factor 1-like (A)	unnamed protein product [Coffea canephora]	RecName: Full=Auxin response factor 1;	--	GO:0005634,nucleus; GO:0003677,DNA binding; GO:0003700,DNA-binding transcription factor activity; GO:0042802,identical protein binding; GO:0009734,auxin-activated signaling pathway; GO:0010150,leaf senescence; GO:0045892,negative regulation of transcription, DNA-templated; GO:0009733,response to auxin; GO:0006351,transcription, DNA-templated
Actinidia00152	32.52	38.08	36.06	32.01	34.33	26.07	31.62	29.22	31.15	29.97	30.2	31.93	K14486 auxin response factor | (RefSeq) auxin response factor 1-like (A)	PREDICTED: auxin response factor 1-like [Ziziphus jujuba]	RecName: Full=Auxin response factor 1;	--	GO:0005634,nucleus; GO:0003677,DNA binding; GO:0003700,DNA-binding transcription factor activity; GO:0042802,identical protein binding; GO:0009734,auxin-activated signaling pathway; GO:0010150,leaf senescence; GO:0045892,negative regulation of transcription, DNA-templated; GO:0009733,response to auxin; GO:0006351,transcription, DNA-templated
Actinidia00153	74.87	109.15	80.15	74.57	89.36	64.6	70.53	84.5	89.99	81.81	81.25	85.53	K01528 dynamin 1/3 [EC:3.6.5.5] | (RefSeq) dynamin-2B-like (A)	PREDICTED: dynamin-2A [Nelumbo nucifera]	RecName: Full=Dynamin-2B; EC=3.6.5.5; AltName: Full=Dynamin-like protein 3; AltName: Full=Dynamin-related protein 2B;	Vacuolar sorting protein VPS1, dynamin, and related proteins	GO:0009504,cell plate; GO:0045334,clathrin-coated endocytic vesicle; GO:0005829,cytosol; GO:0005874,microtubule; GO:0005886,plasma membrane; GO:0009506,plasmodesma; GO:0005773,vacuole; GO:0030276,clathrin binding; GO:0005525,GTP binding; GO:0003924,GTPase activity; GO:0008017,microtubule binding; GO:0072583,clathrin-dependent endocytosis; GO:0000266,mitochondrial fission; GO:2000114,regulation of…
Actinidia00154	3.49	10.4	3.87	7.97	15.84	8.47	7.55	15.1	10.51	9.33	16.01	12.05	K05016 chloride channel 7 | (RefSeq) chloride channel protein CLC-c-like isoform X1 (A)	CBS domain [Macleaya cordata]	RecName: Full=Chloride channel protein CLC-c; Short=AtCLC-c; AltName: Full=CBS domain-containing protein CBSCLC4;	Cl- channel CLC-7 and related proteins (CLC superfamily)	GO:0034707,chloride channel complex; GO:0009705,plant-type vacuole membrane; GO:0005774,vacuolar membrane; GO:0005247,voltage-gated chloride channel activity; GO:1902476,chloride transmembrane transport; GO:0034765,regulation of ion transmembrane transport
Actinidia00155	13.31	9.29	13.09	18.01	12.57	13.94	14.15	10.12	11.81	8.93	9.59	10.49	K09122 uncharacterized protein | (RefSeq) uncharacterized protein LOC8057957 (A)	PREDICTED: uncharacterized protein LOC18607091 isoform X1 [Theobroma cacao]	--	--	GO:0016021,integral component of membrane
Actinidia00156	12.64	20.11	13.43	10.71	13.87	10.84	9.36	12.63	19.88	7.98	11.08	11.61	K17604 zinc finger SWIM domain-containing protein 3 | (RAP-DB) Os01g0852650; FAR1 DNA binding domain domain containing protein. (A)	protein FAR1-RELATED SEQUENCE 11 [Jatropha curcas]	RecName: Full=Protein FAR1-RELATED SEQUENCE 11;	--	GO:0005634,nucleus; GO:0008270,zinc ion binding; GO:0006355,regulation of transcription, DNA-templated
Actinidia00157	15.41	23.87	17.35	12.29	18.7	13.17	11.39	12.43	14.23	11.78	9.83	10.91	K17604 zinc finger SWIM domain-containing protein 3 | (RefSeq) protein FAR1-RELATED SEQUENCE 5-like (A)	protein FAR1-RELATED SEQUENCE 11 [Carica papaya]	RecName: Full=Protein FAR1-RELATED SEQUENCE 11;	--	GO:0005634,nucleus; GO:0008270,zinc ion binding; GO:0006355,regulation of transcription, DNA-templated
Actinidia00158	0	0	0.15	0	0	0	0	0	0	0	0	0	--	--	--	--	--
Actinidia00159	5.67	3.98	5.55	5.87	3.69	4.24	3.42	2.67	2.6	3.88	3.19	3.19	K13459 disease resistance protein RPS2 | (RefSeq) disease resistance protein At4g27190-like (A)	Disease resistance RPS2 -like protein [Gossypium arboreum]	RecName: Full=Disease resistance protein RPS2; AltName: Full=Resistance to Pseudomonas syringae protein 2;	Apoptotic ATPase	GO:0005737,cytoplasm; GO:0005886,plasma membrane; GO:0043531,ADP binding; GO:0005524,ATP binding; GO:0006952,defense response; GO:0042742,defense response to bacterium; GO:0016045,detection of bacterium; GO:0009626,plant-type hypersensitive response; GO:0007165,signal transduction
Actinidia00160	19.2	17.86	19.85	21.99	17.98	24.49	18.96	19.7	22.37	26.76	19.87	25.18	--	uncharacterized protein LOC110668563 isoform X4 [Hevea brasiliensis]	RecName: Full=GBF-interacting protein 1-like {ECO:0000303|PubMed:24484953}; Short=Protein GIP1-like {ECO:0000303|PubMed:24484953};	--	GO:0005634,nucleus
Actinidia00161	7.5	7.08	8.79	9.39	6.74	6.77	7.67	6.36	9.76	7.46	8.33	9.81	K13459 disease resistance protein RPS2 | (RefSeq) disease resistance protein At4g27190-like (A)	unnamed protein product, partial [Vitis vinifera]	RecName: Full=Putative disease resistance RPP13-like protein 1;	Apoptotic ATPase	GO:0005886,plasma membrane; GO:0043531,ADP binding; GO:0005524,ATP binding; GO:0009626,plant-type hypersensitive response; GO:0007165,signal transduction
Actinidia00162	6.52	3.1	1.29	2.76	1.62	3.72	3.23	1.94	4.64	2.3	2.33	3.95	--	PREDICTED: uncharacterized protein LOC8260588 isoform X2 [Ricinus communis]	--	--	--
Actinidia00164	7.14	8.67	8.08	5.67	5.67	6.53	6.93	6.04	7.9	5.33	5.94	5.72	--	peroxisome biogenesis protein 22 isoform X2 [Amborella trichopoda]	RecName: Full=Peroxisome biogenesis protein 22; AltName: Full=Peroxin-22; Short=AtPEX22;	--	GO:0016021,integral component of membrane; GO:0005778,peroxisomal membrane; GO:0007031,peroxisome organization; GO:0015031,protein transport
Actinidia00165	9.38	10.06	8.12	5.83	7.16	7.42	3.88	4.17	4.74	4.59	4.59	3.75	--	--	--	--	--
Actinidia00166	58.6	96.47	61.28	28.05	51.53	47.26	48.08	53.47	27.57	49.51	59.32	61.89	K08738 cytochrome c | (RefSeq) cytochrome c-like (A)	Cytochrome c [Dorcoceras hygrometricum]	RecName: Full=Cytochrome c;	Cytochrome c	GO:0005758,mitochondrial intermembrane space; GO:0070469,respiratory chain; GO:0009055,electron transfer activity; GO:0020037,heme binding; GO:0046872,metal ion binding
Actinidia00167	10.68	6.61	9.48	19.6	14.8	9.68	25.13	16.74	17.61	12.8	16.01	15.37	--	PREDICTED: uncharacterized protein LOC107434209 [Ziziphus jujuba]	--	--	--
Actinidia00168	9.09	5.07	8.24	14.72	10.02	10.69	15.25	9.82	16.36	8.07	11.36	13.99	--	--	--	--	--
Actinidia00170	25.39	26.98	29.1	17.45	9.84	19.73	17.55	10.25	20.77	13.52	12.33	17.16	K03233 elongation factor 1-gamma | (RefSeq) elongation factor 1-gamma-like (A)	PREDICTED: elongation factor 1-gamma-like [Prunus mume]	RecName: Full=Elongation factor 1-gamma; Short=EF-1-gamma; AltName: Full=eEF-1B gamma;	Translation elongation factor EF-1 gamma	GO:0003746,translation elongation factor activity
Actinidia00171	79.97	59.12	94.07	86.32	69.76	88.07	61.66	49.01	50.72	50.57	49.09	52.9	K14945 protein quaking | (RefSeq) KH domain-containing protein At1g09660/At1g09670 isoform X1 (A)	PREDICTED: KH domain-containing protein At1g09660/At1g09670 isoform X2 [Nicotiana attenuata]	RecName: Full=KH domain-containing protein At1g09660/At1g09670; AltName: Full=Quaking-like protein 5;	RNA-binding protein Sam68 and related KH domain proteins	GO:0005634,nucleus; GO:0003723,RNA binding
Actinidia00172	10.43	18.18	14.33	14.31	16.38	11.45	11.38	11.63	12.74	9.44	12.85	13.76	K14328 regulator of nonsense transcripts 3 | (RefSeq) regulator of nonsense transcripts UPF3-like isoform X1 (A)	regulator of nonsense transcripts UPF3-like isoform X2 [Manihot esculenta]	RecName: Full=Regulator of nonsense transcripts UPF3 {ECO:0000305}; AltName: Full=Nonsense mRNA reducing factor UPF3 {ECO:0000305}; AltName: Full=Up-frameshift suppressor 3 homolog {ECO:0000305}; Short=AtUpf3 {ECO:0000303|PubMed:16098107};	Nonsense-mediated decay protein Upf3	GO:0005737,cytoplasm; GO:0005730,nucleolus; GO:0003729,mRNA binding; GO:0042742,defense response to bacterium; GO:0009867,jasmonic acid mediated signaling pathway; GO:0048571,long-day photoperiodism; GO:0051028,mRNA transport; GO:0000184,nuclear-transcribed mRNA catabolic process, nonsense-mediated decay; GO:0009611,response to wounding; GO:0009863,salicylic acid mediated signaling pathway
Actinidia00173	2.49	3.79	5.14	2.89	2.71	4.02	3.64	3.58	3.43	3.06	2.87	3.58	K09835 prolycopene isomerase [EC:5.2.1.13] | (RefSeq) prolycopene isomerase, chloroplastic (A)	PREDICTED: prolycopene isomerase, chloroplastic [Ipomoea nil]	RecName: Full=Prolycopene isomerase, chloroplastic; Short=CrtISO; EC=5.2.1.13; AltName: Full=Carotenoid isomerase; Flags: Precursor;	Phytoene desaturase	GO:0031969,chloroplast membrane; GO:0046608,carotenoid isomerase activity; GO:0016491,oxidoreductase activity; GO:0016117,carotenoid biosynthetic process
Actinidia00174	12.3	11.62	16.54	17.05	18.24	19.36	10.07	13.67	12.26	19.67	21.57	19.1	K03083 glycogen synthase kinase 3 beta [EC:2.7.11.26] | (RefSeq) shaggy-related protein kinase kappa isoform X2 (A)	hypothetical protein POPTR_004G225700v3 [Populus trichocarpa]	RecName: Full=Shaggy-related protein kinase kappa; Short=AtHIR1; EC=2.7.11.1; AltName: Full=ASK-kappa; Short=AtK-1; AltName: Full=Shaggy-related protein kinase 41; Short=AtSK41;	Glycogen synthase kinase-3	GO:0005886,plasma membrane; GO:0005524,ATP binding; GO:0004674,protein serine/threonine kinase activity
Actinidia00175	0	0	0.12	0	0.39	0.13	0	0	0	0	0	0.3	K00924 kinase [EC:2.7.1.-] | (RefSeq) receptor protein kinase CLAVATA1-like (A)	PREDICTED: leucine-rich repeat receptor-like serine/threonine-protein kinase BAM3 [Malus domestica]	RecName: Full=Leucine-rich repeat receptor-like serine/threonine-protein kinase BAM3; EC=2.7.11.1; AltName: Full=Protein BARELY ANY MERISTEM 3; Flags: Precursor;	--	GO:0016021,integral component of membrane; GO:0005886,plasma membrane; GO:0005524,ATP binding; GO:0004674,protein serine/threonine kinase activity; GO:0030154,cell differentiation; GO:0048437,floral organ development; GO:0010075,regulation of meristem growth
Actinidia00176	5.82	5.16	4.74	3.97	3.95	3.84	3.62	3.36	4.56	3.56	2.9	3.46	K06173 tRNA pseudouridine38-40 synthase [EC:5.4.99.12] | (RefSeq) tRNA pseudouridine synthase A-like isoform X1 (A)	hypothetical protein CUMW_214920 [Citrus unshiu]	RecName: Full=Leucine-rich repeat receptor-like serine/threonine-protein kinase BAM2; EC=2.7.11.1; AltName: Full=Protein BARELY ANY MERISTEM 2; Flags: Precursor;	--	GO:0016021,integral component of membrane; GO:0005886,plasma membrane; GO:0005524,ATP binding; GO:0004674,protein serine/threonine kinase activity; GO:0033612,receptor serine/threonine kinase binding; GO:0030154,cell differentiation; GO:0048437,floral organ development; GO:0048229,gametophyte development; GO:0010075,regulation of meristem growth
Actinidia00177	12.07	5.96	13.48	14.77	8.87	14.88	11.26	8	12.27	9.02	6.83	11.91	K11721 bromodomain-containing protein 3 | (RefSeq) bromodomain-containing protein (A)	uncharacterized protein LOC105169094 isoform X2 [Sesamum indicum]	RecName: Full=Transcription factor GTE11; AltName: Full=BROMODOMAIN AND EXTRATERMINAL DOMAIN PROTEIN 10; Short=AtBET10; AltName: Full=Bromodomain-containing protein GTE11; AltName: Full=Protein GLOBAL TRANSCRIPTION FACTOR GROUP E11;	Transcription initiation factor TFIID, subunit BDF1 and related bromodomain proteins	GO:0005634,nucleus; GO:0045893,positive regulation of transcription, DNA-templated; GO:0006351,transcription, DNA-templated
Actinidia00178	29.54	31.33	28.72	11.87	16.54	13.93	3.86	5.56	2.86	13.59	9.43	8.25	K01510 apyrase [EC:3.6.1.5] | (RefSeq) probable apyrase 6 isoform X1 (A)	unnamed protein product [Coffea canephora]	RecName: Full=Protein DMP5 {ECO:0000303|PubMed:20712629}; Short=AtDMP5 {ECO:0000303|PubMed:20712629};	--	GO:0005783,endoplasmic reticulum; GO:0005789,endoplasmic reticulum membrane; GO:0016021,integral component of membrane; GO:0009705,plant-type vacuole membrane; GO:0010256,endomembrane system organization
Actinidia00180	3.42	2.79	4.76	4.45	3.88	9.81	4.33	4.42	8.6	5.76	5.73	10.72	K08234 glyoxylase I family protein | (RefSeq) hypothetical protein (A)	unnamed protein product [Coffea canephora]	--	--	--
Actinidia00181	4.77	2.32	3.95	5.61	5.27	5.74	5.86	4.12	5.15	6.37	4.12	6.01	--	hypothetical protein LSAT_7X76661 [Lactuca sativa]	RecName: Full=Protein ROOT PRIMORDIUM DEFECTIVE 1;	--	GO:0010102,lateral root morphogenesis; GO:0008285,negative regulation of cell proliferation
Actinidia00182	10.22	9.27	9.73	7.6	6.49	9.38	5.42	4.69	9.86	7.09	4.69	7.54	K13696 abhydrolase domain-containing protein 1/3 | (RefSeq) embryogenesis-associated protein EMB8 (A)	PREDICTED: phospholipase ABHD3 [Vitis vinifera]	RecName: Full=Embryogenesis-associated protein EMB8; EC=3.1.1.-;	Alpha/beta hydrolase	GO:0052689,carboxylic ester hydrolase activity
Actinidia00183	29.53	42.14	38.94	27.33	30.69	30.2	26.84	28.83	25.33	25.19	27.4	30.49	K24962 PAT complex subunit CCDC47 | (RefSeq) uncharacterized protein At5g49945 (A)	hypothetical protein LSAT_7X76521 [Lactuca sativa]	RecName: Full=Uncharacterized protein At5g49945; Flags: Precursor;	Uncharacterized conserved protein	GO:0005783,endoplasmic reticulum; GO:0016021,integral component of membrane; GO:0005509,calcium ion binding
Actinidia00185	48.7	44.53	40.76	31.88	31.03	31.83	39.94	32.92	40.9	38.07	35.84	39.91	K00765 ATP phosphoribosyltransferase [EC:2.4.2.17] | (RefSeq) ATP phosphoribosyltransferase 2, chloroplastic (A)	PREDICTED: ATP phosphoribosyltransferase 2, chloroplastic [Nicotiana tomentosiformis]	RecName: Full=ATP phosphoribosyltransferase 2, chloroplastic; Short=ATP-PRTase 2; Short=AtATP-PRT2; EC=2.4.2.17; Flags: Precursor;	ATP phosphoribosyltransferase	GO:0009507,chloroplast; GO:0009570,chloroplast stroma; GO:0003879,ATP phosphoribosyltransferase activity; GO:0000287,magnesium ion binding; GO:0000105,histidine biosynthetic process
Actinidia00186	10.6	19.23	12.46	10.86	11.15	10	7.95	9.21	13.17	9.32	11.21	8.88	K22733 magnesium transporter | (RefSeq) probable magnesium transporter NIPA4 isoform X1 (A)	probable magnesium transporter NIPA4 isoform X1 [Hevea brasiliensis]	RecName: Full=Probable magnesium transporter NIPA4;	Uncharacterized conserved protein	GO:0005769,early endosome; GO:0016021,integral component of membrane; GO:0016020,membrane; GO:0005886,plasma membrane; GO:0015095,magnesium ion transmembrane transporter activity; GO:0015693,magnesium ion transport
Actinidia00187	8	2.48	12.8	8.51	6.16	9.37	7.3	6.05	7.89	6.41	6.57	12.68	K16221 transcription factor TCP21 (protein CCA1 HIKING EXPEDITION) | (RefSeq) transcription factor TCP7 (A)	TCP family transcription factor [Theobroma cacao]	RecName: Full=Transcription factor TCP8;	--	GO:0005634,nucleus; GO:0003700,DNA-binding transcription factor activity; GO:0000978,RNA polymerase II proximal promoter sequence-specific DNA binding; GO:0044212,transcription regulatory region DNA binding; GO:0006355,regulation of transcription, DNA-templated; GO:0006351,transcription, DNA-templated
Actinidia00188	0	0	0	0.33	0.26	0.06	0	0	0	0.13	0	0.18	K13430 serine/threonine-protein kinase PBS1 [EC:2.7.11.1] | (RefSeq) serine/threonine-protein kinase PBS1 (A)	PREDICTED: serine/threonine-protein kinase-like protein At5g23170 [Vitis vinifera]	RecName: Full=Serine/threonine-protein kinase-like protein At5g23170; EC=2.7.11.1;	Serine/threonine protein kinase	GO:0005886,plasma membrane; GO:0005524,ATP binding; GO:0004675,transmembrane receptor protein serine/threonine kinase activity; GO:0007166,cell surface receptor signaling pathway; GO:0006468,protein phosphorylation
Actinidia00189	38.75	43.05	35.61	45.35	40.77	35.85	44.98	39.89	44.06	38.76	42.35	39.96	K09191 general transcription factor IIIA | (RefSeq) zinc finger protein 729 (A)	PREDICTED: uncharacterized zinc finger protein At4g06634 isoform X2 [Vitis vinifera]	RecName: Full=Zinc finger transcription factor YY1 {ECO:0000303|PubMed:22508367}; AltName: Full=Protein YIN YANG 1 {ECO:0000303|PubMed:22508367}; Short=AtYY1 {ECO:0000303|PubMed:22508367};	FOG: Zn-finger	GO:0005634,nucleus; GO:0046872,metal ion binding; GO:0043565,sequence-specific DNA binding; GO:0009738,abscisic acid-activated signaling pathway; GO:0006952,defense response; GO:0009788,negative regulation of abscisic acid-activated signaling pathway; GO:0045892,negative regulation of transcription, DNA-templated; GO:0045893,positive regulation of transcription, DNA-templated; GO:1900150,regulati…
Actinidia00191	7.43	8.31	7.04	2.24	5.48	4.6	2.87	4.64	5.91	4.81	4.25	4.65	--	PREDICTED: uncharacterized protein LOC104108025 [Nicotiana tomentosiformis]	--	--	GO:0005634,nucleus; GO:0003677,DNA binding; GO:0006355,regulation of transcription, DNA-templated; GO:0006351,transcription, DNA-templated
Actinidia00192	2.9	3.77	5.01	4.18	3.08	4.23	2.45	3.08	5.07	3.43	3.02	2.95	K01115 phospholipase D1/2 [EC:3.1.4.4] | (RefSeq) phospholipase D delta (A)	C2 calcium-dependent membrane targeting [Macleaya cordata]	RecName: Full=Phospholipase D delta {ECO:0000303|PubMed:11891260}; Short=AtPLDdelta {ECO:0000303|PubMed:11891260}; Short=PLD delta {ECO:0000303|PubMed:11891260}; EC=3.1.4.4 {ECO:0000269|PubMed:11706190, ECO:0000269|PubMed:12397060};	Phospholipase D1	GO:0016020,membrane; GO:0005886,plasma membrane; GO:0009506,plasmodesma; GO:0005773,vacuole; GO:0005509,calcium ion binding; GO:0070290,N-acylphosphatidylethanolamine-specific phospholipase D activity; GO:0004630,phospholipase D activity; GO:0016042,lipid catabolic process; GO:0046473,phosphatidic acid metabolic process; GO:0046470,phosphatidylcholine metabolic process; GO:0009789,positive regula…
Actinidia00193	0.51	0.78	0.69	0.65	0	0.49	0.71	0.24	2.15	0	0.83	3.54	--	--	--	--	--
Actinidia00194	2.89	3.02	2.79	3.15	3.35	2.71	1.97	2.2	3.14	1.97	2.14	1.84	K08472 mlo protein | (RefSeq) MLO-like protein 4 (A)	PREDICTED: MLO-like protein 4 [Ziziphus jujuba]	RecName: Full=MLO-like protein 4; Short=AtMlo4;	--	GO:0016021,integral component of membrane; GO:0005886,plasma membrane; GO:0005516,calmodulin binding; GO:0006952,defense response; GO:0009607,response to biotic stimulus
Actinidia00195	145.4	103.47	142.07	29.42	34.82	38.98	37.71	32.24	50.15	70.19	59.84	79.05	K17087 transmembrane 9 superfamily member 3 | (RefSeq) transmembrane 9 superfamily member 1 (A)	hypothetical protein CRG98_004630 [Punica granatum]	RecName: Full=Transmembrane 9 superfamily member 1 {ECO:0000305}; AltName: Full=Endomembrane protein 12 {ECO:0000303|PubMed:22570441}; AltName: Full=Transmembrane nine protein 1 {ECO:0000303|PubMed:20681974}; Short=AtTMN1 {ECO:0000303|PubMed:20681974}; Flags: Precursor;	Endosomal membrane proteins, EMP70	GO:0005801,cis-Golgi network; GO:0005768,endosome; GO:0010008,endosome membrane; GO:0005794,Golgi apparatus; GO:0005797,Golgi medial cisterna; GO:0000139,Golgi membrane; GO:0016021,integral component of membrane; GO:0016020,membrane; GO:0005802,trans-Golgi network
Actinidia00196	45.98	54.43	47.04	30.6	36.01	24.15	24.53	26.33	41.18	28.48	28.63	36.06	K17087 transmembrane 9 superfamily member 3 | (RefSeq) transmembrane 9 superfamily member 1 (A)	Nonaspanin (TM9SF) [Corchorus capsularis]	RecName: Full=Transmembrane 9 superfamily member 1 {ECO:0000305}; AltName: Full=Endomembrane protein 12 {ECO:0000303|PubMed:22570441}; AltName: Full=Transmembrane nine protein 1 {ECO:0000303|PubMed:20681974}; Short=AtTMN1 {ECO:0000303|PubMed:20681974}; Flags: Precursor;	Endosomal membrane proteins, EMP70	GO:0005801,cis-Golgi network; GO:0005768,endosome; GO:0010008,endosome membrane; GO:0005794,Golgi apparatus; GO:0005797,Golgi medial cisterna; GO:0000139,Golgi membrane; GO:0016021,integral component of membrane; GO:0016020,membrane; GO:0005802,trans-Golgi network
Actinidia00197	1.23	0.41	2.01	3.5	1.22	1.33	1.28	1.39	1.81	1.26	1.12	0.92	K14153 hydroxymethylpyrimidine kinase / phosphomethylpyrimidine kinase / thiamine-phosphate diphosphorylase [EC:2.7.1.49 2.7.4.7 2.5.1.3] | (RefSeq) thiamine biosynthetic bifunctional enzyme TH1, chloroplastic (A)	Thiamin biosynthesis protein, putative isoform 3 [Theobroma cacao]	RecName: Full=Thiamine biosynthetic bifunctional enzyme TH1, chloroplastic; Includes: RecName: Full=Thiamine-phosphate synthase; Short=TP synthase; Short=TPS; EC=2.5.1.3 {ECO:0000269|PubMed:16666289}; AltName: Full=Thiamine-phosphate pyrophosphorylase; Short=TMP pyrophosphorylase; Short=TMP-PPase; Includes: RecName: Full=Hydroxymethylpyrimidine kinase; Short=HMP kinase; EC=2.7.1.49 {ECO:0000250|U…	Phosphomethylpyrimidine kinase	GO:0009507,chloroplast; GO:0009570,chloroplast stroma; GO:0005524,ATP binding; GO:0008902,hydroxymethylpyrimidine kinase activity; GO:0046872,metal ion binding; GO:0008972,phosphomethylpyrimidine kinase activity; GO:0004789,thiamine-phosphate diphosphorylase activity; GO:0009228,thiamine biosynthetic process; GO:0009229,thiamine diphosphate biosynthetic process
Actinidia00199	73.19	57.53	50.59	85.32	95.88	76.18	81.5	148.85	70.08	94.77	130.98	64.75	--	PREDICTED: uncharacterized protein LOC100253141 [Vitis vinifera]	--	SOK1 kinase belonging to the STE20/SPS1/GC kinase family	--
Actinidia00200	4.5	8.09	4.27	2.48	4.3	2.82	4.66	4.22	2.95	4.39	3.96	4.55	K00600 glycine hydroxymethyltransferase [EC:2.1.2.1] | (RefSeq) serine hydroxymethyltransferase 7 (A)	unnamed protein product, partial [Vitis vinifera]	RecName: Full=Serine hydroxymethyltransferase 6; Short=AtSHMT6; EC=2.1.2.1; AltName: Full=Glycine hydroxymethyltransferase 6; AltName: Full=Serine methylase 6;	Glycine/serine hydroxymethyltransferase	GO:0005737,cytoplasm; GO:0004372,glycine hydroxymethyltransferase activity; GO:0030170,pyridoxal phosphate binding; GO:0019264,glycine biosynthetic process from serine; GO:0035999,tetrahydrofolate interconversion
Actinidia00202	10.81	1.96	10.59	23.55	12.09	29.37	21.67	11.67	29.16	15.17	9.91	18.9	K21867 potassium channel | (RefSeq) potassium channel AKT2/3 (A)	hypothetical protein CICLE_v10000273mg [Citrus clementina]	RecName: Full=Potassium channel AKT2/3;	K+-channel ERG and related proteins, contain PAS/PAC sensor domain	GO:0005789,endoplasmic reticulum membrane; GO:0005887,integral component of plasma membrane; GO:0009506,plasmodesma; GO:0042802,identical protein binding; GO:0005249,voltage-gated potassium channel activity; GO:0034765,regulation of ion transmembrane transport; GO:0042391,regulation of membrane potential; GO:0009737,response to abscisic acid
Actinidia00203	0.1	0	0.47	0	0.28	0	0	0	0	0	0	0	K09519 DnaJ homolog subfamily B member 13 | (RefSeq) dnaJ protein homolog 1-like (A)	dnaJsubfamily B member 4 [Dorcoceras hygrometricum]	--	Molecular chaperone (DnaJ superfamily)	--
Actinidia00204	19.22	19.82	21.56	31.04	27.44	27.72	25.73	25.51	34.66	24.02	24.29	25	K11548 kinetochore protein Nuf2 | (RefSeq) probable kinetochore protein NUF2 (A)	PREDICTED: probable kinetochore protein NUF2 [Solanum tuberosum]	--	Centromere-associated protein NUF2	GO:0000775,chromosome, centromeric region; GO:0005886,plasma membrane; GO:0005774,vacuolar membrane; GO:0000278,mitotic cell cycle
Actinidia00206	0.89	1.09	1.62	0.98	1.04	1.97	1	0.94	2.06	0.91	0.63	1.02	K15397 3-ketoacyl-CoA synthase [EC:2.3.1.199] | (RefSeq) 3-ketoacyl-CoA synthase 7-like (A)	3-ketoacyl-coa synthase 7 [Quercus suber]	RecName: Full=3-ketoacyl-CoA synthase 7 {ECO:0000303|PubMed:18465198}; Short=KCS-7 {ECO:0000303|PubMed:18465198}; EC=2.3.1.199 {ECO:0000305}; AltName: Full=Very long-chain fatty acid condensing enzyme 7 {ECO:0000303|PubMed:18465198}; Short=VLCFA condensing enzyme 7 {ECO:0000303|PubMed:18465198};	--	GO:0016021,integral component of membrane; GO:0102336,3-oxo-arachidoyl-CoA synthase activity; GO:0102337,3-oxo-cerotoyl-CoA synthase activity; GO:0102338,3-oxo-lignoceronyl-CoA synthase activity; GO:0102756,very-long-chain 3-ketoacyl-CoA synthase activity; GO:0006633,fatty acid biosynthetic process
Actinidia00207	3.64	4.68	3.25	3.62	4.07	3.18	2.6	1.41	3.94	1.4	2.69	3.15	K00889 1-phosphatidylinositol-4-phosphate 5-kinase [EC:2.7.1.68] | (RefSeq) phosphatidylinositol 4-phosphate 5-kinase 7-like (A)	PREDICTED: phosphatidylinositol 4-phosphate 5-kinase 7-like, partial [Nicotiana tabacum]	RecName: Full=Phosphatidylinositol 4-phosphate 5-kinase 7; Short=AtPIP5K7; EC=2.7.1.68; AltName: Full=1-phosphatidylinositol 4-phosphate kinase 7; AltName: Full=Diphosphoinositide kinase 7; Short=AtP5K2; AltName: Full=PtdIns(4)P-5-kinase 7;	Phosphatidylinositol-4-phosphate 5-kinase	GO:0005886,plasma membrane; GO:0016308,1-phosphatidylinositol-4-phosphate 5-kinase activity; GO:0005524,ATP binding
Actinidia00208	14.59	18.01	13.72	12.63	11.47	15.18	16.97	11.71	12.89	16.6	12.75	15.72	K20352 p24 family protein delta-1 | (RefSeq) transmembrane emp24 domain-containing protein p24delta3 (A)	PREDICTED: transmembrane emp24 domain-containing protein p24delta3 [Vitis vinifera]	RecName: Full=Transmembrane emp24 domain-containing protein p24delta3; AltName: Full=p24 family protein delta1a; Short=p24delta1a; AltName: Full=p24 family protein delta3; Short=p24delta3; Flags: Precursor;	emp24/gp25L/p24 family of membrane trafficking proteins	GO:0005789,endoplasmic reticulum membrane; GO:0016021,integral component of membrane; GO:0015031,protein transport; GO:0016192,vesicle-mediated transport
Actinidia00209	12.77	20.53	17.67	11.43	13.83	10.03	11.65	14.17	12.77	12.35	14.92	15.43	K10249 elongation of very long chain fatty acids protein 4 [EC:2.3.1.199] | (RefSeq) hypothetical protein (A)	PREDICTED: protein RETICULATA-RELATED 1, chloroplastic-like [Nicotiana attenuata]	RecName: Full=Elongation of fatty acids protein 3-like; Short=Protein ELO3-like; EC=2.3.1.-; AltName: Full=Protein HIGH EXPRESSION OF OSMOTICALLY RESPONSIVE GENES 3; AltName: Full=Very long-chain fatty acid condensing enzyme HOS3; Short=VLCFA condensing enzyme HOS3;	--	GO:0030176,integral component of endoplasmic reticulum membrane; GO:0009922,fatty acid elongase activity; GO:0071215,cellular response to abscisic acid stimulus; GO:0030497,fatty acid elongation; GO:0034625,fatty acid elongation, monounsaturated fatty acid; GO:0034626,fatty acid elongation, polyunsaturated fatty acid; GO:0019367,fatty acid elongation, saturated fatty acid; GO:0030148,sphingolipid…
Actinidia00212	13.51	30.09	17.64	16.21	26.08	14.83	11.66	19.79	13.52	12.72	17.23	15.77	--	PREDICTED: uncharacterized protein LOC100248070 isoform X1 [Vitis vinifera]	--	--	GO:0016021,integral component of membrane
Actinidia00215	1003.45	639.39	1806.29	154.91	66.46	346.08	40.47	45.09	75.69	382.56	249.53	386.08	K12125 protein EARLY FLOWERING 3 | (RefSeq) ELF3-like protein 2 (A)	PREDICTED: basic blue protein-like [Juglans regia]	RecName: Full=Basic blue protein; AltName: Full=Plantacyanin; Flags: Precursor;	--	GO:0046658,anchored component of plasma membrane; GO:0048046,apoplast; GO:0031012,extracellular matrix; GO:0005578,NA; GO:0009055,electron transfer activity; GO:0046872,metal ion binding; GO:0048653,anther development; GO:0009856,pollination
Actinidia00216	17.04	30.39	12.91	16.27	13.93	12.22	14.14	11.51	15.67	9.84	9.85	13.44	--	--	--	--	--
Actinidia00217	10.2	11.64	10.01	12	9.37	8.45	11.62	5.4	8.12	3.48	4.62	4.45	--	--	--	--	--
Actinidia00218	7.31	7.19	7.74	5.87	4.55	6.05	6.31	4.61	7.07	4.79	4.86	5.46	K14294 partner of Y14 and mago | (RefSeq) partner of Y14 and mago-like (A)	partner of Y14 and mago-like [Olea europaea var. sylvestris]	RecName: Full=Partner of Y14 and mago {ECO:0000305}; Short=AtPYM {ECO:0000303|PubMed:21676911};	Uncharacterized conserved protein	GO:0005737,cytoplasm; GO:0005730,nucleolus; GO:0005654,nucleoplasm; GO:0003723,RNA binding; GO:0051028,mRNA transport; GO:0000184,nuclear-transcribed mRNA catabolic process, nonsense-mediated decay; GO:0010628,positive regulation of gene expression; GO:0006417,regulation of translation
Actinidia00219	21.57	34.71	29.32	18.98	22.77	16.36	20.29	18.97	23.09	23.59	20.29	25.67	K14815 mRNA turnover protein 4 | (RefSeq) mRNA turnover protein 4 homolog (A)	acidic ribosomal protein P0 [Populus trichocarpa]	--	Protein involved in mRNA turnover	GO:0005730,nucleolus; GO:0005840,ribosome; GO:0000956,nuclear-transcribed mRNA catabolic process; GO:0000027,ribosomal large subunit assembly; GO:0006364,rRNA processing
Actinidia00220	0.29	0.07	0.95	0.16	0	0.27	0.18	0.09	0.08	0.29	0.16	0.7	K02365 separase [EC:3.4.22.49] | (RefSeq) separase isoform X1 (A)	PREDICTED: separase isoform X3 [Juglans regia]	RecName: Full=Separase; EC=3.4.22.49; AltName: Full=Protein EXTRA SPINDLE POLES; Short=AtESP; AltName: Full=Protein RADIALLY SWOLLEN 4;	Regulator of spindle pole body duplication	GO:0005737,cytoplasm; GO:0005874,microtubule; GO:0072686,mitotic spindle; GO:0005634,nucleus; GO:0004197,cysteine-type endopeptidase activity; GO:0008233,peptidase activity; GO:0051304,chromosome separation; GO:0000911,cytokinesis by cell plate formation; GO:0009793,embryo development ending in seed dormancy; GO:0009960,endosperm development; GO:0006887,exocytosis; GO:0051307,meiotic chromosome s…
Actinidia00221	0.33	0.59	1	0.51	0.45	0.48	0.36	0.18	0.53	0.25	0.34	0.46	K02365 separase [EC:3.4.22.49] | (RefSeq) separase (A)	PREDICTED: separase isoform X5 [Vitis vinifera]	RecName: Full=Separase; EC=3.4.22.49; AltName: Full=Protein EXTRA SPINDLE POLES; Short=AtESP; AltName: Full=Protein RADIALLY SWOLLEN 4;	Regulator of spindle pole body duplication	GO:0005737,cytoplasm; GO:0005874,microtubule; GO:0072686,mitotic spindle; GO:0005634,nucleus; GO:0004197,cysteine-type endopeptidase activity; GO:0008233,peptidase activity; GO:0051304,chromosome separation; GO:0000911,cytokinesis by cell plate formation; GO:0009793,embryo development ending in seed dormancy; GO:0009960,endosperm development; GO:0006887,exocytosis; GO:0051307,meiotic chromosome s…
Actinidia00222	3.21	3.18	2.33	3.99	6.51	5.15	2.49	2.86	1.81	1.86	2.18	3.76	K10752 histone-binding protein RBBP4 | (RefSeq) WD-40 repeat-containing protein MSI1 (A)	WD-40 repeat-containing protein MSI1 [Sesamum indicum]	RecName: Full=WD-40 repeat-containing protein MSI1;	Nucleosome remodeling factor, subunit CAF1/NURF55/MSI1	GO:0005634,nucleus
Actinidia00223	3.53	4.11	4.15	4.45	4.87	5.63	5.88	6.22	4.12	7.62	7.41	6.17	K11547 kinetochore protein NDC80 | (RefSeq) kinetochore protein NDC80 homolog (A)	PREDICTED: kinetochore protein NDC80 homolog [Solanum pennellii]	--	Centromere-associated protein HEC1	GO:0000778,condensed nuclear chromosome kinetochore; GO:0031262,Ndc80 complex; GO:0005200,structural constituent of cytoskeleton; GO:0051315,attachment of mitotic spindle microtubules to kinetochore
Actinidia00224	23.23	14.73	22.62	33.36	25.54	26.14	28.95	18.91	18.72	22.93	18.17	15.62	K13414 mitogen-activated protein kinase kinase kinase 1 [EC:2.7.11.25] | (RefSeq) mitogen-activated protein kinase kinase kinase 1-like (A)	mitogen-activated protein kinase kinase kinase 1-like isoform X1 [Olea europaea var. sylvestris]	RecName: Full=Mitogen-activated protein kinase kinase kinase 1; Short=ARAKIN; Short=AtMEKK1; Short=MAP kinase kinase kinase 1; EC=2.7.11.25 {ECO:0000269|PubMed:23857079};	MEKK and related serine/threonine protein kinases	GO:0005768,endosome; GO:0005634,nucleus; GO:0005886,plasma membrane; GO:0005524,ATP binding; GO:0003677,DNA binding; GO:0019900,kinase binding; GO:0004709,MAP kinase kinase kinase activity; GO:0004674,protein serine/threonine kinase activity; GO:0009631,cold acclimation; GO:0045087,innate immune response; GO:0000165,MAPK cascade; GO:0046777,protein autophosphorylation; GO:0007346,regulation of mi…
Actinidia00225	0.91	0.94	1.21	0	0.02	0.38	0.45	0.2	0.13	0.16	0.12	0.48	K13424 WRKY transcription factor 33 | (RefSeq) probable WRKY transcription factor 33 (A)	probable WRKY transcription factor 9 [Durio zibethinus]	RecName: Full=Probable WRKY transcription factor 9 {ECO:0000305}; AltName: Full=WRKY DNA-binding protein 9 {ECO:0000305};	--	GO:0005634,nucleus; GO:0003700,DNA-binding transcription factor activity; GO:0043565,sequence-specific DNA binding; GO:0044212,transcription regulatory region DNA binding; GO:0006351,transcription, DNA-templated
Actinidia00226	25.32	13.53	21.17	34.54	24.99	30.46	34.77	29.5	36.43	31.01	29.14	33.37	K12181 COP9 signalosome complex subunit 8 | (RefSeq) COP9 signalosome complex subunit 8 (A)	PREDICTED: COP9 signalosome complex subunit 8 [Juglans regia]	RecName: Full=COP9 signalosome complex subunit 8; Short=CSN complex subunit 8; AltName: Full=Constitutive photomorphogenesis protein 9; AltName: Full=Protein FUSCA 7;	COP9 signalosome, subunit CSN8	GO:0008180,COP9 signalosome; GO:0005737,cytoplasm; GO:0005634,nucleus; GO:0004222,metalloendopeptidase activity; GO:0010387,COP9 signalosome assembly; GO:0007275,multicellular organism development; GO:0000338,protein deneddylation; GO:0009585,red, far-red light phototransduction; GO:0009753,response to jasmonic acid; GO:0009416,response to light stimulus
Actinidia00227	6.35	8.43	5.49	8.61	6.33	6.21	6.57	4.27	5.57	6.28	5.41	6.07	K17710 pentatricopeptide repeat domain-containing protein 1 | (RefSeq) putative pentatricopeptide repeat-containing protein At2g02150 (A)	pentatricopeptide repeat-containing protein [Quercus suber]	RecName: Full=Pentatricopeptide repeat-containing protein At2g06000;	FOG: PPR repeat	GO:0043231,intracellular membrane-bounded organelle; GO:0004519,endonuclease activity; GO:0003723,RNA binding; GO:0009451,RNA modification
Actinidia00228	47.54	39.54	31.71	66.15	66.18	51.03	45.13	51.21	21.44	50.04	40.95	24.12	K14432 ABA responsive element binding factor | (RefSeq) G-box-binding factor 4-like (A)	PREDICTED: G-box-binding factor 4-like [Daucus carota subsp. sativus]	RecName: Full=G-box-binding factor 4; AltName: Full=bZIP transcription factor 40; Short=AtbZIP40;	--	GO:0005634,nucleus; GO:0003677,DNA binding; GO:0003700,DNA-binding transcription factor activity; GO:0043565,sequence-specific DNA binding; GO:0006351,transcription, DNA-templated
Actinidia00229	23.7	40.34	29.86	22.22	27.32	19.29	17.71	21.15	19.25	15.21	18.46	20.28	K19600 tubby and related proteins | (RefSeq) tubby-like F-box protein 8 (A)	PREDICTED: tubby-like F-box protein 8 [Daucus carota subsp. sativus]	RecName: Full=Tubby-like F-box protein 10; Short=AtTLP10; AltName: Full=SKP1-interacting partner 26;	Tub family proteins	GO:0005829,cytosol; GO:0005634,nucleus; GO:0005886,plasma membrane; GO:0009536,plastid; GO:0003700,DNA-binding transcription factor activity; GO:0035091,phosphatidylinositol binding; GO:0016567,protein ubiquitination; GO:0006355,regulation of transcription, DNA-templated; GO:0009620,response to fungus
Actinidia00230	0	0	0	0	0	0	0.57	0	0	0	0	0	K17500 integrin-linked kinase-associated serine/threonine phosphatase 2C [EC:3.1.3.16] | (RefSeq) WAT1-related protein At3g18200-like (A)	PREDICTED: WAT1-related protein At1g68170 [Nelumbo nucifera]	RecName: Full=WAT1-related protein At1g25270;	--	GO:0016021,integral component of membrane; GO:0005886,plasma membrane; GO:0022857,transmembrane transporter activity
Actinidia00231	0.12	0	0.33	0	0	0	0	0	0	0.12	0	0	--	hypothetical protein CDL12_21297 [Handroanthus impetiginosus]	--	--	--
Actinidia00232	52.35	69.48	54.2	36.72	40	29.78	32.34	36.62	45.84	40.86	42.04	43.29	K00416 ubiquinol-cytochrome c reductase subunit 6 | (Kazusa) Lj6g3v2222110.1; - (A)	unknown [Lotus japonicus]	RecName: Full=Cytochrome b-c1 complex subunit 6; AltName: Full=CR7; AltName: Full=Complex III subunit 6; AltName: Full=Complex III subunit VI; AltName: Full=Mitochondrial hinge protein; AltName: Full=Ubiquinol-cytochrome c reductase complex 7.8 kDa protein;	Ubiquinol-cytochrome c reductase hinge protein	GO:0005743,mitochondrial inner membrane; GO:0070469,respiratory chain; GO:0008121,ubiquinol-cytochrome-c reductase activity; GO:0006122,mitochondrial electron transport, ubiquinol to cytochrome c
Actinidia00233	11.19	10.11	8.6	14.94	11.43	14.2	10.1	10.55	10.52	10.44	11.27	11.95	--	unnamed protein product [Coffea canephora]	--	--	--
Actinidia00234	1.02	1.16	0.65	0.78	0.67	0.69	0.38	0.49	0.77	0.21	0.5	1.04	K22736 vacuolar iron transporter family protein | (RefSeq) vacuolar iron transporter homolog 4-like (A)	PREDICTED: vacuolar iron transporter homolog 4-like [Solanum pennellii]	RecName: Full=Vacuolar iron transporter homolog 4; AltName: Full=Protein NODULIN-LIKE 4;	Uncharacterized membrane protein	GO:0016021,integral component of membrane; GO:0016020,membrane; GO:0005774,vacuolar membrane; GO:0005381,iron ion transmembrane transporter activity; GO:0005384,manganese ion transmembrane transporter activity; GO:0030026,cellular manganese ion homeostasis; GO:0071281,cellular response to iron ion; GO:0006880,intracellular sequestering of iron ion; GO:0071421,manganese ion transmembrane transport
Actinidia00235	81.32	63.42	65.77	56.94	65.29	110.93	80.02	86.75	35.69	111.16	95.52	93.86	--	--	--	--	--
Actinidia00236	163.71	120.39	145.37	146.72	138.8	133.56	129.13	137.17	114.37	123.18	126.16	128.47	K13195 cold-inducible RNA-binding protein | (RefSeq) LOW QUALITY PROTEIN: glycine-rich RNA-binding protein-like (A)	PREDICTED: glycine-rich RNA-binding protein RZ1A [Ricinus communis]	RecName: Full=Glycine-rich RNA-binding protein RZ1A {ECO:0000305}; Short=AtRZ-1a {ECO:0000303|PubMed:15941401};	FOG: RRM domain	GO:0005737,cytoplasm; GO:0005829,cytosol; GO:0005634,nucleus; GO:0003677,DNA binding; GO:0003729,mRNA binding; GO:0000166,nucleotide binding; GO:0008270,zinc ion binding; GO:0009409,response to cold
Actinidia00237	1.23	0.43	0.31	1.33	1.48	1.19	1.36	1.5	1.14	0.23	0.82	1.45	K22736 vacuolar iron transporter family protein | (RefSeq) vacuolar iron transporter homolog 4-like (A)	PREDICTED: vacuolar iron transporter homolog 4-like [Nicotiana attenuata]	RecName: Full=Vacuolar iron transporter homolog 4; AltName: Full=Protein NODULIN-LIKE 4;	Uncharacterized membrane protein	GO:0016021,integral component of membrane; GO:0016020,membrane; GO:0005774,vacuolar membrane; GO:0005381,iron ion transmembrane transporter activity; GO:0005384,manganese ion transmembrane transporter activity; GO:0030026,cellular manganese ion homeostasis; GO:0071281,cellular response to iron ion; GO:0006880,intracellular sequestering of iron ion; GO:0071421,manganese ion transmembrane transport
Actinidia00238	9.18	13.81	8.05	11.17	11.81	6.38	5.91	9.3	10.78	6.5	7.96	6.31	K13195 cold-inducible RNA-binding protein | (RefSeq) glycine-rich RNA-binding protein-like (A)	glycine-rich rna-binding protein rz1a [Quercus suber]	RecName: Full=Glycine-rich RNA-binding protein RZ1A {ECO:0000305}; Short=AtRZ-1a {ECO:0000303|PubMed:15941401};	FOG: RRM domain	GO:0005737,cytoplasm; GO:0005829,cytosol; GO:0005634,nucleus; GO:0003677,DNA binding; GO:0003729,mRNA binding; GO:0000166,nucleotide binding; GO:0008270,zinc ion binding; GO:0009409,response to cold
Actinidia00239	0.92	0.49	0.5	1.64	0.18	2.39	0.17	0.18	1.01	0.66	0.37	0.68	K15430 tRNA (guanine10-N2)-methyltransferase [EC:2.1.1.214] | (RefSeq) tRNA (guanine(10)-N2)-methyltransferase homolog (A)	hypothetical protein CCACVL1_14661 [Corchorus capsularis]	--	Putative RNA methylase	GO:0008168,methyltransferase activity; GO:0003676,nucleic acid binding; GO:0080180,2-methylguanosine metabolic process; GO:0006400,tRNA modification
Actinidia00240	0.55	0.56	0.99	0.62	0	0.35	0	0	0.62	0	0	0	K24028 salicylic acid 3-hydroxylase [EC:1.14.11.-] | (GenBank) flavonol synthase/flavanone 3-hydroxylase (A)	Flavanone 3-dioxygenase [Handroanthus impetiginosus]	--	--	GO:0045486,naringenin 3-dioxygenase activity
Actinidia00241	0.37	0.22	0.98	1.06	0.58	1.28	0.39	0.55	1.47	0.26	0.37	0.38	K20043 clathrin coat assembly protein AP180 | (RefSeq) clathrin coat assembly protein AP180 (A)	ANTH domain-containing protein [Cephalotus follicularis]	RecName: Full=Putative clathrin assembly protein At1g03050;	Clathrin assembly protein AP180 and related proteins, contain ENTH domain	GO:0005905,clathrin-coated pit; GO:0030136,clathrin-coated vesicle; GO:0005794,Golgi apparatus; GO:0005545,1-phosphatidylinositol binding; GO:0030276,clathrin binding; GO:0048268,clathrin coat assembly; GO:0006897,endocytosis
Actinidia00242	18.71	10.84	17.89	41.68	21.35	22.35	24.56	12.35	15.69	21.89	14.19	15.75	K01613 phosphatidylserine decarboxylase [EC:4.1.1.65] | (RefSeq) phosphatidylserine decarboxylase proenzyme 3-like (A)	phosphatidylserine decarboxylase proenzyme 2 [Quercus suber]	RecName: Full=Phosphatidylserine decarboxylase proenzyme 2; EC=4.1.1.65 {ECO:0000255|HAMAP-Rule:MF_03209}; Contains: RecName: Full=Phosphatidylserine decarboxylase 2 beta chain; Contains: RecName: Full=Phosphatidylserine decarboxylase 2 alpha chain;	Phosphatidylserine decarboxylase	GO:0009705,plant-type vacuole membrane; GO:0005509,calcium ion binding; GO:0004609,phosphatidylserine decarboxylase activity; GO:0006646,phosphatidylethanolamine biosynthetic process
Actinidia00243	9.58	5.29	9.14	9.57	6.54	12.03	11.18	9.61	11.31	8.58	7.97	10.06	K16615 actin-related protein 7, plant | (RefSeq) actin-related protein 7-like (A)	Actin-related protein [Trema orientalis]	RecName: Full=Actin-related protein 7;	Actin and related proteins	GO:0005737,cytoplasm; GO:0005634,nucleus; GO:0005200,structural constituent of cytoskeleton; GO:0009653,anatomical structure morphogenesis; GO:0006325,chromatin organization; GO:0016569,covalent chromatin modification; GO:0009793,embryo development ending in seed dormancy; GO:0010227,floral organ abscission
Actinidia00244	7.08	4.08	6.86	5.38	4.04	5.87	3.3	4.3	5.25	3.25	2.59	3.72	K16615 actin-related protein 7, plant | (RefSeq) actin-related protein 7 (A)	actin-related protein 7-like isoform X2 [Durio zibethinus]	RecName: Full=Actin-related protein 7;	Actin and related proteins	GO:0005737,cytoplasm; GO:0005634,nucleus; GO:0005200,structural constituent of cytoskeleton; GO:0009653,anatomical structure morphogenesis; GO:0006325,chromatin organization; GO:0016569,covalent chromatin modification; GO:0009793,embryo development ending in seed dormancy; GO:0010227,floral organ abscission
Actinidia00245	1.74	2.29	2	1.73	2.92	3.03	2.03	1.44	1.36	1.78	2.13	1.95	K05849 solute carrier family 8 (sodium/calcium exchanger) | (RefSeq) uncharacterized LOC18613571 (A)	PREDICTED: pentatricopeptide repeat-containing protein At5g48910 [Ziziphus jujuba]	RecName: Full=Pentatricopeptide repeat-containing protein At5g48910;	FOG: PPR repeat	GO:0009507,chloroplast; GO:0004519,endonuclease activity; GO:0003723,RNA binding; GO:0008270,zinc ion binding; GO:0009451,RNA modification
Actinidia00246	0.08	0	0	0	0	0.08	0	0	0	0	0	0.15	K00521 ferric-chelate reductase [EC:1.16.1.7] | (RefSeq) ferric reduction oxidase 7, chloroplastic-like (A)	nac domain-containing protein 104 [Quercus suber]	RecName: Full=NAC domain-containing protein 104 {ECO:0000305}; Short=ANAC104 {ECO:0000303|PubMed:15029955}; AltName: Full=Protein XYLEM NAC DOMAIN 1 {ECO:0000312|EMBL:AED97913.1};	--	GO:0005634,nucleus; GO:0003677,DNA binding; GO:0003700,DNA-binding transcription factor activity; GO:0043067,regulation of programmed cell death; GO:0048367,shoot system development; GO:0006351,transcription, DNA-templated; GO:0010089,xylem development
Actinidia00247	0.18	0.09	0.11	0.05	0	0.11	0	0	0.2	0	0	0	K22133 oxalate---CoA ligase [EC:6.2.1.8] | (RefSeq) uncharacterized protein LOC104443801 (A)	Concanavalin A lectin protein kinase family protein, putative [Theobroma cacao]	RecName: Full=L-type lectin-domain containing receptor kinase IV.1; Short=Arabidopsis thaliana lectin-receptor kinase e; Short=AthlecRK-e; Short=LecRK-IV.1; EC=2.7.11.1; AltName: Full=Lectin Receptor Kinase 1; Flags: Precursor;	--	GO:0016021,integral component of membrane; GO:0005886,plasma membrane; GO:0005524,ATP binding; GO:0030246,carbohydrate binding; GO:0004674,protein serine/threonine kinase activity; GO:0009751,response to salicylic acid
Actinidia00248	1.39	0.26	4.4	2.06	0.92	2.67	0.32	1.32	0.58	2.13	0.57	1.92	K22706 (R)-mandelonitrile beta-glucosyltransferase [EC:2.4.1.354] | (RefSeq) 7-deoxyloganetin glucosyltransferase-like (A)	PREDICTED: 7-deoxyloganetin glucosyltransferase [Vitis vinifera]	RecName: Full=UDP-glycosyltransferase 85A8 {ECO:0000303|PubMed:15610349}; EC=2.4.1.- {ECO:0000305};	UDP-glucuronosyl and UDP-glucosyl transferase	GO:0016758,transferase activity, transferring hexosyl groups; GO:0008152,metabolic process
Actinidia00249	0.85	1.09	0.47	0.61	0.22	0.31	0.12	0.37	0.39	0.4	0.53	0.48	K18753 butyrate response factor | (RefSeq) uncharacterized LOC104599994 (A)	PREDICTED: uncharacterized protein LOC104599994 [Nelumbo nucifera]	RecName: Full=Zinc finger CCCH domain-containing protein 39; Short=OsC3H39;	CCCH-type Zn-finger protein	GO:0005829,cytosol; GO:0003677,DNA binding; GO:0046872,metal ion binding; GO:0003730,mRNA 3'-UTR binding; GO:0061158,3'-UTR-mediated mRNA destabilization
Actinidia00250	24	29.96	24.98	33.16	43.24	36.76	35.89	37.77	27.93	45.52	44.41	43.21	--	PREDICTED: uncharacterized protein LOC109243502 isoform X1 [Nicotiana attenuata]	RecName: Full=Probable WRKY transcription factor 19; AltName: Full=WRKY DNA-binding protein 19;	--	GO:0009941,chloroplast envelope; GO:0005634,nucleus; GO:0043531,ADP binding; GO:0005524,ATP binding; GO:0003700,DNA-binding transcription factor activity; GO:0004674,protein serine/threonine kinase activity; GO:0043565,sequence-specific DNA binding; GO:0006952,defense response; GO:0006351,transcription, DNA-templated
Actinidia00251	12.78	13.69	16.84	15.01	24.58	24.02	9.74	21.86	20.33	22.61	23.67	16.89	--	--	--	--	--
Actinidia00252	19.44	13.74	16.12	17.17	11.16	19.67	15.98	12.23	16.4	14.09	15.4	14.65	K13416 brassinosteroid insensitive 1-associated receptor kinase 1 [EC:2.7.10.1 2.7.11.1] | (RefSeq) BRASSINOSTEROID INSENSITIVE 1-associated receptor kinase 1-like (A)	BRASSINOSTEROID INSENSITIVE 1-associated receptor kinase 1-like isoform X3 [Manihot esculenta]	RecName: Full=BRASSINOSTEROID INSENSITIVE 1-associated receptor kinase 1 {ECO:0000303|PubMed:12150929}; Short=AtBAK1 {ECO:0000303|PubMed:12150929}; Short=BRI1-associated receptor kinase 1 {ECO:0000303|PubMed:12150929}; EC=2.7.10.1 {ECO:0000305}; EC=2.7.11.1 {ECO:0000305}; AltName: Full=Protein ELONGATED; AltName: Full=Somatic embryogenesis receptor kinase 3 {ECO:0000303|PubMed:11706164}; Short=At…	--	GO:0010008,endosome membrane; GO:0016021,integral component of membrane; GO:0005886,plasma membrane; GO:0005524,ATP binding; GO:0033612,receptor serine/threonine kinase binding; GO:0004675,transmembrane receptor protein serine/threonine kinase activity; GO:0004714,transmembrane receptor protein tyrosine kinase activity; GO:0007166,cell surface receptor signaling pathway
Actinidia00253	20.53	17.68	30.7	18.54	18.64	20.71	21.62	16.24	17.35	14.62	15.33	14.86	K13416 brassinosteroid insensitive 1-associated receptor kinase 1 [EC:2.7.10.1 2.7.11.1] | (RefSeq) BRASSINOSTEROID INSENSITIVE 1-associated receptor kinase 1-like (A)	hypothetical protein LSAT_7X79861 [Lactuca sativa]	RecName: Full=BRASSINOSTEROID INSENSITIVE 1-associated receptor kinase 1 {ECO:0000303|PubMed:12150929}; Short=AtBAK1 {ECO:0000303|PubMed:12150929}; Short=BRI1-associated receptor kinase 1 {ECO:0000303|PubMed:12150929}; EC=2.7.10.1 {ECO:0000305}; EC=2.7.11.1 {ECO:0000305}; AltName: Full=Protein ELONGATED; AltName: Full=Somatic embryogenesis receptor kinase 3 {ECO:0000303|PubMed:11706164}; Short=At…	--	GO:0010008,endosome membrane; GO:0016021,integral component of membrane; GO:0005886,plasma membrane; GO:0005524,ATP binding; GO:0033612,receptor serine/threonine kinase binding; GO:0004675,transmembrane receptor protein serine/threonine kinase activity; GO:0004714,transmembrane receptor protein tyrosine kinase activity; GO:0007166,cell surface receptor signaling pathway
Actinidia00254	4.63	3.93	5.64	4.54	3.02	4.77	4.19	3.72	6.48	9.49	5.18	8.56	K14298 mRNA export factor | (RefSeq) protein RAE1 (A)	protein RAE1 [Manihot esculenta]	RecName: Full=Protein RAE1 {ECO:0000303|PubMed:21189294}; AltName: Full=RNA export factor 1 {ECO:0000303|PubMed:21189294};	mRNA export protein (contains WD40 repeats)	GO:0080008,Cul4-RING E3 ubiquitin ligase complex; GO:0005829,cytosol; GO:0005635,nuclear envelope; GO:0005643,nuclear pore; GO:0003723,RNA binding; GO:0043130,ubiquitin binding; GO:0051028,mRNA transport; GO:0006606,protein import into nucleus; GO:0006405,RNA export from nucleus; GO:0000972,transcription-dependent tethering of RNA polymerase II gene DNA at nuclear periphery
Actinidia00255	0.65	0.19	0.36	0	0	0	0	0.05	0	0	0	0	K10206 LL-diaminopimelate aminotransferase [EC:2.6.1.83] | (RefSeq) aminotransferase ALD1-like (A)	hypothetical protein DCAR_021843 [Daucus carota subsp. sativus]	RecName: Full=Aminotransferase ALD1, chloroplastic; EC=2.6.1.- {ECO:0000305}; AltName: Full=AGD2-like defense response protein 1 {ECO:0000303|PubMed:14729919}; Flags: Precursor;	Kynurenine aminotransferase, glutamine transaminase K	GO:0009507,chloroplast; GO:0030170,pyridoxal phosphate binding; GO:0008483,transaminase activity; GO:0009058,biosynthetic process; GO:0042742,defense response to bacterium; GO:0010150,leaf senescence; GO:0009862,systemic acquired resistance, salicylic acid mediated signaling pathway
Actinidia00258	0.16	2.17	0.86	0	1.68	0	0.89	0.68	0.07	0.49	0.45	0.88	--	PREDICTED: non-specific lipid-transfer protein-like protein At2g13820 [Nicotiana sylvestris]	RecName: Full=Non-specific lipid-transfer protein-like protein At5g64080; Flags: Precursor;	--	GO:0031225,anchored component of membrane; GO:0046658,anchored component of plasma membrane; GO:0008289,lipid binding; GO:0006869,lipid transport
Actinidia00259	298.57	101.82	243.26	6.04	2.79	46.98	7.15	4.43	49.67	51.15	29.33	63.76	K08917 light-harvesting complex II chlorophyll a/b binding protein 6 | (RefSeq) chlorophyll a-b binding protein CP24 10A, chloroplastic (A)	PREDICTED: chlorophyll a-b binding protein CP24 10A, chloroplastic [Cucumis melo]	RecName: Full=Chlorophyll a-b binding protein CP24 10A, chloroplastic; Short=CAB-10A; Short=LHCP; Flags: Precursor;	--	GO:0009941,chloroplast envelope; GO:0009535,chloroplast thylakoid membrane; GO:0016021,integral component of membrane; GO:0009523,photosystem II; GO:0010287,plastoglobule; GO:0016168,chlorophyll binding; GO:0031409,pigment binding; GO:0009768,photosynthesis, light harvesting in photosystem I; GO:0018298,protein-chromophore linkage; GO:0009416,response to light stimulus
Actinidia00261	12.9	18.04	11.9	9.49	15.25	11	11.23	13.95	9.92	14.48	19.91	15.75	K07053 3',5'-nucleoside bisphosphate phosphatase [EC:3.1.3.97] | (RefSeq) uncharacterized protein LOC112507079 (A)	uncharacterized protein LOC110890360 [Helianthus annuus]	--	--	GO:0003824,catalytic activity
Actinidia00262	2.36	3.39	0.95	0.22	1.3	2.27	1.83	1.63	1.44	2.56	1.39	0.97	--	hypothetical protein BVC80_1815g6 [Macleaya cordata]	RecName: Full=NDR1/HIN1-like protein 13 {ECO:0000303|PubMed:26206852};	--	GO:0016021,integral component of membrane; GO:0005886,plasma membrane; GO:0009506,plasmodesma; GO:0042742,defense response to bacterium
Actinidia00263	32.7	32.09	30.09	33.02	29.74	27.66	23.17	24.43	25.51	24.72	22.5	21.28	--	dentin sialophosphoprotein-like protein [Parasponia andersonii]	RecName: Full=Protein LNK1 {ECO:0000303|PubMed:23818596}; AltName: Full=Night light-inducible and clock-regulated 1 {ECO:0000303|PubMed:23818596};	--	GO:0005634,nucleus; GO:0006355,regulation of transcription, DNA-templated; GO:0048511,rhythmic process; GO:0006351,transcription, DNA-templated
Actinidia00264	1.32	1.09	2.4	1.39	1.55	1.4	2.89	1.39	2.79	2.78	1.77	4.36	K17943 pumilio RNA-binding family | (RefSeq) pumilio homolog 12-like (A)	PREDICTED: putative pumilio homolog 7, chloroplastic [Vitis vinifera]	RecName: Full=Putative pumilio homolog 7, chloroplastic; Short=APUM-7; Short=AtPUM7; Flags: Precursor;	Translational repressor MPT5/PUF4 and related RNA-binding proteins (Puf superfamily)	GO:0009507,chloroplast; GO:0005737,cytoplasm; GO:0003723,RNA binding; GO:0006417,regulation of translation
Actinidia00265	90.61	74.14	84.44	71.73	77.92	85.45	59.49	64.89	40.6	98.84	91.19	72.94	--	uncharacterized protein LOC111411733 [Olea europaea var. sylvestris]	--	--	--
Actinidia00266	23.29	10.21	16.8	41.14	28.11	42.04	37.51	27.03	23.87	21.55	17.53	15.67	K12891 serine/arginine-rich splicing factor 2/8 | (RefSeq) serine/arginine-rich splicing factor SC35 (A)	PREDICTED: serine/arginine-rich splicing factor SC35 [Ricinus communis]	RecName: Full=Serine/arginine-rich splicing factor SC35; Short=At-SC35; Short=AtSC35; AltName: Full=SC35-like splicing factor;	Predicted splicing factor, SR protein superfamily	GO:0005829,cytosol; GO:0016020,membrane; GO:0016607,nuclear speck; GO:0005681,spliceosomal complex; GO:0003729,mRNA binding; GO:0000398,mRNA splicing, via spliceosome; GO:0008380,RNA splicing
Actinidia00267	11.39	12.44	11.79	8.13	9	8.76	8.28	6.7	8.57	8.66	6.38	7.15	K03549 KUP system potassium uptake protein | (RefSeq) putative potassium transporter 12 (A)	PREDICTED: potassium transporter 7 [Nelumbo nucifera]	RecName: Full=Potassium transporter 7; Short=AtHAK7; Short=AtPOT7;	--	GO:0016021,integral component of membrane; GO:0000325,plant-type vacuole; GO:0005886,plasma membrane; GO:0005774,vacuolar membrane; GO:0005773,vacuole; GO:0004016,adenylate cyclase activity; GO:0015079,potassium ion transmembrane transporter activity; GO:0006813,potassium ion transport
Actinidia00268	32.08	41.48	32.1	19.85	20.63	18.5	15.16	21.32	16.38	22.93	26	19.49	K17686 P-type Cu+ transporter [EC:7.2.2.8] | (RefSeq) copper-transporting ATPase PAA1, chloroplastic (A)	PREDICTED: copper-transporting ATPase PAA1, chloroplastic [Vitis vinifera]	RecName: Full=Copper-transporting ATPase PAA1, chloroplastic; EC=3.6.3.54; AltName: Full=Protein HEAVY METAL ATPASE 6; AltName: Full=Protein glucose insensitive root 1; Flags: Precursor;	Cation transport ATPase	GO:0009507,chloroplast; GO:0009941,chloroplast envelope; GO:0031969,chloroplast membrane; GO:0009570,chloroplast stroma; GO:0016021,integral component of membrane; GO:0009536,plastid; GO:0005524,ATP binding; GO:0019829,cation-transporting ATPase activity; GO:0016531,copper chaperone activity; GO:0005375,copper ion transmembrane transporter activity; GO:0055070,copper ion homeostasis; GO:0035434,c…
Actinidia00269	0	0	0	0	0.17	0	0	0	0	0	0	0	--	hypothetical protein CHLRE_02g143627v5 [Chlamydomonas reinhardtii]	--	--	--
Actinidia00270	1.15	1.92	1.14	1.6	1.87	1.21	1.56	2.2	2.3	1.94	1.88	1.74	K17893 ubiquinol oxidase [EC:1.10.3.11] | (RefSeq) ubiquinol oxidase, mitochondrial-like (A)	mitochondrial alternative oxidase 2 [Olea europaea]	RecName: Full=Ubiquinol oxidase, mitochondrial; EC=1.10.3.11; AltName: Full=Alternative oxidase; Flags: Precursor;	--	GO:0016021,integral component of membrane; GO:0005743,mitochondrial inner membrane; GO:0070469,respiratory chain; GO:0009916,alternative oxidase activity; GO:0046872,metal ion binding; GO:0102721,ubiquinol:oxygen oxidoreductase activity
Actinidia00271	10.89	6.99	11.62	3.28	4.48	5.82	6.09	9.91	3.27	5.95	6.11	7.37	--	--	--	--	--
Actinidia00272	18.47	24.99	21.36	15.96	19.21	18.03	15.22	19.54	13.93	22.35	20.12	15.43	K17506 protein phosphatase 1L [EC:3.1.3.16] | (RefSeq) probable protein phosphatase 2C 9 isoform X1 (A)	probable protein phosphatase 2C 10 isoform X2 [Sesamum indicum]	RecName: Full=Probable protein phosphatase 2C 10; Short=AtPP2C10; EC=3.1.3.16;	Serine/threonine protein phosphatase	GO:0005886,plasma membrane; GO:0046872,metal ion binding; GO:0004722,protein serine/threonine phosphatase activity
Actinidia00273	27.48	18.64	32	36.15	27.83	40.38	55.83	33.83	27.06	55.13	42.87	39.79	--	PREDICTED: uncharacterized protein LOC107008284 [Solanum pennellii]	--	--	--
Actinidia00274	0.22	0	0	0.33	0.11	0	0	0.21	0.05	0	0.18	0.36	K22684 metacaspase-1 [EC:3.4.22.-] | (RefSeq) MCA2; metacaspase 2 (A)	metacaspase 2 [Solanum lycopersicum]	RecName: Full=Metacaspase-1; Short=AtMC1; EC=3.4.22.-; AltName: Full=Metacaspase 1b; Short=AtMCP1b; AltName: Full=Protein LSD ONE LIKE 3;	Metacaspase involved in regulation of apoptosis	GO:0004197,cysteine-type endopeptidase activity; GO:0006952,defense response; GO:0043068,positive regulation of programmed cell death
Actinidia00275	19.83	9.78	16.7	27.82	24.17	24.28	26.55	14.76	13.32	18.57	13.63	19.59	--	PREDICTED: uncharacterized protein LOC109121787 [Vitis vinifera]	--	--	GO:0005634,nucleus; GO:0003677,DNA binding
Actinidia00276	12.44	11.65	10.24	27.26	21.11	15.57	17.05	7.74	12.57	12.8	8.67	9.68	--	unnamed protein product, partial [Vitis vinifera]	--	--	GO:0005634,nucleus; GO:0003677,DNA binding
Actinidia00278	0.9	0.3	0.57	1.28	0.72	1.07	0.65	0.72	0.64	0.86	0.98	0.61	K00924 kinase [EC:2.7.1.-] | (RefSeq) receptor protein kinase CLAVATA1 (A)	PREDICTED: receptor protein kinase CLAVATA1 [Vitis vinifera]	RecName: Full=Receptor protein kinase CLAVATA1; EC=2.7.11.1; Flags: Precursor;	--	GO:0016021,integral component of membrane; GO:0016020,membrane; GO:0000325,plant-type vacuole; GO:0005886,plasma membrane; GO:0009506,plasmodesma; GO:0005524,ATP binding; GO:0043621,protein self-association; GO:0033612,receptor serine/threonine kinase binding; GO:0004702,NA; GO:0030154,cell differentiation; GO:0010080,regulation of floral meristem growth; GO:0009934,regulation of meristem structu…
Actinidia00279	5.07	7.14	5.98	6.77	6.16	5.06	6.56	5.8	5.4	7.02	5.58	6.21	K03686 molecular chaperone DnaJ | (RefSeq) chaperone protein dnaJ A6, chloroplastic-like (A)	unnamed protein product [Coffea canephora]	RecName: Full=Chaperone protein dnaJ A8, chloroplastic {ECO:0000305}; Short=OsDjA8 {ECO:0000303|PubMed:23160806}; Flags: Precursor;	Molecular chaperone (DnaJ superfamily)	GO:0009507,chloroplast; GO:0005524,ATP binding; GO:0031072,heat shock protein binding; GO:0046872,metal ion binding; GO:0051082,unfolded protein binding; GO:0006457,protein folding; GO:0009408,response to heat
Actinidia00280	1.66	0.4	1.62	2.24	1.18	3.63	1.25	0.73	0.99	0.71	0.23	1.72	K22706 (R)-mandelonitrile beta-glucosyltransferase [EC:2.4.1.354] | (RefSeq) 7-deoxyloganetin glucosyltransferase (A)	PREDICTED: 7-deoxyloganetin glucosyltransferase [Vitis vinifera]	RecName: Full=7-deoxyloganetin glucosyltransferase; EC=2.4.1.324; AltName: Full=Genipin glucosyltransferase; AltName: Full=UDP-glucose glucosyltransferase 2; Short=GjUGT2; AltName: Full=UDP-glycosyltransferase 85A24;	UDP-glucuronosyl and UDP-glucosyl transferase	GO:0035251,UDP-glucosyltransferase activity; GO:0008152,metabolic process
Actinidia00281	141.8	59.07	308.55	33.33	9.73	31.06	40.41	14.17	50.94	50.07	40.84	157.47	K00020 3-hydroxyisobutyrate dehydrogenase [EC:1.1.1.31] | (GenBank) 6-phosphogluconate dehydrogenase-like protein (A)	PREDICTED: protein EXORDIUM-like 2 [Nicotiana tomentosiformis]	RecName: Full=Protein EXORDIUM-like 2; Flags: Precursor;	--	GO:0048046,apoplast; GO:0005618,cell wall; GO:0005829,cytosol; GO:0005615,extracellular space; GO:0005794,Golgi apparatus; GO:0009505,plant-type cell wall; GO:0009506,plasmodesma
Actinidia00282	12.51	21.58	20.38	0.24	0.11	0.36	0	0.22	0	0.06	0.07	0.03	K05681 ATP-binding cassette, subfamily G (WHITE), member 2 | (RefSeq) ABC transporter, ATP-binding protein isoform 1 (A)	abc transporter g family member 11 [Quercus suber]	RecName: Full=ABC transporter G family member 11; Short=ABC transporter ABCG.11; Short=AtABCG11; AltName: Full=Protein CUTICULAR DEFECT AND ORGAN FUSION 1; AltName: Full=Protein DESPERADO; AltName: Full=Protein PERMEABLE LEAVES 1; AltName: Full=White-brown complex homolog protein 11; Short=AtWBC11;	Transporter, ABC superfamily (Breast cancer resistance protein)	GO:0009897,external side of plasma membrane; GO:0016021,integral component of membrane; GO:0005886,plasma membrane; GO:0005524,ATP binding; GO:0042626,ATPase activity, coupled to transmembrane movement of substances; GO:0015245,fatty acid transmembrane transporter activity; GO:0042803,protein homodimerization activity; GO:0010588,cotyledon vascular tissue pattern formation; GO:0080051,cutin trans…
Actinidia00283	8.26	5.37	11.1	2.26	2.08	3.65	1.82	1.75	3.1	2.45	1.85	3.39	K06630 14-3-3 protein epsilon | (RefSeq) 14-3-3-like protein C (A)	PREDICTED: 14-3-3-like protein C [Ipomoea nil]	RecName: Full=14-3-3-like protein;	Multifunctional chaperone (14-3-3 family)	GO:0019904,protein domain specific binding
Actinidia00284	8.02	3.29	8.06	4.31	2.59	4.37	4.15	2.62	5.83	3.06	2.28	4.99	K12818 ATP-dependent RNA helicase DHX8/PRP22 [EC:3.6.4.13] | (RefSeq) ATP-dependent RNA helicase DEAH12, chloroplastic (A)	PREDICTED: ATP-dependent RNA helicase DEAH12, chloroplastic [Ricinus communis]	RecName: Full=ATP-dependent RNA helicase DEAH11, chloroplastic; EC=3.6.4.13; Flags: Precursor;	DEAH-box RNA helicase	GO:0009507,chloroplast; GO:0005737,cytoplasm; GO:0005730,nucleolus; GO:0005524,ATP binding; GO:0004004,ATP-dependent RNA helicase activity; GO:0046872,metal ion binding; GO:0003723,RNA binding; GO:0006396,RNA processing
Actinidia00285	3.04	2.32	3.1	1.4	0.53	0.98	0.1	0.15	0.9	0.6	0.39	0.15	K13065 shikimate O-hydroxycinnamoyltransferase [EC:2.3.1.133] | (RefSeq) acetyl-CoA-benzylalcohol acetyltransferase-like (A)	acetyl-coa-benzylalcohol acetyltransferase [Quercus suber]	RecName: Full=Acetyl-CoA-benzylalcohol acetyltransferase; Short=CbBEAT-1; EC=2.3.1.224;	--	GO:0102387,2-phenylethanol acetyltransferase activity; GO:0102720,acetyl-coenzyme A:acetyl alcohol acetyltransferase activity
Actinidia00286	210.03	164.68	126.56	276.16	215.18	186.88	315.5	255.25	273.08	269.95	231.73	222.13	K24028 salicylic acid 3-hydroxylase [EC:1.14.11.-] | (RefSeq) protein DMR6-LIKE OXYGENASE 1 (A)	hypothetical protein CICLE_v10005336mg [Citrus clementina]	RecName: Full=Protein DMR6-LIKE OXYGENASE 2 {ECO:0000303|PubMed:25376907}; EC=1.14.11.- {ECO:0000255|PROSITE-ProRule:PRU00805}; AltName: Full=2-oxoglutarate (2OG)-Fe(II) oxygenase-like protein DLO2 {ECO:0000303|PubMed:25376907}; AltName: Full=Salicylate 3-hydroxylase DLO2 {ECO:0000305}; Short=S3H DLO2 {ECO:0000305}; Short=SA 3-hydroxylase DLO2 {ECO:0000305}; Short=Salicylic acid 3-hydroxylase DLO…	Iron/ascorbate family oxidoreductases	GO:0051213,dioxygenase activity; GO:0046872,metal ion binding; GO:0002229,defense response to oomycetes; GO:0046244,salicylic acid catabolic process
Actinidia00287	102.82	98.89	77.85	3.7	13.75	62.1	3.89	2.14	2.27	0.53	1.2	0.53	K24028 salicylic acid 3-hydroxylase [EC:1.14.11.-] | (RefSeq) protein DMR6-LIKE OXYGENASE 1 (A)	PREDICTED: probable 2-oxoglutarate/Fe(II)-dependent dioxygenase [Populus euphratica]	RecName: Full=Protein DMR6-LIKE OXYGENASE 2 {ECO:0000303|PubMed:25376907}; EC=1.14.11.- {ECO:0000255|PROSITE-ProRule:PRU00805}; AltName: Full=2-oxoglutarate (2OG)-Fe(II) oxygenase-like protein DLO2 {ECO:0000303|PubMed:25376907}; AltName: Full=Salicylate 3-hydroxylase DLO2 {ECO:0000305}; Short=S3H DLO2 {ECO:0000305}; Short=SA 3-hydroxylase DLO2 {ECO:0000305}; Short=Salicylic acid 3-hydroxylase DLO…	Iron/ascorbate family oxidoreductases	GO:0051213,dioxygenase activity; GO:0046872,metal ion binding; GO:0002229,defense response to oomycetes; GO:0046244,salicylic acid catabolic process
Actinidia00288	64.89	30.26	36.8	0	0	19.14	0	0	0.27	0.07	0.89	0.18	K24028 salicylic acid 3-hydroxylase [EC:1.14.11.-] | (RefSeq) protein DMR6-LIKE OXYGENASE 1 (A)	protein DMR6-LIKE OXYGENASE 2 [Prunus persica]	RecName: Full=Protein DMR6-LIKE OXYGENASE 2 {ECO:0000303|PubMed:25376907}; EC=1.14.11.- {ECO:0000255|PROSITE-ProRule:PRU00805}; AltName: Full=2-oxoglutarate (2OG)-Fe(II) oxygenase-like protein DLO2 {ECO:0000303|PubMed:25376907}; AltName: Full=Salicylate 3-hydroxylase DLO2 {ECO:0000305}; Short=S3H DLO2 {ECO:0000305}; Short=SA 3-hydroxylase DLO2 {ECO:0000305}; Short=Salicylic acid 3-hydroxylase DLO…	Iron/ascorbate family oxidoreductases	GO:0051213,dioxygenase activity; GO:0046872,metal ion binding; GO:0002229,defense response to oomycetes; GO:0046244,salicylic acid catabolic process
Actinidia00289	21.11	33.84	28.18	0.32	0.3	9.1	0	0.07	0.13	0.16	1.48	0.07	K24028 salicylic acid 3-hydroxylase [EC:1.14.11.-] | (Kazusa) Lj0g3v0213339.1; - (A)	protein DMR6-LIKE OXYGENASE 2-like [Sesamum indicum]	RecName: Full=Flavanone 3-dioxygenase 3 {ECO:0000305}; EC=1.14.11.9 {ECO:0000269|PubMed:18413994}; AltName: Full=Flavanone 3-beta-hydroxylase 3 {ECO:0000305}; AltName: Full=Flavanone 3-hydroxylase 3 {ECO:0000303|PubMed:18413994}; Short=OsF3H-3 {ECO:0000303|PubMed:18413994}; AltName: Full=Flavonoid 3-hydroxylase {ECO:0000303|PubMed:18726614}; Short=OsF3H {ECO:0000303|PubMed:18726614};	Iron/ascorbate family oxidoreductases	GO:0031418,L-ascorbic acid binding; GO:0046872,metal ion binding; GO:0045486,naringenin 3-dioxygenase activity; GO:0009813,flavonoid biosynthetic process
Actinidia00291	0.95	2.58	1.67	3.3	2.43	1.45	0.52	0.32	0.47	0.69	1.82	0.67	K24028 salicylic acid 3-hydroxylase [EC:1.14.11.-] | (Kazusa) Lj0g3v0213339.1; - (A)	protein DMR6-LIKE OXYGENASE 2 isoform X1 [Jatropha curcas]	RecName: Full=Protein DMR6-LIKE OXYGENASE 2 {ECO:0000303|PubMed:25376907}; EC=1.14.11.- {ECO:0000255|PROSITE-ProRule:PRU00805}; AltName: Full=2-oxoglutarate (2OG)-Fe(II) oxygenase-like protein DLO2 {ECO:0000303|PubMed:25376907}; AltName: Full=Salicylate 3-hydroxylase DLO2 {ECO:0000305}; Short=S3H DLO2 {ECO:0000305}; Short=SA 3-hydroxylase DLO2 {ECO:0000305}; Short=Salicylic acid 3-hydroxylase DLO…	Iron/ascorbate family oxidoreductases	GO:0051213,dioxygenase activity; GO:0046872,metal ion binding; GO:0002229,defense response to oomycetes; GO:0046244,salicylic acid catabolic process
Actinidia00292	0.48	1.75	0.77	1.03	0.64	0.7	0.45	1.15	0.2	0.37	0.39	0.56	--	--	--	--	--
Actinidia00293	6.01	2.35	6.85	14.98	9.53	11.92	12.49	12.85	30.43	8.29	9.05	21.25	K03453 bile acid:Na+ symporter, BASS family | (RefSeq) probable sodium/metabolite cotransporter BASS3, chloroplastic (A)	unnamed protein product [Coffea canephora]	RecName: Full=Root phototropism protein 3; AltName: Full=BTB/POZ domain-containing protein RPT3; AltName: Full=Non-phototropic hypocotyl protein 3;	--	GO:0005886,plasma membrane; GO:0004871,NA; GO:0009638,phototropism; GO:0016567,protein ubiquitination
Actinidia00294	0	0	0.75	0	0	0.4	0	0	0.35	0	0	0.19	K01802 peptidylprolyl isomerase [EC:5.2.1.8] | (RefSeq) peptidyl-prolyl cis-trans isomerase FKBP12-like (A)	PREDICTED: peptidyl-prolyl cis-trans isomerase FKBP12 isoform X2 [Nelumbo nucifera]	RecName: Full=Peptidyl-prolyl cis-trans isomerase FKBP12; Short=PPIase FKBP12; EC=5.2.1.8; AltName: Full=12 kDa FK506-binding protein; Short=12 kDa FKBP; AltName: Full=FK506-binding protein 12; Short=VfFKBP12; AltName: Full=FKBP-12; AltName: Full=Immunophilin FKBP12; AltName: Full=Rotamase;	FKBP-type peptidyl-prolyl cis-trans isomerase	GO:0005737,cytoplasm; GO:0003755,peptidyl-prolyl cis-trans isomerase activity
Actinidia00295	25.69	26.99	22.49	16.15	12.24	14.03	24.62	15.88	14.89	21.67	28.53	24	--	unnamed protein product [Coffea canephora]	--	--	--
Actinidia00296	7.34	8.5	8.66	6.16	5.3	4.47	4.89	4.3	4.83	6.69	5.1	3.17	K00898 pyruvate dehydrogenase kinase 2/3/4 [EC:2.7.11.2] | (RefSeq) pyruvate dehydrogenase (acetyl-transferring) kinase, mitochondrial (A)	PREDICTED: pyruvate dehydrogenase (acetyl-transferring) kinase, mitochondrial [Theobroma cacao]	RecName: Full=[Pyruvate dehydrogenase (acetyl-transferring)] kinase, mitochondrial; Short=AtPDHK; Short=Pyruvate dehydrogenase kinase; EC=2.7.11.2;	Dehydrogenase kinase	GO:0005739,mitochondrion; GO:0005524,ATP binding; GO:0009927,histidine phosphotransfer kinase activity; GO:0042803,protein homodimerization activity; GO:0004740,pyruvate dehydrogenase (acetyl-transferring) kinase activity; GO:0046777,protein autophosphorylation
Actinidia00297	0	0.92	0	0	0	0	0	0	0	0	0	0	--	--	--	--	--
Actinidia00298	1	0.76	0.33	0	0	0	0	0	0	0	0	0	K06125 4-hydroxybenzoate polyprenyltransferase [EC:2.5.1.39] | (RefSeq) 4-hydroxybenzoate hexaprenyltransferase (A)	hypothetical protein POPTR_018G146200v3 [Populus trichocarpa]	RecName: Full=Protein PELPK1 {ECO:0000305}; AltName: Full=Proline-rich protein 10 {ECO:0000303|PubMed:21559969}; AltName: Full=Protein Pro-Glu-Leu|Ile|Val-Pro-Lys 1 {ECO:0000303|PubMed:21559969}; Flags: Precursor;	--	GO:0005576,extracellular region; GO:0009505,plant-type cell wall; GO:0010030,positive regulation of seed germination; GO:0009791,post-embryonic development; GO:2000028,regulation of photoperiodism, flowering
Actinidia00299	6.89	6.03	11.11	12.82	7.69	8.73	7.05	6.76	13.99	7.38	5.02	7.85	K01673 carbonic anhydrase [EC:4.2.1.1] | (RefSeq) beta carbonic anhydrase 5, chloroplastic isoform X1 (A)	PREDICTED: beta carbonic anhydrase 5, chloroplastic-like isoform X2 [Juglans regia]	RecName: Full=Beta carbonic anhydrase 5, chloroplastic; Short=AtbCA5; Short=AtbetaCA5; EC=4.2.1.1; AltName: Full=Beta carbonate dehydratase 5; Flags: Precursor;	Predicted carbonic anhydrase involved in protection against oxidative damage	GO:0009507,chloroplast; GO:0004089,carbonate dehydratase activity; GO:0008270,zinc ion binding; GO:0015976,carbon utilization
Actinidia00300	5.03	2.08	4.02	3.04	3.05	5.74	5.64	3.33	3.31	4.72	1.95	2.99	--	PREDICTED: AT-rich interactive domain-containing protein 1A [Cucumis melo]	--	Molecular chaperone (DnaJ superfamily)	--
Actinidia00301	0	0.55	0.43	0	0	0.35	0	0	0	0	0	0.11	K09264 MADS-box transcription factor, plant | (RefSeq) agamous-like MADS-box protein AGL16 isoform X1 (A)	SVP4 [Actinidia chinensis]	RecName: Full=MADS-box protein SVP {ECO:0000303|PubMed:10758486}; AltName: Full=Protein SHORT VEGETATIVE PHASE {ECO:0000303|PubMed:10758486};	MADS box transcription factor	GO:0005634,nucleus; GO:0003700,DNA-binding transcription factor activity; GO:0046983,protein dimerization activity; GO:0000977,RNA polymerase II regulatory region sequence-specific DNA binding; GO:0043565,sequence-specific DNA binding; GO:0000900,translation repressor activity, mRNA regulatory element binding; GO:0030154,cell differentiation; GO:0048438,floral whorl development; GO:0009910,negati…
Actinidia00302	5.7	2.25	6.12	12.53	5.17	6.3	6.49	2.41	4.45	4.54	3.44	3.51	--	--	--	--	--
Actinidia00303	9.48	2.09	5.54	5.96	3.03	3.23	6.55	3.49	4.12	2.82	3.49	4.8	--	--	--	--	--
Actinidia00304	3.04	1.05	3.01	3.05	3.11	4.52	4.9	2.37	7	2.55	3.16	1.79	--	--	--	--	--
Actinidia00305	0.58	0.33	0.52	1.71	0.38	1.53	0.81	0.96	0.49	0.89	0.59	0.53	K08596 sentrin-specific protease 7 [EC:3.4.22.68] | (RefSeq) probable ubiquitin-like-specific protease 2B (A)	PREDICTED: probable ubiquitin-like-specific protease 2B [Nelumbo nucifera]	RecName: Full=Probable ubiquitin-like-specific protease 2B; EC=3.4.22.-;	Protease, Ulp1 family	GO:0070139,SUMO-specific endopeptidase activity; GO:0016926,protein desumoylation
Actinidia00306	35.29	23.56	27.14	26.68	15.53	22.71	22.83	15.6	21.73	17.95	16.04	12.54	K19613 leucine-rich repeat protein SHOC2 | (RefSeq) receptor-like protein 35 (A)	uncharacterized protein LOC111410207 isoform X1 [Olea europaea var. sylvestris]	--	--	GO:0016021,integral component of membrane
Actinidia00307	48.11	20.65	34.23	26.63	21	24.43	19.53	22.23	14.73	15.62	17.21	14.81	K01431 beta-ureidopropionase [EC:3.5.1.6] | (RefSeq) beta-ureidopropionase (A)	beta-ureidopropionase [Sesamum indicum]	RecName: Full=Beta-ureidopropionase {ECO:0000303|PubMed:11161056}; EC=3.5.1.6 {ECO:0000269|PubMed:19413687}; AltName: Full=N-carbamoyl-beta-alanine amidohydrolase {ECO:0000303|Ref.1}; AltName: Full=Protein PYRIMIDINE 3 {ECO:0000303|Ref.1};	Carbon-nitrogen hydrolase	GO:0005829,cytosol; GO:0003837,beta-ureidopropionase activity; GO:0019483,beta-alanine biosynthetic process; GO:0043562,cellular response to nitrogen levels; GO:0006212,uracil catabolic process
Actinidia00308	0	0	0	0.23	0.36	0	0	0	0	0	0	0	--	--	--	--	--
Actinidia00309	9.4	6.5	9.32	8.72	6.09	7.25	7.68	6.63	9.33	6.82	8.45	7.61	K03841 fructose-1,6-bisphosphatase I [EC:3.1.3.11] | (RefSeq) fructose-1,6-bisphosphatase, chloroplastic-like (A)	fructose-1,6-bisphosphatase [Camellia sinensis]	RecName: Full=Fructose-1,6-bisphosphatase, chloroplastic; Short=FBPase; EC=3.1.3.11; AltName: Full=D-fructose-1,6-bisphosphate 1-phosphohydrolase; Flags: Precursor;	Fructose-1,6-bisphosphatase	GO:0009507,chloroplast; GO:0042132,fructose 1,6-bisphosphate 1-phosphatase activity; GO:0046872,metal ion binding; GO:0019253,reductive pentose-phosphate cycle
Actinidia00310	10.89	11.91	12.7	7.61	12.24	5.63	4.57	11.41	6.43	9.76	7.99	8.55	--	costars family protein [Sesamum indicum]	RecName: Full=Costars family protein;	Uncharacterized conserved protein	--
Actinidia00311	16.79	25.41	19.4	22.49	25.3	19.37	16.98	19.1	23.41	17.39	19.31	17.75	K17065 dynamin 1-like protein [EC:3.6.5.5] | (RefSeq) dynamin-related protein 3A (A)	unnamed protein product [Coffea canephora]	RecName: Full=Dynamin-related protein 3A; AltName: Full=Dynamin-like protein 2; AltName: Full=Dynamin-like protein 2a;	Vacuolar sorting protein VPS1, dynamin, and related proteins	GO:0005739,mitochondrion; GO:0005777,peroxisome; GO:0005525,GTP binding; GO:0003924,GTPase activity; GO:0042802,identical protein binding; GO:0008017,microtubule binding; GO:0007049,cell cycle; GO:0051301,cell division; GO:0007031,peroxisome organization
Actinidia00312	11.76	20.93	11.33	13.04	18.54	12.38	12.41	17.06	16.29	15.77	13.69	17.22	K17065 dynamin 1-like protein [EC:3.6.5.5] | (RefSeq) dynamin-related protein 3A-like isoform X1 (A)	PREDICTED: dynamin-related protein 3A isoform X2 [Ipomoea nil]	RecName: Full=Dynamin-related protein 3B; AltName: Full=Dynamin-like protein 2b;	Vacuolar sorting protein VPS1, dynamin, and related proteins	GO:0005739,mitochondrion; GO:0005777,peroxisome; GO:0005525,GTP binding; GO:0003924,GTPase activity; GO:0008017,microtubule binding; GO:0007049,cell cycle; GO:0051301,cell division; GO:0007031,peroxisome organization
Actinidia00313	0.06	0.19	0	1.24	1.48	1.17	1.43	0.79	0.97	1.57	1.4	1.41	K22314 glucosinolate gamma-glutamyl hydrolase [EC:3.4.19.16] | (RefSeq) gamma-glutamyl peptidase 5 (A)	gamma-glutamyl peptidase 5 [Jatropha curcas]	RecName: Full=Gamma-glutamyl peptidase 5 {ECO:0000305}; EC=3.4.19.- {ECO:0000305};	Predicted glutamine synthetase	GO:0005829,cytosol; GO:0008233,peptidase activity
Actinidia00314	32.57	4.83	29.02	5.94	2.14	5.64	3.12	1.65	12.12	10.68	8.64	27.04	K17442 zinc finger protein ZFPM2 | (RefSeq) uncharacterized protein LOC8279214 isoform X1 (A)	PREDICTED: uncharacterized protein LOC100247569 [Vitis vinifera]	RecName: Full=HVA22-like protein a; Short=AtHVA22a;	Protein involved in membrane traffic (YOP1/TB2/DP1/HVA22 family)	GO:0016021,integral component of membrane; GO:0042538,hyperosmotic salinity response; GO:0009737,response to abscisic acid; GO:0009409,response to cold; GO:0009414,response to water deprivation
Actinidia00315	26.42	11.17	28.59	15.51	12.49	9.61	9.71	7.17	15.93	19.87	19.41	24.46	K17279 receptor expression-enhancing protein 5/6 | (RefSeq) HVA22-like protein a (A)	hva22-like protein a [Quercus suber]	RecName: Full=HVA22-like protein a; Short=AtHVA22a;	Protein involved in membrane traffic (YOP1/TB2/DP1/HVA22 family)	GO:0016021,integral component of membrane; GO:0042538,hyperosmotic salinity response; GO:0009737,response to abscisic acid; GO:0009409,response to cold; GO:0009414,response to water deprivation
Actinidia00316	0.27	0.13	0.18	0	0	0.06	0	0	0	0	0	0.06	K22133 oxalate---CoA ligase [EC:6.2.1.8] | (RefSeq) oxalate--CoA ligase (A)	clade XVII lectin receptor kinase [Nicotiana benthamiana]	RecName: Full=L-type lectin-domain containing receptor kinase IX.1 {ECO:0000303|PubMed:19773388}; Short=LecRK-IX.1 {ECO:0000303|PubMed:19773388}; EC=2.7.11.1 {ECO:0000255|PROSITE-ProRule:PRU00159}; Flags: Precursor;	--	GO:0016021,integral component of membrane; GO:0005886,plasma membrane; GO:0005524,ATP binding; GO:0030246,carbohydrate binding; GO:0004674,protein serine/threonine kinase activity; GO:0002229,defense response to oomycetes; GO:0010942,positive regulation of cell death; GO:0010726,positive regulation of hydrogen peroxide metabolic process
Actinidia00317	12.48	12.74	11.87	19.04	18.69	15.78	9.76	5.91	21.92	11.02	7.87	8.28	K09264 MADS-box transcription factor, plant | (RefSeq) MADS-box transcription factor 23-like isoform X1 (A)	PREDICTED: MADS-box transcription factor ANR1-like isoform X1 [Gossypium hirsutum]	RecName: Full=MADS-box transcription factor 27; AltName: Full=OsMADS27; AltName: Full=RMADS218;	MADS box transcription factor	GO:0005634,nucleus; GO:0003700,DNA-binding transcription factor activity; GO:0046983,protein dimerization activity; GO:0000977,RNA polymerase II regulatory region sequence-specific DNA binding; GO:0045944,positive regulation of transcription by RNA polymerase II; GO:0006351,transcription, DNA-templated
Actinidia00318	37.48	22.14	36.48	55.9	49.16	37.84	34.92	22.13	42.84	28.57	28.02	26.03	--	--	--	--	--
Actinidia00319	5.97	2.51	2.76	3.76	3.95	2.69	3.43	2.06	1.71	1.56	1.76	2.46	--	--	--	--	--
Actinidia00320	17.44	21.94	18.08	26.73	37.85	21.56	26.45	24.75	21.37	19.07	20.32	17.62	--	Mg2+ transporter protein, Zinc transport protein [Trema orientalis]	--	--	GO:0016021,integral component of membrane; GO:0046873,metal ion transmembrane transporter activity
Actinidia00321	14.15	16.58	9.59	11.9	11.78	8.27	9.96	9.49	15.29	9.56	10.17	12.78	K04043 molecular chaperone DnaK | (RefSeq) heat shock 70 kDa protein, mitochondrial (A)	PREDICTED: heat shock 70 kDa protein, mitochondrial [Ricinus communis]	RecName: Full=Heat shock 70 kDa protein, mitochondrial; Flags: Precursor;	Molecular chaperones mortalin/PBP74/GRP75, HSP70 superfamily	GO:0005739,mitochondrion; GO:0005524,ATP binding; GO:0051082,unfolded protein binding; GO:0006457,protein folding
Actinidia00322	17.55	19.43	20.61	20.11	19.09	16.04	19.6	18.11	21.29	17.67	14.35	22.3	K04043 molecular chaperone DnaK | (RefSeq) heat shock 70 kDa protein, mitochondrial (A)	PREDICTED: heat shock 70 kDa protein, mitochondrial [Citrus sinensis]	RecName: Full=Heat shock 70 kDa protein, mitochondrial; Flags: Precursor;	Molecular chaperones mortalin/PBP74/GRP75, HSP70 superfamily	GO:0005739,mitochondrion; GO:0005524,ATP binding; GO:0051082,unfolded protein binding; GO:0006457,protein folding
Actinidia00323	9.79	8.65	11.86	9.81	8.35	10.38	9.7	6.93	10.5	7.02	6.94	7.72	K02331 DNA polymerase phi [EC:2.7.7.7] | (RefSeq) myb-binding protein 1A (A)	PREDICTED: myb-binding protein 1A [Citrus sinensis]	--	Predicted regulator of rRNA gene transcription (MYB-binding protein)	GO:0003677,DNA binding; GO:0003887,DNA-directed DNA polymerase activity; GO:0006351,transcription, DNA-templated
Actinidia00324	36.71	65.5	51.19	47.57	63.22	31.82	29.58	34.46	28.94	35.21	35.55	35.04	K11684 bromodomain-containing factor 1 | (RefSeq) transcription factor GTE4 (A)	PREDICTED: transcription factor GTE7-like isoform X2 [Ipomoea nil]	RecName: Full=Transcription factor GTE2; AltName: Full=Bromodomain-containing protein GTE2; AltName: Full=Protein GLOBAL TRANSCRIPTION FACTOR GROUP E2;	Transcription initiation factor TFIID, subunit BDF1 and related bromodomain proteins	GO:0005634,nucleus; GO:0006355,regulation of transcription, DNA-templated; GO:0006351,transcription, DNA-templated
Actinidia00325	0.44	0.11	0.13	0.19	0	0.64	0.21	0.35	0.25	0.08	0.78	0.07	--	fatty acid amide hydrolase [Manihot esculenta]	RecName: Full=Fatty acid amide hydrolase; EC=3.5.1.99; AltName: Full=N-acylethanolamine amidohydrolase;	Amidases	GO:0005783,endoplasmic reticulum; GO:0005789,endoplasmic reticulum membrane; GO:0005794,Golgi apparatus; GO:0016021,integral component of membrane; GO:0005886,plasma membrane; GO:0005774,vacuolar membrane; GO:0005773,vacuole; GO:0004040,amidase activity; GO:0103073,anandamide amidohydrolase activity; GO:0047412,N-(long-chain-acyl)ethanolamine deacylase activity; GO:0102077,oleamide hydrolase acti…
Actinidia00326	0.24	0.23	0.17	0.21	0.61	0.06	1.2	0.64	0.41	0.25	0.4	0.17	K02433 aspartyl-tRNA(Asn)/glutamyl-tRNA(Gln) amidotransferase subunit A [EC:6.3.5.6 6.3.5.7] | (RefSeq) glutamyl-tRNA(Gln) amidotransferase subunit A, chloroplastic/mitochondrial (A)	Amidase [Theobroma cacao]	RecName: Full=Fatty acid amide hydrolase; EC=3.5.1.99; AltName: Full=N-acylethanolamine amidohydrolase;	Amidases	GO:0005783,endoplasmic reticulum; GO:0005789,endoplasmic reticulum membrane; GO:0005794,Golgi apparatus; GO:0016021,integral component of membrane; GO:0005886,plasma membrane; GO:0005774,vacuolar membrane; GO:0005773,vacuole; GO:0004040,amidase activity; GO:0103073,anandamide amidohydrolase activity; GO:0047412,N-(long-chain-acyl)ethanolamine deacylase activity; GO:0102077,oleamide hydrolase acti…
Actinidia00327	5.81	7.51	4.62	4.42	5.48	4.21	3.12	4.67	4.9	3.14	3.38	4.93	K23877 xyloglucan O-acetyltransferase | (RefSeq) protein ALTERED XYLOGLUCAN 4-like (A)	Protein trichome birefringence-like 12 [Capsicum baccatum]	RecName: Full=Protein trichome birefringence-like 12;	--	GO:0005794,Golgi apparatus; GO:0016021,integral component of membrane; GO:0016413,O-acetyltransferase activity; GO:0071554,cell wall organization or biogenesis
Actinidia00328	24.37	22.92	21.1	23.1	20.23	14.34	16.34	18.73	15.95	22.68	19.4	15.7	--	PREDICTED: K(+) efflux antiporter 3, chloroplastic [Vitis vinifera]	RecName: Full=K(+) efflux antiporter 3, chloroplastic {ECO:0000303|PubMed:11500563}; Short=AtKEA3 {ECO:0000303|PubMed:11500563}; Flags: Precursor;	Predicted K+/H+-antiporter	GO:0009507,chloroplast; GO:0031969,chloroplast membrane; GO:0009535,chloroplast thylakoid membrane; GO:0000139,Golgi membrane; GO:0016021,integral component of membrane; GO:0042651,thylakoid membrane; GO:0022890,inorganic cation transmembrane transporter activity; GO:0015299,solute:proton antiporter activity; GO:0009658,chloroplast organization; GO:0009643,photosynthetic acclimation; GO:1905157,p…
Actinidia00329	5.04	15.28	7.64	2.14	5.65	2.77	2.28	2.82	2.99	2.3	2.83	2.98	K00565 mRNA (guanine-N7-)-methyltransferase [EC:2.1.1.56] | (RefSeq) mRNA cap guanine-N7 methyltransferase 1 (A)	mRNA cap guanine-N7 methyltransferase 1 [Prunus avium]	RecName: Full=mRNA cap guanine-N7 methyltransferase 1; EC=2.1.1.56; AltName: Full=mRNA (guanine-N(7)-)-methyltransferase 1; AltName: Full=mRNA cap methyltransferase 1;	mRNA cap methyltransferase	GO:0005845,mRNA cap binding complex; GO:0005634,nucleus; GO:0004482,mRNA (guanine-N7-)-methyltransferase activity; GO:0003723,RNA binding; GO:0006370,7-methylguanosine mRNA capping; GO:0036265,RNA (guanine-N7)-methylation
Actinidia00330	7.3	14.16	6.66	6.1	7.19	5.5	4.75	5.93	6.71	4.23	5.07	3.39	K23677 MFS transporter, Spinster family, sphingosine-1-phosphate transporter | (RefSeq) probable sphingolipid transporter spinster homolog 2 (A)	PREDICTED: probable sphingolipid transporter spinster homolog 2 [Ricinus communis]	RecName: Full=Probable sphingolipid transporter spinster homolog 2;	Sugar transporter/spinster transmembrane protein	GO:0016021,integral component of membrane; GO:0031902,late endosome membrane; GO:0005765,lysosomal membrane; GO:0006869,lipid transport; GO:0055085,transmembrane transport
Actinidia00331	8.78	8.9	9	8.17	7.24	6.43	4.59	5.15	7.05	5.41	5.6	6.17	K20032 palmitoyltransferase ZDHHC13/17 [EC:2.3.1.225] | (RefSeq) probable protein S-acyltransferase 23 (A)	putative protein s-acyltransferase 23 [Quercus suber]	RecName: Full=Probable protein S-acyltransferase 23; EC=2.3.1.225; AltName: Full=Probable palmitoyltransferase At2g14255; AltName: Full=Zinc finger DHHC domain-containing protein At2g14255;	Ankyrin repeat and DHHC-type Zn-finger domain containing proteins	GO:0005794,Golgi apparatus; GO:0000139,Golgi membrane; GO:0016021,integral component of membrane; GO:0019706,protein-cysteine S-palmitoyltransferase activity
Actinidia00332	27.39	18.25	33.87	14.34	12.01	23.97	17.49	11.73	20.89	24.59	24.58	25.15	K00026 malate dehydrogenase [EC:1.1.1.37] | (RefSeq) malate dehydrogenase, glyoxysomal (A)	malate dehydrogenase, glyoxysomal [Prunus persica]	RecName: Full=Malate dehydrogenase, glyoxysomal; EC=1.1.1.37; Flags: Precursor;	NAD-dependent malate dehydrogenase	GO:0009514,glyoxysome; GO:0030060,L-malate dehydrogenase activity; GO:0006097,glyoxylate cycle; GO:0006108,malate metabolic process; GO:0006099,tricarboxylic acid cycle
Actinidia00333	32.14	27.08	29.11	17.48	16.94	22.97	16.18	16.96	27.1	23.36	23.71	29.07	K00026 malate dehydrogenase [EC:1.1.1.37] | (RefSeq) malate dehydrogenase, glyoxysomal (A)	Lactate/malate dehydrogenase [Macleaya cordata]	RecName: Full=Malate dehydrogenase, glyoxysomal; EC=1.1.1.37; Flags: Precursor;	NAD-dependent malate dehydrogenase	GO:0009514,glyoxysome; GO:0030060,L-malate dehydrogenase activity; GO:0006097,glyoxylate cycle; GO:0006108,malate metabolic process; GO:0006099,tricarboxylic acid cycle
Actinidia00335	18.02	14.57	19.84	20.01	14.3	21.89	12.99	13.64	20.79	13.8	9.04	15.67	K01259 proline iminopeptidase [EC:3.4.11.5] | (RefSeq) proline iminopeptidase isoform X1 (A)	proline iminopeptidase isoform X2 [Hevea brasiliensis]	RecName: Full=Proline iminopeptidase; Short=PIP; EC=3.4.11.5; AltName: Full=Prolyl aminopeptidase; Short=PAP;	--	GO:0009507,chloroplast; GO:0005829,cytosol; GO:0004177,aminopeptidase activity
Actinidia00336	0.05	0.06	0.05	0	0	0	0	0.03	0	0	0	0	K07407 alpha-galactosidase [EC:3.2.1.22] | (RefSeq) uncharacterized protein LOC103652228 (A)	uncharacterized protein LOC110757204 isoform X3 [Prunus avium]	--	--	--
Actinidia00337	8.82	16.92	9.99	9.31	9.88	7.97	6.75	9.44	9	9.5	9.72	9.44	K17604 zinc finger SWIM domain-containing protein 3 | (RefSeq) uncharacterized protein LOC105647375 (A)	PREDICTED: uncharacterized protein LOC103402125 [Malus domestica]	--	--	GO:0008270,zinc ion binding
Actinidia00338	46.51	30.74	37.92	62.63	55.52	56.33	66.95	63.56	48.58	55.09	49.45	45.26	K23871 putative pectin methylesterase [EC:2.1.1.-] | (RefSeq) uncharacterized protein At3g49720 (A)	uncharacterized protein LOC110619763 [Manihot esculenta]	RecName: Full=Uncharacterized protein At3g49720;	--	GO:0009535,chloroplast thylakoid membrane; GO:0005768,endosome; GO:0005794,Golgi apparatus; GO:0016021,integral component of membrane; GO:0016020,membrane; GO:0005886,plasma membrane; GO:0005802,trans-Golgi network; GO:0005774,vacuolar membrane; GO:0040007,growth; GO:0045489,pectin biosynthetic process
Actinidia00339	3.61	8.23	4.54	4.58	4.5	2.31	0.75	3.43	10.13	3.49	4.24	3.14	K23871 putative pectin methylesterase [EC:2.1.1.-] | (RefSeq) uncharacterized protein At3g49720-like (A)	hypothetical protein BC332_11787 [Capsicum chinense]	RecName: Full=Uncharacterized protein At3g49720;	--	GO:0009535,chloroplast thylakoid membrane; GO:0005768,endosome; GO:0005794,Golgi apparatus; GO:0016021,integral component of membrane; GO:0016020,membrane; GO:0005886,plasma membrane; GO:0005802,trans-Golgi network; GO:0005774,vacuolar membrane; GO:0040007,growth; GO:0045489,pectin biosynthetic process
Actinidia00340	286.19	204.44	302.63	0.36	0	84.89	0	0.9	0.65	3.96	13.38	1.35	K13449 pathogenesis-related protein 1 | (RefSeq) PR-1, PR1; pathogenesis-related protein 1 (A)	PREDICTED: basic form of pathogenesis-related protein 1 [Vitis vinifera]	RecName: Full=Pathogenesis-related leaf protein 4; Short=P4; Flags: Precursor;	Defense-related protein containing SCP domain	GO:0005576,extracellular region; GO:0006952,defense response; GO:0009607,response to biotic stimulus
Actinidia00341	4.97	10.25	24.42	0.6	2.11	3.41	3.47	0.68	5.23	3.09	2.75	1.47	K13449 pathogenesis-related protein 1 | (RefSeq) pathogenesis-related leaf protein 4-like (A)	pathogenesis related protein [Camellia sinensis]	RecName: Full=Pathogenesis-related leaf protein 6; Short=P6; AltName: Full=Ethylene-induced protein P1; AltName: Full=P14; AltName: Full=P14A; AltName: Full=PR protein; Flags: Precursor;	Defense-related protein containing SCP domain	GO:0005576,extracellular region; GO:0050832,defense response to fungus; GO:0031640,killing of cells of other organism
Actinidia00342	4.62	4.91	5.96	3.85	4.37	3.83	2.84	2.47	4.88	3.5	2.97	4.13	K05284 GPI mannosyltransferase 1 subunit M [EC:2.4.1.-] | (RefSeq) PNT1; mannosyltransferase family protein (A)	PREDICTED: GPI mannosyltransferase 1 isoform X4 [Citrus sinensis]	RecName: Full=GPI mannosyltransferase 1; EC=2.4.1.-; AltName: Full=GPI mannosyltransferase I; Short=GPI-MT-I; AltName: Full=Phosphatidylinositol-glycan biosynthesis class M protein; Short=PIG-M; AltName: Full=Protein PEANUT 1;	Mannosyltransferase	GO:0005789,endoplasmic reticulum membrane; GO:0016021,integral component of membrane; GO:0016758,transferase activity, transferring hexosyl groups; GO:0006506,GPI anchor biosynthetic process
Actinidia00343	1.45	0.21	2.96	15.29	5.32	3.55	14.2	11.8	4.06	6.8	19.58	9.02	K12412 pheromone receptor transcription factor | (RefSeq) agamous-like MADS-box protein AGL61 (A)	Protein of unknown function DUF1005 [Cynara cardunculus var. scolymus]	RecName: Full=Agamous-like MADS-box protein AGL62;	--	GO:0005634,nucleus; GO:0003700,DNA-binding transcription factor activity; GO:0046983,protein dimerization activity; GO:0000977,RNA polymerase II regulatory region sequence-specific DNA binding; GO:0009960,endosperm development; GO:0045944,positive regulation of transcription by RNA polymerase II; GO:2000012,regulation of auxin polar transport; GO:0006351,transcription, DNA-templated
Actinidia00345	0	0	0	0	0	0	0	0	0	0	0.2	0	--	hypothetical protein, partial [Actinidia deliciosa]	RecName: Full=Probable receptor-like protein kinase At1g11050; EC=2.7.11.1; Flags: Precursor;	Serine/threonine protein kinase	GO:0016021,integral component of membrane; GO:0005886,plasma membrane; GO:0005524,ATP binding; GO:0004674,protein serine/threonine kinase activity
Actinidia00347	3.06	5.32	3.94	4.47	4.26	3.46	3.9	3.59	3.21	3.09	3.14	3.02	K12412 pheromone receptor transcription factor | (RefSeq) agamous-like MADS-box protein AGL61 (A)	PREDICTED: agamous-like MADS-box protein AGL62 [Ziziphus jujuba]	RecName: Full=Agamous-like MADS-box protein AGL62;	MADS box transcription factor	GO:0005634,nucleus; GO:0003700,DNA-binding transcription factor activity; GO:0046983,protein dimerization activity; GO:0000977,RNA polymerase II regulatory region sequence-specific DNA binding; GO:0009960,endosperm development; GO:0045944,positive regulation of transcription by RNA polymerase II; GO:2000012,regulation of auxin polar transport; GO:0006351,transcription, DNA-templated
Actinidia00348	42.76	38.72	36.27	34.97	43.96	33.52	26.02	28.02	26.47	26.84	19.34	27.84	--	--	--	--	--
Actinidia00349	33.12	57.9	40.01	48.33	34.53	35.4	25.93	28.93	35.31	24.04	18.56	21.03	--	--	--	--	--
Actinidia00350	16.24	17.86	10.41	16.72	11.23	14.42	9.78	6.66	9.27	9.21	5.29	6.23	--	--	--	--	--
Actinidia00351	24.67	20.26	20.86	32.11	27.27	27.92	26.55	25.06	30.67	24.86	22.91	25.83	K07203 serine/threonine-protein kinase mTOR [EC:2.7.11.1] | (RefSeq) serine/threonine-protein kinase TOR isoform X1 (A)	PREDICTED: serine/threonine-protein kinase TOR isoform X2 [Nicotiana tomentosiformis]	RecName: Full=Serine/threonine-protein kinase TOR {ECO:0000250|UniProtKB:Q9Y7K2}; EC=2.7.11.1 {ECO:0000250|UniProtKB:Q9Y7K2}; AltName: Full=Protein TARGET OF RAPAMYCIN {ECO:0000303|PubMed:11983923}; Short=AtTOR {ECO:0000303|PubMed:11983923};	DNA-dependent protein kinase	GO:0005737,cytoplasm; GO:0005634,nucleus; GO:0005844,polysome; GO:0016303,1-phosphatidylinositol-3-kinase activity; GO:0005524,ATP binding; GO:0042802,identical protein binding; GO:0044877,protein-containing complex binding; GO:0004672,protein kinase activity; GO:0043621,protein self-association; GO:0004674,protein serine/threonine kinase activity; GO:0044212,transcription regulatory region DNA b…
Actinidia00352	32.54	31.08	32.44	35.01	28.78	20.85	34.2	23.71	19.99	28.27	24.82	17.36	--	PREDICTED: uncharacterized protein LOC104604216 [Nelumbo nucifera]	--	--	GO:0016021,integral component of membrane
Actinidia00353	0	0	0.15	0	0.21	0.31	0	0	0	0	0.13	0.3	K24917 amino acid permease | (RefSeq) amino acid permease 6 (A)	Amino acid transporter, transmembrane [Cynara cardunculus var. scolymus]	RecName: Full=Amino acid permease 1; AltName: Full=Amino acid transporter AAP1; AltName: Full=Neutral amino acid transporter II;	Amino acid transporters	GO:0016021,integral component of membrane; GO:0005886,plasma membrane; GO:0015171,amino acid transmembrane transporter activity; GO:0015180,L-alanine transmembrane transporter activity; GO:0005313,L-glutamate transmembrane transporter activity; GO:0015186,L-glutamine transmembrane transporter activity; GO:0015193,L-proline transmembrane transporter activity; GO:0015194,L-serine transmembrane tran…
Actinidia00354	0.11	0	0.1	0.1	0.34	0.11	0.21	0.33	0.15	0	0.09	0	K07374 tubulin alpha | (RefSeq) hypothetical protein (A)	hypothetical protein CISIN_1g013062mg [Citrus sinensis]	RecName: Full=Tubulin alpha-2 chain; AltName: Full=Alpha-2-tubulin;	Alpha tubulin	GO:0005737,cytoplasm; GO:0005874,microtubule; GO:0005525,GTP binding; GO:0003924,GTPase activity; GO:0005200,structural constituent of cytoskeleton; GO:0007017,microtubule-based process
Actinidia00355	21.62	31.05	28.97	17.25	20.84	16.7	20.47	21.69	21.53	20.03	26.15	24.85	--	PREDICTED: uncharacterized protein LOC104609111 isoform X1 [Nelumbo nucifera]	RecName: Full=Protein SHORT HYPOCOTYL IN WHITE LIGHT 1 {ECO:0000303|PubMed:18375596};	--	GO:0016021,integral component of membrane; GO:0031965,nuclear membrane; GO:0005634,nucleus; GO:0009738,abscisic acid-activated signaling pathway; GO:0009908,flower development; GO:0010100,negative regulation of photomorphogenesis; GO:0009958,positive gravitropism; GO:1901333,positive regulation of lateral root development; GO:0048578,positive regulation of long-day photoperiodism, flowering; GO:0…
Actinidia00356	3.28	3.19	3.05	3.4	5.96	3.77	1.44	3.91	3.38	1.96	3.04	2.94	--	PREDICTED: uncharacterized protein LOC104591240 isoform X2 [Nelumbo nucifera]	--	--	--
Actinidia00357	89.26	73.07	53.28	80.81	74.94	49.17	85.08	99.62	53.02	119.51	104.7	73.36	--	PREDICTED: phytosulfokines [Vitis vinifera]	RecName: Full=Phytosulfokines 2; Short=AtPSK2; Contains: RecName: Full=Phytosulfokine-alpha; Short=PSK-alpha; Short=Phytosulfokine-a; Contains: RecName: Full=Phytosulfokine-beta; Short=PSK-beta; Short=Phytosulfokine-b; Flags: Precursor;	--	GO:0031012,extracellular matrix; GO:0008083,growth factor activity; GO:0030154,cell differentiation; GO:0008283,cell proliferation; GO:0007275,multicellular organism development
Actinidia00358	0	0	0	0	0	0	0	0	0	0	0	0.04	K09506 DnaJ homolog subfamily A member 5 | (RefSeq) DNAJ protein JJJ1 homolog (A)	PREDICTED: DNAJ protein JJJ1 homolog [Gossypium hirsutum]	RecName: Full=DNAJ protein JJJ1 homolog {ECO:0000305}; Short=AtJJJ1 {ECO:0000305};	Molecular chaperone (DnaJ superfamily)	GO:0005634,nucleus; GO:0003676,nucleic acid binding; GO:0008270,zinc ion binding
Actinidia00360	0.72	0	0.33	0	0	0	0	0	0.3	0	0	0	--	PREDICTED: uncharacterized protein LOC100241214 [Vitis vinifera]	--	--	GO:0009690,cytokinin metabolic process
Actinidia00361	0.93	0.35	0.52	0.04	0.07	0.15	0	0.15	0.04	0.16	0	0.43	K18810 cyclin D1/2/4, plant | (RefSeq) cyclin-D2-1 (A)	PREDICTED: cyclin-D2-1 [Vitis vinifera]	RecName: Full=Cyclin-D1-1; AltName: Full=Cyclin-delta-1; Short=Cyclin-d1; AltName: Full=G1/S-specific cyclin-D1-1; Short=CycD1;1;	G1/S-specific cyclin D	GO:0005634,nucleus; GO:0007049,cell cycle; GO:0051301,cell division
Actinidia00364	31.54	13.18	14.76	13.16	9.89	12.21	18.97	17.95	12.62	23.68	31.03	27.37	--	unnamed protein product [Coffea canephora]	RecName: Full=Cysteine-rich and transmembrane domain-containing protein WIH2 {ECO:0000305}; AltName: Full=Cysteine-rich and transmembrane domain-containing protein A {ECO:0000305}; AltName: Full=Protein WINDHOSE 2 {ECO:0000303|PubMed:21658947};	--	GO:0016021,integral component of membrane; GO:0005886,plasma membrane; GO:0009554,megasporogenesis
Actinidia00365	6.46	7.75	5.18	5.18	6.22	4.69	5.69	4.73	4	4.68	4.51	4.3	K09422 transcription factor MYB, plant | (RefSeq) telomere repeat-binding factor 1 isoform X1 (A)	PREDICTED: telomere repeat-binding factor 1 isoform X2 [Daucus carota subsp. sativus]	RecName: Full=Telomere repeat-binding factor 1; Short=AtTRB1; AltName: Full=MYB transcription factor;	--	GO:0000785,chromatin; GO:0000784,nuclear chromosome, telomeric region; GO:0005730,nucleolus; GO:0000786,nucleosome; GO:0005634,nucleus; GO:0033613,activating transcription factor binding; GO:0003700,DNA-binding transcription factor activity; GO:0003691,double-stranded telomeric DNA binding; GO:1990841,promoter-specific chromatin binding; GO:0042803,protein homodimerization activity; GO:0070491,re…
Actinidia00366	6.26	5.66	7.44	11.69	8.79	9.7	10.62	8.5	10.59	6.36	7.55	7.51	--	PREDICTED: myosin-10 isoform X1 [Vitis vinifera]	--	--	GO:0009793,embryo development ending in seed dormancy
Actinidia00367	1.02	0.93	1.02	2.69	2.71	3.54	0.67	0.68	0.6	0.63	0.83	0.95	K09377 cysteine and glycine-rich protein | (RefSeq) LIM domain-containing protein WLIM1 (A)	hypothetical protein POPTR_0001s30020g [Populus trichocarpa]	RecName: Full=LIM domain-containing protein WLIM1 {ECO:0000305}; AltName: Full=Widely-expressed LIM protein 1 {ECO:0000303|PubMed:11085265}; Short=AtWLIM1;	Regulatory protein MLP and related LIM proteins	GO:0005737,cytoplasm; GO:0005856,cytoskeleton; GO:0005886,plasma membrane; GO:0051015,actin filament binding; GO:0046872,metal ion binding; GO:0003729,mRNA binding; GO:0051017,actin filament bundle assembly
Actinidia00368	0	0	0	0	0	0.16	0	0.08	0	0	0	0	K07955 ADP-ribosylation factor-like protein 8 | (RefSeq) hypothetical protein (A)	hypothetical protein PHAVU_002G010400g [Phaseolus vulgaris]	RecName: Full=ADP-ribosylation factor-like protein 8a {ECO:0000303|PubMed:22174675}; Short=AtARL8a {ECO:0000303|PubMed:22174675}; AltName: Full=ADP-ribosylation factor-like A1C {ECO:0000303|PubMed:12644670}; Short=AtARLA1C {ECO:0000303|PubMed:12644670};	GTP-binding ADP-ribosylation factor-like protein	GO:0005737,cytoplasm; GO:0005829,cytosol; GO:0005794,Golgi apparatus; GO:0031902,late endosome membrane; GO:0005765,lysosomal membrane; GO:0005634,nucleus; GO:0005886,plasma membrane; GO:0009506,plasmodesma; GO:0005819,spindle; GO:0005774,vacuolar membrane; GO:0005773,vacuole; GO:0005525,GTP binding; GO:0007049,cell cycle; GO:0051301,cell division; GO:0007059,chromosome segregation; GO:0051607,de…
Actinidia00372	8.33	11.69	8.88	6.78	10.08	9.3	7.52	8.48	4.81	8.53	8.25	6.98	--	eukaryotic translation initiation factor 3 subunit A [Hevea brasiliensis]	--	--	--
Actinidia00374	0	0	0	0	0	0.05	0.16	0	0.09	0	0	0	K11253 histone H3 | (RefSeq) uncharacterized protein LOC108488237 (A)	PREDICTED: interferon-related developmental regulator 1-like [Nicotiana sylvestris]	--	Interferon-related protein PC4 like	--
Actinidia00375	2.57	3.01	3.02	1.74	1.45	1.54	1.21	1.24	1.6	1.25	1.61	1.48	--	PREDICTED: uncharacterized protein LOC107032594 [Solanum pennellii]	--	--	--
Actinidia00376	4.61	1.68	5.85	7.81	1.59	4.97	2.75	3.34	1.71	6.05	3.31	4.26	K01859 chalcone isomerase [EC:5.5.1.6] | (RefSeq) vacuolar-sorting receptor 1 (A)	hypothetical protein POPTR_0001s30160g [Populus trichocarpa]	RecName: Full=Vacuolar-sorting receptor 3; Short=AtVSR3; AltName: Full=BP80-like protein a'; Short=AtBP80a'; AltName: Full=Epidermal growth factor receptor-like protein 2a; Short=AtELP2a; Flags: Precursor;	--	GO:0030665,clathrin-coated vesicle membrane; GO:0005768,endosome; GO:0005794,Golgi apparatus; GO:0000139,Golgi membrane; GO:0016021,integral component of membrane; GO:0031902,late endosome membrane; GO:0016020,membrane; GO:0005802,trans-Golgi network; GO:0005509,calcium ion binding; GO:0006623,protein targeting to vacuole
Actinidia00377	43.52	38.71	47.1	46.59	39.36	44.2	41.75	36.45	47.55	47.08	37.58	49.1	K01859 chalcone isomerase [EC:5.5.1.6] | (RefSeq) vacuolar-sorting receptor 1 (A)	hypothetical protein CISIN_1g006786mg [Citrus sinensis]	RecName: Full=Vacuolar-sorting receptor 3; Short=AtVSR3; AltName: Full=BP80-like protein a'; Short=AtBP80a'; AltName: Full=Epidermal growth factor receptor-like protein 2a; Short=AtELP2a; Flags: Precursor;	--	GO:0030665,clathrin-coated vesicle membrane; GO:0005768,endosome; GO:0005794,Golgi apparatus; GO:0000139,Golgi membrane; GO:0016021,integral component of membrane; GO:0031902,late endosome membrane; GO:0016020,membrane; GO:0005802,trans-Golgi network; GO:0005509,calcium ion binding; GO:0006623,protein targeting to vacuole
Actinidia00379	23.96	35.84	31.69	24.34	20.87	20.49	17.85	18.85	30.42	20.71	21.01	24.54	K14318 nuclear pore complex protein Nup88 | (RefSeq) nuclear pore complex protein NUP88-like isoform X1 (A)	PREDICTED: zinc finger protein-like 1 [Vitis vinifera]	--	Predicted E3 ubiquitin ligase	GO:0016021,integral component of membrane; GO:0009737,response to abscisic acid
Actinidia00380	97.95	164.22	61.22	168.17	445.01	104.5	161.14	472.87	61.38	227.08	456.09	159.61	--	PREDICTED: zinc finger protein ZAT10 [Vitis vinifera]	RecName: Full=Zinc finger protein ZAT10; AltName: Full=Salt-tolerance zinc finger;	FOG: Zn-finger	GO:0005634,nucleus; GO:0003700,DNA-binding transcription factor activity; GO:0046872,metal ion binding; GO:0043565,sequence-specific DNA binding; GO:0035264,multicellular organism growth; GO:0045892,negative regulation of transcription, DNA-templated; GO:0010117,photoprotection; GO:0015979,photosynthesis; GO:0009737,response to abscisic acid; GO:0010200,response to chitin; GO:0009409,response to …
Actinidia00381	0.09	0.04	0.16	0.38	1.29	0.97	0.11	0.34	0.25	0.36	0.43	0.38	--	BTB/POZ domain-containing protein NPY2 [Sesamum indicum]	RecName: Full=BTB/POZ domain-containing protein NPY2; AltName: Full=Protein NAKED PINS IN YUC MUTANTS 2;	--	GO:0071944,cell periphery; GO:0009958,positive gravitropism; GO:0016567,protein ubiquitination
Actinidia00382	181.19	131.87	231.65	138.27	120.19	197.43	142.95	116.6	132.97	112.2	142.24	165.09	--	PREDICTED: LOB domain-containing protein 37-like [Capsicum annuum]	RecName: Full=LOB domain-containing protein 38; AltName: Full=ASYMMETRIC LEAVES 2-like protein 40; Short=AS2-like protein 40;	--	--
Actinidia00383	3.27	3.69	2.65	1.76	4.88	2.05	1.48	5.47	1.92	2.13	4.12	2.74	K13172 serine/arginine repetitive matrix protein 2 | (RefSeq) uncharacterized protein LOC111450450 isoform X1 (A)	unnamed protein product [Coffea canephora]	RecName: Full=Protein SNOWY COTYLEDON 3; AltName: Full=QWRF motif-containing protein 1;	--	GO:0005777,peroxisome; GO:0009658,chloroplast organization
Actinidia00384	0.23	1.78	0.21	0.8	7.29	0.23	0	3.13	0	0.48	1.53	0.43	--	--	--	--	--
Actinidia00385	17.49	50.24	14.93	9.89	37.54	10.56	6.82	32.16	9.57	10.59	25.18	9.42	--	PREDICTED: probable polyamine transporter At3g19553 [Juglans regia]	RecName: Full=Probable polyamine transporter At3g19553;	Amino acid transporters	GO:0005887,integral component of plasma membrane; GO:0015171,amino acid transmembrane transporter activity; GO:0015297,antiporter activity; GO:0015203,polyamine transmembrane transporter activity; GO:0015293,symporter activity; GO:0015846,polyamine transport
Actinidia00386	3.51	3.56	5.13	5.62	13.94	4.13	1.46	3.16	1.65	3.4	3.66	2.52	K13348 protein Mpv17 | (RefSeq) PXMP2/4 family protein 4-like (A)	hypothetical protein POPTR_0001s30360g [Populus trichocarpa]	--	Peroxisomal membrane protein MPV17 and related proteins	GO:0005737,cytoplasm; GO:0016021,integral component of membrane
Actinidia00387	2.3	6.42	2.96	1.14	5.97	1.48	1.43	2.38	1.94	1.77	1.88	2.66	K13348 protein Mpv17 | (RefSeq) PXMP2/4 family protein 4-like (A)	hypothetical protein LSAT_7X85641 [Lactuca sativa]	--	Peroxisomal membrane protein MPV17 and related proteins	GO:0016021,integral component of membrane
Actinidia00388	129.25	106.97	182.41	138.96	129.1	143.89	89.38	74.35	98.83	78.8	69.87	83.87	K00109 2-hydroxyglutarate dehydrogenase [EC:1.1.99.2] | (RefSeq) L-2-hydroxyglutarate dehydrogenase, mitochondrial (A)	unnamed protein product [Coffea canephora]	RecName: Full=Leucine-rich repeat protein 2 {ECO:0000305}; Short=AtLRR2 {ECO:0000305}; Flags: Precursor;	FOG: Leucine rich repeat	GO:0006952,defense response
Actinidia00389	8.42	5.12	1.83	8.27	7.57	7.77	10.04	4.81	0.85	3.79	7.13	6.84	K00472 prolyl 4-hydroxylase [EC:1.14.11.2] | (RefSeq) probable prolyl 4-hydroxylase 9 isoform X1 (A)	probable prolyl 4-hydroxylase 9 isoform X2 [Hevea brasiliensis]	RecName: Full=Probable prolyl 4-hydroxylase 9 {ECO:0000305}; Short=AtP4H9 {ECO:0000303|Ref.6}; EC=1.14.11.2 {ECO:0000305};	Prolyl 4-hydroxylase alpha subunit	GO:0005789,endoplasmic reticulum membrane; GO:0005794,Golgi apparatus; GO:0016021,integral component of membrane; GO:0005506,iron ion binding; GO:0031418,L-ascorbic acid binding; GO:0004656,procollagen-proline 4-dioxygenase activity
Actinidia00390	5.21	4.98	4.18	2.4	5.81	3.72	4.72	3.41	2.14	3.97	4.49	2.89	K00472 prolyl 4-hydroxylase [EC:1.14.11.2] | (RefSeq) probable prolyl 4-hydroxylase 9 (A)	PREDICTED: probable prolyl 4-hydroxylase 9 [Vitis vinifera]	--	--	GO:0005506,iron ion binding; GO:0031418,L-ascorbic acid binding; GO:0016705,oxidoreductase activity, acting on paired donors, with incorporation or reduction of molecular oxygen
Actinidia00391	11.47	4	10.59	13.73	19.08	12.1	20.27	18.96	5.43	12.28	17.19	9.02	K22753 E3 ubiquitin-protein ligase RNF6 [EC:2.3.2.27] | (RefSeq) uncharacterized protein LOC112518911 (A)	PREDICTED: probable E3 ubiquitin-protein ligase RHY1A [Nicotiana attenuata]	RecName: Full=Probable E3 ubiquitin-protein ligase RHY1A {ECO:0000305}; EC=2.3.2.27; AltName: Full=RING-H2 finger Y1a {ECO:0000303|PubMed:9781696}; AltName: Full=RING-H2 zinc finger protein RHY1a {ECO:0000305}; AltName: Full=RING-type E3 ubiquitin transferase RHY1A {ECO:0000305};	FOG: Predicted E3 ubiquitin ligase	GO:0046872,metal ion binding; GO:0061630,ubiquitin protein ligase activity; GO:0043161,proteasome-mediated ubiquitin-dependent protein catabolic process
Actinidia00392	15.67	10.1	12.53	9.22	10	20.57	16.84	16.86	12.44	21.73	16.23	14.81	K09613 COP9 signalosome complex subunit 5 [EC:3.4.-.-] | (RefSeq) COP9 signalosome complex subunit 5a-like (A)	COP9 signalosome complex subunit 5a-like [Helianthus annuus]	RecName: Full=COP9 signalosome complex subunit 5a; Short=Signalosome subunit 5a; EC=3.4.-.-; AltName: Full=Jun activation domain-binding homolog 1;	COP9 signalosome, subunit CSN5	GO:0008180,COP9 signalosome; GO:0005737,cytoplasm; GO:0046872,metal ion binding; GO:0008237,metallopeptidase activity; GO:0010387,COP9 signalosome assembly; GO:0010100,negative regulation of photomorphogenesis; GO:0010971,positive regulation of G2/M transition of mitotic cell cycle; GO:0000338,protein deneddylation; GO:0009585,red, far-red light phototransduction; GO:0031347,regulation of defense…
Actinidia00393	27.62	20.3	28.23	46.76	41.13	32.77	53.98	41.61	26.38	52.79	64.09	42.87	K01102 pyruvate dehydrogenase phosphatase [EC:3.1.3.43] | (RefSeq) probable protein phosphatase 2C 63 (A)	hypothetical protein B456_005G233000 [Gossypium raimondii]	RecName: Full=Probable protein phosphatase 2C 63; Short=AtPP2C63; EC=3.1.3.16;	Protein phosphatase 2C/pyruvate dehydrogenase (lipoamide) phosphatase	GO:0046872,metal ion binding; GO:0004722,protein serine/threonine phosphatase activity
Actinidia00394	39.8	33.46	40.77	40.41	53.38	52.69	54.78	63.47	34.04	60.56	64.98	44.86	K22419 Delta4-3-oxosteroid 5beta-reductase [EC:1.3.1.3] | (RefSeq) 3-oxo-Delta(4,5)-steroid 5-beta-reductase-like (A)	putative progesterone 5-beta-reductase [Thymus serpyllum]	RecName: Full=3-oxo-Delta(4,5)-steroid 5-beta-reductase; EC=1.3.1.3 {ECO:0000269|PubMed:16386278, ECO:0000269|PubMed:18032383}; AltName: Full=Delta(4)-3-oxosteroid 5-beta-reductase; AltName: Full=Delta-4,5-steroid 5-beta-reductase; Short=At5beta-StR; AltName: Full=Progesterone 5-beta-reductase; Short=5beta-POR;	--	GO:0050662,coenzyme binding; GO:0047787,delta4-3-oxosteroid 5beta-reductase activity; GO:0000166,nucleotide binding
Actinidia00395	6.51	5.91	6.83	6.45	6.64	6.57	7.46	4.56	9.8	6.03	6.33	9.71	K17710 pentatricopeptide repeat domain-containing protein 1 | (RefSeq) pentatricopeptide repeat-containing protein At2g18940, chloroplastic (A)	unnamed protein product, partial [Vitis vinifera]	RecName: Full=Pentatricopeptide repeat-containing protein At5g02860;	FOG: PPR repeat	GO:0043231,intracellular membrane-bounded organelle; GO:0004519,endonuclease activity; GO:0003723,RNA binding; GO:0009451,RNA modification
Actinidia00396	0	0	0	0.18	0	0	1.4	0	0.54	0	0	0	--	--	--	--	--
Actinidia00397	1.71	0.89	4.6	0.62	1.07	0.85	0.5	0.37	1.9	1	0.52	1.22	--	--	RecName: Full=Lysine-rich arabinogalactan protein 18; Short=Lys-rich AGP 18; Flags: Precursor;	--	GO:0031225,anchored component of membrane; GO:0005886,plasma membrane; GO:0009554,megasporogenesis
Actinidia00398	0	0	0.18	0.45	0.1	0.23	0.18	0.05	0.04	0.15	0.04	0.18	--	PREDICTED: uncharacterized protein LOC100257657 [Vitis vinifera]	--	--	--
Actinidia00399	7.15	8.98	8.97	6.92	7.54	5.94	6.12	5.75	6.18	4.87	6.58	6.56	K11308 histone acetyltransferase MYST1 [EC:2.3.1.48] | (RefSeq) histone acetyltransferase of the MYST family 1-like (A)	homeobox protein HAT3.1-like [Manihot esculenta]	RecName: Full=Pathogenesis-related homeodomain protein; Short=PRHP;	Transcription factor, contains HOX domain	GO:0005634,nucleus; GO:0003677,DNA binding; GO:0046872,metal ion binding; GO:0006952,defense response; GO:0006355,regulation of transcription, DNA-templated; GO:0006351,transcription, DNA-templated
Actinidia00400	46.03	39.34	29.39	91.55	73.34	87.91	111.09	68.9	99.63	93.2	89.49	79.34	--	PREDICTED: uncharacterized protein LOC102595644 [Solanum tuberosum]	--	--	--
Actinidia00401	12.11	10.15	12.39	8.93	8.12	10.3	6.37	6.28	5.07	8.36	9.06	6.92	K17607 type 2A phosphatase activator TIP41 | (RefSeq) TIP41-like protein (A)	PREDICTED: TIP41-like protein isoform X1 [Vitis vinifera]	RecName: Full=TIP41-like protein {ECO:0000312|EMBL:AEE86352.1};	Uncharacterized conserved protein	GO:0005829,cytosol
Actinidia00402	10.94	6.39	9.39	8.14	6.56	9.33	10.07	8.67	7.32	8.74	8.32	12.88	--	hypothetical protein BVC80_7209g1 [Macleaya cordata]	--	--	--
Actinidia00403	5.75	2.53	4.93	0	0	0	0	0	0	0.06	0.25	0.06	--	hypothetical protein CDL12_21536 [Handroanthus impetiginosus]	--	--	--
Actinidia00404	0	0	0	0	0	0	1.11	0	0.31	0	0	0	K05765 cofilin | (RefSeq) uncharacterized LOC105781290 (A)	PREDICTED: transcription factor bHLH113 isoform X3 [Vitis vinifera]	RecName: Full=Transcription factor bHLH113; AltName: Full=Basic helix-loop-helix protein 113; Short=AtbHLH113; Short=bHLH 113; AltName: Full=Transcription factor EN 61; AltName: Full=bHLH transcription factor bHLH113;	--	GO:0005634,nucleus; GO:0001046,core promoter sequence-specific DNA binding; GO:0003700,DNA-binding transcription factor activity; GO:0046983,protein dimerization activity; GO:0001228,DNA-binding transcription activator activity, RNA polymerase II-specific; GO:0006355,regulation of transcription, DNA-templated; GO:0006366,transcription by RNA polymerase II
Actinidia00405	16.07	12.28	26.52	0	0.11	2.91	0.74	0.99	0.07	0.57	6.74	0.07	--	uncharacterized protein LOC111391744 [Olea europaea var. sylvestris]	RecName: Full=Basic secretory protease {ECO:0000303|PubMed:22773449}; EC=3.4.24.- {ECO:0000269|PubMed:22773449}; AltName: Full=Boswellia basic secretory protease {ECO:0000303|PubMed:22773449}; Short=BBSP {ECO:0000303|PubMed:22773449}; Flags: Fragments;	--	GO:0046872,metal ion binding; GO:0008237,metallopeptidase activity
Actinidia00406	98.78	66.68	67.66	67.79	58.24	65.19	55.2	56.2	70.74	56.33	55.83	57.21	K00899 5-methylthioribose kinase [EC:2.7.1.100] | (RefSeq) methylthioribose kinase-like (A)	APH domain-containing protein [Cephalotus follicularis]	RecName: Full=Methylthioribose kinase; Short=AtMTK; Short=MTR kinase; EC=2.7.1.100;	--	GO:0005829,cytosol; GO:0005524,ATP binding; GO:0042802,identical protein binding; GO:0046522,S-methyl-5-thioribose kinase activity; GO:0071369,cellular response to ethylene stimulus; GO:0071281,cellular response to iron ion; GO:0071732,cellular response to nitric oxide; GO:0019509,L-methionine salvage from methylthioadenosine
Actinidia00407	67.15	26.94	54.28	80.28	47.69	70.56	68.13	53.79	58.95	72.47	54.96	54.48	K01052 lysosomal acid lipase/cholesteryl ester hydrolase [EC:3.1.1.13] | (RefSeq) triacylglycerol lipase 1 (A)	PREDICTED: triacylglycerol lipase 1 [Vitis vinifera]	RecName: Full=Triacylglycerol lipase 1; EC=3.1.1.3; Flags: Precursor;	Triglyceride lipase-cholesterol esterase	GO:0005615,extracellular space; GO:0004806,triglyceride lipase activity; GO:0016042,lipid catabolic process
Actinidia00408	11.74	11.84	10.63	26.58	30.25	50.68	70.07	55.45	13.33	79.51	69.1	65.91	K00083 cinnamyl-alcohol dehydrogenase [EC:1.1.1.195] | (RefSeq) cinnamyl alcohol dehydrogenase 1-like (A)	putative cinnamyl alcohol dehydrogenase, partial [Linum usitatissimum]	RecName: Full=Probable cinnamyl alcohol dehydrogenase; Short=CAD; EC=1.1.1.195;	Alcohol dehydrogenase, class V	GO:0045551,cinnamyl-alcohol dehydrogenase activity; GO:0052747,sinapyl alcohol dehydrogenase activity; GO:0008270,zinc ion binding; GO:0009809,lignin biosynthetic process
Actinidia00409	132.43	207.73	136.2	336.6	370.24	323.38	363.05	388.91	345.12	352.99	346.24	262.65	K00083 cinnamyl-alcohol dehydrogenase [EC:1.1.1.195] | (RefSeq) cinnamyl alcohol dehydrogenase 5-like (A)	hypothetical protein POPTR_009G095800v3 [Populus trichocarpa]	RecName: Full=Cinnamyl alcohol dehydrogenase 1; Short=CAD 1; Short=ObaCAD1; EC=1.1.1.195;	Alcohol dehydrogenase, class V	GO:0045551,cinnamyl-alcohol dehydrogenase activity; GO:0052747,sinapyl alcohol dehydrogenase activity; GO:0008270,zinc ion binding; GO:0009699,phenylpropanoid biosynthetic process
Actinidia00410	7.06	18.66	11.37	14.49	11.98	6.53	6.06	5.58	10.74	7.52	7.57	9.61	--	protein unc-50 homolog isoform X5 [Durio zibethinus]	--	Uncharacterized conserved protein	GO:0016021,integral component of membrane
Actinidia00412	9.2	3.65	8.42	7.87	6.08	6.58	6.12	7.56	11.96	7.01	6.46	8.41	--	protein TIC 21, chloroplastic [Sesamum indicum]	RecName: Full=Protein TIC 21, chloroplastic; AltName: Full=Protein CHLOROPLAST IMPORT APPARATUS 5; Short=AtCIA5; AltName: Full=Protein PERMEASE IN CHLOROPLASTS 1; Short=AtPIC1; AltName: Full=Translocon at the inner envelope membrane of chloroplasts 21; Short=AtTIC21; Flags: Precursor;	--	GO:0009507,chloroplast; GO:0009941,chloroplast envelope; GO:0009706,chloroplast inner membrane; GO:0016021,integral component of membrane; GO:0042803,protein homodimerization activity; GO:0006875,cellular metal ion homeostasis; GO:0045037,protein import into chloroplast stroma
Actinidia00413	0.14	0.02	0.02	0.04	0.02	0.16	0	0.09	0.12	0.05	0.04	0.09	K00924 kinase [EC:2.7.1.-] | (RefSeq) receptor protein kinase TMK1 (A)	probable LRR receptor-like serine/threonine-protein kinase At4g37250 [Olea europaea var. sylvestris]	RecName: Full=Probable LRR receptor-like serine/threonine-protein kinase At4g37250; EC=2.7.11.1; Flags: Precursor;	--	GO:0016021,integral component of membrane; GO:0005524,ATP binding; GO:0004674,protein serine/threonine kinase activity
Actinidia00414	4.75	4.74	9.25	2.68	4.26	6.57	1.27	2.29	4.24	1.23	2.54	3.33	--	probable carbohydrate esterase At4g34215 [Sesamum indicum]	RecName: Full=Probable carbohydrate esterase At4g34215; EC=3.1.-.-;	--	GO:0016787,hydrolase activity
Actinidia00415	40.49	56.47	42.05	41.12	43.78	32.22	36.74	34.24	42.76	32.5	36.22	35.19	--	ribosome biogenesis protein slx9 [Jatropha curcas]	--	--	--
Actinidia00416	37.97	75.81	60.83	38.81	50.09	54.87	38.37	41.43	45.92	31.64	34.75	52.59	K00058 D-3-phosphoglycerate dehydrogenase / 2-oxoglutarate reductase [EC:1.1.1.95 1.1.1.399] | (RefSeq) D-3-phosphoglycerate dehydrogenase 3, chloroplastic (A)	PREDICTED: D-3-phosphoglycerate dehydrogenase 3, chloroplastic [Nelumbo nucifera]	RecName: Full=D-3-phosphoglycerate dehydrogenase 1, chloroplastic; EC=1.1.1.95 {ECO:0000269|PubMed:24368794}; AltName: Full=Protein EMBRYO SAC DEVELOPMENT ARREST 9; Flags: Precursor;	D-3-phosphoglycerate dehydrogenase, D-isomer-specific 2-hydroxy acid dehydrogenase superfamily	GO:0009507,chloroplast; GO:0009570,chloroplast stroma; GO:0016020,membrane; GO:0005739,mitochondrion; GO:0009536,plastid; GO:0005524,ATP binding; GO:0051287,NAD binding; GO:0004617,phosphoglycerate dehydrogenase activity; GO:0009793,embryo development ending in seed dormancy; GO:0006564,L-serine biosynthetic process; GO:0009561,megagametogenesis; GO:0009555,pollen development
Actinidia00417	298.72	204.1	255.66	288.66	250.63	339.76	252.2	216.47	272.07	299.32	256.95	254.59	--	unnamed protein product [Coffea canephora]	--	--	GO:0004061,arylformamidase activity; GO:0019441,tryptophan catabolic process to kynurenine
Actinidia00418	3.69	2.93	1.26	6.4	6.13	4.18	2.22	8.37	7.82	3.03	5.02	2.58	--	hypothetical protein PanWU01x14_152900 [Parasponia andersonii]	--	--	--
Actinidia00419	4.51	4.67	3.55	5.11	5.66	5.67	3.3	5.62	5	3.98	5.12	4.07	K03011 DNA-directed RNA polymerase II subunit RPB3 | (RefSeq) DNA-directed RNA polymerases II, IV and V subunit 3-like (A)	PREDICTED: DNA-directed RNA polymerases II, IV and V subunit 3-like [Gossypium hirsutum]	RecName: Full=DNA-directed RNA polymerases II, IV and V subunit 3; AltName: Full=DNA-directed RNA polymerase II 36 kDa polypeptide A; AltName: Full=DNA-directed RNA polymerase II subunit RPB3-A; Short=RNA polymerase II subunit 3-A; Short=RNA polymerase II subunit B3-A;	RNA polymerase II, subunit POLR2C/RPB3	GO:0005737,cytoplasm; GO:0005665,RNA polymerase II, core complex; GO:0000418,RNA polymerase IV complex; GO:0000419,RNA polymerase V complex; GO:0005730,nucleolus; GO:0005634,nucleus; GO:0003677,DNA binding; GO:0003899,DNA-directed 5'-3' RNA polymerase activity; GO:0046983,protein dimerization activity; GO:0010374,stomatal complex development; GO:0010375,stomatal complex patterning; GO:0006366,tra…
Actinidia00420	0	0.04	0	0	0	0	0	0	0	0	0	0	K14505 cyclin D3, plant | (RefSeq) cyclin-D3-1 (A)	cyclin-D3-1 [Prunus avium]	RecName: Full=Cyclin-D3-1; AltName: Full=Cyclin-delta-3; Short=Cyclin-d3; AltName: Full=G1/S-specific cyclin-D3-1; Short=CycD3;1;	G1/S-specific cyclin D	GO:0005634,nucleus; GO:0051301,cell division; GO:0000082,G1/S transition of mitotic cell cycle; GO:0010444,guard mother cell differentiation; GO:0009735,response to cytokinin; GO:0009744,response to sucrose; GO:0048316,seed development
Actinidia00421	6.38	4.81	8.82	1.11	0.9	1.59	0.64	0.71	1.44	0.99	1.21	1.16	K13412 calcium-dependent protein kinase [EC:2.7.11.1] | (RefSeq) hypothetical protein (A)	protein SRC2 homolog [Jatropha curcas]	RecName: Full=Elicitor-responsive protein 3; Short=OsERG3 {ECO:0000303|PubMed:23456295}; AltName: Full=16 kDa phloem protein; AltName: Full=RPP16;	Predicted Ca2+-dependent phospholipid-binding protein	GO:0005737,cytoplasm; GO:0006952,defense response
Actinidia00422	30.54	34.99	32.51	31.23	33.89	30.6	29.54	30.24	31.91	32.56	29.89	29	K01110 phosphatidylinositol-3,4,5-trisphosphate 3-phosphatase and dual-specificity protein phosphatase PTEN [EC:3.1.3.16 3.1.3.48 3.1.3.67] | (RefSeq) LOW QUALITY PROTEIN: phosphatidylinositol 3,4,5-trisphosphate 3-phosphatase and protein-tyrosine-phosphatase PTEN2A-like (A)	Tensin phosphatase, C2 domain containing protein [Trema orientalis]	RecName: Full=Phosphatidylinositol 3,4,5-trisphosphate 3-phosphatase and protein-tyrosine-phosphatase PTEN2A {ECO:0000305}; EC=3.1.3.48 {ECO:0000255|PROSITE-ProRule:PRU10044, ECO:0000269|PubMed:21864294}; EC=3.1.3.67 {ECO:0000269|PubMed:21864294}; AltName: Full=Protein PHOSPHATASE AND TENSIN HOMOLOG 2-a {ECO:0000303|PubMed:21864294}; Short=AtPTEN2 {ECO:0000303|PubMed:12368500}; Short=AtPTEN2a {EC…	Clathrin coat dissociation kinase GAK/PTEN/Auxilin and related tyrosine phosphatases	GO:0005829,cytosol; GO:0070300,phosphatidic acid binding; GO:0052866,phosphatidylinositol phosphate phosphatase activity; GO:0016314,phosphatidylinositol-3,4,5-trisphosphate 3-phosphatase activity; GO:0004725,protein tyrosine phosphatase activity; GO:0008138,protein tyrosine/serine/threonine phosphatase activity; GO:0035335,peptidyl-tyrosine dephosphorylation; GO:0046856,phosphatidylinositol deph…
Actinidia00423	47.39	50.82	44.04	29.3	51.24	55.28	30.18	51.04	29.12	45.21	49.66	60.54	K16292 KDEL-tailed cysteine endopeptidase [EC:3.4.22.-] | (RefSeq) hypothetical protein (A)	cysteine protease Cp4 [Actinidia deliciosa]	RecName: Full=Probable cysteine protease RD21B {ECO:0000305}; EC=3.4.22.- {ECO:0000305}; Flags: Precursor;	Cysteine proteinase Cathepsin L	GO:0005829,cytosol; GO:0005783,endoplasmic reticulum; GO:0005615,extracellular space; GO:0005764,lysosome; GO:0005773,vacuole; GO:0004197,cysteine-type endopeptidase activity; GO:0051603,proteolysis involved in cellular protein catabolic process; GO:0009651,response to salt stress
Actinidia00424	31.61	63.42	70.26	35.54	35.05	51.56	19.97	21.61	73.89	20.67	27.91	71.86	K13420 LRR receptor-like serine/threonine-protein kinase FLS2 [EC:2.7.11.1] | (RefSeq) LRR receptor-like serine/threonine-protein kinase FLS2 (A)	PREDICTED: uncharacterized protein At4g06744-like [Nicotiana sylvestris]	RecName: Full=Uncharacterized protein At4g06744; Flags: Precursor;	--	GO:0005576,extracellular region
Actinidia00425	61.12	46.87	54.32	68.18	57.31	65.2	64	45.58	64.19	62.9	42.83	55.93	K10661 E3 ubiquitin-protein ligase MARCH6 [EC:2.3.2.27] | (RefSeq) probable E3 ubiquitin ligase SUD1 (A)	RING/U-box superfamily protein isoform 4 [Theobroma cacao]	RecName: Full=Probable E3 ubiquitin ligase SUD1; EC=2.3.2.27; AltName: Full=Protein ECERIFERUM 9; AltName: Full=Protein SUPPRESSOR OF DRY2 DEFFECTS 1; Short=AtSUD1; AltName: Full=RING-type E3 ubiquitin transferase SUD1 {ECO:0000305}; AltName: Full=RING/U-box domain-containing protein;	Protein involved in mRNA turnover and stability	GO:0030176,integral component of endoplasmic reticulum membrane; GO:1904264,NA; GO:0004842,ubiquitin-protein transferase activity; GO:0008270,zinc ion binding; GO:0042335,cuticle development; GO:0010143,cutin biosynthetic process; GO:0008299,isoprenoid biosynthetic process; GO:1900490,positive regulation of hydroxymethylglutaryl-CoA reductase (NADPH) activity; GO:0009414,response to water depriva…
Actinidia00426	0.02	0.18	0.28	0.46	0.13	0.48	0.28	0.23	0.79	0.24	0.07	0.38	--	PREDICTED: filament-like plant protein 7 [Populus euphratica]	RecName: Full=Filament-like plant protein 7; Short=AtFPP7;	--	--
Actinidia00427	16.32	7.38	9.26	22.53	18.84	22.21	21.91	20.83	13.33	20.9	22.06	19.14	K15406 wax-ester synthase / diacylglycerol O-acyltransferase [EC:2.3.1.75 2.3.1.20] | (RefSeq) O-acyltransferase WSD1 (A)	O-acyltransferase WSD1-like [Olea europaea var. sylvestris]	RecName: Full=O-acyltransferase WSD1; AltName: Full=Diacylglycerol O-acyltransferase; Short=DGAT; EC=2.3.1.20; AltName: Full=Long-chain-alcohol O-fatty-acyltransferase; EC=2.3.1.75; AltName: Full=Wax synthase; Short=WS;	--	GO:0005783,endoplasmic reticulum; GO:0005789,endoplasmic reticulum membrane; GO:0016021,integral component of membrane; GO:0005886,plasma membrane; GO:0102966,arachidoyl-CoA:1-dodecanol O-acyltransferase activity; GO:0004144,diacylglycerol O-acyltransferase activity; GO:0047196,long-chain-alcohol O-fatty-acyltransferase activity; GO:0103095,wax ester synthase activity; GO:0019432,triglyceride bio…
Actinidia00428	165.25	164.49	148.79	161.36	167.4	136.98	180.87	182.18	130.43	163.49	169.53	170.94	K02960 small subunit ribosomal protein S16e | (RefSeq) 40S ribosomal protein S16 (A)	PREDICTED: 40S ribosomal protein S16 [Theobroma cacao]	RecName: Full=40S ribosomal protein S16;	40S ribosomal protein S16	GO:0005840,ribosome; GO:0003735,structural constituent of ribosome; GO:0006412,translation
Actinidia00429	0	0	0	0	0.16	0	0.11	0	0	0	0	0	K00991 2-C-methyl-D-erythritol 4-phosphate cytidylyltransferase [EC:2.7.7.60] | (RefSeq) 2-C-methyl-D-erythritol 4-phosphate cytidylyltransferase, chloroplastic-like (A)	PREDICTED: transcription factor bHLH95 [Vitis vinifera]	RecName: Full=Transcription factor bHLH95 {ECO:0000303|PubMed:14600211}; AltName: Full=Basic helix-loop-helix protein 95 {ECO:0000303|PubMed:14600211}; Short=AtbHLH95 {ECO:0000303|PubMed:14600211}; Short=bHLH 95 {ECO:0000303|PubMed:14600211}; AltName: Full=Protein RETARDED GROWTH OF EMBRYO 1 {ECO:0000303|PubMed:18567831}; AltName: Full=Protein ZHOUPI {ECO:0000303|PubMed:18849529}; AltName: Full=T…	--	GO:0005634,nucleus; GO:0003677,DNA binding; GO:0003700,DNA-binding transcription factor activity; GO:0046983,protein dimerization activity; GO:0009793,embryo development ending in seed dormancy; GO:0006355,regulation of transcription, DNA-templated; GO:0006351,transcription, DNA-templated
Actinidia00430	3.55	0.8	5.04	3.04	2.23	1.26	1.18	0.63	1.81	0.49	0.5	1.33	--	PI-PLC X domain-containing protein At5g67130-like isoform X2 [Herrania umbratica]	RecName: Full=PI-PLC X domain-containing protein At5g67130; Flags: Precursor;	--	GO:0046658,anchored component of plasma membrane; GO:0005886,plasma membrane; GO:0008081,phosphoric diester hydrolase activity; GO:0006629,lipid metabolic process
Actinidia00431	2.16	0.36	3.33	0.03	0.08	1.19	0.78	0.42	2.09	1.02	0.65	5.02	K00485 dimethylaniline monooxygenase (N-oxide forming) [EC:1.14.13.8] | (RefSeq) probable flavin-containing monooxygenase 1 (A)	PREDICTED: probable receptor-like protein kinase At1g49730 [Nicotiana attenuata]	RecName: Full=Probable receptor-like protein kinase At1g49730; EC=2.7.11.1; Flags: Precursor;	Serine/threonine protein kinase	GO:0016021,integral component of membrane; GO:0005886,plasma membrane; GO:0005524,ATP binding; GO:0004674,protein serine/threonine kinase activity
Actinidia00432	1.17	1.14	1.32	1.15	0.99	0.63	1.09	1.03	1.66	1.11	0.8	0.56	K15333 tRNA guanosine-2'-O-methyltransferase [EC:2.1.1.34] | (RefSeq) uncharacterized protein LOC104224633 (A)	hypothetical protein VITISV_001779 [Vitis vinifera]	RecName: Full=Subtilisin-like protease SBT1.6 {ECO:0000303|PubMed:16193095}; EC=3.4.21.- {ECO:0000305}; AltName: Full=Subtilase subfamily 1 member 6 {ECO:0000303|PubMed:16193095}; Short=AtSBT1.6 {ECO:0000303|PubMed:16193095}; AltName: Full=Subtilisin-like serine protease 2 {ECO:0000303|PubMed:12702015}; Short=At-SLP2 {ECO:0000303|PubMed:12702015}; Flags: Precursor;	--	GO:0016020,membrane; GO:0004252,serine-type endopeptidase activity; GO:0008236,serine-type peptidase activity; GO:0009827,plant-type cell wall modification
Actinidia00433	5.37	8.12	5.18	4.11	4.98	3.6	2.29	4.26	4.3	5.26	3.67	4.35	K15333 tRNA guanosine-2'-O-methyltransferase [EC:2.1.1.34] | (RefSeq) uncharacterized protein LOC104224633 (A)	hypothetical protein B456_008G024400, partial [Gossypium raimondii]	RecName: Full=Subtilisin-like protease SBT4.10 {ECO:0000303|PubMed:16193095}; EC=3.4.21.- {ECO:0000255|PROSITE-ProRule:PRU10082}; AltName: Full=Subtilase subfamily 4 member 10 {ECO:0000303|PubMed:16193095}; Short=AtSBT4.10 {ECO:0000303|PubMed:16193095}; Flags: Precursor;	--	GO:0005576,extracellular region; GO:0004252,serine-type endopeptidase activity
Actinidia00434	24.15	10.07	21	21.49	15.04	22	15.54	10.14	13.27	12.94	9.86	11.32	K14432 ABA responsive element binding factor | (RefSeq) ABSCISIC ACID-INSENSITIVE 5-like protein 7 (A)	PREDICTED: ABSCISIC ACID-INSENSITIVE 5-like protein 7 [Juglans regia]	RecName: Full=ABSCISIC ACID-INSENSITIVE 5-like protein 5; AltName: Full=ABA-responsive element-binding protein 1; AltName: Full=Abscisic acid responsive elements-binding factor 2; Short=ABRE-binding factor 2; AltName: Full=bZIP transcription factor 36; Short=AtbZIP36;	--	GO:0005634,nucleus; GO:0003677,DNA binding; GO:0003700,DNA-binding transcription factor activity; GO:0009738,abscisic acid-activated signaling pathway; GO:0006351,transcription, DNA-templated
Actinidia00435	0	0.12	0.15	0	0	0.79	0.76	0.16	0.41	0	0.67	1.06	--	hypothetical protein LSAT_4X166460 [Lactuca sativa]	--	FOG: PPR repeat	--
Actinidia00436	0.67	1.51	1.41	1.5	1.14	1.38	0.98	1.37	0.46	0.52	0.69	0.9	--	PREDICTED: uncharacterized protein LOC100854716 [Vitis vinifera]	--	--	--
Actinidia00437	7.82	11.52	9.16	5.08	5.27	5.32	4.83	4.23	4.07	4.08	4.97	5.56	K00753 glycoprotein 3-alpha-L-fucosyltransferase [EC:2.4.1.214] | (RefSeq) putative fucosyltransferase-like protein (A)	Fucosyltransferase 12 isoform 2 [Theobroma cacao]	RecName: Full=Glycoprotein 3-alpha-L-fucosyltransferase A; EC=2.4.1.214 {ECO:0000269|PubMed:11420147, ECO:0000269|PubMed:11696361, ECO:0000269|PubMed:21515584}; AltName: Full=Core alpha-(1,3)-fucosyltransferase; AltName: Full=Fuc-T C3; AltName: Full=FucT1; AltName: Full=FucTA; AltName: Full=Fucosyltransferase 11; Short=AtFUT11;	Fucosyltransferase	GO:0005794,Golgi apparatus; GO:0032580,Golgi cisterna membrane; GO:0016021,integral component of membrane; GO:0046920,alpha-(1->3)-fucosyltransferase activity; GO:0008417,fucosyltransferase activity; GO:0018392,glycoprotein 3-alpha-L-fucosyltransferase activity; GO:0046872,metal ion binding; GO:0071555,cell wall organization; GO:0042355,L-fucose catabolic process; GO:0006486,protein glycosylation…
Actinidia00438	0.69	4.83	4.05	1.2	0.39	0.6	0.98	0.41	1.53	0.57	0.43	2.49	K00366 ferredoxin-nitrite reductase [EC:1.7.7.1] | (RefSeq) ferredoxin--nitrite reductase, chloroplastic (A)	Sulphite reductase, assimilatory [Trema orientalis]	RecName: Full=Ferredoxin--nitrite reductase, chloroplastic; EC=1.7.7.1; Flags: Precursor;	Sulfite reductase (ferredoxin)	GO:0009507,chloroplast; GO:0051539,4 iron, 4 sulfur cluster binding; GO:0048307,ferredoxin-nitrite reductase activity; GO:0020037,heme binding; GO:0046872,metal ion binding; GO:0042128,nitrate assimilation
Actinidia00439	0	0	0	0.07	0	0	0.04	0	0	0	0	0	K09843 (+)-abscisic acid 8'-hydroxylase [EC:1.14.14.137] | (RefSeq) abscisic acid 8'-hydroxylase 4 (A)	PREDICTED: abscisic acid 8'-hydroxylase 4 isoform X2 [Theobroma cacao]	RecName: Full=Abscisic acid 8'-hydroxylase 4; Short=ABA 8'-hydroxylase 4; EC=1.14.13.93; AltName: Full=Cytochrome P450 707A4;	Cytochrome P450 CYP4/CYP19/CYP26 subfamilies	GO:0016021,integral component of membrane; GO:0010295,(+)-abscisic acid 8'-hydroxylase activity; GO:0020037,heme binding; GO:0005506,iron ion binding; GO:0046345,abscisic acid catabolic process; GO:0016132,brassinosteroid biosynthetic process; GO:0010268,brassinosteroid homeostasis; GO:0007275,multicellular organism development; GO:0016125,sterol metabolic process
Actinidia00440	1.91	4.04	3.59	1.05	1.26	1.84	1.2	1.41	2.06	1.67	1.52	2.34	K24621 very-long-chain ceramide synthase [EC:2.3.1.297] | (RefSeq) similar to longevity assurance protein LAG1 (A)	PREDICTED: LAG1 longevity assurance homolog 2 [Juglans regia]	RecName: Full=LAG1 longevity assurance homolog 2; Short=LAG1 homolog 2;	Protein transporter of the TRAM (translocating chain-associating membrane) superfamily	GO:0005783,endoplasmic reticulum; GO:0005789,endoplasmic reticulum membrane; GO:0005794,Golgi apparatus; GO:0016021,integral component of membrane; GO:0005886,plasma membrane; GO:0050291,sphingosine N-acyltransferase activity; GO:0046513,ceramide biosynthetic process; GO:0042759,long-chain fatty acid biosynthetic process; GO:0002238,response to molecule of fungal origin
Actinidia00441	3.24	0.57	6.36	4.15	2.39	6.53	2.88	1.8	2.67	16.08	20.04	21.04	K09286 EREBP-like factor | (RefSeq) ethylene-responsive transcription factor ERF071-like (A)	ethylene response factor protein 2 [Betula platyphylla]	RecName: Full=Ethylene-responsive transcription factor ERF109;	--	GO:0005634,nucleus; GO:0003677,DNA binding; GO:0003700,DNA-binding transcription factor activity; GO:0051301,cell division; GO:0050832,defense response to fungus; GO:0009873,ethylene-activated signaling pathway; GO:0010087,phloem or xylem histogenesis; GO:0010200,response to chitin; GO:0006351,transcription, DNA-templated
Actinidia00442	17.57	13.22	16.62	18.84	19.5	23.97	31.72	26.55	19.13	29.04	35.26	33.44	--	PREDICTED: protein CYPRO4 [Solanum tuberosum]	RecName: Full=Protein CYPRO4;	Protein involved in vacuole import and degradation	--
Actinidia00443	9.11	6.04	5.44	7.67	7.37	10.02	8.17	7.57	5.96	9.38	7.54	7.25	K22521 protein disulfide-isomerase [EC:5.3.4.1] | (RefSeq) protein disulfide-isomerase SCO2 (A)	PREDICTED: protein disulfide-isomerase SCO2 [Vitis vinifera]	RecName: Full=Protein disulfide-isomerase SCO2; EC=5.3.4.1; AltName: Full=Protein SNOWY COTYLEDON 2; Flags: Precursor;	--	GO:0009507,chloroplast; GO:0009535,chloroplast thylakoid membrane; GO:0046872,metal ion binding; GO:0003756,protein disulfide isomerase activity; GO:0043621,protein self-association; GO:0009658,chloroplast organization
Actinidia00444	18.07	14.5	17.41	20.88	19.82	17.23	17.08	16.76	20.46	20.12	19.98	20.4	K10683 BRCA1-associated RING domain protein 1 | (RefSeq) hypothetical protein (A)	PREDICTED: pentatricopeptide repeat-containing protein At2g15690 [Vitis vinifera]	RecName: Full=Pentatricopeptide repeat-containing protein At2g15690, mitochondrial; Flags: Precursor;	FOG: PPR repeat	GO:0009507,chloroplast; GO:0043231,intracellular membrane-bounded organelle; GO:0005739,mitochondrion; GO:0004519,endonuclease activity; GO:0003723,RNA binding; GO:0008270,zinc ion binding; GO:0009793,embryo development ending in seed dormancy; GO:0009451,RNA modification
Actinidia00446	9.89	9.95	9.53	11.38	11.13	12.55	11.33	10.3	12.85	9.75	9.26	9.02	K17906 autophagy-related protein 2 | (RefSeq) autophagy-related protein 2-like isoform X1 (A)	PREDICTED: autophagy-related protein 2-like isoform X2 [Pyrus x bretschneideri]	RecName: Full=Autophagy-related protein 2 {ECO:0000303|PubMed:21645148}; Short=AtAPG2 {ECO:0000303|PubMed:12114572}; AltName: Full=Protein PEROXISOME UNUSUAL POSITIONING 1 {ECO:0000303|PubMed:24368788};	Cytoplasm to vacuole targeting protein	GO:0000045,autophagosome assembly; GO:0030242,autophagy of peroxisome; GO:0009816,defense response to bacterium, incompatible interaction; GO:0050832,defense response to fungus; GO:0010150,leaf senescence; GO:0015031,protein transport
Actinidia00447	10.47	12.96	9.48	16.11	15.75	16.95	6.02	14.91	17.21	13.13	12.67	14.94	K17906 autophagy-related protein 2 | (RefSeq) autophagy-related protein 2 (A)	hypothetical protein VITISV_016600 [Vitis vinifera]	RecName: Full=Autophagy-related protein 2 {ECO:0000303|PubMed:21645148}; Short=AtAPG2 {ECO:0000303|PubMed:12114572}; AltName: Full=Protein PEROXISOME UNUSUAL POSITIONING 1 {ECO:0000303|PubMed:24368788};	Cytoplasm to vacuole targeting protein	GO:0000045,autophagosome assembly; GO:0030242,autophagy of peroxisome; GO:0009816,defense response to bacterium, incompatible interaction; GO:0050832,defense response to fungus; GO:0010150,leaf senescence; GO:0015031,protein transport
Actinidia00448	21.15	21.33	18.1	18.36	17.93	19.22	18.54	19.45	22.05	23.44	20.59	18.94	K00344 NADPH:quinone reductase [EC:1.6.5.5] | (RefSeq) uncharacterized protein LOC111889951 (A)	PREDICTED: zinc-binding alcohol dehydrogenase domain-containing protein 2 [Vitis vinifera]	RecName: Full=2-alkenal reductase (NADP(+)-dependent); EC=1.3.1.102 {ECO:0000269|PubMed:17945329, ECO:0000269|Ref.3, ECO:0000269|Ref.4}; AltName: Full=Alkenal double bound reductase; AltName: Full=Allylic alcohol dehydrogenase 1 {ECO:0000303|PubMed:11117876}; Short=allyl-ADH1 {ECO:0000303|PubMed:11117876}; AltName: Full=Flavin-free double bond reductase {ECO:0000303|Ref.4}; Short=NtDBR; AltName: …	Predicted NAD-dependent oxidoreductase	GO:0016491,oxidoreductase activity
Actinidia00449	9.39	5.4	7.23	6.76	5.84	4.48	4.18	4.84	5.6	4.85	4.81	4.76	K10405 kinesin family member C1 | (RefSeq) kinesin-like protein KIN-14N isoform X1 (A)	B3 domain-containing protein/DUF724 domain-containing protein [Cephalotus follicularis]	RecName: Full=B3 domain-containing protein Os01g0234100;	--	GO:0005634,nucleus; GO:0003677,DNA binding; GO:0006355,regulation of transcription, DNA-templated; GO:0006351,transcription, DNA-templated
Actinidia00450	0.75	0.08	0.88	0.46	0.21	5.08	2.56	1.69	11.68	1.82	1.49	6.62	K03035 26S proteasome regulatory subunit N5 | (RefSeq) 26S proteasome non-ATPase regulatory subunit 12-like isoform X1 (A)	PREDICTED: cyclin-dependent kinase inhibitor 1-like [Nelumbo nucifera]	RecName: Full=Cyclin-dependent kinase inhibitor 7; AltName: Full=Inhibitor/interactor of CDK protein 5; AltName: Full=KIP-related protein 7;	--	GO:0001673,male germ cell nucleus; GO:0005654,nucleoplasm; GO:0004861,cyclin-dependent protein serine/threonine kinase inhibitor activity; GO:0007050,cell cycle arrest; GO:0045736,negative regulation of cyclin-dependent protein serine/threonine kinase activity
Actinidia00451	51	66.18	53.03	40.64	53.33	37.8	41.66	44.38	55.3	47.82	53.48	51.98	K06972 presequence protease [EC:3.4.24.-] | (RefSeq) presequence protease 1, chloroplastic/mitochondrial-like (A)	hypothetical protein AQUCO_01500106v1 [Aquilegia coerulea]	RecName: Full=Presequence protease 1, chloroplastic/mitochondrial; Short=AtPreP1; Short=PreP 1; EC=3.4.24.-; AltName: Full=Zinc metalloprotease 1; Short=AtZnMP1; Flags: Precursor;	Metalloendoprotease HMP1 (insulinase superfamily)	GO:0048046,apoplast; GO:0009507,chloroplast; GO:0009941,chloroplast envelope; GO:0009570,chloroplast stroma; GO:0005759,mitochondrial matrix; GO:0005739,mitochondrion; GO:0046872,metal ion binding; GO:0004222,metalloendopeptidase activity; GO:0016485,protein processing; GO:0046686,response to cadmium ion
Actinidia00452	45.27	62.79	40.82	40.96	44.85	28.26	30.77	38.46	52.76	41.69	45.89	44.49	K06972 presequence protease [EC:3.4.24.-] | (RefSeq) presequence protease 1, chloroplastic/mitochondrial-like (A)	PREDICTED: presequence protease 1, chloroplastic/mitochondrial-like isoform X1 [Ipomoea nil]	RecName: Full=Presequence protease 2, chloroplastic/mitochondrial; Short=AtPreP2; Short=PreP 2; EC=3.4.24.-; AltName: Full=Zinc metalloprotease 2; Short=AtZnMP2; Flags: Precursor;	Metalloendoprotease HMP1 (insulinase superfamily)	GO:0009507,chloroplast; GO:0009570,chloroplast stroma; GO:0005759,mitochondrial matrix; GO:0005739,mitochondrion; GO:0046872,metal ion binding; GO:0008237,metallopeptidase activity; GO:0016485,protein processing
Actinidia00453	6.14	3.48	5.46	0.43	0.7	3.44	0.52	1.44	2.73	1.6	1.41	3.71	K13258 2-hydroxyisoflavanone dehydratase [EC:4.2.1.105] | (RefSeq) 2-hydroxyisoflavanone dehydratase-like (A)	hypothetical protein VITISV_006466 [Vitis vinifera]	RecName: Full=Probable carboxylesterase 2; AltName: Full=AtCXE2; EC=3.1.1.1;	Arylacetamide deacetylase	GO:0052689,carboxylic ester hydrolase activity; GO:0016787,hydrolase activity; GO:0009056,catabolic process
Actinidia00454	4.23	10.76	9.54	0.87	0.96	3.77	0	0.79	1.39	1.16	0.84	2.96	K13258 2-hydroxyisoflavanone dehydratase [EC:4.2.1.105] | (RefSeq) 2-hydroxyisoflavanone dehydratase-like (A)	hypothetical protein PRUPE_I000800 [Prunus persica]	RecName: Full=Probable carboxylesterase 2; AltName: Full=AtCXE2; EC=3.1.1.1;	Arylacetamide deacetylase	GO:0052689,carboxylic ester hydrolase activity; GO:0016787,hydrolase activity; GO:0009056,catabolic process
Actinidia00455	13.23	13.27	26.29	4.24	10.89	12.73	2.01	4.67	8.76	5.32	5.19	11.41	K13258 2-hydroxyisoflavanone dehydratase [EC:4.2.1.105] | (RefSeq) 2-hydroxyisoflavanone dehydratase-like (A)	PREDICTED: probable carboxylesterase 2 [Vitis vinifera]	RecName: Full=Probable carboxylesterase 2; AltName: Full=AtCXE2; EC=3.1.1.1;	Arylacetamide deacetylase	GO:0052689,carboxylic ester hydrolase activity; GO:0016787,hydrolase activity; GO:0009056,catabolic process
Actinidia00456	2.73	4.87	4.95	2.78	2.99	3.39	1.81	1.51	2.85	1.88	2.59	3.21	--	uncharacterized protein LOC110418692 isoform X1 [Herrania umbratica]	--	--	--
Actinidia00457	1.34	1.61	1.4	1.02	1.06	0.82	0.64	0.52	0.81	0.63	0.67	0.98	K16297 serine carboxypeptidase-like clade II [EC:3.4.16.-] | (RefSeq) putative serine carboxypeptidase-like 23 (A)	PREDICTED: putative serine carboxypeptidase-like 23 isoform X1 [Ipomoea nil]	RecName: Full=Serine carboxypeptidase-like 40; EC=3.4.16.-; Flags: Precursor;	Serine carboxypeptidases (lysosomal cathepsin A)	GO:0005576,extracellular region; GO:0004185,serine-type carboxypeptidase activity; GO:0051603,proteolysis involved in cellular protein catabolic process
Actinidia00458	1.14	0.98	3.49	0.97	1.56	3.22	1.13	1.83	1.26	0.66	0.29	0.99	--	uncharacterized protein LOC105169569 [Sesamum indicum]	--	--	--
Actinidia00459	15.87	20.94	18.18	18	20.25	13.21	22.52	19.48	15.76	15.6	15.1	16.03	K13220 WW domain-binding protein 4 | (RefSeq) zinc finger protein ZOP1 (A)	PREDICTED: zinc finger protein ZOP1 [Solanum lycopersicum]	RecName: Full=Zinc finger protein ZOP1 {ECO:0000305}; AltName: Full=Zinc-finger and OCRE domain-containing protein 1 {ECO:0000303|PubMed:23524848};	Spliceosomal protein FBP21	GO:0015030,Cajal body; GO:0005681,spliceosomal complex; GO:0003690,double-stranded DNA binding; GO:0003725,double-stranded RNA binding; GO:0008270,zinc ion binding; GO:0006397,mRNA processing; GO:0008380,RNA splicing; GO:0080188,RNA-directed DNA methylation; GO:0009845,seed germination
Actinidia00460	22.43	15.52	23.27	29.32	18.26	28.05	20.4	16.74	21.67	22.6	14.36	20.22	K23222 nuclease HARBI1 [EC:3.1.-.-] | (RefSeq) putative nuclease HARBI1 (A)	PREDICTED: putative nuclease HARBI1 [Ipomoea nil]	RecName: Full=Protein ALP1-like {ECO:0000305}; EC=3.1.-.-;	Predicted transposase	GO:0005634,nucleus; GO:0046872,metal ion binding; GO:0004518,nuclease activity
Actinidia00461	5.73	3.88	5.6	8.77	5.08	9.15	9.14	6.45	13.1	7.35	6.46	9.46	K00924 kinase [EC:2.7.1.-] | (RefSeq) CDPK-related kinase 5-like (A)	hypothetical protein PHAVU_003G294300g [Phaseolus vulgaris]	RecName: Full=CDPK-related protein kinase; EC=2.7.11.1; AltName: Full=PK421;	Ca2+/calmodulin-dependent protein kinase, EF-Hand protein superfamily	GO:0005524,ATP binding; GO:0004674,protein serine/threonine kinase activity
Actinidia00462	9.58	5.78	6.4	8.27	7.36	6.1	6.92	6.96	6.11	6.38	5.9	5.97	K24827 sodium channel modifier 1 | (RefSeq) sodium channel modifier 1 (A)	PREDICTED: sodium channel modifier 1 [Vitis vinifera]	--	--	GO:0008380,RNA splicing
Actinidia00463	2.02	2.22	3.54	1.14	0.57	3.84	0.29	0.41	0.8	0.08	0.03	1.02	K05864 peptidyl-prolyl isomerase D [EC:5.2.1.8] | (RefSeq) peptidyl-prolyl cis-trans isomerase CYP40 (A)	peptidyl-prolyl cis-trans isomerase CYP40 [Manihot esculenta]	RecName: Full=Peptidyl-prolyl cis-trans isomerase CYP40; Short=PPIase CYP40; EC=5.2.1.8; AltName: Full=Cyclophilin of 40 kDa; Short=Cyclophilin-40; AltName: Full=Protein SQUINT; AltName: Full=Rotamase CYP40;	HSP90 co-chaperone CPR7/Cyclophilin	GO:0005737,cytoplasm; GO:0005829,cytosol; GO:0003755,peptidyl-prolyl cis-trans isomerase activity; GO:0010582,floral meristem determinacy; GO:0006457,protein folding; GO:0010050,vegetative phase change
Actinidia00464	0.15	0.04	0.04	0.16	0.19	0.14	0.14	0.14	0.04	0.35	0.12	0	K15191 La-related protein 7 | (RefSeq) la-related protein 6C (A)	PREDICTED: la-related protein 6C [Ziziphus jujuba]	RecName: Full=La-related protein 6C; Short=AtLARP6c;	Predicted RNA-binding protein	GO:0030529,NA; GO:0005634,nucleus; GO:0003723,RNA binding; GO:0006355,regulation of transcription, DNA-templated; GO:0006396,RNA processing; GO:0006351,transcription, DNA-templated
Actinidia00465	18.54	20.42	17.65	20.71	26.44	19.68	20.99	27.68	16.26	23.61	30.94	22.8	K14491 two-component response regulator ARR-B family | (RefSeq) two-component response regulator ARR12 (A)	hypothetical protein VITISV_035944 [Vitis vinifera]	RecName: Full=Myb family transcription factor EFM {ECO:0000303|PubMed:25132385}; AltName: Full=MYB-domain transcription factor HHO4 {ECO:0000305}; AltName: Full=Protein EARLY FLOWERING MYB {ECO:0000303|PubMed:25132385}; AltName: Full=Protein HRS1 HOMOLOG 4 {ECO:0000305};	--	GO:0005634,nucleus; GO:0003677,DNA binding; GO:0003700,DNA-binding transcription factor activity; GO:0009908,flower development; GO:0009740,gibberellic acid mediated signaling pathway; GO:0010452,histone H3-K36 methylation; GO:0048579,negative regulation of long-day photoperiodism, flowering; GO:1903507,negative regulation of nucleic acid-templated transcription; GO:0006355,regulation of transcri…
Actinidia00466	39.78	22.19	33.16	35.05	32.76	70.71	60.99	49.22	28.36	52.18	50.93	47.41	K14498 serine/threonine-protein kinase SRK2 [EC:2.7.11.1] | (RefSeq) serine/threonine-protein kinase SRK2E-like (A)	serine/threonine-protein kinase SRK2E-like [Hevea brasiliensis]	RecName: Full=Serine/threonine-protein kinase SRK2E; EC=2.7.11.1; AltName: Full=Protein OPEN STOMATA 1; AltName: Full=SNF1-related kinase 2.6; Short=SnRK2.6; AltName: Full=Serine/threonine-protein kinase OST1;	Serine/threonine protein kinase	GO:0005737,cytoplasm; GO:0005829,cytosol; GO:0005634,nucleus; GO:0005524,ATP binding; GO:0009931,calcium-dependent protein serine/threonine kinase activity; GO:0042802,identical protein binding; GO:0016301,kinase activity; GO:0004672,protein kinase activity; GO:0019903,protein phosphatase binding; GO:0004674,protein serine/threonine kinase activity; GO:0009738,abscisic acid-activated signaling pa…
Actinidia00467	0.2	0.36	0.37	0.63	1.43	0.19	0.69	2.25	0	0	1.21	0	K20802 (R)-mandelonitrile lyase [EC:4.1.2.10] | (RefSeq) MES5; methyl esterase 5 (A)	esterase PIR7B isoform X1 [Prunus persica]	RecName: Full=Methylesterase 10; Short=AtMES10; EC=3.1.1.-;	--	GO:0016788,hydrolase activity, acting on ester bonds; GO:0080032,methyl jasmonate esterase activity
Actinidia00468	14.86	26.55	11.04	0.1	0.04	0.38	0.05	0.05	0	0.99	0.88	0.84	K24028 salicylic acid 3-hydroxylase [EC:1.14.11.-] | (RefSeq) 1-aminocyclopropane-1-carboxylate oxidase-like (A)	Iron/ascorbate family oxidoreductase [Handroanthus impetiginosus]	RecName: Full=Protein DMR6-LIKE OXYGENASE 2 {ECO:0000303|PubMed:25376907}; EC=1.14.11.- {ECO:0000255|PROSITE-ProRule:PRU00805}; AltName: Full=2-oxoglutarate (2OG)-Fe(II) oxygenase-like protein DLO2 {ECO:0000303|PubMed:25376907}; AltName: Full=Salicylate 3-hydroxylase DLO2 {ECO:0000305}; Short=S3H DLO2 {ECO:0000305}; Short=SA 3-hydroxylase DLO2 {ECO:0000305}; Short=Salicylic acid 3-hydroxylase DLO…	Iron/ascorbate family oxidoreductases	GO:0051213,dioxygenase activity; GO:0046872,metal ion binding; GO:0002229,defense response to oomycetes; GO:0046244,salicylic acid catabolic process
Actinidia00469	0	0	0	0	0	0	0	0	0.53	0	0.51	0	--	hypothetical protein L484_027013 [Morus notabilis]	--	--	--
Actinidia00470	0	0	0	0	0	0.21	0	0	0	0	0	0	--	--	--	--	--
Actinidia00472	185.42	43	120.24	241.92	113.62	245.44	443.85	354.31	276.21	476.48	362.22	243.25	K05759 profilin | (RefSeq) uncharacterized protein LOC103842625 isoform X1 (A)	maternal effect embryo arrest [Trema orientalis]	RecName: Full=Pollen-specific leucine-rich repeat extensin-like protein 1; Short=AtPEX1; Short=Pollen-specific LRR/EXTENSIN1; AltName: Full=Cell wall hydroxyproline-rich glycoprotein; Flags: Precursor;	--	GO:0005618,cell wall; GO:0005576,extracellular region; GO:0005199,structural constituent of cell wall; GO:0071555,cell wall organization; GO:0009860,pollen tube growth
Actinidia00473	19.15	21.54	18.69	17.6	17.58	12.73	11.33	15.04	15.88	13.32	13.65	11.41	K17925 sorting nexin-13 | (RefSeq) uncharacterized LOC100260575 (A)	PREDICTED: uncharacterized protein LOC100260575 [Vitis vinifera]	--	Intermediate filament-like protein, sorting nexins, and related proteins containing PX (PhoX) domain(s)	GO:0005794,Golgi apparatus; GO:0035091,phosphatidylinositol binding
Actinidia00474	1.7	1.67	0.74	0.85	0.87	1.69	0.59	1.67	0.9	0.39	1.13	1.28	--	PREDICTED: NAC domain-containing protein 55-like isoform X1 [Ipomoea nil]	RecName: Full=NAC domain-containing protein 72; Short=ANAC072; AltName: Full=Protein RESPONSIVE TO DESICCATION 26;	--	GO:0005634,nucleus; GO:0003677,DNA binding; GO:0006355,regulation of transcription, DNA-templated; GO:0006351,transcription, DNA-templated
Actinidia00475	0	0	0.09	0	0	0	0	0	0	0	0	0	--	unnamed protein product [Coffea canephora]	--	--	--
Actinidia00476	1.35	2.46	2.41	2.69	1.72	2.51	1.6	1.19	1.76	4	2.63	3.08	--	PREDICTED: B3 domain-containing protein Os01g0723500-like [Vitis vinifera]	RecName: Full=B3 domain-containing protein Os01g0723500;	--	GO:0005634,nucleus; GO:0003677,DNA binding; GO:0006355,regulation of transcription, DNA-templated; GO:0006351,transcription, DNA-templated
Actinidia00477	0.97	0.83	0.76	0.61	0.59	0.65	0.04	0.12	0.25	0.35	0.24	0.55	K22733 magnesium transporter | (RefSeq) uncharacterized protein LOC102612526 (A)	hypothetical protein VITISV_027622 [Vitis vinifera]	RecName: Full=Putative pentatricopeptide repeat-containing protein At3g01580;	FOG: PPR repeat	GO:0043231,intracellular membrane-bounded organelle; GO:0004519,endonuclease activity; GO:0003723,RNA binding; GO:0009451,RNA modification
Actinidia00478	0.21	0.13	0.04	0.29	0.22	0.94	0.79	0.12	1.36	0	0.03	0.35	--	PREDICTED: putative B3 domain-containing protein Os03g0621600 [Vitis vinifera]	RecName: Full=B3 domain-containing transcription factor VRN1; AltName: Full=Protein VERNALIZATION 1;	--	GO:0005654,nucleoplasm; GO:0003677,DNA binding; GO:0043565,sequence-specific DNA binding; GO:0009909,regulation of flower development; GO:0006355,regulation of transcription, DNA-templated; GO:0006351,transcription, DNA-templated; GO:0010048,vernalization response
Actinidia00479	52.54	37.4	50.53	47.82	39.93	38.74	24.35	22.5	38.05	30.02	18.84	29.88	K15255 ATP-dependent DNA helicase PIF1 [EC:3.6.4.12] | (RefSeq) uncharacterized protein LOC111382368 (A)	B3 domain-containing transcription factor VRN1-like isoform X1 [Manihot esculenta]	RecName: Full=B3 domain-containing transcription factor VRN1; AltName: Full=Protein VERNALIZATION 1;	--	GO:0005654,nucleoplasm; GO:0003677,DNA binding; GO:0043565,sequence-specific DNA binding; GO:0009909,regulation of flower development; GO:0006355,regulation of transcription, DNA-templated; GO:0006351,transcription, DNA-templated; GO:0010048,vernalization response
Actinidia00480	1.3	0.92	1.64	0.44	1.77	1.83	1.21	0.41	1.17	0.8	0.63	0.64	--	uncharacterized membrane protein At3g27390-like isoform X3 [Momordica charantia]	--	--	GO:0016021,integral component of membrane
Actinidia00481	12.62	4.81	12.28	17.2	15.38	12.16	15.13	12.44	9.35	14.86	19.5	16.01	K19729 guanine nucleotide-binding protein G(t) subunit alpha 3 | (RefSeq) guanine nucleotide-binding protein alpha-1 subunit isoform X1 (A)	extra-large guanine nucleotide-binding protein 1 [Sesamum indicum]	RecName: Full=Extra-large guanine nucleotide-binding protein 1; AltName: Full=Extra-large GTP-binding protein 1; Short=Extra-large G-protein 1;	G-protein alpha subunit (small G protein superfamily)	GO:0005834,heterotrimeric G-protein complex; GO:0005634,nucleus; GO:0031683,G-protein beta/gamma-subunit complex binding; GO:0001664,G protein-coupled receptor binding; GO:0005525,GTP binding; GO:0003924,GTPase activity; GO:0046872,metal ion binding; GO:0004871,NA; GO:0007188,adenylate cyclase-modulating G protein-coupled receptor signaling pathway
Actinidia00482	0.94	0.2	0.66	0.31	0.07	0	0	0	0	0.16	0.6	0.1	K10260 F-box and WD-40 domain protein 7 | (RefSeq) WD40 repeat-like protein (A)	protein JINGUBANG-like [Hevea brasiliensis]	RecName: Full=Protein JINGUBANG {ECO:0000303|PubMed:27468890};	FOG: WD40 repeat	GO:0005737,cytoplasm; GO:0005634,nucleus; GO:0009846,pollen germination
Actinidia00483	3.05	2.64	2.5	2.76	1.72	1.77	1.16	2.2	1.67	0.97	1.35	1.26	K01897 long-chain acyl-CoA synthetase [EC:6.2.1.3] | (RefSeq) long chain acyl-CoA synthetase 2 (A)	PREDICTED: long chain acyl-CoA synthetase 2 [Vitis vinifera]	RecName: Full=Long chain acyl-CoA synthetase 2; EC=6.2.1.3; AltName: Full=Protein Botrytis resistant 1; AltName: Full=Protein LATERAL ROOT DEVELOPMENT 2;	Long-chain acyl-CoA synthetases (AMP-forming)	GO:0005783,endoplasmic reticulum; GO:0009506,plasmodesma; GO:0005524,ATP binding; GO:0102391,decanoate-CoA ligase activity; GO:0004467,long-chain fatty acid-CoA ligase activity; GO:0031957,very long-chain fatty acid-CoA ligase activity; GO:0010143,cutin biosynthetic process; GO:0050832,defense response to fungus; GO:0006631,fatty acid metabolic process; GO:0010311,lateral root formation
Actinidia00484	12.15	18.15	6.54	13.84	56.12	8.72	18.88	49.37	8.45	32.77	58.62	14.2	K19041 E3 ubiquitin-protein ligase RNF38/44 [EC:2.3.2.27] | (RefSeq) LOW QUALITY PROTEIN: RING-H2 finger protein ATL65 (A)	PREDICTED: RING-H2 finger protein ATL65-like [Nicotiana tabacum]	RecName: Full=RING-H2 finger protein ATL65; EC=2.3.2.27 {ECO:0000305}; AltName: Full=RING-type E3 ubiquitin transferase ATL65 {ECO:0000305};	FOG: Predicted E3 ubiquitin ligase	GO:0016021,integral component of membrane; GO:0046872,metal ion binding; GO:0061630,ubiquitin protein ligase activity; GO:0043161,proteasome-mediated ubiquitin-dependent protein catabolic process
Actinidia00485	6.81	7.85	5.31	5.77	5.12	9.48	6.78	1.34	14.45	5.05	5.55	6.07	--	hypothetical protein CDL12_15020 [Handroanthus impetiginosus]	--	--	--
Actinidia00486	3.99	4.79	4.08	4.41	6.27	5.39	4.47	5.79	3.68	4.02	4.33	3.89	K17710 pentatricopeptide repeat domain-containing protein 1 | (RefSeq) putative pentatricopeptide repeat-containing protein At2g02150 (A)	PREDICTED: pentatricopeptide repeat-containing protein At2g15980 [Cicer arietinum]	RecName: Full=Pentatricopeptide repeat-containing protein At2g15980;	FOG: PPR repeat	GO:0043231,intracellular membrane-bounded organelle; GO:0004519,endonuclease activity; GO:0003723,RNA binding; GO:0009451,RNA modification
Actinidia00487	0	0.35	0.35	0.33	0.77	4.5	0.18	0.99	0.22	0.2	0.32	0.18	K03283 heat shock 70kDa protein 1/2/6/8 | (RefSeq) heat shock cognate 70 kDa protein 2-like isoform X1 (A)	uncharacterized protein LOC111381502 [Olea europaea var. sylvestris]	RecName: Full=Probable nucleoredoxin 1; Short=AtNrx1; EC=1.8.1.8;	--	GO:0005829,cytosol; GO:0047134,protein-disulfide reductase activity; GO:0004791,thioredoxin-disulfide reductase activity; GO:0045454,cell redox homeostasis; GO:0009860,pollen tube growth; GO:0010183,pollen tube guidance; GO:0080092,regulation of pollen tube growth; GO:0046686,response to cadmium ion
Actinidia00488	0.42	0	0	0	0	0.14	0	0	0	0.14	0	0	--	hypothetical protein CDL12_05780 [Handroanthus impetiginosus]	--	--	--
Actinidia00489	2.63	3.89	3.79	2.49	0.82	1.34	0.43	1.77	0.26	4.76	4.17	3.29	--	PREDICTED: uncharacterized protein LOC100855234 [Vitis vinifera]	--	--	--
Actinidia00490	0	0	0	0	0	0.51	0	0	0	0	0	0	K11968 ariadne-1 [EC:2.3.2.31] | (RefSeq) probable E3 ubiquitin-protein ligase ARI2 isoform X1 (A)	PREDICTED: plastid division protein PDV2 [Theobroma cacao]	RecName: Full=Hemoglobin-2; AltName: Full=Hemoglobin II;	Globins and related hemoproteins	GO:0020037,heme binding; GO:0046872,metal ion binding; GO:0019825,oxygen binding; GO:0005344,oxygen carrier activity; GO:0009399,nitrogen fixation
Actinidia00491	11.32	8.87	12.89	12.28	8.79	8.91	9.35	7.84	11.93	7.73	8.31	7.36	K08176 MFS transporter, PHS family, inorganic phosphate transporter | (RefSeq) inorganic phosphate transporter 1-2-like (A)	plastid division protein pdv2 [Quercus suber]	RecName: Full=Plastid division protein PDV2; AltName: Full=Protein PLASTID DIVISION2;	--	GO:0031359,integral component of chloroplast outer membrane; GO:0009536,plastid
Actinidia00492	0.04	0.03	0.07	0.21	0.05	0.04	0.04	0.2	0.1	0.04	0	0.04	--	PREDICTED: uncharacterized protein LOC100255635 [Vitis vinifera]	--	--	--
Actinidia00493	38.71	48.29	38.77	51.42	54.98	41.38	38.84	39.42	42.35	37.63	42.44	35.19	K11968 ariadne-1 [EC:2.3.2.31] | (RefSeq) probable E3 ubiquitin-protein ligase ARI2 (A)	PREDICTED: probable E3 ubiquitin-protein ligase ARI2 isoform X1 [Theobroma cacao]	RecName: Full=Probable E3 ubiquitin-protein ligase ARI1; EC=2.3.2.27 {ECO:0000250|UniProtKB:Q9Y4X5}; AltName: Full=ARIADNE-like protein ARI1; AltName: Full=Protein ariadne homolog 1; AltName: Full=RING-type E3 ubiquitin transferase ARI1 {ECO:0000305};	Predicted E3 ubiquitin ligase	GO:0005737,cytoplasm; GO:0000151,ubiquitin ligase complex; GO:0046872,metal ion binding; GO:0031624,ubiquitin conjugating enzyme binding; GO:0061630,ubiquitin protein ligase activity; GO:0032436,positive regulation of proteasomal ubiquitin-dependent protein catabolic process; GO:0000209,protein polyubiquitination; GO:0042787,NA
Actinidia00494	6.18	5.89	8.03	6.3	4.83	7.27	4.36	4.22	4.85	5.18	4.53	5.36	K22857 EEF1A lysine methyltransferase 4 [EC:2.1.1.-] | (RefSeq) methyltransferase-like protein 13 (A)	PREDICTED: methyltransferase-like protein 13 [Gossypium arboreum]	--	Predicted spermine/spermidine synthase	GO:0008168,methyltransferase activity
Actinidia00495	12.66	7.89	8.43	1.73	1.84	1.45	1.5	2.41	2.18	3.69	2.9	2.61	K01256 aminopeptidase N [EC:3.4.11.2] | (RefSeq) hypothetical protein (A)	PREDICTED: protein TIC 62, chloroplastic isoform X2 [Vitis vinifera]	RecName: Full=Protein TIC 62, chloroplastic; AltName: Full=Translocon at the inner envelope membrane of chloroplasts 62; Short=PsTIC62; Flags: Precursor;	Predicted dehydrogenase	GO:0009706,chloroplast inner membrane; GO:0009570,chloroplast stroma; GO:0015031,protein transport
Actinidia00496	338.88	305.25	292.89	309.77	300.12	230.23	373.07	310.74	289	359.76	376.6	301.82	K03527 4-hydroxy-3-methylbut-2-en-1-yl diphosphate reductase [EC:1.17.7.4] | (RefSeq) 4-hydroxy-3-methylbut-2-enyl diphosphate reductase, chloroplastic-like (A)	1-hydroxy-2-methyl-butenyl 4-diphosphate reductase [Actinidia deliciosa]	RecName: Full=4-hydroxy-3-methylbut-2-enyl diphosphate reductase, chloroplastic; EC=1.17.7.4; AltName: Full=Protein CHLOROPLAST BIOGENESIS 6; Flags: Precursor;	--	GO:0009507,chloroplast; GO:0009570,chloroplast stroma; GO:0051538,3 iron, 4 sulfur cluster binding; GO:0051745,4-hydroxy-3-methylbut-2-en-1-yl diphosphate reductase activity; GO:0046429,4-hydroxy-3-methylbut-2-en-1-yl diphosphate synthase activity; GO:0046872,metal ion binding; GO:0050992,dimethylallyl diphosphate biosynthetic process; GO:0019288,isopentenyl diphosphate biosynthetic process, meth…
Actinidia00497	33.92	36.56	34.22	38.21	35.8	34.94	31.67	30.93	40.64	29.49	29.64	33.15	K14018 phospholipase A-2-activating protein | (RefSeq) phospholipase A-2-activating protein (A)	PREDICTED: phospholipase A-2-activating protein-like [Malus domestica]	RecName: Full=Dynein assembly factor with WDR repeat domains 1; AltName: Full=Outer row dynein assembly protein 16;	Phospholipase A2-activating protein (contains WD40 repeats)	GO:0005737,cytoplasm; GO:0005856,cytoskeleton; GO:0031514,motile cilium
Actinidia00498	13.69	11.97	13.1	25.14	24.81	19.83	21.16	25.92	17.48	25.3	29.41	23.58	--	unnamed protein product [Coffea canephora]	RecName: Full=UPF0496 protein At4g34320;	--	GO:0016021,integral component of membrane
Actinidia00499	2.95	2.34	5.23	3.67	2.7	2.54	1.17	2.09	0.58	5.98	10.13	8.99	--	PREDICTED: UPF0496 protein At4g34320-like [Ziziphus jujuba]	RecName: Full=UPF0496 protein At4g34320;	--	GO:0016021,integral component of membrane
Actinidia00500	0	0	0	1.02	3.05	1.54	0.37	0.19	0	0.21	0	0.18	--	PREDICTED: putative lipid-transfer protein DIR1 [Pyrus x bretschneideri]	RecName: Full=Putative lipid-transfer protein DIR1; AltName: Full=Protein DEFECTIVE IN INDUCED RESISTANCE 1; Flags: Precursor;	--	GO:0048046,apoplast; GO:0005783,endoplasmic reticulum; GO:0009506,plasmodesma; GO:0005504,fatty acid binding; GO:0043621,protein self-association; GO:0008270,zinc ion binding; GO:0006869,lipid transport; GO:0009627,systemic acquired resistance; GO:0009862,systemic acquired resistance, salicylic acid mediated signaling pathway
Actinidia00502	114.34	82.78	89.76	126.52	73.51	101.44	113.04	68.19	145.99	111.13	79.08	108.24	K12670 oligosaccharyltransferase complex subunit beta | (RefSeq) dolichyl-diphosphooligosaccharide--protein glycosyltransferase 48 kDa subunit (A)	PREDICTED: dolichyl-diphosphooligosaccharide--protein glycosyltransferase 48 kDa subunit isoform X2 [Vitis vinifera]	RecName: Full=Dolichyl-diphosphooligosaccharide--protein glycosyltransferase 48 kDa subunit; Short=Oligosaccharyl transferase 48 kDa subunit; EC=2.4.99.18; Flags: Precursor;	Oligosaccharyltransferase, beta subunit	GO:0005789,endoplasmic reticulum membrane; GO:0005794,Golgi apparatus; GO:0016021,integral component of membrane; GO:0005730,nucleolus; GO:0009505,plant-type cell wall; GO:0009506,plasmodesma; GO:0005774,vacuolar membrane; GO:0016757,transferase activity, transferring glycosyl groups; GO:0009664,plant-type cell wall organization; GO:0018279,protein N-linked glycosylation via asparagine; GO:000982…
Actinidia00503	0.61	0.17	1.52	0.78	0.35	1.1	0.5	0.36	1.22	0.39	0.68	0.63	K22763 deubiquitinase DESI2 [EC:3.4.19.12] | (RefSeq) deSI-like protein At4g17486 (A)	desi-like protein [Quercus suber]	RecName: Full=DeSI-like protein At4g17486; EC=3.4.-.-;	Uncharacterized conserved protein	GO:0008233,peptidase activity
Actinidia00507	16.91	20.44	16.49	21.99	25.66	16.58	23.88	31.07	28.94	22.73	23.34	26.9	K11649 SWI/SNF related-matrix-associated actin-dependent regulator of chromatin subfamily C | (RefSeq) SWI/SNF complex subunit SWI3D (A)	hypothetical protein CDL12_20693 [Handroanthus impetiginosus]	RecName: Full=SWI/SNF complex subunit SWI3D; Short=AtSWI3D; AltName: Full=Transcription regulatory protein SWI3D;	Chromatin remodeling factor subunit and related transcription factors	GO:0005634,nucleus; GO:0003677,DNA binding; GO:0008270,zinc ion binding; GO:0016569,covalent chromatin modification; GO:0007275,multicellular organism development; GO:0006355,regulation of transcription, DNA-templated; GO:0006351,transcription, DNA-templated
Actinidia00509	39.85	27.2	19.52	130.87	122.72	78.82	275.64	235.28	106.99	202.99	248.45	146.66	--	organ-specific protein s2 [Quercus suber]	RecName: Full=Organ-specific protein S2;	--	--
Actinidia00510	264.15	218.09	112.03	989.57	1118.94	420	2065.71	1733.45	1270.39	1769.36	1777.97	1123.02	K12472 epidermal growth factor receptor substrate 15 | (RefSeq) GATA zinc finger domain-containing protein 14-like (A)	PREDICTED: BURP domain-containing protein BNM2A-like [Juglans regia]	RecName: Full=BURP domain-containing protein BNM2A {ECO:0000303|PubMed:19714473}; AltName: Full=Brassica napus microspore-derived embryo protein 2 {ECO:0000303|PubMed:9790599}; Short=BNM2 {ECO:0000303|PubMed:9790599}; Flags: Precursor;	--	GO:0000326,protein storage vacuole
Actinidia00512	9.28	13	8.34	7.68	10.43	7.65	5.14	7.24	8.06	5.65	8.19	9.21	--	PREDICTED: mediator of RNA polymerase II transcription subunit 32 isoform X2 [Juglans regia]	RecName: Full=Mediator of RNA polymerase II transcription subunit 32; AltName: Full=Mediator of RNA polymerase II transcription subunit 2;	--	GO:0016592,mediator complex; GO:0009631,cold acclimation; GO:0010150,leaf senescence; GO:0006355,regulation of transcription, DNA-templated; GO:0042542,response to hydrogen peroxide; GO:0048364,root development; GO:0006351,transcription, DNA-templated
Actinidia00513	17.31	20.76	16.04	16.53	16.96	15.69	12.4	16.12	23.24	16.12	17.22	18.48	K00888 phosphatidylinositol 4-kinase A [EC:2.7.1.67] | (RefSeq) phosphatidylinositol 4-kinase alpha 1 (A)	phosphatidylinositol 4-kinase alpha 1 [Prunus avium]	RecName: Full=Phosphatidylinositol 4-kinase alpha 1; Short=PI4-kinase alpha 1; Short=PtdIns-4-kinase alpha 1; EC=2.7.1.67; AltName: Full=Phosphatidylinositol 4-OH kinase alpha1; Short=AtPI4Kalpha1; Short=PI-4Kalpha1;	Phosphatidylinositol 4-kinase	GO:0048471,perinuclear region of cytoplasm; GO:0005886,plasma membrane; GO:0009506,plasmodesma; GO:0004430,1-phosphatidylinositol 4-kinase activity; GO:0051015,actin filament binding; GO:0070300,phosphatidic acid binding; GO:0005546,phosphatidylinositol-4,5-bisphosphate binding; GO:0070273,phosphatidylinositol-4-phosphate binding; GO:0030036,actin cytoskeleton organization; GO:0048015,phosphatidy…
Actinidia00514	10.49	14.56	12.75	12.96	13.51	12.27	10.72	10.35	12.61	9.39	10.31	9.81	K14408 cleavage stimulation factor subunit 3 | (RefSeq) cleavage stimulation factor subunit 77 (A)	PREDICTED: cleavage stimulation factor subunit 77 isoform X1 [Vitis vinifera]	RecName: Full=Cleavage stimulation factor subunit 77 {ECO:0000303|PubMed:12379796}; Short=AtCstF-77 {ECO:0000303|PubMed:12379796}; Short=AtCstF77 {ECO:0000303|PubMed:16282318}; AltName: Full=CF-1 77 kDa subunit {ECO:0000305}; AltName: Full=Cleavage stimulation factor 77 kDa subunit {ECO:0000305}; Short=CSTF 77 kDa subunit {ECO:0000305}; AltName: Full=Protein SUPPRESSORS OF OVEREXPRESSED FCA 2 {EC…	mRNA cleavage and polyadenylation factor I complex, subunit RNA14	GO:0005634,nucleus; GO:0003729,mRNA binding; GO:0042868,antisense RNA metabolic process; GO:0031047,gene silencing by RNA; GO:0006379,mRNA cleavage; GO:0006397,mRNA processing; GO:0045892,negative regulation of transcription, DNA-templated; GO:0060968,regulation of gene silencing; GO:0031123,RNA 3'-end processing
Actinidia00515	16.44	18.07	18.36	22.32	20.44	18.63	21.09	20.27	23.45	18.46	21.75	21.99	K17279 receptor expression-enhancing protein 5/6 | (RefSeq) HVA22-like protein k (A)	hypothetical protein CDL12_18145 [Handroanthus impetiginosus]	RecName: Full=HVA22-like protein k; Short=AtHVA22k;	Protein involved in membrane traffic (YOP1/TB2/DP1/HVA22 family)	--
Actinidia00516	14.48	22.99	22.03	8.84	11.31	8.74	9.69	10.94	12.53	12.42	11.25	14.65	K20783 arabinosyltransferase [EC:2.4.2.-] | (RefSeq) arabinosyltransferase RRA3-like (A)	PREDICTED: arabinosyltransferase RRA3-like [Nelumbo nucifera]	RecName: Full=Arabinosyltransferase RRA3 {ECO:0000305}; EC=2.4.2.- {ECO:0000305}; AltName: Full=Protein REDUCED RESIDUAL ARABINOSE 3 {ECO:0000303|PubMed:21680836};	--	GO:0005768,endosome; GO:0005794,Golgi apparatus; GO:0000139,Golgi membrane; GO:0016021,integral component of membrane; GO:0005802,trans-Golgi network; GO:0016757,transferase activity, transferring glycosyl groups; GO:0042546,cell wall biogenesis; GO:0071555,cell wall organization; GO:0080147,root hair cell development
Actinidia00517	0	0.24	1.4	0	0.2	0	0	0	0	0	0	0	K20783 arabinosyltransferase [EC:2.4.2.-] | (RefSeq) arabinosyltransferase RRA3-like (A)	PREDICTED: arabinosyltransferase RRA3-like [Nelumbo nucifera]	RecName: Full=Arabinosyltransferase RRA3 {ECO:0000305}; EC=2.4.2.- {ECO:0000305}; AltName: Full=Protein REDUCED RESIDUAL ARABINOSE 3 {ECO:0000303|PubMed:21680836};	--	GO:0005768,endosome; GO:0005794,Golgi apparatus; GO:0000139,Golgi membrane; GO:0016021,integral component of membrane; GO:0005802,trans-Golgi network; GO:0016757,transferase activity, transferring glycosyl groups; GO:0042546,cell wall biogenesis; GO:0071555,cell wall organization; GO:0080147,root hair cell development
Actinidia00518	23.94	33.01	26.07	17.47	20.67	12.58	11.57	17.44	27.48	16.67	15.07	22.93	K17267 coatomer subunit gamma | (RefSeq) coatomer subunit gamma-2 isoform X1 (A)	hypothetical protein CRG98_046870, partial [Punica granatum]	RecName: Full=Coatomer subunit gamma-2; AltName: Full=Gamma-2-coat protein; Short=Gamma-2-COP;	Vesicle coat complex COPI, gamma subunit	GO:0030126,COPI vesicle coat; GO:0000139,Golgi membrane; GO:0005198,structural molecule activity; GO:0006886,intracellular protein transport; GO:0016192,vesicle-mediated transport
Actinidia00519	47.98	90.85	60.1	33.63	50.66	37.22	44.34	45.9	70.77	43.29	49.08	66.37	K17267 coatomer subunit gamma | (RefSeq) coatomer subunit gamma-2-like (A)	hypothetical protein CRG98_030216 [Punica granatum]	RecName: Full=Coatomer subunit gamma-1; AltName: Full=Gamma-1-coat protein; Short=Gamma-1-COP;	Vesicle coat complex COPI, gamma subunit	GO:0030126,COPI vesicle coat; GO:0000139,Golgi membrane; GO:0005198,structural molecule activity; GO:0006886,intracellular protein transport; GO:0016192,vesicle-mediated transport
Actinidia00520	24.83	32.23	19.94	10.95	9.77	12.87	10.51	14.07	13.98	16.65	13.24	18.07	K04536 guanine nucleotide-binding protein G(I)/G(S)/G(T) subunit beta-1 | (RefSeq) hypothetical protein (A)	hypothetical protein CICLE_v10028655mg [Citrus clementina]	RecName: Full=Guanine nucleotide-binding protein subunit beta-2;	G-protein beta subunit	GO:0004871,NA
Actinidia00521	0.04	0.2	0.1	0	0.23	0	0.43	1.06	0.06	0.04	0.06	0	K17261 adenylyl cyclase-associated protein | (RefSeq) cyclase-associated protein 1 (A)	Adenylate cyclase-associated CAP [Macleaya cordata]	RecName: Full=Cyclase-associated protein 1; Short=AtCAP1; AltName: Full=Adenylyl cyclase-associated protein;	Adenylate cyclase-associated protein (CAP/Srv2p)	GO:0030864,cortical actin cytoskeleton; GO:0005829,cytosol; GO:0003779,actin binding; GO:0008179,adenylate cyclase binding; GO:0030036,actin cytoskeleton organization; GO:0008154,actin polymerization or depolymerization; GO:0007163,establishment or maintenance of cell polarity; GO:0045761,regulation of adenylate cyclase activity; GO:0007165,signal transduction; GO:0009826,unidimensional cell grow…
Actinidia00522	53.62	27.25	48.63	62.27	46.93	65.11	74.75	61.95	67.02	59.1	55.1	52.87	--	PREDICTED: BTB/POZ domain-containing protein At3g05675-like [Capsicum annuum]	RecName: Full=BTB/POZ domain-containing protein At3g05675;	--	GO:0016567,protein ubiquitination
Actinidia00523	5.77	3.27	7.87	6.13	3.92	4.77	8.25	4.8	6.92	4.74	4.5	8.48	--	Erythronate-4-phosphate dehydrogenase family protein [Trema orientalis]	RecName: Full=Uncharacterized protein At1g01500;	--	GO:0016021,integral component of membrane
Actinidia00524	30.23	43.34	32.3	27.75	31.8	25.63	27.1	30.8	35.28	31.64	29.37	31.09	K01889 phenylalanyl-tRNA synthetase alpha chain [EC:6.1.1.20] | (RefSeq) phenylalanine--tRNA ligase alpha subunit, cytoplasmic (A)	phenylalanine--tRNA ligase alpha subunit, cytoplasmic [Vigna radiata var. radiata]	RecName: Full=Phenylalanine--tRNA ligase alpha subunit, cytoplasmic {ECO:0000305}; EC=6.1.1.20 {ECO:0000305}; AltName: Full=Phenylalanyl-tRNA synthetase alpha subunit {ECO:0000305}; Short=PheRS {ECO:0000305};	Phenylalanyl-tRNA synthetase, beta subunit	GO:0005829,cytosol; GO:0009328,phenylalanine-tRNA ligase complex; GO:0005524,ATP binding; GO:0004826,phenylalanine-tRNA ligase activity; GO:0000049,tRNA binding; GO:0006432,phenylalanyl-tRNA aminoacylation
Actinidia00525	4.93	4.69	5.95	4.79	5.54	5.41	3.83	4.38	6.81	4.34	4.64	5.7	K15032 mTERF domain-containing protein, mitochondrial | (RefSeq) transcription termination factor MTERF2, chloroplastic (A)	unnamed protein product, partial [Vitis vinifera]	RecName: Full=Transcription termination factor MTERF2, chloroplastic {ECO:0000305}; AltName: Full=Mitochondrial transcription termination factor 2 {ECO:0000303|PubMed:23087700}; AltName: Full=Protein EMBRYO DEFECTIVE 2219 {ECO:0000303|PubMed:15266054}; Flags: Precursor;	Mitochondrial transcription termination factor, mTERF	GO:0009507,chloroplast; GO:0009506,plasmodesma; GO:0003690,double-stranded DNA binding; GO:0019843,rRNA binding; GO:0003727,single-stranded RNA binding; GO:0009658,chloroplast organization; GO:0032502,developmental process; GO:0006353,DNA-templated transcription, termination; GO:0006355,regulation of transcription, DNA-templated; GO:0042255,ribosome assembly; GO:0008380,RNA splicing
Actinidia00526	17.09	27.61	19.59	15.51	15.1	16.67	14.58	14.1	16.15	16.4	15.7	18.63	K12399 AP-3 complex subunit sigma | (RefSeq) AP-3 complex subunit sigma (A)	Clathrin adaptor complex, small subunit [Handroanthus impetiginosus]	RecName: Full=AP-3 complex subunit sigma; AltName: Full=AP-3 complex subunit sigma-3; AltName: Full=Adaptor-related protein complex 3 subunit sigma; AltName: Full=Sigma-adaptin 3; AltName: Full=Sigma3-adaptin;	Clathrin adaptor complex, small subunit	GO:0030123,AP-3 adaptor complex; GO:0030659,cytoplasmic vesicle membrane; GO:0005794,Golgi apparatus; GO:0008565,protein transporter activity; GO:0006886,intracellular protein transport; GO:0016192,vesicle-mediated transport
Actinidia00527	1.77	1.82	2.77	1.58	1.04	1.37	0.89	0.47	1.07	0.89	0.99	1.67	K13420 LRR receptor-like serine/threonine-protein kinase FLS2 [EC:2.7.11.1] | (RefSeq) LRR receptor-like serine/threonine-protein kinase FLS2 isoform X1 (A)	probable LRR receptor-like serine/threonine-protein kinase At2g16250 [Sesamum indicum]	RecName: Full=Probable LRR receptor-like serine/threonine-protein kinase At2g16250; EC=2.7.11.1; Flags: Precursor;	--	GO:0016021,integral component of membrane; GO:0009505,plant-type cell wall; GO:0005886,plasma membrane; GO:0009506,plasmodesma; GO:0005524,ATP binding; GO:0004674,protein serine/threonine kinase activity
Actinidia00528	246.93	239.86	300.26	265.34	214.97	332.23	310.85	220.26	213.95	334.95	242.54	295.17	K13195 cold-inducible RNA-binding protein | (RefSeq) glycine-rich RNA-binding protein 2-like (A)	PREDICTED: glycine-rich RNA-binding protein GRP2A [Vitis vinifera]	RecName: Full=Glycine-rich RNA-binding protein;	FOG: RRM domain	GO:0003723,RNA binding
Actinidia00529	0	0	0	0	0	0	0	0	0.28	0	0	0	K15397 3-ketoacyl-CoA synthase [EC:2.3.1.199] | (RefSeq) 3-ketoacyl-CoA synthase 17-like (A)	Octamer-binding transcription factor [Parasponia andersonii]	RecName: Full=Protein RADIALIS-like 1; Short=AtRL1; Short=Protein RAD-like 1; AltName: Full=Protein RADIALIS-LIKE SANT/MYB 2; Short=Protein RSM2;	Zuotin and related molecular chaperones (DnaJ superfamily), contains DNA-binding domains	GO:0005634,nucleus; GO:0003677,DNA binding; GO:0003700,DNA-binding transcription factor activity; GO:0006351,transcription, DNA-templated
Actinidia00530	3.11	1.68	2.86	0.96	0.54	2.78	1.18	0.77	2.17	0.69	0.74	2.79	K15397 3-ketoacyl-CoA synthase [EC:2.3.1.199] | (RefSeq) 3-ketoacyl-CoA synthase 4-like (A)	PREDICTED: 3-ketoacyl-CoA synthase 4-like [Juglans regia]	RecName: Full=3-ketoacyl-CoA synthase 4 {ECO:0000303|PubMed:18465198}; Short=KCS-4 {ECO:0000303|PubMed:18465198}; EC=2.3.1.199 {ECO:0000305}; AltName: Full=Very long-chain fatty acid condensing enzyme 4 {ECO:0000303|PubMed:18465198}; Short=VLCFA condensing enzyme 4 {ECO:0000303|PubMed:18465198};	--	GO:0016021,integral component of membrane; GO:0102336,3-oxo-arachidoyl-CoA synthase activity; GO:0102337,3-oxo-cerotoyl-CoA synthase activity; GO:0102338,3-oxo-lignoceronyl-CoA synthase activity; GO:0102756,very-long-chain 3-ketoacyl-CoA synthase activity; GO:0006633,fatty acid biosynthetic process
Actinidia00531	0.23	0.33	0.45	0	0	0	0	0	0	0	0.05	0	K22369 epoxide hydrolase 4 [EC:3.3.-.-] | (RefSeq) alpha/beta-hydrolase (A)	putative hydrolase/acyltransferase (alpha/beta hydrolase superfamily) [Handroanthus impetiginosus]	--	Predicted hydrolase/acyltransferase (alpha/beta hydrolase superfamily)	GO:0016787,hydrolase activity; GO:0016746,transferase activity, transferring acyl groups
Actinidia00532	0.15	0	0.54	0	0	0	2.48	0	0	0	0	0	K15397 3-ketoacyl-CoA synthase [EC:2.3.1.199] | (RefSeq) 3-ketoacyl-CoA synthase 17-like (A)	hypothetical protein CDL12_15204 [Handroanthus impetiginosus]	RecName: Full=Protein RADIALIS-like 6; Short=AtRL6; Short=Protein RAD-like 6; AltName: Full=Protein RADIALIS-LIKE SANT/MYB 3; Short=Protein RSM3;	Zuotin and related molecular chaperones (DnaJ superfamily), contains DNA-binding domains	GO:0005634,nucleus; GO:0003677,DNA binding; GO:0003700,DNA-binding transcription factor activity; GO:0006355,regulation of transcription, DNA-templated; GO:0006351,transcription, DNA-templated
Actinidia00533	0.11	0.38	0.15	0.38	0.85	0.65	0.16	0.48	0.52	0.4	0.32	0.57	K18878 BHLH transcription factor Upa20 | (RefSeq) Upa20; transcription factor bHLH137-like (A)	transcription factor BHLH055, partial [Vaccinium corymbosum]	RecName: Full=Transcription factor bHLH63; AltName: Full=Basic helix-loop-helix protein 63; Short=AtbHLH63; Short=bHLH 63; AltName: Full=Protein CRYPTOCHROME INTERACTING BASIC-HELIX-LOOP-HELIX 1; AltName: Full=Transcription factor EN 84; AltName: Full=bHLH transcription factor bHLH063;	--	GO:0005634,nucleus; GO:0003677,DNA binding; GO:0003700,DNA-binding transcription factor activity; GO:0046983,protein dimerization activity; GO:0009908,flower development; GO:0009911,positive regulation of flower development; GO:0009637,response to blue light; GO:0006351,transcription, DNA-templated
Actinidia00534	38.08	30.9	33.21	44	36.42	42.16	36.82	35.75	34.87	39.13	36.03	36.43	K14857 AdoMet-dependent rRNA methyltransferase SPB1 [EC:2.1.1.-] | (RefSeq) adoMet-dependent rRNA methyltransferase spb1 (A)	putative SAM-dependent rRNA methyltransferase SPB1 [Handroanthus impetiginosus]	RecName: Full=Syntaxin-112; Short=AtSYP112;	Putative SAM-dependent rRNA methyltransferase SPB1	GO:0012505,endomembrane system; GO:0016021,integral component of membrane; GO:0005634,nucleus; GO:0005886,plasma membrane; GO:0031201,SNARE complex; GO:0005484,SNAP receptor activity; GO:0000149,SNARE binding; GO:0006887,exocytosis; GO:0006886,intracellular protein transport; GO:0009409,response to cold; GO:0048278,vesicle docking; GO:0006906,vesicle fusion
Actinidia00535	28.81	35.43	33.41	25.41	25.85	24.9	25.12	24.47	31.49	29.63	28.17	28.03	--	RER1 family protein [Solanum lycopersicum]	RecName: Full=Protein RER1B; Short=AtRER1B;	Golgi proteins involved in ER retention (RER)	GO:0005801,cis-Golgi network; GO:0005783,endoplasmic reticulum; GO:0005794,Golgi apparatus; GO:0016021,integral component of membrane; GO:0006890,retrograde vesicle-mediated transport, Golgi to ER
Actinidia00536	34.86	47.14	28.64	38.14	46	20.76	28.74	34.96	30.48	31.55	35.08	26.95	--	PREDICTED: uncharacterized protein LOC100243604 [Vitis vinifera]	RecName: Full=F-box protein At2g16365;	--	GO:0005634,nucleus; GO:0009658,chloroplast organization; GO:0048512,circadian behavior; GO:0045893,positive regulation of transcription, DNA-templated; GO:0010099,regulation of photomorphogenesis; GO:0080167,response to karrikin
Actinidia00537	51.5	69.92	61.75	50.57	63.4	65	42.25	51.27	45.14	43.99	41.19	52.8	K02975 small subunit ribosomal protein S25e | (RefSeq) 40S ribosomal protein S25-2-like (A)	40S ribosomal protein S25-2-like [Olea europaea var. sylvestris]	RecName: Full=40S ribosomal protein S25-2;	40S ribosomal protein S25	GO:0022626,cytosolic ribosome; GO:0022627,cytosolic small ribosomal subunit; GO:0009506,plasmodesma; GO:0042788,polysomal ribosome; GO:0005774,vacuolar membrane; GO:0003735,structural constituent of ribosome
Actinidia00538	0	0	0	0	0	1.79	0	0	0	0	0	0	--	PREDICTED: uncharacterized protein LOC108867759 [Pyrus x bretschneideri]	--	--	--
Actinidia00539	1.06	0.19	2.66	5.94	11.21	18.58	0.38	2.64	4.4	0.92	2.52	3.76	K21483 salicylate 1-O-methyltransferase [EC:2.1.1.274] | (RefSeq) LOW QUALITY PROTEIN: 7-methylxanthosine synthase 1-like (A)	PREDICTED: uncharacterized protein LOC100264004 [Vitis vinifera]	RecName: Full=7-methylxanthosine synthase 1; EC=2.1.1.158; AltName: Full=Xanthosine methyltransferase; Short=XMT;	--	GO:0046872,metal ion binding; GO:0008168,methyltransferase activity; GO:0009820,alkaloid metabolic process
Actinidia00540	12.32	14.55	10.4	1.19	4.13	2.87	0.89	1.66	2.32	1.61	1.33	2.29	K08900 mitochondrial chaperone BCS1 | (RefSeq) AAA-ATPase At3g50940-like (A)	PREDICTED: AAA-ATPase At3g50940-like [Nicotiana attenuata]	RecName: Full=Protein HYPER-SENSITIVITY-RELATED 4 {ECO:0000303|PubMed:15181213}; Short=AtHSR4 {ECO:0000303|PubMed:15181213}; EC=3.6.1.3 {ECO:0000250|UniProtKB:Q9FLD5}; AltName: Full=BCS1-like protein;	AAA+-type ATPase	GO:0016021,integral component of membrane; GO:0005740,mitochondrial envelope; GO:0005741,mitochondrial outer membrane; GO:0005739,mitochondrion; GO:0005524,ATP binding; GO:0016887,ATPase activity; GO:0042802,identical protein binding; GO:0008219,cell death; GO:0009626,plant-type hypersensitive response; GO:0009617,response to bacterium; GO:0002237,response to molecule of bacterial origin; GO:0009…
Actinidia00541	28.55	27.49	28.26	18.06	16.08	22.91	14.8	15	22.27	16.4	15.58	21.18	K01586 diaminopimelate decarboxylase [EC:4.1.1.20] | (RefSeq) diaminopimelate decarboxylase 2, chloroplastic (A)	PREDICTED: diaminopimelate decarboxylase 2, chloroplastic [Vitis vinifera]	RecName: Full=Diaminopimelate decarboxylase 1, chloroplastic; Short=DAP decarboxylase 1; Short=DAPDC 1; EC=4.1.1.20; Flags: Precursor;	Ornithine decarboxylase	GO:0009570,chloroplast stroma; GO:0008836,diaminopimelate decarboxylase activity; GO:0009089,lysine biosynthetic process via diaminopimelate
Actinidia00542	0.48	0.46	0.16	0.11	0.43	0.13	0.28	0.25	0.04	0.04	0.04	0.08	K02433 aspartyl-tRNA(Asn)/glutamyl-tRNA(Gln) amidotransferase subunit A [EC:6.3.5.6 6.3.5.7] | (RefSeq) Glutamyl-tRNA(Gln) amidotransferase subunit A (A)	CRAL-TRIO domain [Macleaya cordata]	RecName: Full=Phosphatidylinositol/phosphatidylcholine transfer protein SFH3; AltName: Full=Protein SEC FOURTEEN HOMOLOGS 3; Short=AtSFH3;	Phosphatidylinositol transfer protein SEC14 and related proteins	GO:0000139,Golgi membrane; GO:0005886,plasma membrane; GO:0009908,flower development; GO:0015031,protein transport
Actinidia00543	81.59	90.78	87.75	113.7	118.18	111.89	149.16	143.18	132.44	93.52	102.29	94.65	--	hypothetical protein EUGRSUZ_G01643 [Eucalyptus grandis]	RecName: Full=Phosphatidylinositol/phosphatidylcholine transfer protein SFH8; AltName: Full=Protein SEC FOURTEEN HOMOLOGS 8; Short=AtSFH8;	Phosphatidylinositol transfer protein SEC14 and related proteins	GO:0000139,Golgi membrane; GO:0005886,plasma membrane; GO:0015031,protein transport
Actinidia00544	128.68	132.22	228.97	324.68	208.16	305.23	147.72	90.96	176.77	75.6	52.85	105.62	K14432 ABA responsive element binding factor | (RefSeq) ABSCISIC ACID-INSENSITIVE 5-like protein 2 (A)	PREDICTED: bZIP transcription factor 11-like [Ipomoea nil]	RecName: Full=bZIP transcription factor 44 {ECO:0000305}; Short=AtbZIP44 {ECO:0000303|PubMed:11906833};	--	GO:0005634,nucleus; GO:0003700,DNA-binding transcription factor activity; GO:0046982,protein heterodimerization activity; GO:0043565,sequence-specific DNA binding; GO:0044212,transcription regulatory region DNA binding; GO:0009845,seed germination; GO:0006351,transcription, DNA-templated
Actinidia00545	44.79	52.32	43.47	34.52	43.98	31.98	37.03	43.05	43.2	47.68	49.6	51.45	K09515 DnaJ homolog subfamily B member 9 | (RefSeq) molecular chaperone DnaJ (A)	chaperone protein dnaJ 10-like [Durio zibethinus]	RecName: Full=Chaperone protein dnaJ 10; Short=AtDjC10; Short=AtJ10;	Molecular chaperone (DnaJ superfamily)	--
Actinidia00546	0	0	0	0	0.22	0	0.1	0	0.28	0	0	0.31	--	uncharacterized protein LOC105630127 [Jatropha curcas]	RecName: Full=Protein CASPARIAN STRIP INTEGRITY FACTOR 1 {ECO:0000303|PubMed:28104889}; Flags: Precursor;	--	GO:0048226,Casparian strip; GO:0005179,hormone activity; GO:0071555,cell wall organization; GO:0050801,ion homeostasis; GO:0055072,iron ion homeostasis; GO:0007275,multicellular organism development; GO:2000067,regulation of root morphogenesis; GO:0010447,response to acidic pH; GO:0010039,response to iron ion
Actinidia00547	13.14	17.51	15.91	13.04	15.95	11.74	10.36	12.52	12.82	11.98	14.13	13.77	--	unnamed protein product [Coffea canephora]	--	--	GO:0046872,metal ion binding
Actinidia00548	0	0	0	0	0	0	35.09	3.88	2.06	0	0	0	--	late embryogenesis abundant protein-like isoform X2 [Manihot esculenta]	RecName: Full=Probable dehydrin LEA;	--	GO:0005829,cytosol; GO:0009631,cold acclimation; GO:0009737,response to abscisic acid; GO:0009414,response to water deprivation
Actinidia00549	16.71	34.97	26.03	16.01	15.85	14.12	13.84	12.94	22.02	14.57	15.03	23.41	K18649 inositol-phosphate phosphatase / L-galactose 1-phosphate phosphatase / histidinol-phosphatase [EC:3.1.3.25 3.1.3.93 3.1.3.15] | (RefSeq) bifunctional phosphatase IMPL2, chloroplastic (A)	PREDICTED: bifunctional phosphatase IMPL2, chloroplastic [Nicotiana tomentosiformis]	RecName: Full=Bifunctional phosphatase IMPL2, chloroplastic; AltName: Full=Histidinol-phosphatase; AltName: Full=Histidinol-phosphate phosphatase; Short=HPP; EC=3.1.3.15 {ECO:0000269|PubMed:20023146}; AltName: Full=Inositol-phosphate phosphatase; EC=3.1.3.25 {ECO:0000269|PubMed:19339506, ECO:0000269|PubMed:20023146}; AltName: Full=L-galactose 1-phosphate phosphatase; EC=3.1.3.93 {ECO:0000269|PubM…	Inositol monophosphatase	GO:0009507,chloroplast; GO:0004401,histidinol-phosphatase activity; GO:0008934,inositol monophosphate 1-phosphatase activity; GO:0052832,inositol monophosphate 3-phosphatase activity; GO:0052833,inositol monophosphate 4-phosphatase activity; GO:0052834,inositol monophosphate phosphatase activity; GO:0046872,metal ion binding; GO:0000105,histidine biosynthetic process; GO:0006021,inositol biosynth…
Actinidia00550	16.85	27.68	19.51	10.24	14.45	13.52	13.06	14.99	19.82	12.47	13.51	17.3	K03064 26S proteasome regulatory subunit T4 | (RefSeq) 26S proteasome regulatory subunit S10B homolog B-like (A)	26S proteasome regulatory subunit S10B homolog B-like [Olea europaea var. sylvestris]	RecName: Full=26S proteasome regulatory subunit 10B homolog A; AltName: Full=26S proteasome AAA-ATPase subunit RPT4a; AltName: Full=26S proteasome subunit 10B homolog A; AltName: Full=Regulatory particle triple-A ATPase subunit 4a;	26S proteasome regulatory complex, ATPase RPT4	GO:0005618,cell wall; GO:0005829,cytosol; GO:0031597,cytosolic proteasome complex; GO:0031595,nuclear proteasome complex; GO:0005634,nucleus; GO:0000502,proteasome complex; GO:0005524,ATP binding; GO:0036402,proteasome-activating ATPase activity; GO:0017025,TBP-class protein binding; GO:0045899,positive regulation of RNA polymerase II transcriptional preinitiation complex assembly; GO:0030433,ubi…
Actinidia00552	0	0.15	0	0	0.26	0	0.74	0.75	0.33	0.2	0	0.18	--	hypothetical protein CFP56_55801 [Quercus suber]	--	--	--
Actinidia00553	10.75	8.82	13.49	16.11	12.21	15.37	14.66	8.16	8.23	9.44	6.49	7.95	K10685 ubiquitin-like 1-activating enzyme E1 B [EC:6.2.1.45] | (RefSeq) SUMO-activating enzyme subunit 2 (A)	SUMO-activating enzyme subunit 2 [Dorcoceras hygrometricum]	RecName: Full=SUMO-activating enzyme subunit 2; EC=2.3.2.-; AltName: Full=Protein EMBRYO DEFECTIVE 2764; AltName: Full=Ubiquitin-like 1-activating enzyme E1B;	SMT3/SUMO-activating complex, catalytic component UBA2	GO:0005829,cytosol; GO:0005634,nucleus; GO:0009506,plasmodesma; GO:0005524,ATP binding; GO:0046872,metal ion binding; GO:0019948,SUMO activating enzyme activity; GO:0009793,embryo development ending in seed dormancy; GO:0016925,protein sumoylation
Actinidia00554	11.45	8.71	12.57	17.17	13.69	11.23	11.08	9.76	10.77	8.57	4.76	8.24	K10685 ubiquitin-like 1-activating enzyme E1 B [EC:6.2.1.45] | (RefSeq) SUMO-activating enzyme subunit 2 (A)	hypothetical protein CRG98_020108 [Punica granatum]	RecName: Full=SUMO-activating enzyme subunit 2; EC=2.3.2.-; AltName: Full=Protein EMBRYO DEFECTIVE 2764; AltName: Full=Ubiquitin-like 1-activating enzyme E1B;	SMT3/SUMO-activating complex, catalytic component UBA2	GO:0005829,cytosol; GO:0005634,nucleus; GO:0009506,plasmodesma; GO:0005524,ATP binding; GO:0046872,metal ion binding; GO:0019948,SUMO activating enzyme activity; GO:0009793,embryo development ending in seed dormancy; GO:0016925,protein sumoylation
Actinidia00555	10	2.94	8.77	5.47	6.83	11.17	3.31	5.23	1.9	5.29	2.89	4.77	--	--	--	--	--
Actinidia00556	0.33	0.58	0.96	1.55	0.75	1.27	0.48	0.73	1.27	0.45	0.36	1.05	K10875 DNA repair and recombination protein RAD54 and RAD54-like protein [EC:3.6.4.-] | (RefSeq) protein CHROMATIN REMODELING 35-like (A)	protein CHROMATIN REMODELING 35-like [Hevea brasiliensis]	RecName: Full=Protein CHROMATIN REMODELING 35 {ECO:0000303|PubMed:16547115, ECO:0000303|PubMed:23770592}; AltName: Full=Protein DEFECTIVE IN MERISTEM SILENCING 1 {ECO:0000303|PubMed:18425128}; AltName: Full=Protein DEFECTIVE IN RNA-DIRECTED DNA METHYLATION 1 {ECO:0000303|PubMed:15120073};	DNA repair protein, SNF2 family	GO:0000419,RNA polymerase V complex; GO:0031618,nuclear pericentric heterochromatin; GO:0005634,nucleus; GO:0090577,RNA polymerase IV transcription factor complex; GO:0005524,ATP binding; GO:0003677,DNA binding; GO:0004386,helicase activity; GO:0071360,cellular response to exogenous dsRNA; GO:0050832,defense response to fungus; GO:0006306,DNA methylation; GO:0032776,DNA methylation on cytosine; G…
Actinidia00557	25.56	36.45	29.61	23.66	29.99	24.58	17.34	23.7	25.66	18.74	21.53	24.13	--	bel1-like homeodomain protein 6 [Quercus suber]	RecName: Full=BEL1-like homeodomain protein 6; Short=BEL1-like protein 6;	Transcription factor MEIS1 and related HOX domain proteins	GO:0005634,nucleus; GO:0003700,DNA-binding transcription factor activity; GO:0044212,transcription regulatory region DNA binding; GO:0006351,transcription, DNA-templated
Actinidia00559	8.92	10.73	8.08	12.21	11.52	11.47	10.34	10.47	7	8.93	8.11	8.62	K12309 beta-galactosidase [EC:3.2.1.23] | (RefSeq) beta-galactosidase 2 (A)	PREDICTED: chromatin remodeling protein SHL-like isoform X1 [Nicotiana tomentosiformis]	RecName: Full=Chromatin remodeling protein EBS {ECO:0000305}; AltName: Full=Protein EARLY BOLTING IN SHORT DAYS {ECO:0000303|PubMed:11340178};	Uncharacterized PHD Zn-finger protein	GO:0000785,chromatin; GO:0005677,chromatin silencing complex; GO:0005634,nucleus; GO:0003682,chromatin binding; GO:0046872,metal ion binding; GO:0035064,methylated histone binding; GO:0000976,transcription regulatory region sequence-specific DNA binding; GO:0006325,chromatin organization; GO:0006342,chromatin silencing; GO:0016569,covalent chromatin modification; GO:0009908,flower development; GO…
Actinidia00560	3.59	3.96	7.73	0	0.11	0.41	0	0.05	0.41	0	0	0	K22390 acid phosphatase type 7 | (RefSeq) purple acid phosphatase 2 (A)	purple acid phosphatase 2 [Sesamum indicum]	RecName: Full=Purple acid phosphatase 2; EC=3.1.3.2; AltName: Full=Manganese(II) purple acid phosphatase 2; Flags: Precursor;	Purple acid phosphatase	GO:0005576,extracellular region; GO:0003993,acid phosphatase activity; GO:0046872,metal ion binding
Actinidia00561	0.4	0.17	0.81	0.04	0.41	0.34	0.04	0.25	0.34	0	0	0	K22390 acid phosphatase type 7 | (RefSeq) purple acid phosphatase (A)	PREDICTED: purple acid phosphatase [Nelumbo nucifera]	RecName: Full=Purple acid phosphatase 2; EC=3.1.3.2; AltName: Full=Manganese(II) purple acid phosphatase 2; Flags: Precursor;	Purple acid phosphatase	GO:0005576,extracellular region; GO:0003993,acid phosphatase activity; GO:0046872,metal ion binding
Actinidia00562	0	0.67	0.34	0	0	0.49	0	0.12	0	0	0.1	0	--	protein SHI RELATED SEQUENCE 1-like [Hevea brasiliensis]	RecName: Full=Protein SHORT INTERNODES;	--	GO:0005634,nucleus; GO:0003677,DNA binding; GO:0003700,DNA-binding transcription factor activity; GO:0046872,metal ion binding; GO:0046982,protein heterodimerization activity; GO:0009851,auxin biosynthetic process; GO:0009734,auxin-activated signaling pathway; GO:0009740,gibberellic acid mediated signaling pathway; GO:0007275,multicellular organism development; GO:0009938,negative regulation of g…
Actinidia00563	66.47	85.08	65.12	61.35	69.18	60.38	55.31	64.54	66.95	68.56	65.88	72.41	K05236 coatomer subunit alpha | (RefSeq) hypothetical protein (A)	unnamed protein product, partial [Vitis vinifera]	RecName: Full=Coatomer subunit alpha-2; AltName: Full=Alpha-coat protein 2; Short=Alpha-COP 2;	Vesicle coat complex COPI, alpha subunit	GO:0030126,COPI vesicle coat; GO:0005829,cytosol; GO:0000139,Golgi membrane; GO:0016020,membrane; GO:0005198,structural molecule activity; GO:0006888,ER to Golgi vesicle-mediated transport; GO:0006891,intra-Golgi vesicle-mediated transport; GO:0006886,intracellular protein transport; GO:0006890,retrograde vesicle-mediated transport, Golgi to ER
Actinidia00564	0.71	0.32	0.84	0.48	0.61	0.34	0.59	0.2	0.72	0.07	0.35	0.2	K12135 zinc finger protein CONSTANS | (RefSeq) CO; B-box type zinc finger protein with CCT domain-containing protein (A)	PREDICTED: B-box zinc finger protein 20-like isoform X1 [Juglans regia]	RecName: Full=B-box zinc finger protein 20 {ECO:0000303|PubMed:19920209}; AltName: Full=Protein BZR1 SUPPRESSOR 1 {ECO:0000303|PubMed:22535582}; AltName: Full=Protein DOUBLE B-BOX 2; AltName: Full=Protein SALT TOLERANCE HOMOLOG 7;	--	GO:0005634,nucleus; GO:0003700,DNA-binding transcription factor activity; GO:0043565,sequence-specific DNA binding; GO:0000989,NA; GO:0008270,zinc ion binding; GO:1900458,negative regulation of brassinosteroid mediated signaling pathway; GO:2000306,positive regulation of photomorphogenesis; GO:0006355,regulation of transcription, DNA-templated; GO:0009741,response to brassinosteroid; GO:0010200,r…
Actinidia00566	26.92	34.56	29.49	20.35	24.53	19.04	21.54	23.01	29.27	22.25	22.32	25.03	--	PREDICTED: SH3 domain-containing protein 2-like [Gossypium hirsutum]	RecName: Full=SH3 domain-containing protein 2 {ECO:0000312|EMBL:AAL32439.1};	--	GO:0000421,autophagosome membrane; GO:0009504,cell plate; GO:0030136,clathrin-coated vesicle; GO:0005829,cytosol; GO:0005768,endosome; GO:0005770,late endosome; GO:0005886,plasma membrane; GO:0009920,cell plate formation involved in plant-type cell wall biogenesis
Actinidia00567	1.77	2.13	2.25	4.36	2.82	6.32	0.61	1.03	2.41	1.32	1.42	1.42	K15333 tRNA guanosine-2'-O-methyltransferase [EC:2.1.1.34] | (RefSeq) uncharacterized protein LOC104224633 (A)	subtilisin-like protease sbt3.6 [Quercus suber]	RecName: Full=Subtilisin-like protease SBT3.6 {ECO:0000303|PubMed:16193095}; EC=3.4.21.- {ECO:0000255|PROSITE-ProRule:PRU10082}; AltName: Full=Subtilase subfamily 3 member 6 {ECO:0000303|PubMed:16193095}; Short=AtSBT3.6 {ECO:0000303|PubMed:16193095}; Flags: Precursor;	--	GO:0005576,extracellular region; GO:0004252,serine-type endopeptidase activity
Actinidia00568	2.81	1.96	5.55	4.37	2.44	4.48	7.56	7.33	7.46	5.9	6.39	6.17	K21630 GATA-type zinc finger protein 1 | (RefSeq) GATA transcription factor 6-like (A)	PREDICTED: GATA transcription factor 5 [Capsicum annuum]	RecName: Full=GATA transcription factor 5;	GATA-4/5/6 transcription factors	GO:0005634,nucleus; GO:0005667,transcription factor complex; GO:0003682,chromatin binding; GO:0003700,DNA-binding transcription factor activity; GO:0000977,RNA polymerase II regulatory region sequence-specific DNA binding; GO:0001085,RNA polymerase II transcription factor binding; GO:0001228,DNA-binding transcription activator activity, RNA polymerase II-specific; GO:0008270,zinc ion binding; GO:…
Actinidia00569	4.85	14.07	5.78	4.45	7.75	4.15	4.6	4.11	5.61	2.85	5.12	5.93	K03686 molecular chaperone DnaJ | (RefSeq) chaperone protein dnaJ GFA2, mitochondrial-like (A)	PREDICTED: protein FMP32, mitochondrial-like [Solanum pennellii]	--	Uncharacterized membrane protein	GO:0016021,integral component of membrane
Actinidia00570	15.88	17.86	14.48	20.7	21.96	18.59	16.48	22.05	16.33	26.23	27.96	20.24	K01062 platelet-activating factor acetylhydrolase [EC:3.1.1.47] | (RefSeq) hypothetical protein (A)	zinc finger ccch domain-containing protein 19 [Quercus suber]	RecName: Full=Zinc finger CCCH domain-containing protein 19; Short=AtC3H19; AltName: Full=Protein Needed for RDR2-independent DNA methylation;	RNA polymerase I transcription factor UAF	GO:0005829,cytosol; GO:0005634,nucleus; GO:0003677,DNA binding; GO:0042393,histone binding; GO:0046872,metal ion binding; GO:0032776,DNA methylation on cytosine; GO:0031047,gene silencing by RNA; GO:0010964,regulation of chromatin silencing by small RNA; GO:0006351,transcription, DNA-templated
Actinidia00571	7.77	6.06	7.68	5.84	3.48	7.67	8.19	5.21	6.94	7.02	5.75	7.08	K09250 cellular nucleic acid-binding protein | (RefSeq) zinc finger protein GIS2-like (A)	PREDICTED: zinc finger protein GIS2-like [Ipomoea nil]	RecName: Full=Cold shock protein 1; Short=AtCSP1; AltName: Full=Cold shock domain-containing protein 1;	E3 ubiquitin ligase interacting with arginine methyltransferase	GO:0005737,cytoplasm; GO:0005634,nucleus; GO:0003690,double-stranded DNA binding; GO:0003729,mRNA binding; GO:0003723,RNA binding; GO:0003697,single-stranded DNA binding; GO:0008270,zinc ion binding; GO:0009631,cold acclimation; GO:0032508,DNA duplex unwinding; GO:0006355,regulation of transcription, DNA-templated; GO:0009409,response to cold; GO:0009651,response to salt stress; GO:0009414,respon…
Actinidia00572	10.05	19.08	20.42	11.71	8.09	11.15	7.13	5.37	8.74	4.74	5.11	7.9	K13941 2-amino-4-hydroxy-6-hydroxymethyldihydropteridine diphosphokinase / dihydropteroate synthase [EC:2.7.6.3 2.5.1.15] | (RefSeq) hypothetical protein (A)	unnamed protein product, partial [Vitis vinifera]	RecName: Full=Folate synthesis bifunctional protein, mitochondrial {ECO:0000303|PubMed:9118956}; Includes: RecName: Full=6-hydroxymethyl-7,8-dihydropterin pyrophosphokinase {ECO:0000303|PubMed:9118956}; Short=HPPK {ECO:0000303|PubMed:9118956}; EC=2.7.6.3 {ECO:0000269|PubMed:9118956}; AltName: Full=2-amino-4-hydroxy-6-hydroxymethyldihydropteridine diphosphokinase; AltName: Full=7,8-dihydro-6-hydro…	Dihydropteroate synthase/7,8-dihydro-6-hydroxymethylpterin-pyrophosphokinase/Dihydroneopterin aldolase	GO:0005739,mitochondrion; GO:0003848,2-amino-4-hydroxy-6-hydroxymethyldihydropteridine diphosphokinase activity; GO:0005524,ATP binding; GO:0004156,dihydropteroate synthase activity; GO:0016301,kinase activity; GO:0000287,magnesium ion binding; GO:0046656,folic acid biosynthetic process; GO:0046654,tetrahydrofolate biosynthetic process
Actinidia00574	0.04	0	0	0	0	0.08	0	0	0	0	0	0	K01179 endoglucanase [EC:3.2.1.4] | (RefSeq) endoglucanase 24 (A)	endoglucanase 24 [Sesamum indicum]	RecName: Full=Endoglucanase 24; EC=3.2.1.4; AltName: Full=Endo-1,4-beta glucanase 24; Flags: Precursor;	--	GO:0005576,extracellular region; GO:0008810,cellulase activity; GO:0071555,cell wall organization; GO:0030245,cellulose catabolic process
Actinidia00575	47.48	48.08	40.26	54.76	59.49	45.74	44.24	41.59	54.57	39.62	38.38	43.12	K14016 ubiquitin fusion degradation protein 1 | (RefSeq) ubiquitin fusion degradation protein 1 homolog isoform X1 (A)	PREDICTED: ubiquitin fusion degradation protein 1 homolog isoform X2 [Populus euphratica]	--	Ubiquitin fusion-degradation protein	GO:0006511,ubiquitin-dependent protein catabolic process
Actinidia00576	12.27	15.83	30.92	19.09	21.53	16.67	26.21	36.66	11.34	30.06	42.57	36.65	K01583 arginine decarboxylase [EC:4.1.1.19] | (RefSeq) arginine decarboxylase-like (A)	arginine decarboxylase [Camellia sinensis]	RecName: Full=Arginine decarboxylase; Short=ADC; Short=ARGDC; EC=4.1.1.19;	--	GO:0008792,arginine decarboxylase activity; GO:0006527,arginine catabolic process; GO:0009446,putrescine biosynthetic process; GO:0008295,spermidine biosynthetic process
Actinidia00577	0.71	0.6	0.65	1.21	0.66	0.62	0.4	0.41	0.42	0.22	0.76	0.99	K12345 3-oxo-5-alpha-steroid 4-dehydrogenase 3 / polyprenol reductase [EC:1.3.1.22 1.3.1.94] | (RefSeq) polyprenol reductase 2-like isoform X1 (A)	PREDICTED: polyprenol reductase 2 isoform X4 [Phoenix dactylifera]	RecName: Full=Polyprenol reductase 2 {ECO:0000303|PubMed:26628744}; EC=1.3.1.94 {ECO:0000269|PubMed:26628744};	Predicted steroid reductase	GO:0005783,endoplasmic reticulum; GO:0005789,endoplasmic reticulum membrane; GO:0005794,Golgi apparatus; GO:0016021,integral component of membrane; GO:0102389,polyprenol reductase activity; GO:0006629,lipid metabolic process; GO:0006487,protein N-linked glycosylation
Actinidia00578	4.02	6.6	5.46	4.66	3.43	4.88	3.35	3.12	3.66	3.47	2.84	3.03	--	--	--	--	--
Actinidia00580	37.27	29.8	37.01	31.21	38.47	26.13	28.12	33.95	20.05	30.63	23.2	20.94	K00764 amidophosphoribosyltransferase [EC:2.4.2.14] | (RefSeq) amidophosphoribosyltransferase, chloroplastic-like (A)	hypothetical protein MIMGU_mgv1a004705mg [Erythranthe guttata]	RecName: Full=Amidophosphoribosyltransferase 1, chloroplastic; Short=AtATase1; Short=PRPP1; EC=2.4.2.14; AltName: Full=Glutamine phosphoribosylpyrophosphate amidotransferase 1; Short=AtGPRAT1; Flags: Precursor;	Glutamine phosphoribosylpyrophosphate amidotransferase	GO:0005618,cell wall; GO:0009570,chloroplast stroma; GO:0005829,cytosol; GO:0009536,plastid; GO:0009532,plastid stroma; GO:0004044,amidophosphoribosyltransferase activity; GO:0051536,iron-sulfur cluster binding; GO:0046872,metal ion binding; GO:0006189,'de novo' IMP biosynthetic process; GO:0006541,glutamine metabolic process; GO:0009116,nucleoside metabolic process; GO:0009113,purine nucleobase …
Actinidia00581	7.74	11.22	7.49	4.88	7.96	2.42	2.83	4.89	6.8	4.93	5.37	5.99	--	--	--	--	--
Actinidia00582	6.61	4.08	6.48	0	0.47	0.69	1.5	1.36	0.9	0.92	1.6	0.33	--	--	--	--	--
Actinidia00583	1.34	0.85	1.41	0.19	0.07	0.21	0.1	0	0.05	0	0	0.05	--	--	--	--	--
Actinidia00584	7.27	19.63	9.14	1.79	1.09	2.26	0.22	0	0	0.48	0	0.43	--	hypothetical protein POPTR_0009s13060g [Populus trichocarpa]	--	--	GO:0005509,calcium ion binding
Actinidia00585	7.57	9.57	12.42	0.87	1.29	0.3	0.19	0.68	0	0.1	0.33	0.38	--	PREDICTED: uncharacterized protein LOC107008568 isoform X2 [Solanum pennellii]	--	--	GO:0005509,calcium ion binding
Actinidia00586	10.08	10.36	8.5	6.06	10.07	5.33	6.24	6.74	7.07	6.07	7.9	6.89	K01244 5'-methylthioadenosine nucleosidase [EC:3.2.2.16] | (RefSeq) 5'-methylthioadenosine/S-adenosylhomocysteine nucleosidase 1 isoform X1 (A)	PNP_UDP_1 domain-containing protein [Cephalotus follicularis]	RecName: Full=5'-methylthioadenosine/S-adenosylhomocysteine nucleosidase 1; Short=AtMTN1; EC=3.2.2.9; AltName: Full=5'-methylthioadenosine nucleosidase; Short=MTA nucleosidase; AltName: Full=MTA/SAH nucleosidase 1; Short=AtMTAN1; AltName: Full=S-adenosylhomocysteine nucleosidase; Short=AdoHcy nucleosidase; Short=SAH nucleosidase; Short=SRH nucleosidase;	--	GO:0005829,cytosol; GO:0005886,plasma membrane; GO:0008782,adenosylhomocysteine nucleosidase activity; GO:0008930,methylthioadenosine nucleosidase activity; GO:0019509,L-methionine salvage from methylthioadenosine; GO:0009116,nucleoside metabolic process; GO:0010087,phloem or xylem histogenesis; GO:0000003,reproduction
Actinidia00587	0.33	2.24	2.08	1.11	1.51	1.26	2.13	1.25	0.55	0.67	0.53	0.91	--	--	--	--	--
Actinidia00588	0	0.93	0.31	0.86	0.22	0.65	0.32	0.06	0.11	0.07	0	0	K00660 chalcone synthase [EC:2.3.1.74] | (RefSeq) chalcone synthase 2-like (A)	PREDICTED: type III polyketide synthase B [Citrus sinensis]	RecName: Full=Type III polyketide synthase B {ECO:0000303|PubMed:19043200}; Short=PKS-B; EC=2.3.1.- {ECO:0000305|PubMed:19043200}; AltName: Full=Hydroxyalkyl alpha-pyrone synthase PKS-B {ECO:0000303|PubMed:21193570}; AltName: Full=Protein LESS ADHESIVE POLLEN 5 {ECO:0000303|PubMed:20442277};	--	GO:0005783,endoplasmic reticulum; GO:0090439,tetraketide alpha-pyrone synthase activity; GO:0009813,flavonoid biosynthetic process; GO:0010584,pollen exine formation; GO:0030639,polyketide biosynthetic process; GO:0080110,sporopollenin biosynthetic process
Actinidia00589	0.51	0.97	7.48	0	0.17	4.76	0	0	10.39	0.52	0	6.92	K03860 phosphatidylinositol N-acetylglucosaminyltransferase subunit Q | (RefSeq) N-acetylglucosaminyl-phosphatidylinositol biosynthetic protein gpi1-like (A)	snakin-2-like [Olea europaea var. sylvestris]	RecName: Full=Snakin-2; Flags: Precursor;	--	GO:0005618,cell wall; GO:0005576,extracellular region; GO:0006952,defense response
Actinidia00590	22.9	40.18	26.96	23.15	31.42	24.98	33.94	28.95	28.06	30.12	28.51	28.39	K10949 ER lumen protein retaining receptor | (RefSeq) putative ER lumen protein-retaining receptor C28H8.4 (A)	PREDICTED: putative ER lumen protein-retaining receptor C28H8.4, partial [Pyrus x bretschneideri]	--	ER lumen protein retaining receptor	GO:0005783,endoplasmic reticulum; GO:0016021,integral component of membrane; GO:0046923,ER retention sequence binding; GO:0006621,protein retention in ER lumen
Actinidia00591	0	0	0	0	0.42	0	0	0	0	0	0	0	--	--	--	--	--
Actinidia00592	23.49	50.98	39.05	51.84	110.21	48.91	37.68	64.35	41.87	43.99	70.55	42.11	K03884 NADH-ubiquinone oxidoreductase chain 6 [EC:7.1.1.2] | (RefSeq) uncharacterized protein LOC109243048 (A)	hypothetical protein CRG98_000950 [Punica granatum]	RecName: Full=Probable alkaline/neutral invertase B {ECO:0000305}; Short=A/N-INVB {ECO:0000303|PubMed:21441406}; EC=3.2.1.26 {ECO:0000250|UniProtKB:Q9FXA8};	--	GO:0005829,cytosol; GO:0033926,glycopeptide alpha-N-acetylgalactosaminidase activity; GO:0004575,sucrose alpha-glucosidase activity; GO:0005975,carbohydrate metabolic process
Actinidia00593	20.41	40.92	31.53	56.9	93.67	51.93	30.15	61.02	37.2	38.94	61.25	40.04	--	Glyco_hydro_100 domain-containing protein [Cephalotus follicularis]	RecName: Full=Probable alkaline/neutral invertase B {ECO:0000305}; Short=A/N-INVB {ECO:0000303|PubMed:21441406}; EC=3.2.1.26 {ECO:0000250|UniProtKB:Q9FXA8};	--	GO:0005829,cytosol; GO:0033926,glycopeptide alpha-N-acetylgalactosaminidase activity; GO:0004575,sucrose alpha-glucosidase activity; GO:0005975,carbohydrate metabolic process
Actinidia00594	0	0	0	0	0	0.76	0.19	0	0	0	0	0	--	hypothetical protein A4A49_16520 [Nicotiana attenuata]	--	--	GO:0016021,integral component of membrane
Actinidia00595	17.97	18.49	17.25	23.23	17.6	22.35	18.63	22.78	10.59	17.85	26.86	17.59	K13119 protein FAM50 | (RefSeq) protein XAP5 CIRCADIAN TIMEKEEPER (A)	unknown, partial [Medicago truncatula]	RecName: Full=Protein XAP5 CIRCADIAN TIMEKEEPER;	Uncharacterized conserved protein XAP-5	GO:0005634,nucleus; GO:0048511,rhythmic process
Actinidia00596	36.89	45.68	39.36	17.93	19.12	17.91	13.11	16.16	21.89	18.72	13.54	20.96	K13249 translocon-associated protein subunit alpha | (RefSeq) translocon-associated protein subunit alpha-like (A)	translocon-associated protein subunit alpha [Quercus suber]	RecName: Full=Translocon-associated protein subunit alpha; Short=TRAP-alpha; AltName: Full=Signal sequence receptor subunit alpha; Short=SSR-alpha; Flags: Precursor;	Translocon-associated complex TRAP, alpha subunit	GO:0009535,chloroplast thylakoid membrane; GO:0005783,endoplasmic reticulum; GO:0005789,endoplasmic reticulum membrane; GO:0005794,Golgi apparatus; GO:0016021,integral component of membrane; GO:0005886,plasma membrane; GO:0005774,vacuolar membrane; GO:0005773,vacuole; GO:0006613,cotranslational protein targeting to membrane
Actinidia00597	0.2	0	0.06	0	0	0.09	0.09	0	0.08	0	0.05	0	--	PREDICTED: proline-rich protein 4-like isoform X3 [Lupinus angustifolius]	RecName: Full=Proline-rich protein 4; Short=AtPRP4; Flags: Precursor;	--	GO:0005618,cell wall; GO:0005576,extracellular region
Actinidia00598	505.07	390.05	367.08	394.06	378.97	473.71	475.41	443.39	351.28	424.43	376.99	369.99	--	unknown [Glycine max]	--	--	--
Actinidia00599	13.45	17.4	14.14	15.6	22.9	26.47	32.11	30.57	7.53	26.89	26.16	25.61	--	unknown, partial [Medicago truncatula]	--	--	GO:0003743,translation initiation factor activity
Actinidia00600	0	0	0	0	0	0	0	0.19	0	0	0	0	--	hypothetical protein glysoja_013691 [Glycine soja]	--	--	--
Actinidia00601	0	0	0.28	0	0	0	0	0	0	0.05	0.08	0.05	K01426 amidase [EC:3.5.1.4] | (RefSeq) probable amidase At4g34880 (A)	unnamed protein product [Coffea canephora]	RecName: Full=Probable amidase At4g34880 {ECO:0000305}; EC=3.5.1.4 {ECO:0000250|UniProtKB:Q9FR37};	Amidases	GO:0004040,amidase activity
Actinidia00604	0	0	0	0.26	0.37	0.15	0.02	0.06	0.1	0.04	0.22	0.21	K25075 pterocarpan synthase [EC:4.2.1.139] | (RefSeq) dirigent protein 2-like (A)	PREDICTED: translocase of chloroplast 120, chloroplastic-like isoform X1 [Glycine max]	RecName: Full=Translocase of chloroplast 132, chloroplastic; Short=AtToc132; EC=3.6.5.-; AltName: Full=132 kDa chloroplast outer envelope protein;	--	GO:0009707,chloroplast outer membrane; GO:0016021,integral component of membrane; GO:0016020,membrane; GO:0009536,plastid; GO:0051117,ATPase binding; GO:0051087,chaperone binding; GO:0005525,GTP binding; GO:0016817,hydrolase activity, acting on acid anhydrides; GO:0046872,metal ion binding; GO:0004888,transmembrane signaling receptor activity; GO:0015031,protein transport
Actinidia00605	9.5	14.29	8.6	11.73	11.82	8.16	11.01	9.72	8.69	6	9.47	11.66	--	hypothetical protein CFP56_57317 [Quercus suber]	--	--	--
Actinidia00606	0.52	1.18	1.02	1.76	1.14	1.08	0.64	0.82	1.31	1.33	1.76	0.56	K22262 WD repeat and FYVE domain-containing protein 3 | (RefSeq) protein SPIRRIG (A)	PREDICTED: pentatricopeptide repeat-containing protein At2g21090 [Vitis vinifera]	RecName: Full=Pentatricopeptide repeat-containing protein At2g21090;	FOG: PPR repeat	GO:0043231,intracellular membrane-bounded organelle; GO:0004519,endonuclease activity; GO:0003723,RNA binding; GO:0009451,RNA modification
Actinidia00607	3.39	3.65	6.59	0.98	0.82	2.54	1	1.26	11.5	1.27	0.67	7.48	--	PREDICTED: PI-PLC X-box domain-containing protein DDB_G0293730 [Ricinus communis]	--	Glycosylphosphatidylinositol-specific phospholipase C	GO:0008081,phosphoric diester hydrolase activity; GO:0006629,lipid metabolic process
Actinidia00608	12.05	7.42	9	12.6	8.46	11.51	9.54	7.65	10.5	13.21	10.58	9.82	K06970 23S rRNA (adenine1618-N6)-methyltransferase [EC:2.1.1.181] | (RefSeq) U6 small nuclear RNA (adenine-(43)-N(6))-methyltransferase isoform X1 (A)	U6 small nuclear RNA (adenine-(43)-N(6))-methyltransferase isoform X2 [Durio zibethinus]	--	Predicted DNA methylase	--
Actinidia00609	43.09	33.82	47.07	59.9	56.58	107.52	112.31	88.89	46.67	129.26	94.88	102.54	K09250 cellular nucleic acid-binding protein | (RefSeq) cold shock domain-containing protein 3-like (A)	Glycine-rich protein 2b [Morus notabilis]	RecName: Full=Cold shock domain-containing protein 4; Short=AtCSP4; AltName: Full=Glycine-rich protein 2b; Short=AtGRP2b;	Predicted RNA-binding protein containing PIN domain and invovled in translation or RNA processing	GO:0005829,cytosol; GO:0005730,nucleolus; GO:0005634,nucleus; GO:0003677,DNA binding; GO:0003729,mRNA binding; GO:0008270,zinc ion binding; GO:0009793,embryo development ending in seed dormancy; GO:0010154,fruit development; GO:0006355,regulation of transcription, DNA-templated; GO:0009409,response to cold
Actinidia00612	1.39	0.49	0.85	2.39	1.18	1.29	2.68	1.37	2.42	2.08	2.42	4.67	K12173 BRCA1-A complex subunit BRE | (RefSeq) BRISC and BRCA1-A complex member 2 (A)	unnamed protein product [Coffea canephora]	RecName: Full=Thaumatin-like protein 1 {ECO:0000303|PubMed:15988566}; Short=AtTLP1 {ECO:0000303|PubMed:15988566}; Flags: Precursor;	--	GO:0009682,induced systemic resistance; GO:0009617,response to bacterium; GO:0009723,response to ethylene
Actinidia00613	51.9	72.44	30.35	61.53	57.1	26.31	65.18	51.26	59.66	89.23	71.18	68.22	K01181 endo-1,4-beta-xylanase [EC:3.2.1.8] | (RefSeq) probable endo-1,4-beta-xylanase C (A)	PREDICTED: probable endo-1,4-beta-xylanase C [Prunus mume]	--	--	GO:0004553,hydrolase activity, hydrolyzing O-glycosyl compounds; GO:0005975,carbohydrate metabolic process
Actinidia00614	2.45	5.58	1.48	1.73	2.07	2.09	1.14	0.91	3.55	1.67	2.88	1.76	K01802 peptidylprolyl isomerase [EC:5.2.1.8] | (RefSeq) CYN20-1; peptidyl-prolyl cis-trans isomerase, cyclophilin-type (A)	peptidyl-prolyl cis-trans isomerase CYP21-1-like [Olea europaea var. sylvestris]	RecName: Full=Peptidyl-prolyl cis-trans isomerase CYP21-1; Short=PPIase CYP21-1; EC=5.2.1.8; AltName: Full=Cyclophilin of 21 kDa 1; AltName: Full=Cyclophilin-21-1; Flags: Precursor;	Cyclophilin type peptidyl-prolyl cis-trans isomerase	GO:0005783,endoplasmic reticulum; GO:0005768,endosome; GO:0005794,Golgi apparatus; GO:0005802,trans-Golgi network; GO:0003755,peptidyl-prolyl cis-trans isomerase activity; GO:0006457,protein folding
Actinidia00615	29.79	57.34	39.76	30.36	45.49	34.65	28.13	45.83	38.38	31.21	42.59	35.95	K05765 cofilin | (RefSeq) actin-depolymerizing factor 5-like (A)	hypothetical protein CUMW_093430 [Citrus unshiu]	RecName: Full=Actin-depolymerizing factor 5; Short=ADF-5; Short=AtADF5;	Choline transporter-like protein	GO:0015629,actin cytoskeleton; GO:0005737,cytoplasm; GO:0003779,actin binding; GO:0051017,actin filament bundle assembly; GO:0030042,actin filament depolymerization
Actinidia00616	0.91	0.67	0.88	0.51	0.78	0.55	1.16	0.61	0.79	0.9	0.69	0.93	K22262 WD repeat and FYVE domain-containing protein 3 | (RefSeq) protein SPIRRIG (A)	unnamed protein product, partial [Vitis vinifera]	RecName: Full=Pentatricopeptide repeat-containing protein At1g11290, chloroplastic {ECO:0000305}; AltName: Full=Protein CHLORORESPIRATORY REDUCTION 22 {ECO:0000303|PubMed:19182104}; Flags: Precursor;	FOG: PPR repeat	GO:0009507,chloroplast; GO:0004519,endonuclease activity; GO:0003723,RNA binding; GO:0008270,zinc ion binding; GO:0016556,mRNA modification; GO:0006397,mRNA processing
Actinidia00617	74.56	36.39	56.66	56.93	47.15	46.8	83.8	54.49	78.19	75.3	83.97	132.12	K19366 spartin | (RefSeq) protein EARLY-RESPONSIVE TO DEHYDRATION 7, chloroplastic-like (A)	senescence-related protein [Camellia sinensis]	RecName: Full=Protein EARLY-RESPONSIVE TO DEHYDRATION 7, chloroplastic {ECO:0000303|PubMed:8075396}; Flags: Precursor;	--	GO:0009507,chloroplast; GO:0005886,plasma membrane; GO:0007623,circadian rhythm; GO:0009737,response to abscisic acid; GO:0009409,response to cold; GO:0009644,response to high light intensity; GO:0009651,response to salt stress; GO:0009414,response to water deprivation
Actinidia00618	2.15	2.63	2.48	0	0	0.23	0	0	0.15	0	0	0	K09422 transcription factor MYB, plant | (RefSeq) myb-related protein 308-like (A)	myb domain protein 4a [Camellia sinensis]	RecName: Full=Myb-related protein 308;	Transcription factor, Myb superfamily	GO:0005634,nucleus; GO:0003677,DNA binding; GO:0006355,regulation of transcription, DNA-templated; GO:0006351,transcription, DNA-templated
Actinidia00619	0.14	0	0.29	0.15	0.24	0.26	0.13	0	0	0.14	0.11	0.13	K12309 beta-galactosidase [EC:3.2.1.23] | (RefSeq) BGAL2; beta-galactosidase 2 (A)	beta-galactosidase 13-like [Manihot esculenta]	RecName: Full=Beta-galactosidase 13; Short=Lactase 13; EC=3.2.1.23; Flags: Precursor;	Beta-galactosidase	GO:0048046,apoplast; GO:0005618,cell wall; GO:0005773,vacuole; GO:0004565,beta-galactosidase activity; GO:0030246,carbohydrate binding; GO:0005975,carbohydrate metabolic process
Actinidia00620	0.12	0	0.1	0.1	0	0.11	0.27	0	0.24	0	0.05	0.16	K10736 minichromosome maintenance protein 10 | (RefSeq) protein MCM10 homolog (A)	PREDICTED: protein MCM10 homolog [Juglans regia]	--	Protein required for S-phase initiation or completion	--
Actinidia00621	108.35	41.44	107.72	101.11	84.91	94.87	89.74	70.02	83.54	64.06	58.35	80.55	K04392 Ras-related C3 botulinum toxin substrate 1 | (RefSeq) rac-like GTP-binding protein RAC1 (A)	rac-like gtp-binding protein rac1 [Quercus suber]	RecName: Full=Rac-like GTP-binding protein 5; AltName: Full=GTPase protein RacD; AltName: Full=OsRac5; Flags: Precursor;	Ras-related small GTPase, Rho type	GO:0005737,cytoplasm; GO:0016020,membrane; GO:0005525,GTP binding; GO:0003924,GTPase activity; GO:0007264,small GTPase mediated signal transduction
Actinidia00622	46.86	23.82	49.19	51.98	45.31	48.96	39.65	35.81	47.33	30.09	35.42	47.25	K04392 Ras-related C3 botulinum toxin substrate 1 | (RefSeq) rac-like GTP-binding protein ARAC3 (A)	rac-like GTP-binding protein ARAC3 [Olea europaea var. sylvestris]	RecName: Full=Rac-like GTP-binding protein 5; AltName: Full=GTPase protein RacD; AltName: Full=OsRac5; Flags: Precursor;	Ras-related small GTPase, Rho type	GO:0005737,cytoplasm; GO:0016020,membrane; GO:0005525,GTP binding; GO:0003924,GTPase activity; GO:0007264,small GTPase mediated signal transduction
Actinidia00623	3.61	3.88	6.49	2.12	2.91	1.27	2.17	1.3	1.89	1.89	2.54	1.79	K19042 E3 ubiquitin-protein ligase BOI and related proteins [EC:2.3.2.27] | (RefSeq) BOI-related E3 ubiquitin-protein ligase 1-like (A)	PREDICTED: BOI-related E3 ubiquitin-protein ligase 1-like [Nicotiana tabacum]	RecName: Full=E3 ubiquitin-protein ligase BOI; EC=2.3.2.27 {ECO:0000269|PubMed:20921156}; AltName: Full=Inhibitor of apoptosis (IAP)-like protein; Short=AtILP; AltName: Full=Protein BOTRYTIS SUSCEPTIBLE 1 INTERACTOR; Short=AtBOI; AltName: Full=RING-type E3 ubiquitin transferase BOI {ECO:0000305};	Predicted E3 ubiquitin ligase	GO:0005634,nucleus; GO:0046872,metal ion binding; GO:0004842,ubiquitin-protein transferase activity; GO:0042742,defense response to bacterium; GO:0050832,defense response to fungus; GO:2000117,negative regulation of cysteine-type endopeptidase activity; GO:0043069,negative regulation of programmed cell death; GO:0043161,proteasome-mediated ubiquitin-dependent protein catabolic process; GO:0009739…
Actinidia00624	0.21	0	0.87	0	0	0	0	0	0	0.07	0.06	0.19	K00999 CDP-diacylglycerol--inositol 3-phosphatidyltransferase [EC:2.7.8.11] | (RefSeq) probable CDP-diacylglycerol--inositol 3-phosphatidyltransferase 2 (A)	probable CDP-diacylglycerol--inositol 3-phosphatidyltransferase 2 [Helianthus annuus]	RecName: Full=CDP-diacylglycerol--inositol 3-phosphatidyltransferase 1; EC=2.7.8.11; AltName: Full=Phosphatidylinositol synthase 1; Short=AtPIS1; Short=PI synthase 1; Short=PtdIns synthase 1;	Phosphatidylinositol synthase	GO:0005783,endoplasmic reticulum; GO:0005794,Golgi apparatus; GO:0016021,integral component of membrane; GO:0016020,membrane; GO:0003881,CDP-diacylglycerol-inositol 3-phosphatidyltransferase activity; GO:0046872,metal ion binding; GO:0008654,phospholipid biosynthetic process
Actinidia00625	20.08	23.8	21.68	12.92	15.42	15.26	12.82	17.62	9.69	15.63	18.36	16.27	K01534 Zn2+/Cd2+-exporting ATPase [EC:7.2.2.12 7.2.2.21] | (RefSeq) p-type ATPase superfamily (A)	urease accessory protein ureh [Quercus suber]	--	--	GO:0016021,integral component of membrane
Actinidia00626	112.28	15.6	86.39	117.01	55.28	187.89	330.66	194.03	284.43	194.77	129.67	199.33	K09872 aquaporin PIP | (RefSeq) PIP2;2; aquaporin PIP2;2 (A)	Aquaporin PIP2-2 [Zea mays]	RecName: Full=Probable aquaporin PIP2-8; AltName: Full=Plasma membrane intrinsic protein 2-8; Short=AtPIP2;8; AltName: Full=Plasma membrane intrinsic protein 3b; Short=PIP3b;	Aquaporin (major intrinsic protein family)	GO:0005887,integral component of plasma membrane; GO:0016020,membrane; GO:0015250,water channel activity; GO:0034220,ion transmembrane transport; GO:0009737,response to abscisic acid
Actinidia00627	3.06	2.67	1.8	4.79	1.41	3.53	1.42	1.46	7.99	1.72	1.74	3.25	K12868 pre-mRNA-splicing factor SYF2 | (RefSeq) pre-mRNA-splicing factor syf2 (A)	hypothetical protein CRG98_027147 [Punica granatum]	--	Cyclin D-interacting protein GCIP	--
Actinidia00628	15.39	15.05	13.87	8.6	8.67	10.74	6.94	8.54	10.63	13.52	11.65	12.5	K20301 trafficking protein particle complex subunit 2 | (RefSeq) trafficking protein particle complex subunit 2-like protein (A)	PREDICTED: trafficking protein particle complex subunit 2-like protein [Vitis vinifera]	--	Uncharacterized conserved protein	GO:0005737,cytoplasm; GO:0030008,TRAPP complex; GO:0006888,ER to Golgi vesicle-mediated transport
Actinidia00629	6.21	6.29	5.45	2.87	5.47	4.34	2.8	4.12	3.81	3.37	4.75	3.39	K03033 26S proteasome regulatory subunit N3 | (RefSeq) probable 26S proteasome non-ATPase regulatory subunit 3 (A)	PREDICTED: probable 26S proteasome non-ATPase regulatory subunit 3 [Nelumbo nucifera]	RecName: Full=Probable 26S proteasome non-ATPase regulatory subunit 3; Short=26S proteasome subunit S3; AltName: Full=26S proteasome regulatory subunit RPN3; AltName: Full=Nuclear antigen 21D7;	26S proteasome regulatory complex, subunit RPN3/PSMD3	GO:0005634,nucleus; GO:0000502,proteasome complex; GO:0030234,enzyme regulator activity; GO:0042176,regulation of protein catabolic process
Actinidia00630	0.88	1.47	0	0.45	0.7	0.17	0.82	1.17	1.63	0.54	0.57	0.98	--	--	--	--	--
Actinidia00631	7.98	10.52	9.48	10.82	4.46	9.38	7.93	5.74	10.47	3.82	2.89	4.75	K13091 RNA-binding protein 23/39 | (RefSeq) RNA-binding protein 39-like (A)	PREDICTED: RNA-binding protein 39-like [Malus domestica]	--	Transcriptional coactivator CAPER (RRM superfamily)	--
Actinidia00632	19.36	15.63	24.15	30.16	18.51	26.79	45.1	30.79	13.44	28.23	24.64	47.72	K13091 RNA-binding protein 23/39 | (RefSeq) RNA-binding protein 39-like isoform X1 (A)	hypothetical protein DCAR_003181 [Daucus carota subsp. sativus]	--	--	GO:0005634,nucleus; GO:0003723,RNA binding; GO:0006397,mRNA processing
Actinidia00633	0	0	0	0	0	0.22	0	0	0.19	0	0	0.21	--	--	--	--	--
Actinidia00634	7.24	7.75	5.75	6.81	7.68	6.1	12.49	9.02	4.97	11.54	12.16	4.79	K13413 mitogen-activated protein kinase kinase 4/5 [EC:2.7.12.2] | (RefSeq) mitogen-activated protein kinase kinase 5-like (A)	mitogen-activated protein kinase kinase 5 [Petroselinum crispum]	RecName: Full=Mitogen-activated protein kinase kinase 4; Short=AtMKK4; Short=MAP kinase kinase 4; EC=2.7.12.2;	Mitogen-activated protein kinase kinase (MAP2K)	GO:0009570,chloroplast stroma; GO:0005737,cytoplasm; GO:0005634,nucleus; GO:0005524,ATP binding; GO:0004674,protein serine/threonine kinase activity; GO:0009814,defense response, incompatible interaction; GO:0010227,floral organ abscission; GO:0010229,inflorescence development; GO:0009626,plant-type hypersensitive response; GO:0007346,regulation of mitotic cell cycle; GO:0031098,stress-activated …
Actinidia00635	19.31	24.64	20.16	15.53	16.88	66.41	37.2	27.74	48.29	38.89	26.94	22.66	K02135 F-type H+-transporting ATPase subunit epsilon | (RefSeq) ATP synthase subunit epsilon, mitochondrial (A)	PREDICTED: ATP synthase subunit epsilon, mitochondrial [Ricinus communis]	RecName: Full=ATP synthase subunit epsilon, mitochondrial; Short=ATPase subunit epsilon;	Mitochondrial F1F0-ATP synthase, subunit epsilon/ATP15	GO:0005743,mitochondrial inner membrane; GO:0005753,mitochondrial proton-transporting ATP synthase complex; GO:0000275,mitochondrial proton-transporting ATP synthase complex, catalytic core F(1); GO:0005739,mitochondrion; GO:0046933,proton-transporting ATP synthase activity, rotational mechanism; GO:0015986,ATP synthesis coupled proton transport
Actinidia00636	0.2	0	0.57	0.26	0.37	0.58	0.24	0.08	1.43	0.07	0.12	0.26	K20887 xyloglucan glycosyltransferase 4 [EC:2.4.1.-] | (RefSeq) xyloglucan glycosyltransferase 4-like (A)	PREDICTED: probable xyloglucan glycosyltransferase 5 [Vitis vinifera]	RecName: Full=Probable xyloglucan glycosyltransferase 5; EC=2.4.1.-; AltName: Full=Cellulose synthase-like protein C5; Short=AtCslC5;	--	GO:0000139,Golgi membrane; GO:0016021,integral component of membrane; GO:0005634,nucleus; GO:0016757,transferase activity, transferring glycosyl groups; GO:0071555,cell wall organization
Actinidia00637	8.81	4.66	5.41	9.47	6.99	7.51	6.21	4.89	6.72	7.61	4.31	6.93	--	glutamyl-trna reductase-binding protein, chloroplastic [Quercus suber]	RecName: Full=Glutamyl-tRNA reductase-binding protein, chloroplastic {ECO:0000303|PubMed:22180625}; Short=AtGluTRBP {ECO:0000303|PubMed:22180625}; Short=GluTR-binding protein {ECO:0000303|PubMed:22180625}; AltName: Full=Protein PROTON GRADIENT REGULATION 7 {ECO:0000303|PubMed:20657737}; Flags: Precursor;	--	GO:0009507,chloroplast; GO:0009570,chloroplast stroma; GO:0009534,chloroplast thylakoid; GO:0043234,NA; GO:0048037,cofactor binding; GO:0043495,protein membrane anchor; GO:0015995,chlorophyll biosynthetic process; GO:0006783,heme biosynthetic process; GO:0009767,photosynthetic electron transport chain; GO:0070455,positive regulation of heme biosynthetic process; GO:0009791,post-embryonic developm…
Actinidia00638	0.16	0.24	0	0.14	0.42	0.31	0	0.15	0	0	0.26	0	--	--	--	--	--
Actinidia00639	57.9	75.43	63.29	47.08	51.28	49.87	51.35	48.29	65.53	49.48	44.78	66.57	K02937 large subunit ribosomal protein L7e | (RefSeq) 60S ribosomal protein L7-2 (A)	unnamed protein product [Coffea canephora]	RecName: Full=Protein MANNAN SYNTHESIS-RELATED 1 {ECO:0000303|PubMed:22966747}; Short=AtMSR1 {ECO:0000303|PubMed:22966747}; EC=2.4.1.- {ECO:0000305}; AltName: Full=O-fucosyltransferase 25 {ECO:0000305}; Short=O-FucT-25 {ECO:0000305}; AltName: Full=O-fucosyltransferase family protein {ECO:0000312|EMBL:ARJ31429.1};	--	GO:0005768,endosome; GO:0005794,Golgi apparatus; GO:0000139,Golgi membrane; GO:0016021,integral component of membrane; GO:0005802,trans-Golgi network; GO:0051753,mannan synthase activity; GO:0016757,transferase activity, transferring glycosyl groups; GO:0052325,cell wall pectin biosynthetic process; GO:0006004,fucose metabolic process; GO:0010412,mannan metabolic process; GO:0097502,mannosylation
Actinidia00640	46.05	21.77	52.81	81.02	52.54	57.86	53.34	41.89	40.59	55.9	33.81	32.18	K14696 solute carrier family 30 (zinc transporter), member 9 | (RefSeq) metal tolerance protein C4 isoform X1 (A)	metal tolerance protein C4 isoform X1 [Sesamum indicum]	RecName: Full=Metal tolerance protein C4; Short=AtMTPc4; AltName: Full=AtMTP7;	Membrane protein HUEL (cation efflux superfamily)	GO:0016021,integral component of membrane; GO:0005774,vacuolar membrane; GO:0008324,cation transmembrane transporter activity
Actinidia00641	42.79	34.9	40.34	88.74	64.01	56.24	38.24	40.76	51.92	46.42	36.61	29.32	K14696 solute carrier family 30 (zinc transporter), member 9 | (RefSeq) metal tolerance protein C4 (A)	hypothetical protein MANES_03G080500, partial [Manihot esculenta]	RecName: Full=Metal tolerance protein C4; Short=AtMTPc4; AltName: Full=AtMTP7;	Membrane protein HUEL (cation efflux superfamily)	GO:0016021,integral component of membrane; GO:0005774,vacuolar membrane; GO:0008324,cation transmembrane transporter activity
Actinidia00642	8.44	15.56	8.85	5.36	7.5	5.73	4.88	5.85	5.95	4.57	6.07	5.52	K01230 mannosyl-oligosaccharide alpha-1,2-mannosidase [EC:3.2.1.113] | (RefSeq) mannosyl-oligosaccharide 1,2-alpha-mannosidase MNS1 (A)	PREDICTED: mannosyl-oligosaccharide 1,2-alpha-mannosidase MNS1 [Vitis vinifera]	RecName: Full=Mannosyl-oligosaccharide 1,2-alpha-mannosidase MNS1; Short=AtMANIb; EC=3.2.1.113 {ECO:0000269|PubMed:19914916}; AltName: Full=Alpha-mannosidase IB;	Mannosyl-oligosaccharide alpha-1,2-mannosidase and related glycosyl hydrolases	GO:0005783,endoplasmic reticulum; GO:0005768,endosome; GO:0005794,Golgi apparatus; GO:0000139,Golgi membrane; GO:0016021,integral component of membrane; GO:0005802,trans-Golgi network; GO:0004559,alpha-mannosidase activity; GO:0005509,calcium ion binding; GO:0004571,mannosyl-oligosaccharide 1,2-alpha-mannosidase activity; GO:0006491,N-glycan processing; GO:0006486,protein glycosylation
Actinidia00643	0	0.06	0.23	0.29	0	0	0	0.24	0.14	0	0.07	0	K21444 poly(rC)-binding protein 3/4 | (RefSeq) KH domain-containing protein HEN4 isoform X1 (A)	PREDICTED: GATA transcription factor 28 [Ziziphus jujuba]	RecName: Full=GATA transcription factor 28; AltName: Full=Protein TIFY 2A; AltName: Full=ZIM-like 2 protein;	GATA-4/5/6 transcription factors	GO:0005634,nucleus; GO:0005667,transcription factor complex; GO:0003682,chromatin binding; GO:0000977,RNA polymerase II regulatory region sequence-specific DNA binding; GO:0001085,RNA polymerase II transcription factor binding; GO:0043565,sequence-specific DNA binding; GO:0001228,DNA-binding transcription activator activity, RNA polymerase II-specific; GO:0008270,zinc ion binding; GO:0030154,cell…
Actinidia00644	50.88	43.7	48.44	46.43	53.71	51.2	68.81	58.18	51.97	66.19	62.75	60.02	--	PREDICTED: uncharacterized protein LOC104609040 [Nelumbo nucifera]	--	--	--
Actinidia00645	10.4	15.02	9.42	7.24	8.1	4.42	5.82	5.48	9.32	5.38	6.81	6.19	K10661 E3 ubiquitin-protein ligase MARCH6 [EC:2.3.2.27] | (RefSeq) probable E3 ubiquitin ligase SUD1 isoform X1 (A)	PREDICTED: E3 ubiquitin-protein ligase MARCH1 [Vitis vinifera]	--	Protein involved in mRNA turnover and stability	GO:0016021,integral component of membrane; GO:0008270,zinc ion binding
Actinidia00646	14.76	10.78	18.8	3.17	1.62	3.08	1.67	0.59	2	1.92	1.42	2.11	K00213 7-dehydrocholesterol reductase [EC:1.3.1.21] | (RefSeq) 7-dehydrocholesterol reductase (A)	7-dehydrocholesterol reductase [Jatropha curcas]	RecName: Full=7-dehydrocholesterol reductase; Short=7-DHC reductase; EC=1.3.1.21; AltName: Full=Protein DWARF 5; AltName: Full=Sterol Delta(7)-reductase;	Sterol reductase/lamin B receptor	GO:0005789,endoplasmic reticulum membrane; GO:0005794,Golgi apparatus; GO:0016021,integral component of membrane; GO:0005886,plasma membrane; GO:0047598,7-dehydrocholesterol reductase activity; GO:0009918,sterol delta7 reductase activity; GO:0016132,brassinosteroid biosynthetic process; GO:0006695,cholesterol biosynthetic process
Actinidia00647	12.06	10.78	10.59	8.19	7.37	14.7	10.72	8.42	12.27	13.68	10.21	12.67	K20723 reticulon-3 | (RefSeq) reticulon-like protein B12 (A)	Reticulon-like protein B22 [Capsicum baccatum]	RecName: Full=Reticulon-like protein B22; Short=AtRTNLB22;	FOG: PPR repeat	GO:0005789,endoplasmic reticulum membrane; GO:0016021,integral component of membrane
Actinidia00648	11.68	18.11	11.92	12.39	15.09	9.64	6.5	10.09	13.54	8.76	11.18	9.78	K04498 E1A/CREB-binding protein [EC:2.3.1.48] | (RefSeq) histone acetyltransferase HAC1 (A)	PREDICTED: histone acetyltransferase HAC1 [Vitis vinifera]	RecName: Full=Histone acetyltransferase HAC1; EC=2.3.1.48 {ECO:0000269|PubMed:11160878};	CREB binding protein/P300 and related TAZ Zn-finger proteins	GO:0005634,nucleus; GO:0004402,histone acetyltransferase activity; GO:0003712,transcription coregulator activity; GO:0008270,zinc ion binding; GO:0006355,regulation of transcription, DNA-templated; GO:0006351,transcription, DNA-templated
Actinidia00649	14.88	16.87	15.61	9.73	13.64	13.81	5.35	12.93	11.89	9.36	13.19	15.19	--	--	--	--	--
Actinidia00650	21.34	21.18	24.25	21.06	19.02	17.9	18.38	15.8	23.2	19	13.77	18.5	--	uncharacterized protein LOC105160827 [Sesamum indicum]	RecName: Full=Protein PLANT CADMIUM RESISTANCE 10; Short=AtPCR10;	--	GO:0016021,integral component of membrane
Actinidia00651	6.85	4.42	7.02	7.57	5.71	7.88	3.19	2.7	4.65	4.27	4.13	5.64	K17292 tubulin-specific chaperone A | (RefSeq) tubulin-folding cofactor A-like (A)	hypothetical protein POPTR_0010s18960g [Populus trichocarpa]	--	--	--
Actinidia00652	1.44	0.27	0.85	2.38	1.57	2.22	1.55	0.76	0.97	1.63	1	1	K07213 copper chaperone | (RefSeq) copper transport protein ATX1-like (A)	copper transport protein CCH [Manihot esculenta]	RecName: Full=Heavy metal-associated isoprenylated plant protein 45 {ECO:0000303|PubMed:21072340, ECO:0000303|PubMed:23368984}; Short=AtHIP45 {ECO:0000303|PubMed:21072340, ECO:0000303|PubMed:23368984}; Flags: Precursor;	Copper chaperone	GO:0005737,cytoplasm; GO:0046914,transition metal ion binding; GO:0046916,cellular transition metal ion homeostasis; GO:0030001,metal ion transport
Actinidia00653	32.83	16.03	28.08	31.13	15.15	16.57	29.98	17.53	16.02	20.46	15.53	16.33	K15227 arogenate dehydrogenase (NADP+), plant [EC:1.3.1.78] | (RefSeq) arogenate dehydrogenase 1, chloroplastic (A)	PREDICTED: arogenate dehydrogenase 1, chloroplastic isoform X1 [Vitis vinifera]	RecName: Full=Arogenate dehydrogenase 1, chloroplastic; EC=1.3.1.78; AltName: Full=TYRATC; AltName: Full=TyrAAT1; Flags: Precursor;	Prephenate dehydrogenase (NADP+)	GO:0009507,chloroplast; GO:0033730,arogenate dehydrogenase (NADP+) activity; GO:0008977,prephenate dehydrogenase (NAD+) activity; GO:0004665,prephenate dehydrogenase (NADP+) activity; GO:0006571,tyrosine biosynthetic process
Actinidia00654	43.89	78.62	49.23	54.35	64.06	47.78	70.33	70.07	83.32	62.68	77.7	79.5	--	PREDICTED: biotin carboxyl carrier protein of acetyl-CoA carboxylase 2, chloroplastic [Vitis vinifera]	--	--	GO:0009507,chloroplast; GO:0045717,negative regulation of fatty acid biosynthetic process
Actinidia00655	73.24	109.18	70.83	65.4	83.92	52.17	60.38	66.5	78.23	54.19	59.82	52.2	K20359 PRA1 family protein 1 | (RefSeq) PRA1 family protein B1-like (A)	PREDICTED: PRA1 family protein B1-like [Nicotiana tabacum]	RecName: Full=PRA1 family protein B4; Short=AtPRA1.B4;	Prenylated rab acceptor 1	GO:0005829,cytosol; GO:0005783,endoplasmic reticulum; GO:0005768,endosome; GO:0010008,endosome membrane; GO:0005794,Golgi apparatus; GO:0016021,integral component of membrane; GO:0005802,trans-Golgi network; GO:0016192,vesicle-mediated transport
Actinidia00656	22.49	31.55	22.85	32.87	32.51	22.39	26.87	34.58	32.43	28.99	27.93	27.28	K17917 sorting nexin-1/2 | (RefSeq) sorting nexin 1 (A)	PREDICTED: sorting nexin 2B-like [Ipomoea nil]	RecName: Full=Sorting nexin 2B;	Membrane coat complex Retromer, subunit VPS5/SNX1, Sorting nexins, and related PX domain-containing proteins	GO:0005829,cytosol; GO:0019898,extrinsic component of membrane; GO:0005794,Golgi apparatus; GO:0016020,membrane; GO:0032585,multivesicular body membrane; GO:0030904,retromer complex; GO:0035091,phosphatidylinositol binding; GO:0005543,phospholipid binding; GO:0046982,protein heterodimerization activity; GO:0032502,developmental process; GO:0006897,endocytosis; GO:0045324,late endosome to vacuole …
Actinidia00657	3.46	1.72	2.17	4.77	3.49	5.76	4.84	5.58	4.23	3.68	6.94	5.98	K09286 EREBP-like factor | (RefSeq) dehydration-responsive element-binding protein 2A-like (A)	ethylene response factor 3 [Actinidia deliciosa]	RecName: Full=Dehydration-responsive element-binding protein 2C; Short=Protein DREB2C;	--	GO:0005634,nucleus; GO:0003700,DNA-binding transcription factor activity; GO:0043565,sequence-specific DNA binding; GO:0044212,transcription regulatory region DNA binding; GO:0009738,abscisic acid-activated signaling pathway; GO:0010286,heat acclimation; GO:0045893,positive regulation of transcription, DNA-templated; GO:0009737,response to abscisic acid; GO:0006351,transcription, DNA-templated
Actinidia00658	0.36	0.42	0.9	0.56	0.12	0.61	0.33	0.22	0.63	0.1	0.24	0.47	K10875 DNA repair and recombination protein RAD54 and RAD54-like protein [EC:3.6.4.-] | (RefSeq) SNF2 domain-containing protein CLASSY 1 (A)	DNA repair protein, SNF2 family [Handroanthus impetiginosus]	RecName: Full=SNF2 domain-containing protein CLASSY 1; AltName: Full=Protein CHROMATIN REMODELING 38;	DNA repair protein, SNF2 family	GO:0005730,nucleolus; GO:0005654,nucleoplasm; GO:0005524,ATP binding; GO:0004386,helicase activity; GO:0031047,gene silencing by RNA
Actinidia00659	66.03	45.53	57.24	98.54	65.79	58.53	87.87	68.23	85.27	79.22	71.79	67.48	K00522 ferritin heavy chain [EC:1.16.3.2] | (RefSeq) ferritin-2, chloroplastic (A)	PREDICTED: ferritin-2, chloroplastic [Solanum pennellii]	RecName: Full=Ferritin-2, chloroplastic; EC=1.16.3.1; AltName: Full=NtFer2; Flags: Precursor;	Ferritin	GO:0009507,chloroplast; GO:0008199,ferric iron binding; GO:0004322,ferroxidase activity; GO:0006879,cellular iron ion homeostasis; GO:0006826,iron ion transport
Actinidia00660	6.14	3.66	5.81	8.82	3	4.88	4.73	3.05	7.88	2.19	1.96	2.47	--	hypothetical protein AQUCO_00400064v1 [Aquilegia coerulea]	--	--	--
Actinidia00661	2.86	2.9	4.32	3.32	1.78	2.88	1.66	1.98	2.91	2.73	1.39	3.31	K01510 apyrase [EC:3.6.1.5] | (RefSeq) probable apyrase 6 (A)	probable apyrase 7 [Durio zibethinus]	RecName: Full=Probable apyrase 7; Short=AtAPY7; EC=3.6.1.5; AltName: Full=ATP-diphosphatase; AltName: Full=ATP-diphosphohydrolase; AltName: Full=Adenosine diphosphatase; Short=ADPase; AltName: Full=NTPDase; AltName: Full=Nucleoside triphosphate diphosphohydrolase 7;	Nucleoside phosphatase	GO:0016021,integral component of membrane; GO:0102490,8-oxo-dGTP phosphohydrolase activity; GO:0005524,ATP binding; GO:0102485,dATP phosphohydrolase activity; GO:0102486,dCTP phosphohydrolase activity; GO:0102491,dGTP phosphohydrolase activity; GO:0102488,dTTP phosphohydrolase activity; GO:0102487,dUTP phosphohydrolase activity; GO:0102489,GTP phosphohydrolase activity; GO:0009901,anther dehiscen…
Actinidia00662	42.63	62.88	45.99	39.76	48.62	37.85	46.65	45.59	49.55	47.47	49.43	51.48	K03237 translation initiation factor 2 subunit 1 | (RefSeq) eukaryotic translation initiation factor 2 subunit alpha homolog (A)	eukaryotic translation initiation factor 2 subunit alpha homolog [Sesamum indicum]	RecName: Full=Eukaryotic translation initiation factor 2 subunit alpha homolog {ECO:0000305};	Translation initiation factor 2, alpha subunit (eIF-2alpha)	GO:0005829,cytosol; GO:0033290,eukaryotic 48S preinitiation complex; GO:0005850,eukaryotic translation initiation factor 2 complex; GO:0005851,eukaryotic translation initiation factor 2B complex; GO:0043614,multi-eIF complex; GO:0005634,nucleus; GO:0005840,ribosome; GO:0003729,mRNA binding; GO:0043022,ribosome binding; GO:0003743,translation initiation factor activity; GO:0006413,translational in…
Actinidia00663	4.93	6.84	3.93	4.64	5.95	4	2.98	3.78	4.43	3.27	3.05	3.12	K15449 tRNA wybutosine-synthesizing protein 1 [EC:4.1.3.44] | (RefSeq) probable methyltransferase PMT28 (A)	hypothetical protein POPTR_0010s19240g [Populus trichocarpa]	RecName: Full=Probable methyltransferase PMT23; EC=2.1.1.-;	--	GO:0005737,cytoplasm; GO:0005768,endosome; GO:0005794,Golgi apparatus; GO:0000139,Golgi membrane; GO:0016021,integral component of membrane; GO:0005802,trans-Golgi network; GO:0008757,S-adenosylmethionine-dependent methyltransferase activity; GO:0032259,methylation
Actinidia00664	2.54	1.97	1.59	4.12	3.28	1.64	3.96	2.96	1.33	2.78	3.32	1.5	K03549 KUP system potassium uptake protein | (RefSeq) potassium transporter 5-like (A)	Peptide-N4-(N-acetyl-beta-glucosaminyl)asparagine amidase A [Macleaya cordata]	RecName: Full=Peptide-N4-(N-acetyl-beta-glucosaminyl)asparagine amidase A; Short=PNGase A; EC=3.5.1.52; AltName: Full=Glycopeptide N-glycosidase; AltName: Full=N-glycanase; Contains: RecName: Full=Peptide-N4-(N-acetyl-beta-glucosaminyl)asparagine amidase A light chain; AltName: Full=PNGase A small chain; AltName: Full=PNGase A subunit B; Contains: RecName: Full=Peptide-N4-(N-acetyl-beta-glucosami…	--	GO:0000224,peptide-N4-(N-acetyl-beta-glucosaminyl)asparagine amidase activity
Actinidia00665	3.62	2.67	1.54	3.19	3.49	2.12	1.35	1.31	2.74	1.37	1.09	1.74	K06670 cohesin complex subunit SCC1 | (RefSeq) sister chromatid cohesion 1 protein 1 (A)	PREDICTED: sister chromatid cohesion 1 protein 1 [Juglans regia]	RecName: Full=Sister chromatid cohesion 1 protein 1; AltName: Full=Protein DETERMINATE INFERTILE 1; AltName: Full=SCC1 homolog 1;	Sister chromatid cohesion complex Cohesin, subunit RAD21/SCC1	GO:0005694,chromosome; GO:0008278,cohesin complex; GO:0000798,nuclear cohesin complex; GO:0003682,chromatin binding; GO:0051455,attachment of spindle microtubules to kinetochore involved in homologous chromosome segregation; GO:0051276,chromosome organization; GO:0006302,double-strand break repair; GO:0010032,meiotic chromosome condensation; GO:0051754,meiotic sister chromatid cohesion, centromer…
Actinidia00666	11.82	14.05	10.55	7.71	8.66	7.24	5.24	8.67	7.03	7.65	8.02	8.96	K07277 outer membrane protein insertion porin family | (RefSeq) sorting and assembly machinery component 50 homolog (A)	sorting and assembly machinery component 50 homolog [Olea europaea var. sylvestris]	--	Predicted cell surface protein homologous to bacterial outer membrane proteins	GO:0019867,outer membrane
Actinidia00667	14.16	16.64	16.95	8.33	7.04	7.68	6.64	8.51	9.52	7.49	10.64	10.45	K22920 UTP---glucose-1-phosphate uridylyltransferase [EC:2.7.7.9] | (RefSeq) UTP--glucose-1-phosphate uridylyltransferase 3, chloroplastic (A)	PREDICTED: UTP--glucose-1-phosphate uridylyltransferase 3, chloroplastic isoform X3 [Vitis vinifera]	RecName: Full=UTP--glucose-1-phosphate uridylyltransferase 3, chloroplastic {ECO:0000305}; EC=2.7.7.9 {ECO:0000269|PubMed:19286968}; AltName: Full=UDP-glucose pyrophosphorylase 3 {ECO:0000303|PubMed:19286968}; Flags: Precursor;	--	GO:0009507,chloroplast; GO:0005829,cytosol; GO:0070569,uridylyltransferase activity; GO:0003983,UTP:glucose-1-phosphate uridylyltransferase activity; GO:0009226,nucleotide-sugar biosynthetic process; GO:0046506,sulfolipid biosynthetic process; GO:0006011,UDP-glucose metabolic process
Actinidia00668	24.64	13.27	24.07	24.14	17.8	27.24	23.69	18.04	14.94	22.73	18.72	19.83	K12501 homogentisate solanesyltransferase [EC:2.5.1.117] | (RefSeq) hypothetical protein (A)	PREDICTED: trihelix transcription factor ASIL2 [Solanum tuberosum]	RecName: Full=Trihelix transcription factor ASIL2 {ECO:0000305}; AltName: Full=6B-interacting protein 1-like 2 {ECO:0000303|PubMed:21330492}; AltName: Full=Trihelix DNA-binding protein ASIL2 {ECO:0000305};	Transcription factor GT-2 and related proteins, contains trihelix DNA-binding/SANT domain	GO:0005634,nucleus; GO:0003700,DNA-binding transcription factor activity; GO:0043565,sequence-specific DNA binding; GO:0009793,embryo development ending in seed dormancy; GO:0006355,regulation of transcription, DNA-templated; GO:0010431,seed maturation; GO:0006351,transcription, DNA-templated
Actinidia00669	4.63	3.47	7.38	7.22	8.2	7.26	7.93	6.05	5.42	5.28	4.63	6.42	K17964 leucine-rich PPR motif-containing protein, mitochondrial | (RefSeq) pentatricopeptide repeat-containing protein At5g61990, mitochondrial (A)	hypothetical protein VITISV_037919 [Vitis vinifera]	RecName: Full=Pentatricopeptide repeat-containing protein At2g40240, mitochondrial; Flags: Precursor;	FOG: PPR repeat	GO:0043231,intracellular membrane-bounded organelle; GO:0005739,mitochondrion; GO:0004519,endonuclease activity; GO:0003723,RNA binding; GO:0009451,RNA modification
Actinidia00670	0	0	0	0	0	0	0.34	0	0.06	0	0	0	K09286 EREBP-like factor | (RefSeq) ethylene-responsive transcription factor ABI4 (A)	PREDICTED: ethylene-responsive transcription factor ABI4 [Vitis vinifera]	RecName: Full=Ethylene-responsive transcription factor ABI4 {ECO:0000303|PubMed:9634591}; Short=ERF ABI4 {ECO:0000303|PubMed:9634591}; AltName: Full=Protein ABSCISIC ACID INSENSITIVE 4 {ECO:0000303|PubMed:9634591}; AltName: Full=Protein GLUCOSE INSENSITIVE 6 {ECO:0000303|PubMed:10950871}; AltName: Full=Protein IMPAIRED SUCROSE INDUCTION 3 {ECO:0000303|PubMed:11439129}; AltName: Full=Protein SALOB…	--	GO:0005634,nucleus; GO:0003677,DNA binding; GO:0003700,DNA-binding transcription factor activity; GO:0044212,transcription regulatory region DNA binding; GO:0009738,abscisic acid-activated signaling pathway; GO:0006952,defense response; GO:0009873,ethylene-activated signaling pathway; GO:0048527,lateral root development; GO:0031930,mitochondria-nucleus signaling pathway; GO:0045893,positive regul…
Actinidia00671	42.63	38.77	35.76	42.81	58.02	36.01	49.6	55.22	31.2	58.7	65.81	50.61	--	--	--	--	--
Actinidia00672	7.72	5.79	8.13	7.51	8.94	10.16	6.2	7.93	4.71	9.36	12	9.68	K03347 cullin 1 | (RefSeq) CUL1; cullin-1 (A)	PREDICTED: cullin-1-like [Nicotiana sylvestris]	RecName: Full=Cullin-1;	Cullins	GO:0000794,condensed nuclear chromosome; GO:0031461,cullin-RING ubiquitin ligase complex; GO:0005737,cytoplasm; GO:0005829,cytosol; GO:0005634,nucleus; GO:0009524,phragmoplast; GO:0005819,spindle; GO:0031625,ubiquitin protein ligase binding; GO:0009734,auxin-activated signaling pathway; GO:0007049,cell cycle; GO:0009793,embryo development ending in seed dormancy; GO:0009873,ethylene-activated sig…
Actinidia00673	3.31	2.91	4.12	1.58	3.21	3.38	2.89	3.55	1.74	2.01	2.7	2.86	--	PREDICTED: homeobox protein LUMINIDEPENDENS [Ipomoea nil]	RecName: Full=Homeobox protein LUMINIDEPENDENS;	--	GO:0005634,nucleus; GO:0003677,DNA binding; GO:0003700,DNA-binding transcription factor activity; GO:0030154,cell differentiation; GO:0009908,flower development; GO:0010228,vegetative to reproductive phase transition of meristem
Actinidia00674	1.53	4.27	1.65	4.7	3.23	3.3	2.45	2.43	3.45	0.82	3.51	2.7	--	homeobox protein luminidependens [Quercus suber]	RecName: Full=Homeobox protein LUMINIDEPENDENS;	--	GO:0005634,nucleus; GO:0003677,DNA binding; GO:0003700,DNA-binding transcription factor activity; GO:0030154,cell differentiation; GO:0009908,flower development; GO:0010228,vegetative to reproductive phase transition of meristem
Actinidia00675	10.44	12.64	9.83	13.3	17.29	12.82	10.64	15.28	13.07	13.96	14.38	12.75	--	PREDICTED: uncharacterized protein LOC100254466 [Vitis vinifera]	--	--	GO:0008270,zinc ion binding
Actinidia00676	1.56	2.8	2.83	0.95	1.12	1.44	0.87	1.01	3	0.83	0.81	1.1	K15032 mTERF domain-containing protein, mitochondrial | (RefSeq) transcription termination factor MTERF15, mitochondrial-like (A)	unnamed protein product, partial [Vitis vinifera]	RecName: Full=Transcription termination factor MTERF15, mitochondrial {ECO:0000305}; AltName: Full=Mitochondrial transcription termination factor 15 {ECO:0000303|PubMed:23087700}; Flags: Precursor;	Mitochondrial transcription termination factor, mTERF	GO:0009507,chloroplast; GO:0005739,mitochondrion; GO:0003690,double-stranded DNA binding; GO:0003723,RNA binding; GO:0019843,rRNA binding; GO:0003727,single-stranded RNA binding; GO:0009658,chloroplast organization; GO:0032502,developmental process; GO:0006353,DNA-templated transcription, termination; GO:0006355,regulation of transcription, DNA-templated; GO:0042255,ribosome assembly; GO:0000394,…
Actinidia00677	3.56	4.08	3.43	2.77	2.27	1.57	1.73	1.9	2.76	1.18	1.75	1.63	K15032 mTERF domain-containing protein, mitochondrial | (RefSeq) uncharacterized LOC104879853 (A)	hypothetical protein VITISV_028996 [Vitis vinifera]	RecName: Full=Transcription termination factor MTERF8, chloroplastic {ECO:0000305}; AltName: Full=Mitochondrial transcription termination factor 8 {ECO:0000303|PubMed:23087700}; AltName: Full=Protein PLASTID TRANSCRIPTIONALLY ACTIVE 15 {ECO:0000303|PubMed:16326926}; Flags: Precursor;	Mitochondrial transcription termination factor, mTERF	GO:0009507,chloroplast; GO:0009295,nucleoid; GO:0009508,plastid chromosome; GO:0003690,double-stranded DNA binding; GO:0019843,rRNA binding; GO:0003727,single-stranded RNA binding; GO:0009658,chloroplast organization; GO:0032502,developmental process; GO:0006353,DNA-templated transcription, termination; GO:0006355,regulation of transcription, DNA-templated; GO:0042255,ribosome assembly; GO:000838…
Actinidia00678	11.96	6.74	12.35	5.22	5.35	4.76	1	1.04	1.22	2.2	1.73	2.39	K05674 ATP-binding cassette, subfamily C (CFTR/MRP), member 10 | (RefSeq) ABC transporter C family member 13 (A)	PREDICTED: ABC transporter C family member 13 isoform X3 [Vitis vinifera]	RecName: Full=ABC transporter C family member 13; Short=ABC transporter ABCC.13; Short=AtABCC13; EC=3.6.3.44; AltName: Full=ATP-energized glutathione S-conjugate pump 11; AltName: Full=Glutathione S-conjugate-transporting ATPase 11; AltName: Full=Multidrug resistance-associated protein 11;	Multidrug resistance-associated protein/mitoxantrone resistance protein, ABC superfamily	GO:0016021,integral component of membrane; GO:0000325,plant-type vacuole; GO:0005524,ATP binding; GO:0042626,ATPase activity, coupled to transmembrane movement of substances; GO:0008559,xenobiotic transmembrane transporting ATPase activity; GO:0055085,transmembrane transport
Actinidia00679	2.89	2.47	2.78	1.75	0.58	1.08	0.33	0.51	1.29	1.09	0.62	1.25	K15032 mTERF domain-containing protein, mitochondrial | (RefSeq) transcription termination factor MTERF8, chloroplastic-like (A)	transcription termination factor mterf8, chloroplastic [Quercus suber]	RecName: Full=Transcription termination factor MTERF6, chloroplastic/mitochondrial {ECO:0000305}; AltName: Full=Mitochondrial transcription termination factor 6 {ECO:0000303|PubMed:23087700}; AltName: Full=Protein PIGMENT DEFECTIVE 191 {ECO:0000305}; Flags: Precursor;	Mitochondrial transcription termination factor, mTERF	GO:0009507,chloroplast; GO:0005739,mitochondrion; GO:0003690,double-stranded DNA binding; GO:0003723,RNA binding; GO:0006353,DNA-templated transcription, termination; GO:0006355,regulation of transcription, DNA-templated; GO:0008033,tRNA processing
Actinidia00680	4.05	4.53	4.36	2.32	4.12	3	2.39	2.76	2.49	1.62	2.81	3.89	K15032 mTERF domain-containing protein, mitochondrial | (RefSeq) transcription termination factor MTERF8, chloroplastic-like (A)	transcription termination factor mterf8, chloroplastic [Quercus suber]	RecName: Full=Transcription termination factor MTERF15, mitochondrial {ECO:0000305}; AltName: Full=Mitochondrial transcription termination factor 15 {ECO:0000303|PubMed:23087700}; Flags: Precursor;	Mitochondrial transcription termination factor, mTERF	GO:0009507,chloroplast; GO:0005739,mitochondrion; GO:0003690,double-stranded DNA binding; GO:0003723,RNA binding; GO:0019843,rRNA binding; GO:0003727,single-stranded RNA binding; GO:0009658,chloroplast organization; GO:0032502,developmental process; GO:0006353,DNA-templated transcription, termination; GO:0006355,regulation of transcription, DNA-templated; GO:0042255,ribosome assembly; GO:0000394,…
Actinidia00681	0.52	1.07	1	0.37	0.1	0.78	0	0.07	0.93	0.3	0.24	0.68	K15032 mTERF domain-containing protein, mitochondrial | (RefSeq) transcription termination factor MTERF8, chloroplastic-like (A)	transcription termination factor mterf8, chloroplastic [Quercus suber]	RecName: Full=Transcription termination factor MTERF6, chloroplastic/mitochondrial {ECO:0000305}; AltName: Full=Mitochondrial transcription termination factor 6 {ECO:0000303|PubMed:23087700}; AltName: Full=Protein PIGMENT DEFECTIVE 191 {ECO:0000305}; Flags: Precursor;	Mitochondrial transcription termination factor, mTERF	GO:0009507,chloroplast; GO:0005739,mitochondrion; GO:0003690,double-stranded DNA binding; GO:0003723,RNA binding; GO:0006353,DNA-templated transcription, termination; GO:0006355,regulation of transcription, DNA-templated; GO:0008033,tRNA processing
Actinidia00682	1.59	1.9	3.34	2.69	1.31	1.96	0.95	0.65	3.49	1.8	0.74	1.99	K15032 mTERF domain-containing protein, mitochondrial | (RefSeq) transcription termination factor MTERF8, chloroplastic-like (A)	transcription termination factor mterf8, chloroplastic [Quercus suber]	RecName: Full=Transcription termination factor MTERF15, mitochondrial {ECO:0000305}; AltName: Full=Mitochondrial transcription termination factor 15 {ECO:0000303|PubMed:23087700}; Flags: Precursor;	Mitochondrial transcription termination factor, mTERF	GO:0009507,chloroplast; GO:0005739,mitochondrion; GO:0003690,double-stranded DNA binding; GO:0003723,RNA binding; GO:0019843,rRNA binding; GO:0003727,single-stranded RNA binding; GO:0009658,chloroplast organization; GO:0032502,developmental process; GO:0006353,DNA-templated transcription, termination; GO:0006355,regulation of transcription, DNA-templated; GO:0042255,ribosome assembly; GO:0000394,…
Actinidia00683	20.7	16.53	15.61	28.25	23.13	23.47	27.35	25.14	19.54	27.36	26.35	21.62	--	PREDICTED: spermatogenesis-associated protein 20 isoform X1 [Vitis vinifera]	--	Highly conserved protein containing a thioredoxin domain	GO:0003824,catalytic activity
Actinidia00684	16.65	17.06	13.05	10.16	10.12	10.7	8.2	9.37	11.09	10.47	11.49	10.35	K02835 peptide chain release factor 1 | (RefSeq) peptide chain release factor APG3, chloroplastic (A)	PREDICTED: peptide chain release factor APG3, chloroplastic [Vitis vinifera]	RecName: Full=Peptide chain release factor APG3, chloroplastic {ECO:0000305}; AltName: Full=Chloroplast ribosome release factor 1 {ECO:0000303|PubMed:17450416}; Short=AtcpRF1 {ECO:0000303|PubMed:17450416}; AltName: Full=Protein ALBINO AND PALE GREEN 3 {ECO:0000303|PubMed:17450416}; Flags: Precursor;	Mitochondrial polypeptide chain release factor	GO:0009507,chloroplast; GO:0003747,translation release factor activity; GO:0016149,translation release factor activity, codon specific; GO:0009658,chloroplast organization; GO:0032544,plastid translation; GO:0040008,regulation of growth; GO:0010027,thylakoid membrane organization; GO:0006415,translational termination
Actinidia00685	1.33	1.89	1.75	0.68	0.74	0.71	0.78	0.43	2.25	0.79	0.54	1.04	K13832 3-dehydroquinate dehydratase / shikimate dehydrogenase [EC:4.2.1.10 1.1.1.25] | (RefSeq) bifunctional 3-dehydroquinate dehydratase/shikimate dehydrogenase, chloroplastic-like isoform X1 (A)	PREDICTED: zinc finger CCCH domain-containing protein 32 isoform X1 [Vitis vinifera]	RecName: Full=Zinc finger CCCH domain-containing protein 32; Short=AtC3H32; AltName: Full=Zinc finger CCCH domain-containing protein ZFN-like 1;	CCCH-type Zn-finger protein	GO:0005634,nucleus; GO:0003677,DNA binding; GO:0046872,metal ion binding; GO:0003729,mRNA binding
Actinidia00686	1.14	0.12	2.14	0.28	0.32	0.39	0	0	0.07	0.5	0.13	1.05	--	PREDICTED: BTB/POZ domain-containing protein At1g03010 isoform X1 [Vitis vinifera]	RecName: Full=BTB/POZ domain-containing protein At1g03010;	--	GO:0009860,pollen tube growth; GO:0016567,protein ubiquitination
Actinidia00687	1.53	0.32	1.76	0.29	0.18	0.6	0	0.13	0.35	0.14	0.51	0.51	--	BTB/POZ domain-containing protein At1g03010 isoform X2 [Jatropha curcas]	RecName: Full=BTB/POZ domain-containing protein At1g03010;	--	GO:0009860,pollen tube growth; GO:0016567,protein ubiquitination
Actinidia00688	86.4	152.3	80.42	107.73	138.31	84.96	83.54	78.07	69.61	75.67	68.42	60.59	K10144 RING finger and CHY zinc finger domain-containing protein 1 [EC:2.3.2.27] | (RefSeq) E3 ubiquitin-protein ligase MIEL1-like (A)	PREDICTED: E3 ubiquitin-protein ligase MIEL1-like [Nicotiana attenuata]	RecName: Full=E3 ubiquitin-protein ligase MIEL1 {ECO:0000303|PubMed:23403577}; EC=2.3.2.27 {ECO:0000305}; AltName: Full=MYB30-interacting E3 ligase 1 {ECO:0000303|PubMed:23403577}; AltName: Full=Pirh2-like protein 1 {ECO:0000303|PubMed:21526181}; Short=AtPILP1 {ECO:0000303|PubMed:21526181}; AltName: Full=RING-type E3 ubiquitin transferase MIEL1 {ECO:0000305};	Zn-finger protein	GO:0005737,cytoplasm; GO:0005634,nucleus; GO:0008134,transcription factor binding; GO:0004842,ubiquitin-protein transferase activity; GO:0008270,zinc ion binding; GO:0006952,defense response; GO:1900425,negative regulation of defense response to bacterium; GO:1901485,positive regulation of transcription factor catabolic process; GO:0016567,protein ubiquitination
Actinidia00689	9.51	9.56	9.14	7.78	7.27	7.08	6.16	4.1	7.39	3.73	4.85	3.82	K10144 RING finger and CHY zinc finger domain-containing protein 1 [EC:2.3.2.27] | (RefSeq) E3 ubiquitin-protein ligase MIEL1-like (A)	PREDICTED: E3 ubiquitin-protein ligase MIEL1-like [Nicotiana attenuata]	RecName: Full=E3 ubiquitin-protein ligase MIEL1 {ECO:0000303|PubMed:23403577}; EC=2.3.2.27 {ECO:0000305}; AltName: Full=MYB30-interacting E3 ligase 1 {ECO:0000303|PubMed:23403577}; AltName: Full=Pirh2-like protein 1 {ECO:0000303|PubMed:21526181}; Short=AtPILP1 {ECO:0000303|PubMed:21526181}; AltName: Full=RING-type E3 ubiquitin transferase MIEL1 {ECO:0000305};	Zn-finger protein	GO:0005737,cytoplasm; GO:0005634,nucleus; GO:0008134,transcription factor binding; GO:0004842,ubiquitin-protein transferase activity; GO:0008270,zinc ion binding; GO:0006952,defense response; GO:1900425,negative regulation of defense response to bacterium; GO:1901485,positive regulation of transcription factor catabolic process; GO:0016567,protein ubiquitination
Actinidia00690	13.21	5	12.01	14.11	9.24	9.7	9.06	5.33	8.96	8.06	6.7	6.61	K12135 zinc finger protein CONSTANS | (RefSeq) zinc finger protein CONSTANS (A)	PREDICTED: zinc finger protein CONSTANS-LIKE 13 isoform X2 [Nicotiana sylvestris]	RecName: Full=Zinc finger protein CONSTANS-LIKE 13;	--	GO:0005634,nucleus; GO:0003700,DNA-binding transcription factor activity; GO:0043565,sequence-specific DNA binding; GO:0044212,transcription regulatory region DNA binding; GO:0008270,zinc ion binding; GO:0006355,regulation of transcription, DNA-templated
Actinidia00692	0.83	0.61	0.41	19.92	13.11	14.79	23.72	17.63	15.4	5.49	3.8	3.4	K22683 aspartyl protease family protein [EC:3.4.23.-] | (RefSeq) aspartic proteinase nepenthesin-1-like (A)	hypothetical protein MIMGU_mgv1a024909mg [Erythranthe guttata]	RecName: Full=Bidirectional sugar transporter NEC1; AltName: Full=NEC1;	Multitransmembrane protein	GO:0005887,integral component of plasma membrane; GO:0051119,sugar transmembrane transporter activity; GO:0009901,anther dehiscence; GO:0009555,pollen development
Actinidia00693	448.28	821.81	176.26	540.91	462.14	183.77	658.02	573.41	475.95	294.42	356.69	168.75	K15382 solute carrier family 50 (sugar transporter) | (RefSeq) bidirectional sugar transporter NEC1-like (A)	PREDICTED: bidirectional sugar transporter SWEET14 [Vitis vinifera]	RecName: Full=Bidirectional sugar transporter NEC1; AltName: Full=NEC1;	Multitransmembrane protein	GO:0005887,integral component of plasma membrane; GO:0051119,sugar transmembrane transporter activity; GO:0009901,anther dehiscence; GO:0009555,pollen development
Actinidia00694	42.5	62.29	38.85	34.4	40.35	28.92	26.81	28.65	36.07	26.98	26.5	29.67	K15425 serine/threonine-protein phosphatase 4 regulatory subunit 2 | (RefSeq) serine/threonine-protein phosphatase 4 regulatory subunit 2 (A)	PREDICTED: serine/threonine-protein phosphatase 4 regulatory subunit 2 isoform X1 [Ziziphus jujuba]	--	Protein phosphatase 4 regulatory subunit 2 related protein	--
Actinidia00695	34.7	39.24	52.99	29.44	20.59	32.36	33.93	35.86	74.58	33.73	28.37	55.55	K14485 transport inhibitor response 1 | (RefSeq) protein TRANSPORT INHIBITOR RESPONSE 1-like (A)	protein TRANSPORT INHIBITOR RESPONSE 1-like [Sesamum indicum]	RecName: Full=Protein TRANSPORT INHIBITOR RESPONSE 1; AltName: Full=Weak ethylene-insensitive protein 1;	Leucine rich repeat proteins, some proteins contain F-box	GO:0005634,nucleus; GO:0019005,SCF ubiquitin ligase complex; GO:0010011,auxin binding; GO:0038198,auxin receptor activity; GO:0000822,inositol hexakisphosphate binding; GO:0004842,ubiquitin-protein transferase activity; GO:0009734,auxin-activated signaling pathway; GO:0007049,cell cycle; GO:0016036,cellular response to phosphate starvation; GO:0006952,defense response; GO:0009873,ethylene-activat…
Actinidia00696	2.66	0.92	0.88	0.62	0.32	0.23	0.68	0	0.2	0.25	0	0	--	--	--	--	--
Actinidia00697	0.83	0.16	2.36	0.09	0.14	0.5	0.78	0.69	2.02	0.21	0	0.58	--	hypothetical protein CFP56_50590 [Quercus suber]	--	--	--
Actinidia00698	8.08	3.94	4.7	3.3	2.32	1.91	3.55	4.43	3.41	4.92	4.54	3.66	--	PREDICTED: uncharacterized protein LOC100240762 [Vitis vinifera]	--	--	--
Actinidia00701	3.33	4.47	9.53	0	0.04	0.63	0.06	0	0.3	0.24	0.39	0.55	K09841 xanthoxin dehydrogenase [EC:1.1.1.288] | (RefSeq) xanthoxin dehydrogenase-like (A)	PREDICTED: zerumbone synthase [Ricinus communis]	RecName: Full=Secoisolariciresinol dehydrogenase; EC=1.1.1.331; Flags: Fragment;	Reductases with broad range of substrate specificities	GO:0016491,oxidoreductase activity
Actinidia00702	0.05	0	0.09	0	0	0	0	0	0.04	0	0	0	--	f-box protein [Quercus suber]	RecName: Full=F-box/kelch-repeat protein At1g57790;	--	--
Actinidia00703	20.09	22.34	25.74	26.94	27	27.48	24.03	22.26	27.54	22.13	18.26	22.28	K11095 U1 small nuclear ribonucleoprotein C | (RefSeq) U1 small nuclear ribonucleoprotein C-like (A)	U1 small nuclear ribonucleoprotein C-like [Durio zibethinus]	RecName: Full=U1 small nuclear ribonucleoprotein C {ECO:0000255|HAMAP-Rule:MF_03153}; Short=U1 snRNP C {ECO:0000255|HAMAP-Rule:MF_03153}; Short=U1-C {ECO:0000255|HAMAP-Rule:MF_03153}; Short=U1C {ECO:0000255|HAMAP-Rule:MF_03153};	U1 snRNP-specific protein C	GO:0000243,commitment complex; GO:0071010,prespliceosome; GO:0005685,U1 snRNP; GO:0030627,pre-mRNA 5'-splice site binding; GO:0008270,zinc ion binding; GO:0000395,mRNA 5'-splice site recognition; GO:0000387,spliceosomal snRNP assembly
Actinidia00704	16.11	20.3	17.94	14.19	14.64	19.59	16.33	15.42	16.16	18.62	20.13	15.53	K14015 nuclear protein localization protein 4 | (Kazusa) Lj1g3v4764210.1; - (A)	hypothetical protein TSUD_341410 [Trifolium subterraneum]	RecName: Full=NPL4-like protein 1;	Nuclear pore complex, rNpl4 component (sc Npl4)	GO:0005829,cytosol; GO:0005634,nucleus; GO:0043130,ubiquitin binding; GO:0031625,ubiquitin protein ligase binding; GO:0043161,proteasome-mediated ubiquitin-dependent protein catabolic process; GO:0006511,ubiquitin-dependent protein catabolic process
Actinidia00705	12.04	7.71	10.15	11.95	7.97	11.66	10.6	6.86	11.97	10.15	8.14	9.63	K06671 cohesin complex subunit SA-1/2 | (RefSeq) sister-chromatid cohesion protein 3 (A)	unnamed protein product, partial [Vitis vinifera]	RecName: Full=Sister-chromatid cohesion protein 3; Short=AtSCC3; AltName: Full=Stromalin protein;	Sister chromatid cohesion complex Cohesin, subunit STAG/IRR1/SCC3	GO:0005694,chromosome; GO:0005634,nucleus; GO:0051455,attachment of spindle microtubules to kinetochore involved in homologous chromosome segregation; GO:0051301,cell division; GO:0051754,meiotic sister chromatid cohesion, centromeric
Actinidia00706	6.68	4.23	7.75	9.11	8.47	8.77	10.98	7.75	8	8.43	8.8	9.06	K14549 U3 small nucleolar RNA-associated protein 15 | (RefSeq) protein SLOW WALKER 1-like (A)	G-protein beta WD-40 repeat-containing protein [Cynara cardunculus var. scolymus]	RecName: Full=Protein SLOW WALKER 1 {ECO:0000303|PubMed:15980260}; AltName: Full=Protein EMBRYO SAC DEVELOPMENT ARREST 13 {ECO:0000303|PubMed:15634699}; AltName: Full=Protein EMBRYO SAC DEVELOPMENT ARREST 19 {ECO:0000303|PubMed:15634699};	Conserved WD40 repeat-containing protein	GO:0080008,Cul4-RING E3 ubiquitin ligase complex; GO:0005730,nucleolus; GO:0007049,cell cycle; GO:0051301,cell division; GO:0009553,embryo sac development; GO:0009561,megagametogenesis; GO:0006364,rRNA processing
Actinidia00707	4.83	5.12	7.02	3.99	1.78	5.83	4.71	2.99	2.56	5.98	3.66	3.32	--	SOSS complex subunit B homolog isoform X2 [Olea europaea var. sylvestris]	--	Predicted nucleic acid binding protein	--
Actinidia00708	32.41	34.44	40.68	28.32	21.06	22.47	18.26	15.68	20.61	20.72	15.53	18.54	K01090 protein phosphatase [EC:3.1.3.16] | (RefSeq) serine/threonine-protein phosphatase BSL1-like isoform X1 (A)	serine/threonine-protein phosphatase BSL1-like isoform X2 [Momordica charantia]	RecName: Full=Serine/threonine-protein phosphatase BSL1; EC=3.1.3.16; AltName: Full=BSU1-like protein 1;	Kelch repeat-containing proteins	GO:0005634,nucleus; GO:0005886,plasma membrane; GO:0046872,metal ion binding; GO:0004721,phosphoprotein phosphatase activity; GO:0009742,brassinosteroid mediated signaling pathway
Actinidia00709	8.89	11.89	9.83	10.44	8.31	7.9	7.2	7.36	10.96	5.34	6.64	7.75	K14521 N-acetyltransferase 10 [EC:2.3.1.-] | (RefSeq) hypothetical protein (A)	hypothetical protein POPTR_0015s04190g [Populus trichocarpa]	RecName: Full=Probable voltage-gated potassium channel subunit beta; AltName: Full=K(+) channel subunit beta;	Voltage-gated shaker-like K+ channel, subunit beta/KCNAB	GO:0005886,plasma membrane; GO:0009506,plasmodesma; GO:0005244,voltage-gated ion channel activity; GO:0006813,potassium ion transport; GO:0034765,regulation of ion transmembrane transport
Actinidia00710	20.99	46.58	26.43	17.34	31.16	21.97	13.28	26.91	15.14	16.77	22.16	18.41	K11251 histone H2A | (RefSeq) histone H2AX (A)	Histone H2A [Macleaya cordata]	RecName: Full=Histone H2AX;	Histone 2A	GO:0000786,nucleosome; GO:0005634,nucleus; GO:0003677,DNA binding; GO:0046982,protein heterodimerization activity
Actinidia00711	2.55	1.51	3.08	0	0.75	0	0	0	0	0	0	0	--	--	--	--	--
Actinidia00712	1.38	1.24	2.1	0.08	0.13	0	0.28	0.09	0.46	0.05	0.04	0	K23533 leucine-rich repeat and immunoglobulin-like domain-containing nogo receptor-interacting protein | (RefSeq) disease resistance protein TAO1-like (A)	PREDICTED: TMV resistance protein N-like [Nelumbo nucifera]	RecName: Full=Disease resistance protein TAO1 {ECO:0000305}; AltName: Full=Protein TARGET OF AVRB OPERATION 1 {ECO:0000303|PubMed:18424557};	--	GO:0043531,ADP binding; GO:0005524,ATP binding; GO:0042742,defense response to bacterium; GO:0009816,defense response to bacterium, incompatible interaction; GO:0007165,signal transduction
Actinidia00713	0.84	2.88	0.38	0.18	0.14	0.41	0	0.2	0	0	0.17	0	--	--	--	--	--
Actinidia00714	9.15	7.08	13.16	3.62	5.79	5.84	6.49	4.55	5.75	5.86	4.62	7.03	K03008 DNA-directed RNA polymerase II subunit RPB11 | (RefSeq) protein VAPYRIN-LIKE isoform X1 (A)	hypothetical protein LSAT_5X189900 [Lactuca sativa]	RecName: Full=Ankyrin repeat-containing protein ITN1; AltName: Full=Protein INCREASED TOLERANCE TO NACL {ECO:0000303|PubMed:18643991};	FOG: Ankyrin repeat	GO:0016021,integral component of membrane; GO:0005634,nucleus; GO:0005886,plasma membrane; GO:0034613,cellular protein localization; GO:0009651,response to salt stress; GO:0007165,signal transduction
Actinidia00715	28.03	45.25	27.96	17.51	26.02	18.06	20.77	29.65	8.1	21.43	31.23	20.19	K14493 gibberellin receptor GID1 [EC:3.-.-.-] | (RefSeq) gibberellin receptor GID1B (A)	GA signaling receptor [Actinidia deliciosa]	RecName: Full=Gibberellin receptor GID1B; EC=3.-.-.-; AltName: Full=AtCXE14; AltName: Full=Carboxylesterase 14; AltName: Full=GID1-like protein 2; AltName: Full=Protein GA INSENSITIVE DWARF 1B; Short=AtGID1B;	Arylacetamide deacetylase	GO:0005737,cytoplasm; GO:0005634,nucleus; GO:0010331,gibberellin binding; GO:0016787,hydrolase activity; GO:0009056,catabolic process; GO:0048444,floral organ morphogenesis; GO:0048530,fruit morphogenesis; GO:0010476,gibberellin mediated signaling pathway; GO:0010629,negative regulation of gene expression; GO:1905516,positive regulation of fertilization; GO:0009939,positive regulation of gibberel…
Actinidia00716	1.83	3.54	4.75	2.4	2.47	2.16	2.17	3.64	2.31	1.45	1.15	1.46	--	PREDICTED: pentatricopeptide repeat-containing protein At2g30780 [Juglans regia]	RecName: Full=Pentatricopeptide repeat-containing protein At2g30780;	FOG: PPR repeat	GO:0043231,intracellular membrane-bounded organelle; GO:0004519,endonuclease activity; GO:0003723,RNA binding; GO:0009451,RNA modification
Actinidia00717	10.67	10.58	15.77	8.31	6.23	6.39	7.42	7.3	10.47	6.19	5.44	7.08	K11801 DDB1- and CUL4-associated factor 11 | (RefSeq) LEC14B protein (A)	WD repeat protein DCAF11/LEC14B [Trema orientalis]	RecName: Full=LEC14B protein;	WD40 repeat-containing protein	--
Actinidia00718	0.18	0	0.05	0.15	0.31	0.11	0.16	0.06	0.25	0.24	0.05	0.49	K20718 LRR receptor-like serine/threonine-protein kinase ERECTA [EC:2.7.11.1] | (RefSeq) LRR receptor-like serine/threonine-protein kinase ERECTA (A)	PREDICTED: probable LRR receptor-like serine/threonine-protein kinase At4g08850 [Prunus mume]	RecName: Full=DNA damage-repair/toleration protein DRT100; Flags: Precursor;	FOG: Leucine rich repeat	GO:0009507,chloroplast; GO:0000166,nucleotide binding; GO:0006281,DNA repair
Actinidia00719	7.64	7.08	13.85	8.91	8.31	9.24	8.46	8.65	14.36	9.77	10.3	10.55	K14490 histidine-containing phosphotransfer peotein | (RefSeq) histidine-containing phosphotransfer protein 1-like (A)	histidine-containing phosphotransfer protein 1-like [Helianthus annuus]	RecName: Full=Histidine-containing phosphotransfer protein 5;	Two-component phosphorelay intermediate involved in MAP kinase cascade regulation	GO:0005737,cytoplasm; GO:0005829,cytosol; GO:0005634,nucleus; GO:0009927,histidine phosphotransfer kinase activity; GO:0043424,protein histidine kinase binding; GO:0009557,antipodal cell differentiation; GO:0009736,cytokinin-activated signaling pathway; GO:0009560,embryo sac egg cell differentiation; GO:0000160,phosphorelay signal transduction system
Actinidia00720	0.93	1.23	1.56	1.73	2.35	2.17	2.14	1.88	1.97	1.21	1.43	2.32	K13430 serine/threonine-protein kinase PBS1 [EC:2.7.11.1] | (RefSeq) serine/threonine-protein kinase PBS1-like (A)	PREDICTED: probable LRR receptor-like serine/threonine-protein kinase RKF3 [Ipomoea nil]	RecName: Full=Probable LRR receptor-like serine/threonine-protein kinase RKF3; EC=2.7.11.1; AltName: Full=Receptor-like kinase in flowers 3; Flags: Precursor;	Serine/threonine protein kinase	GO:0016021,integral component of membrane; GO:0005886,plasma membrane; GO:0005524,ATP binding; GO:0004674,protein serine/threonine kinase activity; GO:0004702,NA
Actinidia00721	17.88	14.38	17.92	16.25	18.68	17.94	19.96	21.31	13.11	19.47	25.9	20.82	--	PREDICTED: methyl-CpG-binding domain-containing protein 1-like [Nelumbo nucifera]	RecName: Full=Methyl-CpG-binding domain-containing protein 4; Short=AtMBD4; Short=MBD04; AltName: Full=Methyl-CpG-binding protein MBD4;	Methyl-CpG binding transcription regulators	GO:0005634,nucleus; GO:0008327,methyl-CpG binding; GO:0008270,zinc ion binding; GO:0006355,regulation of transcription, DNA-templated; GO:0006351,transcription, DNA-templated
Actinidia00722	24.71	20.53	18.08	11.51	17.2	12.75	14.18	14.18	14.07	10.73	15.87	11.18	--	--	--	--	--
Actinidia00723	48.94	53.24	45.74	34.91	30.52	33.67	32.61	28.33	41.54	31.11	26.26	30.61	--	PREDICTED: uncharacterized protein LOC105132080 [Populus euphratica]	--	--	GO:0016021,integral component of membrane
Actinidia00724	0	0.41	0.31	1.16	0.36	1.12	0.57	0.52	1.5	0.56	0.61	0.13	K03679 exosome complex component RRP4 | (RefSeq) exosome complex component RRP4 homolog (A)	hypothetical protein L484_025009 [Morus notabilis]	RecName: Full=Exosome complex component RRP4 homolog {ECO:0000305}; AltName: Full=Ribosomal RNA-processing protein 4 {ECO:0000305}; Short=AtRRP4 {ECO:0000303|PubMed:11809881}; Short=AtRrp4p {ECO:0000303|PubMed:11809881};	Exosomal 3'-5' exoribonuclease complex, subunit Rrp4	GO:0005737,cytoplasm; GO:0000177,cytoplasmic exosome (RNase complex); GO:0000176,nuclear exosome (RNase complex); GO:0005730,nucleolus; GO:0005654,nucleoplasm; GO:0003723,RNA binding; GO:0071034,CUT catabolic process; GO:0043928,exonucleolytic nuclear-transcribed mRNA catabolic process involved in deadenylation-dependent decay; GO:0000467,exonucleolytic trimming to generate mature 3'-end of 5.8S …
Actinidia00726	5.66	7.51	4.57	3.01	6.21	3.46	0.19	1.73	0.94	1.57	2.19	1.64	K10767 mRNA N6-methyladenine demethylase [EC:1.14.11.53] | (RefSeq) uncharacterized LOC100256341 (A)	PREDICTED: uncharacterized protein LOC100256341 [Vitis vinifera]	--	Uncharacterized conserved protein	--
Actinidia00727	9.73	14.65	10.06	9.08	9.73	11.47	10.27	9.61	7.84	9.93	10.81	8.95	K15688 E3 ubiquitin-protein ligase MUL1 [EC:2.3.2.27] | (RefSeq) E3 ubiquitin-protein ligase SP1 (A)	unnamed protein product [Coffea canephora]	RecName: Full=E3 ubiquitin-protein ligase SP1 {ECO:0000305}; EC=2.3.2.27 {ECO:0000305}; AltName: Full=DIAP1-like protein 1 {ECO:0000303|PubMed:20972793}; AltName: Full=Protein SUPPRESSOR OF PPI1 LOCUS 1 {ECO:0000303|PubMed:23118188}; AltName: Full=RING-type E3 ubiquitin transferase SP1 {ECO:0000305};	Predicted E3 ubiquitin ligase	GO:0009707,chloroplast outer membrane; GO:0016021,integral component of membrane; GO:0046872,metal ion binding; GO:0004842,ubiquitin-protein transferase activity; GO:0006996,organelle organization; GO:1904215,regulation of protein import into chloroplast stroma
Actinidia00728	15.05	16.02	18.9	15.53	15.49	15.1	14.75	14.17	18.49	14.75	16.14	19.3	K02358 elongation factor Tu | (RefSeq) elongation factor Tu, mitochondrial (A)	PREDICTED: elongation factor Tu, mitochondrial [Ziziphus jujuba]	RecName: Full=Elongation factor Tu, mitochondrial; Flags: Precursor;	Mitochondrial translation elongation factor Tu	GO:0005618,cell wall; GO:0005739,mitochondrion; GO:0005524,ATP binding; GO:0050897,cobalt ion binding; GO:0005525,GTP binding; GO:0003924,GTPase activity; GO:0003746,translation elongation factor activity; GO:0008270,zinc ion binding; GO:0046686,response to cadmium ion
Actinidia00729	9.67	8.39	6.82	18.04	16.02	9.15	22.39	15.46	15.76	14.79	14.21	14.12	K06634 cyclin H | (RefSeq) uncharacterized protein LOC104456698 (A)	PREDICTED: uncharacterized protein LOC100259706 [Vitis vinifera]	--	--	--
Actinidia00731	4.4	7.26	6.08	6.23	8.1	5.65	5.16	6.35	5.09	5.19	5.56	4.66	--	PREDICTED: mediator of RNA polymerase II transcription subunit 33A isoform X1 [Vitis vinifera]	RecName: Full=Mediator of RNA polymerase II transcription subunit 33A; AltName: Full=REF4-related 1 protein; AltName: Full=REF4-resembling 1 protein;	--	GO:0016592,mediator complex; GO:0009698,phenylpropanoid metabolic process; GO:2000762,regulation of phenylpropanoid metabolic process; GO:0006355,regulation of transcription, DNA-templated; GO:0006351,transcription, DNA-templated
Actinidia00732	0	0	0.19	1.13	1.88	2.53	0	0.33	0.4	0.22	0.35	0.32	K21989 calcium permeable stress-gated cation channel | (RefSeq) CSC1-like protein At4g02900 (A)	PREDICTED: CSC1-like protein At4g02900 [Eucalyptus grandis]	RecName: Full=CSC1-like protein At4g02900;	Uncharacterized conserved protein	GO:0016021,integral component of membrane; GO:0006811,ion transport
Actinidia00733	3.92	8.22	3.3	4.12	6.61	5.2	1.64	3.35	5.13	2.63	4.51	6.24	--	hypothetical protein TanjilG_11481 [Lupinus angustifolius]	RecName: Full=Protein HUA2-LIKE 2 {ECO:0000303|PubMed:25070081}; AltName: Full=HUA2-like protein 2 {ECO:0000305};	Transcription coactivator	GO:0005634,nucleus; GO:0009908,flower development; GO:0006397,mRNA processing; GO:0006355,regulation of transcription, DNA-templated; GO:0006351,transcription, DNA-templated
Actinidia00734	0	0	0	0	0.31	0	0	0	0	0	0	0	--	--	--	--	--
Actinidia00738	46.99	40.76	47.83	46.84	45.84	41.48	40.15	40.79	37.34	38.43	39.79	35.55	K16302 metal transporter CNNM | (RefSeq) uncharacterized protein LOC8266776 (A)	Uncharacterized protein TCM_004437 [Theobroma cacao]	--	--	--
Actinidia00739	2.43	4.41	3.61	4.07	3.55	2.76	1.96	1.74	4.75	3.62	2.57	2.96	K02885 large subunit ribosomal protein L19e | (RefSeq) 60S ribosomal protein L19-2 (A)	Plant organelle RNA recognition domain-containing protein [Cynara cardunculus var. scolymus]	RecName: Full=Protein WHAT'S THIS FACTOR 1 homolog {ECO:0000305}; Flags: Precursor;	--	GO:0009507,chloroplast; GO:0003723,RNA binding; GO:0000373,Group II intron splicing; GO:0015979,photosynthesis
Actinidia00740	0.93	0.71	1.06	1.48	1.47	1.29	1.03	1	1.08	0.72	1.24	1.72	--	hypothetical protein CHLRE_02g095132v5 [Chlamydomonas reinhardtii]	RecName: Full=Protein TIC 214 {ECO:0000250|UniProtKB:P56785}; AltName: Full=Translocon at the inner envelope membrane of chloroplasts 214 {ECO:0000250|UniProtKB:P56785}; Short=AtTIC214 {ECO:0000250|UniProtKB:P56785};	--	GO:0009706,chloroplast inner membrane; GO:0016021,integral component of membrane; GO:0015031,protein transport
Actinidia00741	19.16	28.52	16.8	8.4	9.75	11.49	8.32	10.74	9.15	12.03	13.63	8.54	--	uncharacterized protein LOC105163246 isoform X2 [Sesamum indicum]	--	--	GO:0003676,nucleic acid binding
Actinidia00742	73.7	92.98	89.6	73.2	67.03	78.66	64.42	51.6	46.93	51.97	41.08	51.61	--	uncharacterized protein LOC111314216 isoform X1 [Durio zibethinus]	--	Predicted PhzC/PhzF-type epimerase	GO:0003824,catalytic activity; GO:0009058,biosynthetic process
Actinidia00743	34.45	42.45	39.74	30.24	31.42	41.47	36.66	30.1	28.21	31.04	28.02	31.46	--	PREDICTED: uncharacterized protein LOC104879780 [Vitis vinifera]	RecName: Full=Outer envelope membrane protein 7 {ECO:0000303|PubMed:11595795}; Short=AtOEP7 {ECO:0000303|PubMed:11595795};	Predicted PhzC/PhzF-type epimerase	GO:0009707,chloroplast outer membrane; GO:0031359,integral component of chloroplast outer membrane
Actinidia00744	0.21	0.68	0.76	0.75	0.93	0.75	0.59	0.4	0.31	0.11	0.13	0.14	K23877 xyloglucan O-acetyltransferase | (RefSeq) protein ALTERED XYLOGLUCAN 4-like (A)	PREDICTED: protein trichome birefringence-like 11 [Nelumbo nucifera]	RecName: Full=Protein trichome birefringence-like 11;	--	GO:0005794,Golgi apparatus; GO:0016021,integral component of membrane; GO:0016413,O-acetyltransferase activity; GO:0071554,cell wall organization or biogenesis
Actinidia00745	0.12	0.41	0.11	0.71	0.64	0.12	0.17	0.23	0.15	0.12	0	0.11	K03695 ATP-dependent Clp protease ATP-binding subunit ClpB | (RefSeq) chaperone protein ClpB1-like (A)	ALMT domain-containing protein [Cephalotus follicularis]	RecName: Full=Aluminum-activated malate transporter 13; Short=AtALMT13;	Predicted membrane protein	GO:0016021,integral component of membrane; GO:0009705,plant-type vacuole membrane; GO:0015140,malate transmembrane transporter activity
Actinidia00746	16.03	14.67	18.31	7.87	3.23	6.93	3.03	5.98	2.74	6.67	5.68	3.65	K13422 transcription factor MYC2 | (RefSeq) transcription factor MYC2-like (A)	bHLH transcription factor MYC1 [Camellia sinensis]	RecName: Full=Truncated basic helix-loop-helix protein A;	--	GO:0009813,flavonoid biosynthetic process; GO:0006355,regulation of transcription, DNA-templated; GO:0006351,transcription, DNA-templated
Actinidia00747	27.04	21.61	23.92	10.55	9.97	9.24	8.02	3.26	6.41	8.09	5.01	5.09	K13422 transcription factor MYC2 | (RefSeq) transcription factor MYC2-like (A)	bHLH5 protein [Actinidia chinensis]	RecName: Full=Basic helix-loop-helix protein A;	--	GO:0005634,nucleus; GO:0046983,protein dimerization activity; GO:0009813,flavonoid biosynthetic process; GO:0006355,regulation of transcription, DNA-templated; GO:0006351,transcription, DNA-templated
Actinidia00748	1.59	2.36	2.31	2.36	2.31	1.38	1.56	1.67	3.42	0.49	0.26	2.64	--	uncharacterized GPI-anchored protein At3g06035-like [Chenopodium quinoa]	RecName: Full=Uncharacterized GPI-anchored protein At5g19250; Flags: Precursor;	--	GO:0031225,anchored component of membrane; GO:0046658,anchored component of plasma membrane
Actinidia00750	8.69	7.48	8.46	8.63	6.55	6.02	5.15	6.5	9.65	6.4	5.81	5.1	--	PREDICTED: probable transmembrane GTPase FZO-like, chloroplastic isoform X1 [Vitis vinifera]	RecName: Full=Probable transmembrane GTPase FZO-like, chloroplastic {ECO:0000305}; EC=3.6.5.-; Flags: Precursor;	Mitofusin 1 GTPase, involved in mitochondrila biogenesis	GO:0009507,chloroplast; GO:0009706,chloroplast inner membrane; GO:0031969,chloroplast membrane; GO:0009707,chloroplast outer membrane; GO:0009535,chloroplast thylakoid membrane; GO:0016021,integral component of membrane; GO:0005525,GTP binding; GO:0016787,hydrolase activity; GO:1902478,negative regulation of defense response to bacterium, incompatible interaction; GO:0034051,negative regulation o…
Actinidia00751	14.36	6.58	12.71	18.52	9.06	10.86	18.18	9.14	12.2	11.9	8.66	9.77	--	PREDICTED: uncharacterized protein LOC109003356 isoform X3 [Juglans regia]	--	--	--
Actinidia00752	0.44	0	0.13	0	0.39	0	0	0	0	0	0	0	--	PREDICTED: uncharacterized protein LOC107873715 isoform X2 [Capsicum annuum]	--	--	--
Actinidia00753	5.59	7.23	8.86	3.05	2.95	7.49	3.4	3.28	10.33	4.02	2.45	6.05	K01255 leucyl aminopeptidase [EC:3.4.11.1] | (RefSeq) leucyl aminopeptidase (A)	PREDICTED: cyclin-P3-1 [Ziziphus jujuba]	RecName: Full=Cyclin-P3-1; Short=CycP3;1;	Cyclin	GO:0019901,protein kinase binding; GO:0007049,cell cycle; GO:0051301,cell division; GO:0000079,regulation of cyclin-dependent protein serine/threonine kinase activity
Actinidia00754	11.09	11.64	13.79	10.16	10.09	9.87	10.15	10.94	10.12	10.24	9.52	10.02	K19828 mitochondrial GTPase 1 | (RefSeq) DAR GTPase 3, chloroplastic (A)	PREDICTED: DAR GTPase 3, chloroplastic [Nelumbo nucifera]	RecName: Full=DAR GTPase 3, chloroplastic {ECO:0000303|PubMed:16849600}; AltName: Full=Protein EMBRYO DEFECTIVE 3129; Flags: Precursor;	GTPase	GO:0009507,chloroplast; GO:0005525,GTP binding; GO:0003924,GTPase activity; GO:0042254,ribosome biogenesis
Actinidia00755	20.58	23.75	24.71	19.95	19.27	16.09	18.35	15.39	22.24	16	11.1	18.33	K12585 exosome complex exonuclease DIS3/RRP44 [EC:3.1.13.-] | (RefSeq) exosome complex exonuclease RRP44 homolog A-like (A)	unnamed protein product [Coffea canephora]	RecName: Full=ARM REPEAT PROTEIN INTERACTING WITH ABF2; Short=ARIA;	FOG: Armadillo/beta-catenin-like repeats	GO:0005737,cytoplasm; GO:0005634,nucleus; GO:0005886,plasma membrane; GO:0010187,negative regulation of seed germination; GO:0016567,protein ubiquitination; GO:0009737,response to abscisic acid; GO:0009651,response to salt stress
Actinidia00756	4.7	0	1.87	0	0.21	0.43	0	0	0.33	1.12	0.47	1.66	--	Patatin/Phospholipase A2-related [Macleaya cordata]	RecName: Full=Probable inactive patatin-like protein 9; Short=AtPLP9; AltName: Full=Patatin-related phospholipase A IIIdelta; Short=pPLAIIId; AltName: Full=Phospholipase A IIIB; Short=AtPLAIIIB;	Ca2+-independent phospholipase A2	GO:0016787,hydrolase activity; GO:0016042,lipid catabolic process
Actinidia00757	18.15	20.57	18.25	19.24	14.93	16.83	19.58	16.88	20.11	18.64	18.12	17.84	K14791 periodic tryptophan protein 1 | (RefSeq) periodic tryptophan protein 1 homolog (A)	Transducin/WD40 repeat-like superfamily protein [Theobroma cacao]	RecName: Full=E3 ubiquitin-protein ligase COP1 {ECO:0000303|PubMed:1423630}; EC=2.3.2.27 {ECO:0000269|PubMed:14597662}; AltName: Full=Constitutive photomorphogenesis protein 1 {ECO:0000303|PubMed:1423630}; AltName: Full=RING-type E3 ubiquitin transferase COP1 {ECO:0000303|PubMed:1423630};	WD40 repeat-containing protein	GO:0080008,Cul4-RING E3 ubiquitin ligase complex; GO:0005737,cytoplasm; GO:0016604,nuclear body; GO:0000152,nuclear ubiquitin ligase complex; GO:0005634,nucleus; GO:0042802,identical protein binding; GO:0046872,metal ion binding; GO:0061630,ubiquitin protein ligase activity; GO:0004842,ubiquitin-protein transferase activity; GO:0046283,anthocyanin-containing compound metabolic process; GO:0006281…
Actinidia00758	3.32	4.68	4.32	7.34	7.18	4.95	8.88	8.55	7.41	7.78	8.18	8.92	--	fatty-acid-binding protein 1-like isoform X1 [Olea europaea var. sylvestris]	RecName: Full=Fatty-acid-binding protein 1; Short=AtFAP1; AltName: Full=Chalcone-flavanone isomerase family protein 1;	--	GO:0009507,chloroplast; GO:0009941,chloroplast envelope; GO:0009570,chloroplast stroma; GO:0005739,mitochondrion; GO:0009536,plastid; GO:0005504,fatty acid binding; GO:0016872,intramolecular lyase activity; GO:0006631,fatty acid metabolic process
Actinidia00759	2.32	1.12	4.97	2.86	2.51	3.66	7.48	7.85	2.49	2.16	5.85	5.66	K10268 F-box and leucine-rich repeat protein 2/20 | (RefSeq) F-box protein SKIP17 (A)	PREDICTED: F-box protein SKIP17 [Vitis vinifera]	RecName: Full=F-box protein At4g02760;	F-box protein containing LRR	--
Actinidia00760	0	1.34	0.35	0.17	0.39	0.94	0.91	0.37	0.16	1.6	0.95	1.08	K10268 F-box and leucine-rich repeat protein 2/20 | (RefSeq) F-box protein SKIP17 (A)	hypothetical protein VITISV_024140 [Vitis vinifera]	--	--	--
Actinidia00761	0	0.15	0	0	0.26	0	0	0	0	0	0	0	--	--	--	--	--
Actinidia00762	0	0	0	0	0	0.28	0	0	0	0	0	0	--	--	--	--	--
Actinidia00763	0	0	0	0.14	0	0	0.08	0.23	0	0	0.13	0.15	--	--	--	--	--
Actinidia00765	0	0	0	0	0	0.1	0	0	0	0	0	0	--	--	--	--	--
Actinidia00767	2.06	2.81	2.98	2.61	1.09	0.59	2.68	2.15	1.04	1.05	1.68	1.9	--	--	--	--	--
Actinidia00769	47.18	65.12	56.18	64.36	65.7	54.36	69.9	68.33	60.77	72.48	64.46	60.61	K12817 pre-mRNA-splicing factor 18 | (RefSeq) pre-mRNA-splicing factor 18 (A)	pre-mRNA-splicing factor 18 [Sesamum indicum]	--	U5 snRNP-associated RNA splicing factor	--
Actinidia00770	23.54	16.27	21.32	26.16	21.02	26.76	28.48	26.21	29.13	20.36	20.93	25.12	K10268 F-box and leucine-rich repeat protein 2/20 | (RefSeq) F-box protein SKIP17 (A)	PREDICTED: F-box protein At4g02760-like isoform X2 [Nicotiana sylvestris]	RecName: Full=F-box protein SKIP17; AltName: Full=SKP1-interacting partner 17;	F-box protein containing LRR	GO:0005634,nucleus; GO:0016567,protein ubiquitination
Actinidia00771	13.85	16.35	12.65	17.33	12.03	12.04	17.49	12.86	18.52	15.97	13.98	15.46	K10268 F-box and leucine-rich repeat protein 2/20 | (RefSeq) F-box protein SKIP17-like (A)	F-box protein SKIP17-like isoform X3 [Hevea brasiliensis]	RecName: Full=F-box protein SKIP17; AltName: Full=SKP1-interacting partner 17;	F-box protein containing LRR	GO:0005634,nucleus; GO:0016567,protein ubiquitination
Actinidia00772	46.26	82.43	57.24	26.1	38.16	31.95	21.06	25.54	30.85	37.16	33.76	36.01	K02974 small subunit ribosomal protein S24e | (RefSeq) 40S ribosomal protein S24-1-like (A)	40S ribosomal protein S24 [Handroanthus impetiginosus]	RecName: Full=40S ribosomal protein S24-2;	40S ribosomal protein S24	GO:0005618,cell wall; GO:0022626,cytosolic ribosome; GO:0022627,cytosolic small ribosomal subunit; GO:0016020,membrane; GO:0042788,polysomal ribosome; GO:0003735,structural constituent of ribosome; GO:0000462,maturation of SSU-rRNA from tricistronic rRNA transcript (SSU-rRNA, 5.8S rRNA, LSU-rRNA); GO:0006412,translation
Actinidia00773	3.92	4.3	3.88	4.63	4.72	4.26	2.4	3.7	5.15	4.75	4.39	4.62	K20043 clathrin coat assembly protein AP180 | (RefSeq) putative clathrin assembly protein At5g35200 (A)	PREDICTED: uncharacterized protein LOC100853644 isoform X3 [Vitis vinifera]	RecName: Full=Increased DNA methylation 1 {ECO:0000303|PubMed:22700931}; AltName: Full=Histone H3 acetyltransferase IDM1 {ECO:0000305}; EC=2.3.1.- {ECO:0000255|PROSITE-ProRule:PRU00532}; AltName: Full=Protein ROS4 {ECO:0000303|PubMed:22733760}; AltName: Full=Repressor of silencing 4 {ECO:0000303|PubMed:22733760};	--	GO:0005634,nucleus; GO:0009506,plasmodesma; GO:0010385,double-stranded methylated DNA binding; GO:0004402,histone acetyltransferase activity; GO:0042393,histone binding; GO:0046872,metal ion binding; GO:0044154,histone H3-K14 acetylation; GO:0043971,histone H3-K18 acetylation; GO:0043972,histone H3-K23 acetylation; GO:0044030,regulation of DNA methylation; GO:0006355,regulation of transcription, …
Actinidia00774	105.87	100.43	113.27	115.95	115.63	142.9	144.03	121.44	165.94	107.23	119.67	125.62	K02964 small subunit ribosomal protein S18e | (RefSeq) 40S ribosomal protein S18-like (A)	PREDICTED: 40S ribosomal protein S18-like [Nicotiana tomentosiformis]	RecName: Full=40S ribosomal protein S18;	Ribosomal protein S18	GO:0005618,cell wall; GO:0005829,cytosol; GO:0022626,cytosolic ribosome; GO:0022627,cytosolic small ribosomal subunit; GO:0016020,membrane; GO:0005730,nucleolus; GO:0005886,plasma membrane; GO:0009506,plasmodesma; GO:0005840,ribosome; GO:0015935,small ribosomal subunit; GO:0005774,vacuolar membrane; GO:0005773,vacuole; GO:0003729,mRNA binding; GO:0019843,rRNA binding; GO:0003735,structural consti…
Actinidia00775	0.51	0.54	2.04	0	1.96	0.49	1.14	2.24	0	0.42	1.92	0.76	K14834 nucleolar complex protein 3 | (RefSeq) nucleolar complex protein 3 homolog isoform X1 (A)	PREDICTED: transcription repressor OFP11-like [Nelumbo nucifera]	RecName: Full=Transcription repressor OFP16; AltName: Full=Ovate family protein 16; Short=AtOFP16;	--	GO:0005634,nucleus; GO:0045892,negative regulation of transcription, DNA-templated; GO:0006351,transcription, DNA-templated
Actinidia00776	14.82	22.91	16.22	17.87	29.94	16.17	19.74	29.53	17.74	18.25	23.56	17.14	--	hypothetical protein BVC80_9035g9 [Macleaya cordata]	--	--	--
Actinidia00777	0	0	0	0	0.08	0.11	0.08	0.14	0.05	0.09	0.02	0	K00895 diphosphate-dependent phosphofructokinase [EC:2.7.1.90] | (RefSeq) LOW QUALITY PROTEIN: uncharacterized protein LOC110656716 (A)	ankyrin repeat and protein kinase domain-containing protein 1 [Quercus suber]	RecName: Full=Ankyrin repeat-containing protein ITN1; AltName: Full=Protein INCREASED TOLERANCE TO NACL {ECO:0000303|PubMed:18643991};	FOG: Ankyrin repeat	GO:0016021,integral component of membrane; GO:0005634,nucleus; GO:0005886,plasma membrane; GO:0034613,cellular protein localization; GO:0009651,response to salt stress; GO:0007165,signal transduction
Actinidia00778	0	0	0.16	0	0.12	0	0	0	0	0	0	0	--	PREDICTED: uncharacterized protein LOC107425858 [Ziziphus jujuba]	--	--	GO:0016021,integral component of membrane
Actinidia00779	54.02	93.64	91.84	18.35	58.87	34.75	10.17	33.26	43.58	16.07	25.49	40.71	--	PREDICTED: protein MARD1-like [Vitis vinifera]	RecName: Full=Protein MARD1 {ECO:0000303|PubMed:15159630}; AltName: Full=Mediator of ABA-regulated dormancy1 {ECO:0000303|PubMed:15159630}; AltName: Full=Senescence-associated protein SAG102 {ECO:0000303|PubMed:11402199};	--	GO:0010494,cytoplasmic stress granule; GO:0000932,P-body; GO:0046872,metal ion binding; GO:0009737,response to abscisic acid; GO:0010162,seed dormancy process
Actinidia00780	15.1	9.07	8.9	15.15	25.09	18.55	23.4	27.09	12.43	21.96	22.62	16.09	--	PREDICTED: F-box/kelch-repeat protein SKIP30 [Vitis vinifera]	RecName: Full=F-box/kelch-repeat protein SKIP30; AltName: Full=SKP1-interacting partner 30;	FOG: Kelch repeat	GO:0016567,protein ubiquitination
Actinidia00781	0.65	0	0	0	0.28	0.21	0	0	0	0	0	0	--	--	--	--	--
Actinidia00782	2	1.15	0.8	0	0	0	0	0	0	0	0	0	--	PREDICTED: non-specific lipid-transfer protein-like protein At2g13820 [Nelumbo nucifera]	RecName: Full=Non-specific lipid-transfer protein-like protein At2g13820; Flags: Precursor;	--	GO:0046658,anchored component of plasma membrane; GO:0005576,extracellular region; GO:0005886,plasma membrane; GO:0008289,lipid binding; GO:0006869,lipid transport
Actinidia00783	1.12	0.57	0.76	0	0	0.09	0	0	0	0	0	0	--	LTP_2 domain-containing protein [Cephalotus follicularis]	RecName: Full=Protein YLS3; AltName: Full=Protein YELLOW-LEAF-SPECIFIC GENE 3; AltName: Full=Xylogen-like protein 9; Short=AtXYLP9; Flags: Precursor;	--	GO:0031225,anchored component of membrane; GO:0005886,plasma membrane; GO:0008289,lipid binding; GO:0006869,lipid transport
Actinidia00785	18.53	15.53	16.66	11.11	17.18	22.09	19.86	21.07	13.12	22.52	21.45	21.77	K02895 large subunit ribosomal protein L24 | (RefSeq) 50S ribosomal protein L24 (A)	PREDICTED: uncharacterized protein LOC104596582 [Nelumbo nucifera]	RecName: Full=50S ribosomal protein L24, chloroplastic;	Mitochondrial/chloroplast ribosomal protein L24	GO:0009507,chloroplast; GO:0005840,ribosome; GO:0019843,rRNA binding; GO:0003735,structural constituent of ribosome; GO:0006412,translation
Actinidia00786	0.41	0.47	0.38	0	0.27	0.2	0.1	0	0	0	0	0.1	--	PREDICTED: uncharacterized protein LOC100853829 isoform X2 [Vitis vinifera]	--	--	--
Actinidia00787	1.29	1.42	1.14	1.29	1.03	0.82	0.79	0.42	0.83	0.69	0.88	0.19	K24221 type I inositol polyphosphate 5-phosphatase IP5P1/2 [EC:3.1.3.56] | (RefSeq) type I inositol polyphosphate 5-phosphatase 2-like (A)	PREDICTED: type IV inositol polyphosphate 5-phosphatase 7 isoform X2 [Vitis vinifera]	RecName: Full=Type I inositol polyphosphate 5-phosphatase 4 {ECO:0000305}; Short=At5PTase4 {ECO:0000305}; EC=3.1.3.- {ECO:0000305};	Inositol polyphosphate 5-phosphatase and related proteins	GO:0016787,hydrolase activity; GO:0046856,phosphatidylinositol dephosphorylation
Actinidia00788	28.57	28.96	27.29	26.06	22	22.5	17.17	20.96	24.86	18.5	17.63	18.74	K08851 TP53 regulating kinase and related kinases [EC:2.7.11.1] | (RefSeq) EKC/KEOPS complex subunit bud32 (A)	hypothetical protein PRUPE_8G236800 [Prunus persica]	RecName: Full=CST complex subunit STN1 {ECO:0000303|PubMed:19064932}; AltName: Full=Suppressor of cdc thirteen homolog {ECO:0000303|PubMed:19064932}; Short=AtSTN1 {ECO:0000303|PubMed:19064932};	Serine/threonine protein kinase	GO:0000784,nuclear chromosome, telomeric region; GO:0003677,DNA binding; GO:0016233,telomere capping
Actinidia00789	13.11	14.19	11.24	11.1	14.29	14.03	11	11.41	12.96	13.25	13.16	13.95	--	PREDICTED: uncharacterized protein LOC104246514 [Nicotiana sylvestris]	--	--	--
Actinidia00790	18.56	14.82	18.74	10.06	11.57	9.56	8.8	10.36	9.03	9.95	8.29	11.45	K01968 3-methylcrotonyl-CoA carboxylase alpha subunit [EC:6.4.1.4] | (RefSeq) methylcrotonoyl-CoA carboxylase subunit alpha, mitochondrial (A)	hypothetical protein LSAT_5X186060 [Lactuca sativa]	RecName: Full=Serine/threonine-protein kinase STY13 {ECO:0000305}; EC=2.7.11.1 {ECO:0000269|PubMed:16429265}; AltName: Full=AtSTYPK {ECO:0000303|PubMed:17291444}; AltName: Full=Serine/threonine/tyrosine-protein kinase 13 {ECO:0000303|PubMed:16429265};	Tyrosine kinase specific for activated (GTP-bound) p21cdc42Hs	GO:0005622,intracellular; GO:0005886,plasma membrane; GO:0005524,ATP binding; GO:0004672,protein kinase activity; GO:0004674,protein serine/threonine kinase activity; GO:0004712,protein serine/threonine/tyrosine kinase activity; GO:0004713,protein tyrosine kinase activity; GO:0004871,NA; GO:0035556,intracellular signal transduction; GO:0006468,protein phosphorylation
Actinidia00791	21.43	17.79	20.01	29.67	28.02	24.39	19.06	28.99	21.94	24.14	20.8	24.17	K01968 3-methylcrotonyl-CoA carboxylase alpha subunit [EC:6.4.1.4] | (RefSeq) methylcrotonoyl-CoA carboxylase subunit alpha, mitochondrial isoform X1 (A)	Biotin carboxylation domain-containing protein, partial [Cynara cardunculus var. scolymus]	RecName: Full=Methylcrotonoyl-CoA carboxylase subunit alpha, mitochondrial; Short=MCCase subunit alpha; EC=6.4.1.4; AltName: Full=3-methylcrotonyl-CoA carboxylase 1; AltName: Full=3-methylcrotonyl-CoA:carbon dioxide ligase subunit alpha; Flags: Precursor;	3-Methylcrotonyl-CoA carboxylase, biotin-containing subunit/Propionyl-CoA carboxylase, alpha chain/Acetyl-CoA carboxylase, biotin carboxylase subunit	GO:0022626,cytosolic ribosome; GO:0005759,mitochondrial matrix; GO:0005739,mitochondrion; GO:0005524,ATP binding; GO:0004075,biotin carboxylase activity; GO:0050897,cobalt ion binding; GO:0004485,methylcrotonoyl-CoA carboxylase activity; GO:0006552,leucine catabolic process
Actinidia00794	0	0	0	0.3	0	0	0	0	0	0	0	0	K17471 sulfate transporter 3 | (RefSeq) sulfate transporter 3.1-like (A)	sulfate transporter 3.1-like [Manihot esculenta]	RecName: Full=Sulfate transporter 3.1; AltName: Full=AST12; AltName: Full=AtST1;	Sulfate/bicarbonate/oxalate exchanger SAT-1 and related transporters (SLC26 family)	GO:0009507,chloroplast; GO:0005887,integral component of plasma membrane; GO:0008271,secondary active sulfate transmembrane transporter activity; GO:0015116,sulfate transmembrane transporter activity; GO:0015293,symporter activity; GO:0008272,sulfate transport
Actinidia00800	0	0	0	0	0	0	0	0	0	0.11	0	0.29	--	uncharacterized protein LOC105628342 [Jatropha curcas]	--	--	GO:0016021,integral component of membrane
Actinidia00801	0.49	0.24	0.44	0.04	0.32	0.38	0.04	0.55	0.26	0.23	0.04	0.29	K14780 ATP-dependent RNA helicase DHX37/DHR1 [EC:3.6.4.13] | (RefSeq) ATP-dependent RNA helicase DEAH13-like isoform X1 (A)	uncharacterized protein LOC111023540 [Momordica charantia]	--	Galactosyltransferases	--
Actinidia00802	8.17	9.71	8.44	7.29	9.58	6.76	7.48	8.61	6.41	8.67	7.13	7.95	K02991 small subunit ribosomal protein S6e | (RefSeq) 40S ribosomal protein S6-like (A)	PREDICTED: uncharacterized protein LOC104599327 [Nelumbo nucifera]	--	--	--
Actinidia00803	0.35	1.05	1.1	1.18	0.92	0.17	1.94	1.16	0.58	1.24	0.28	1.44	--	hypothetical protein F383_19304 [Gossypium arboreum]	RecName: Full=F-box protein CPR1; AltName: Full=Protein CONSTITUTIVE EXPRESSER OF PR GENES 1; AltName: Full=Protein CONSTITUTIVE EXPRESSER OF PR GENES 30 {ECO:0000303|PubMed:19682297};	--	GO:0005737,cytoplasm; GO:0005634,nucleus; GO:0004842,ubiquitin-protein transferase activity; GO:0031348,negative regulation of defense response; GO:0042177,negative regulation of protein catabolic process; GO:0009626,plant-type hypersensitive response; GO:0031146,SCF-dependent proteasomal ubiquitin-dependent protein catabolic process
Actinidia00806	4.42	7.14	4.42	5.63	5.84	4.25	3.33	4.61	3.76	5.22	4.25	5.48	K11671 nuclear factor related to kappa-B-binding protein | (RefSeq) uncharacterized LOC100250176 (A)	PREDICTED: uncharacterized protein LOC100250176 [Vitis vinifera]	--	R-kappa-B and related transcription factors	GO:0031011,Ino80 complex
Actinidia00807	10.93	12.89	9.75	9.31	10.77	8.85	7.96	7.22	7.5	7.51	7.63	8.47	K11671 nuclear factor related to kappa-B-binding protein | (RefSeq) uncharacterized LOC100250176 (A)	PREDICTED: uncharacterized protein LOC100250176 [Vitis vinifera]	--	R-kappa-B and related transcription factors	GO:0031011,Ino80 complex
Actinidia00809	0.18	0	0.55	0.46	0.64	0.69	0	0.17	0.15	0.19	0	0.17	K22377 E3 ubiquitin-protein ligase listerin [EC:2.3.2.27] | (RefSeq) hypothetical protein (A)	PREDICTED: two-component response regulator-like APRR9 [Juglans regia]	RecName: Full=Zinc finger protein CONSTANS-LIKE 3;	--	GO:0005634,nucleus; GO:0003700,DNA-binding transcription factor activity; GO:0043565,sequence-specific DNA binding; GO:0008270,zinc ion binding; GO:0010161,red light signaling pathway; GO:0009909,regulation of flower development; GO:0010099,regulation of photomorphogenesis
Actinidia00810	3.63	6.21	3.79	5.51	5.42	2.56	5.07	4.49	5.04	3.6	3.96	3.65	K03539 ribonuclease P/MRP protein subunit RPP1 [EC:3.1.26.5] | (RefSeq) uncharacterized LOC100241609 (A)	PREDICTED: uncharacterized protein LOC100241609 [Vitis vinifera]	--	Protein subunit of nuclear ribonuclease P (RNase P)	GO:0005655,nucleolar ribonuclease P complex; GO:0004540,ribonuclease activity; GO:0003723,RNA binding; GO:0090502,RNA phosphodiester bond hydrolysis, endonucleolytic; GO:0008033,tRNA processing
Actinidia00811	0	0	0	0	0	0.36	0	0	0	0	0	0	K01537 P-type Ca2+ transporter type 2C [EC:7.2.2.10] | (RefSeq) calcium-transporting ATPase 4, endoplasmic reticulum-type (A)	Calcium-transporting ATPase 1 family protein [Populus trichocarpa]	RecName: Full=Calcium-transporting ATPase 4, endoplasmic reticulum-type; EC=3.6.3.8;	Ca2+ transporting ATPase	GO:0005783,endoplasmic reticulum; GO:0016021,integral component of membrane; GO:0005886,plasma membrane; GO:0005524,ATP binding; GO:0005388,calcium-transporting ATPase activity; GO:0046872,metal ion binding
Actinidia00812	0	0	0.04	0	0	0	0	0	0	0	0.1	0	K23136 fraxetin 5-hydroxylase [EC:1.14.14.164] | (RefSeq) xanthotoxin 5-hydroxylase CYP82C4 (A)	PREDICTED: cytochrome P450 CYP82D47-like isoform X1 [Ziziphus jujuba]	RecName: Full=Cytochrome P450 82C4; EC=1.14.-.-;	Cytochrome P450 CYP2 subfamily	GO:0016021,integral component of membrane; GO:0016020,membrane; GO:0020037,heme binding; GO:0005506,iron ion binding; GO:0004497,monooxygenase activity; GO:0016709,oxidoreductase activity, acting on paired donors, with incorporation or reduction of molecular oxygen, NAD(P)H as one donor, and incorporation of one atom of oxygen; GO:0071281,cellular response to iron ion; GO:0044550,secondary metabo…
Actinidia00813	3	4.56	3.78	3.1	3.93	3.91	3.17	3.29	2.14	4.27	3.52	3.43	K10869 RAD51-like protein 1 | (RefSeq) DNA repair protein RAD51 homolog 2 isoform X1 (A)	dna repair protein rad51 like 2 [Quercus suber]	RecName: Full=DNA repair protein RAD51 homolog 2; Short=AtRAD51B;	DNA repair protein RAD51/RHP55	GO:0033063,Rad51B-Rad51C-Rad51D-XRCC2 complex; GO:0005657,replication fork; GO:0005524,ATP binding; GO:0008094,DNA-dependent ATPase activity; GO:0003690,double-stranded DNA binding; GO:0000400,four-way junction DNA binding; GO:0000150,recombinase activity; GO:0003697,single-stranded DNA binding; GO:0006281,DNA repair; GO:0000707,meiotic DNA recombinase assembly; GO:0006312,mitotic recombination; …
Actinidia00814	33.33	79.63	40.41	33.24	47.29	33.14	20.74	34.64	38.54	22.16	33.29	43.14	K09284 AP2-like factor, euAP2 lineage | (RefSeq) ethylene-responsive transcription factor RAP2-7 (A)	PREDICTED: ethylene-responsive transcription factor RAP2-7 isoform X1 [Vitis vinifera]	RecName: Full=Ethylene-responsive transcription factor RAP2-7; AltName: Full=Protein RELATED TO APETALA2 7; AltName: Full=Protein TARGET OF EAT 1;	--	GO:0005634,nucleus; GO:0003677,DNA binding; GO:0003700,DNA-binding transcription factor activity; GO:0009873,ethylene-activated signaling pathway; GO:0007275,multicellular organism development; GO:0006351,transcription, DNA-templated
Actinidia00815	13.12	17.97	11.55	14.41	20.27	13.34	10.25	15.04	15.01	11.58	14.28	12.4	K10643 CCR4-NOT transcription complex subunit 4 [EC:2.3.2.27] | (RefSeq) general negative regulator of transcription subunit 4 (A)	PREDICTED: general negative regulator of transcription subunit 4 isoform X1 [Vitis vinifera]	--	MOT2 transcription factor	GO:0030014,CCR4-NOT complex; GO:0003723,RNA binding; GO:0004842,ubiquitin-protein transferase activity; GO:0000288,nuclear-transcribed mRNA catabolic process, deadenylation-dependent decay
Actinidia00816	27.66	33.89	31.17	33.77	33.57	26.22	31.41	26.64	29.68	23.21	25.09	26.09	K00434 L-ascorbate peroxidase [EC:1.11.1.11] | (RefSeq) L-ascorbate peroxidase 2, cytosolic (A)	ascorbate peroxidase [Camellia azalea]	RecName: Full=L-ascorbate peroxidase 2, cytosolic {ECO:0000305}; EC=1.11.1.11 {ECO:0000269|PubMed:15685422}; AltName: Full=APXb {ECO:0000303|PubMed:15685422}; AltName: Full=OsAPx2 {ECO:0000303|PubMed:15599508};	--	GO:0009507,chloroplast; GO:0004130,cytochrome-c peroxidase activity; GO:0020037,heme binding; GO:0016688,L-ascorbate peroxidase activity; GO:0046872,metal ion binding; GO:0034599,cellular response to oxidative stress; GO:0042744,hydrogen peroxide catabolic process; GO:0000302,response to reactive oxygen species
Actinidia00817	29.4	22.7	30.58	53.4	64.45	35.59	72.06	57.06	22.43	43	50.91	33.57	K20536 mitogen-activated protein kinase 3 [EC:2.7.11.24] | (RefSeq) mitogen-activated protein kinase 3 (A)	PREDICTED: mitogen-activated protein kinase 3 [Gossypium arboreum]	RecName: Full=Mitogen-activated protein kinase 3; Short=AtMPK3; Short=MAP kinase 3; EC=2.7.11.24;	Mitogen-activated protein kinase	GO:0005737,cytoplasm; GO:0005634,nucleus; GO:0005524,ATP binding; GO:0004707,MAP kinase activity; GO:0004672,protein kinase activity; GO:0009738,abscisic acid-activated signaling pathway; GO:0010120,camalexin biosynthetic process; GO:0042742,defense response to bacterium; GO:0050832,defense response to fungus; GO:0010229,inflorescence development; GO:0048481,plant ovule development; GO:0009626,pl…
Actinidia00818	7.57	12.08	8.37	5.64	6.58	5.04	4.49	5.43	7	5.72	5.81	6.04	K02154 V-type H+-transporting ATPase subunit a | (RefSeq) V-type proton ATPase subunit a1-like (A)	PREDICTED: V-type proton ATPase subunit a1-like isoform X1 [Juglans regia]	RecName: Full=V-type proton ATPase subunit a1; Short=V-ATPase subunit a1; AltName: Full=V-type proton ATPase 95 kDa subunit a isoform 1; Short=V-ATPase 95 kDa isoform a1; AltName: Full=Vacuolar H(+)-ATPase subunit a isoform 1; AltName: Full=Vacuolar proton pump subunit a1; AltName: Full=Vacuolar proton translocating ATPase 95 kDa subunit a isoform 1;	Vacuolar H+-ATPase V0 sector, subunit a	GO:0005768,endosome; GO:0005794,Golgi apparatus; GO:0016021,integral component of membrane; GO:0000325,plant-type vacuole; GO:0005802,trans-Golgi network; GO:0012510,trans-Golgi network transport vesicle membrane; GO:0016471,vacuolar proton-transporting V-type ATPase complex; GO:0000220,vacuolar proton-transporting V-type ATPase, V0 domain; GO:0005773,vacuole; GO:0051117,ATPase binding; GO:004696…
Actinidia00820	33.86	32.39	30.94	32.3	27.15	31.01	32.56	25.21	25.31	32.12	24.88	27.32	K12836 splicing factor U2AF 35 kDa subunit | (RefSeq) splicing factor U2af small subunit B-like (A)	splicing factor U2af small subunit B-like [Herrania umbratica]	RecName: Full=Splicing factor U2af small subunit A; AltName: Full=U2 auxiliary factor 35 kDa subunit A; AltName: Full=U2 small nuclear ribonucleoprotein auxiliary factor small subunit A; Short=U2 snRNP auxiliary factor small subunit A; AltName: Full=Zinc finger CCCH domain-containing protein 60; Short=OsC3H60;	U2 snRNP splicing factor, small subunit, and related proteins	GO:0005681,spliceosomal complex; GO:0089701,U2AF; GO:0003677,DNA binding; GO:0046872,metal ion binding; GO:0030628,pre-mRNA 3'-splice site binding; GO:0000398,mRNA splicing, via spliceosome
Actinidia00821	2.71	4.09	2.81	2.74	4.25	2.72	1.96	3.06	2.07	2.68	3.09	2.46	K11643 chromodomain-helicase-DNA-binding protein 4 [EC:3.6.4.12] | (RefSeq) helicase protein MOM1 (A)	PREDICTED: DDT domain-containing protein PTM [Vitis vinifera]	RecName: Full=DDT domain-containing protein PTM {ECO:0000305}; AltName: Full=DDT domain-containing protein 1 {ECO:0000305}; AltName: Full=Membrane-bound transcription factor PTM {ECO:0000305}; AltName: Full=PHD type transcription factor with transmembrane domains {ECO:0000303|PubMed:21934661};	Nucleosome remodeling factor, subunit NURF301/BPTF	GO:0009941,chloroplast envelope; GO:0009707,chloroplast outer membrane; GO:0016021,integral component of membrane; GO:0005634,nucleus; GO:0046872,metal ion binding; GO:0035064,methylated histone binding; GO:0010019,chloroplast-nucleus signaling pathway; GO:0045893,positive regulation of transcription, DNA-templated; GO:0006351,transcription, DNA-templated
Actinidia00823	16.81	42.06	21.58	11.74	20.96	8.95	12.91	18.73	12.14	15.09	14.77	18.66	K12449 UDP-apiose/xylose synthase | (RefSeq) UDP-D-apiose/UDP-D-xylose synthase 2 (A)	PREDICTED: UDP-D-apiose/UDP-D-xylose synthase 2 [Beta vulgaris subsp. vulgaris]	RecName: Full=UDP-D-apiose/UDP-D-xylose synthase 2;	dTDP-glucose 4-6-dehydratase/UDP-glucuronic acid decarboxylase	GO:0048046,apoplast; GO:0005737,cytoplasm; GO:0005829,cytosol; GO:0003824,catalytic activity; GO:0050662,coenzyme binding; GO:0071555,cell wall organization
Actinidia00824	1.89	3.82	0.75	1.53	1.74	2.06	1	0.86	0.83	1.26	2.35	1.29	K13448 calcium-binding protein CML | (RefSeq) probable calcium-binding protein CML21 (A)	PREDICTED: probable calcium-binding protein CML21 isoform X2 [Vitis vinifera]	RecName: Full=Probable calcium-binding protein CML21; AltName: Full=Calmodulin-like protein 21;	Calmodulin and related proteins (EF-Hand superfamily)	GO:0005737,cytoplasm; GO:0005509,calcium ion binding
Actinidia00825	23.3	30.37	29.3	34.2	29.59	38.35	34.34	29.03	42.33	26.52	26.65	35.23	K14945 protein quaking | (RefSeq) KH domain-containing protein At5g56140 (A)	PREDICTED: KH domain-containing protein At5g56140 [Erythranthe guttata]	RecName: Full=KH domain-containing protein At5g56140; AltName: Full=Quaking-like protein 2;	RNA-binding protein Sam68 and related KH domain proteins	GO:0005634,nucleus; GO:0003723,RNA binding
Actinidia00826	18.72	30.43	33.03	32.81	30.09	58.66	53.22	36.58	26.12	55.88	49.97	60.78	K14945 protein quaking | (RefSeq) KH domain-containing protein At5g56140-like (A)	PREDICTED: KH domain-containing protein At5g56140-like isoform X2 [Nicotiana tabacum]	--	--	GO:0003723,RNA binding
Actinidia00827	7.77	5.54	6.3	6.14	6.55	7.01	3.06	5.26	7.19	6.05	5.24	7.52	K06699 proteasome activator subunit 4 | (RefSeq) proteasome activator subunit 4-like (A)	PREDICTED: proteasome activator subunit 4-like [Malus domestica]	RecName: Full=Proteasome activator subunit 4; AltName: Full=Proteasome activator PA200;	Uncharacterized conserved protein	GO:0005829,cytosol; GO:0005634,nucleus; GO:0005839,proteasome core complex; GO:0070577,lysine-acetylated histone binding; GO:0016504,peptidase activator activity; GO:0070628,proteasome binding; GO:0006281,DNA repair; GO:0010499,proteasomal ubiquitin-independent protein catabolic process
Actinidia00828	3.64	1.58	2.04	0.88	1.26	1.83	0.65	0.99	1.46	1.07	1.13	0.8	K06699 proteasome activator subunit 4 | (RefSeq) proteasome activator subunit 4 (A)	proteasome activator subunit 4 isoform X5 [Durio zibethinus]	RecName: Full=Proteasome activator subunit 4; AltName: Full=Proteasome activator PA200;	Uncharacterized conserved protein	GO:0005829,cytosol; GO:0005634,nucleus; GO:0005839,proteasome core complex; GO:0070577,lysine-acetylated histone binding; GO:0016504,peptidase activator activity; GO:0070628,proteasome binding; GO:0006281,DNA repair; GO:0010499,proteasomal ubiquitin-independent protein catabolic process
Actinidia00829	11.06	9.99	10.92	8.52	7.34	9.14	6.03	4.98	8.48	5.52	5.92	6.56	K06699 proteasome activator subunit 4 | (RefSeq) proteasome activator subunit 4 (A)	PREDICTED: proteasome activator subunit 4 [Vitis vinifera]	RecName: Full=Proteasome activator subunit 4; AltName: Full=Proteasome activator PA200;	Uncharacterized conserved protein	GO:0005829,cytosol; GO:0005634,nucleus; GO:0005839,proteasome core complex; GO:0070577,lysine-acetylated histone binding; GO:0016504,peptidase activator activity; GO:0070628,proteasome binding; GO:0006281,DNA repair; GO:0010499,proteasomal ubiquitin-independent protein catabolic process
Actinidia00830	0	0	0.1	0	0	0.22	0	0	0.76	0	0	0	K01164 ribonuclease P/MRP protein subunit POP1 [EC:3.1.26.5] | (RefSeq) ribonucleases P/MRP protein subunit POP1 (A)	PREDICTED: ribonucleases P/MRP protein subunit POP1-like [Vitis vinifera]	--	--	GO:0005655,nucleolar ribonuclease P complex; GO:0000172,ribonuclease MRP complex; GO:0000171,ribonuclease MRP activity; GO:0004526,ribonuclease P activity; GO:0090502,RNA phosphodiester bond hydrolysis, endonucleolytic; GO:0001682,tRNA 5'-leader removal; GO:0008033,tRNA processing
Actinidia00832	27.45	47.67	24.75	6.47	5.85	7.86	2.94	2.37	4.12	5.46	4.67	4.02	K24917 amino acid permease | (RefSeq) probable amino acid permease 7 (A)	PREDICTED: probable amino acid permease 7 isoform X2 [Populus euphratica]	RecName: Full=Probable amino acid permease 7; AltName: Full=Amino acid transporter AAP7;	Amino acid transporters	GO:0016021,integral component of membrane; GO:0016020,membrane; GO:0005886,plasma membrane; GO:0015293,symporter activity; GO:0003333,amino acid transmembrane transport; GO:0006865,amino acid transport
Actinidia00833	3.91	4.37	0.63	3.9	1.06	2.21	1.07	1.53	1.36	1.41	1.5	0.64	--	--	--	--	--
Actinidia00834	12.55	9.89	13.13	8.98	7.78	11.32	8.66	8.36	10.69	9.99	9.33	10.09	K11087 small nuclear ribonucleoprotein D1 | (RefSeq) small nuclear ribonucleoprotein SmD1a (A)	PREDICTED: small nuclear ribonucleoprotein Sm D1 isoform X1 [Elaeis guineensis]	RecName: Full=Small nuclear ribonucleoprotein SmD1b {ECO:0000303|PubMed:15575968}; Short=AtSmD1-b {ECO:0000303|PubMed:15575968};	Small nuclear ribonucleoprotein SMD1 and related snRNPs	GO:0030529,NA; GO:0016020,membrane; GO:0016607,nuclear speck; GO:0005730,nucleolus; GO:0005774,vacuolar membrane; GO:0003729,mRNA binding; GO:0035194,posttranscriptional gene silencing by RNA; GO:0043484,regulation of RNA splicing; GO:0008380,RNA splicing; GO:0000387,spliceosomal snRNP assembly
Actinidia00835	17.26	16.84	17.79	19.69	17.33	22.46	16.44	13.43	25.26	18.39	14.6	22.99	K02259 heme a synthase [EC:1.17.99.9] | (RefSeq) cytochrome c oxidase assembly protein COX15-like (A)	PREDICTED: cytochrome c oxidase assembly protein COX15-like [Nicotiana attenuata]	RecName: Full=Cytochrome c oxidase assembly protein COX15;	Cytochrome oxidase assembly factor COX15	GO:0016021,integral component of membrane; GO:0005743,mitochondrial inner membrane; GO:0005739,mitochondrion; GO:0016627,oxidoreductase activity, acting on the CH-CH group of donors; GO:0006784,heme a biosynthetic process
Actinidia00836	5.5	2.33	7.12	9.08	4.32	7.69	10.76	6.89	15.25	5.35	5.73	8.22	K12616 enhancer of mRNA-decapping protein 4 | (RefSeq) enhancer of mRNA-decapping protein 4 (A)	unnamed protein product, partial [Vitis vinifera]	RecName: Full=Enhancer of mRNA-decapping protein 4; AltName: Full=Protein VARICOSE;	Nuclear protein, contains WD40 repeats	GO:0005829,cytosol; GO:0005634,nucleus; GO:0000932,P-body; GO:0003729,mRNA binding; GO:0042803,protein homodimerization activity; GO:0071365,cellular response to auxin stimulus; GO:0031087,deadenylation-independent decapping of nuclear-transcribed mRNA; GO:0009965,leaf morphogenesis; GO:0006402,mRNA catabolic process; GO:0006397,mRNA processing; GO:0009791,post-embryonic development; GO:0010072,p…
Actinidia00837	11.19	4.36	12.35	16.4	8.82	12.37	10.4	9.9	19.41	12.01	9.34	12.96	K12616 enhancer of mRNA-decapping protein 4 | (RefSeq) enhancer of mRNA-decapping protein 4 (A)	enhancer of mRNA-decapping protein 4-like [Olea europaea var. sylvestris]	RecName: Full=Varicose-related protein;	Nuclear protein, contains WD40 repeats	GO:0000932,P-body; GO:0042803,protein homodimerization activity; GO:0031087,deadenylation-independent decapping of nuclear-transcribed mRNA; GO:0007186,G protein-coupled receptor signaling pathway; GO:0006402,mRNA catabolic process; GO:0006397,mRNA processing
Actinidia00838	8.97	10.84	9.51	8.04	10.14	7.59	7.15	6.7	10.36	5.23	7.5	6.74	K03141 transcription initiation factor TFIIH subunit 1 | (RefSeq) probable RNA polymerase II transcription factor B subunit 1-1 (A)	PREDICTED: probable RNA polymerase II transcription factor B subunit 1-1 isoform X1 [Vitis vinifera]	RecName: Full=General transcription and DNA repair factor IIH subunit TFB1-1; Short=AtTFB1-1 {ECO:0000303|PubMed:15645454}; Short=TFIIH subunit TFB1-1; AltName: Full=RNA polymerase II transcription factor B subunit 1-1;	RNA polymerase II transcription initiation/nucleotide excision repair factor TFIIH, subunit TFB1	GO:0000439,transcription factor TFIIH core complex; GO:0005675,transcription factor TFIIH holo complex; GO:0006281,DNA repair; GO:0006289,nucleotide-excision repair; GO:0070816,phosphorylation of RNA polymerase II C-terminal domain; GO:0006360,transcription by RNA polymerase I; GO:0006366,transcription by RNA polymerase II
Actinidia00839	1.81	0.69	2.99	0.23	0.09	0.35	0.04	0.35	0.23	0.28	0.3	0.84	K01623 fructose-bisphosphate aldolase, class I [EC:4.1.2.13] | (RefSeq) fructose-bisphosphate aldolase, cytoplasmic isozyme 1 (A)	fructose-bisphosphate aldolase, cytoplasmic isozyme 1 [Olea europaea var. sylvestris]	RecName: Full=Fructose-bisphosphate aldolase 5, cytosolic {ECO:0000305}; Short=AtFBA5 {ECO:0000303|PubMed:22561114}; EC=4.1.2.13 {ECO:0000250|UniProtKB:Q9SJQ9};	Fructose-biphosphate aldolase	GO:0009507,chloroplast; GO:0005829,cytosol; GO:0004332,fructose-bisphosphate aldolase activity; GO:0006094,gluconeogenesis; GO:0006096,glycolytic process
Actinidia00840	60.64	41.7	74.38	76.44	65.48	83.61	54.3	51.93	73.97	53.55	44.9	67.36	K00876 uridine kinase [EC:2.7.1.48] | (RefSeq) uridine kinase-like protein 3 isoform X1 (A)	uridine kinase-like protein 3 [Quercus suber]	RecName: Full=Uridine kinase-like protein 4; Includes: RecName: Full=Uridine kinase; Short=UK; EC=2.7.1.48; Includes: RecName: Full=Putative uracil phosphoribosyltransferase; Short=UPRTase; EC=2.4.2.9; AltName: Full=UMP pyrophosphorylase;	Armadillo/beta-Catenin/plakoglobin	GO:0005829,cytosol; GO:0005524,ATP binding; GO:0005525,GTP binding; GO:0004845,uracil phosphoribosyltransferase activity; GO:0004849,uridine kinase activity; GO:0044211,CTP salvage; GO:0006206,pyrimidine nucleobase metabolic process; GO:0043097,pyrimidine nucleoside salvage; GO:0044206,UMP salvage
Actinidia00841	43.27	33.97	41.42	62.22	40.6	61.41	25.61	36.88	59.77	33.31	32.21	39.63	K00876 uridine kinase [EC:2.7.1.48] | (RefSeq) uridine kinase-like protein 3 (A)	PREDICTED: uridine kinase-like protein 3 [Vitis vinifera]	RecName: Full=Uridine kinase-like protein 4; Includes: RecName: Full=Uridine kinase; Short=UK; EC=2.7.1.48; Includes: RecName: Full=Putative uracil phosphoribosyltransferase; Short=UPRTase; EC=2.4.2.9; AltName: Full=UMP pyrophosphorylase;	Armadillo/beta-Catenin/plakoglobin	GO:0005829,cytosol; GO:0005524,ATP binding; GO:0005525,GTP binding; GO:0004845,uracil phosphoribosyltransferase activity; GO:0004849,uridine kinase activity; GO:0044211,CTP salvage; GO:0006206,pyrimidine nucleobase metabolic process; GO:0043097,pyrimidine nucleoside salvage; GO:0044206,UMP salvage
Actinidia00842	5.86	7.51	5.75	5.36	6.33	4.97	3.59	4.3	4.92	3.58	3.81	4.09	K10406 kinesin family member C2/C3 | (RefSeq) kinesin-like protein KIN-14F (A)	unnamed protein product, partial [Vitis vinifera]	RecName: Full=Kinesin-like protein KIN-14F {ECO:0000305}; AltName: Full=AtKIN14h; AltName: Full=Kinesin KP1 {ECO:0000303|PubMed:21406623}; AltName: Full=Kinesin-like protein 1 {ECO:0000303|PubMed:16212879}; Short=AtKP1 {ECO:0000303|PubMed:16212879};	Kinesin (KAR3 subfamily)	GO:0005871,kinesin complex; GO:0005874,microtubule; GO:0005739,mitochondrion; GO:0005524,ATP binding; GO:0016887,ATPase activity; GO:0008017,microtubule binding; GO:0003777,microtubule motor activity; GO:0009060,aerobic respiration; GO:0007018,microtubule-based movement; GO:0009845,seed germination
Actinidia00843	204.68	136.91	159.85	291.23	232.92	197.84	203.69	188.99	161.71	219.82	177.9	182.56	K04079 molecular chaperone HtpG | (RefSeq) heat shock protein 90-3-like (A)	unnamed protein product, partial [Vitis vinifera]	RecName: Full=Heat shock protein 81-3; Short=HSP81-3; AltName: Full=Gravity-specific protein GSC 381 {ECO:0000303|PubMed:1363521};	Molecular chaperone (HSP90 family)	GO:0005737,cytoplasm; GO:0005524,ATP binding; GO:0051082,unfolded protein binding; GO:0006457,protein folding; GO:0006950,response to stress
Actinidia00845	28.83	57.02	49.82	15.1	15.84	11.63	11.42	12.11	16.32	11.4	10.27	11.69	K00787 farnesyl diphosphate synthase [EC:2.5.1.1 2.5.1.10] | (RefSeq) farnesyl pyrophosphate synthase isoform X2 (A)	PREDICTED: farnesyl pyrophosphate synthase 1-like [Juglans regia]	RecName: Full=Farnesyl pyrophosphate synthase 1; Short=FPP synthase 1; Short=FPS 1; EC=2.5.1.10; AltName: Full=(2E,6E)-farnesyl diphosphate synthase 1; AltName: Full=Dimethylallyltranstransferase 1; EC=2.5.1.1; AltName: Full=Farnesyl diphosphate synthase 1; AltName: Full=Geranyltranstransferase 1;	Polyprenyl synthetase	GO:0005737,cytoplasm; GO:0004161,dimethylallyltranstransferase activity; GO:0004337,geranyltranstransferase activity; GO:0046872,metal ion binding; GO:0006695,cholesterol biosynthetic process; GO:0045337,farnesyl diphosphate biosynthetic process; GO:0033384,geranyl diphosphate biosynthetic process
Actinidia00846	17.23	22.59	14.75	22.96	21.81	15.49	4.54	14.21	21.55	9.68	9.3	12.29	K05681 ATP-binding cassette, subfamily G (WHITE), member 2 | (RefSeq) ABC transporter G family member 22 (A)	ABC-2 type transporter family protein [Theobroma cacao]	RecName: Full=ABC transporter G family member 26; Short=ABC transporter ABCG.26; Short=AtABCG26; AltName: Full=Putative white-brown complex homolog protein 27; Short=AtWBC27;	Transporter, ABC superfamily (Breast cancer resistance protein)	GO:0016021,integral component of membrane; GO:0005886,plasma membrane; GO:0005524,ATP binding; GO:0042626,ATPase activity, coupled to transmembrane movement of substances; GO:0009555,pollen development; GO:0010584,pollen exine formation; GO:0010152,pollen maturation
Actinidia00847	70.99	86.75	86.69	51.72	55.8	41.39	51.75	44.97	65.55	56.96	53.37	60.18	--	ALA-interacting subunit 3 [Morus notabilis]	RecName: Full=ALA-interacting subunit 3; Short=AtALIS3;	Cell cycle control protein	GO:0005789,endoplasmic reticulum membrane; GO:0000139,Golgi membrane; GO:0016021,integral component of membrane; GO:0031902,late endosome membrane
Actinidia00848	3.77	5.22	4.31	1.87	1.42	1.7	1.08	0.86	1.66	1.1	1.7	1.39	K21777 G2/mitotic-specific cyclin-B, other | (RefSeq) putative cyclin-B3-1 (A)	PREDICTED: putative cyclin-B3-1 [Vitis vinifera]	RecName: Full=Putative cyclin-B3-1; AltName: Full=G2/mitotic-specific cyclin-B3-1; Short=CycB3;1;	Cyclin B and related kinase-activating proteins	GO:0005634,nucleus; GO:0007049,cell cycle; GO:0051301,cell division
Actinidia00849	0	0.65	0	0	0	0	0	0	0	0	0	0	--	--	--	--	--
Actinidia00850	30.18	31.24	35.45	32.39	30.05	33.17	23.99	25.38	37.54	23.07	23.36	24.51	K13832 3-dehydroquinate dehydratase / shikimate dehydrogenase [EC:4.2.1.10 1.1.1.25] | (RefSeq) bifunctional 3-dehydroquinate dehydratase/shikimate dehydrogenase, chloroplastic-like isoform X1 (A)	PREDICTED: zinc finger CCCH domain-containing protein 37 isoform X1 [Nelumbo nucifera]	RecName: Full=Zinc finger CCCH domain-containing protein 37; Short=AtC3H37; AltName: Full=ENHANCER OF AG-4 protein 1;	CCCH-type Zn-finger protein	GO:0005829,cytosol; GO:0016607,nuclear speck; GO:0005634,nucleus; GO:0003677,DNA binding; GO:0046872,metal ion binding; GO:0003730,mRNA 3'-UTR binding; GO:0003723,RNA binding; GO:0061158,3'-UTR-mediated mRNA destabilization; GO:0001709,cell fate determination; GO:0009908,flower development; GO:0006397,mRNA processing
Actinidia00851	27.51	21.89	25.36	25.66	22.6	22.42	24.82	19.64	28.42	27.3	22.3	24.75	--	uncharacterized protein LOC110603008 isoform X1 [Manihot esculenta]	--	--	--
Actinidia00853	56.03	97	70.98	44.77	60.85	42.28	44.78	100.9	75.68	61.61	72.95	89.6	--	--	--	--	--
Actinidia00854	16.55	20.33	18.51	9.91	14.42	14.6	13.22	13.89	9.36	13.8	12.9	14.13	K11584 serine/threonine-protein phosphatase 2A regulatory subunit B' | (RefSeq) LOW QUALITY PROTEIN: serine/threonine protein phosphatase 2A 57 kDa regulatory subunit B' theta isoform (A)	hypothetical protein CFOL_v3_08411 [Cephalotus follicularis]	--	--	GO:0016021,integral component of membrane
Actinidia00856	0	0	0	4.29	37.21	7.45	0.15	12.65	2	0	0.26	0	--	--	--	--	--
Actinidia00858	6.44	7.2	5.77	6.23	5.7	6.06	3.29	4.78	4.57	4.66	4.89	5.98	K17710 pentatricopeptide repeat domain-containing protein 1 | (RefSeq) putative pentatricopeptide repeat-containing protein At2g02150 (A)	PPR domain-containing protein/PPR_1 domain-containing protein/PPR_2 domain-containing protein [Cephalotus follicularis]	RecName: Full=Putative pentatricopeptide repeat-containing protein At4g17915;	FOG: PPR repeat	GO:0043231,intracellular membrane-bounded organelle; GO:0004519,endonuclease activity; GO:0003723,RNA binding; GO:0009451,RNA modification
Actinidia00859	4.16	7.27	7.53	7.57	4.49	3.07	6.52	3.83	7.07	4.33	3.39	3.77	K15407 queuine tRNA-ribosyltransferase accessory subunit | (RefSeq) hypothetical protein (A)	PREDICTED: E3 ubiquitin-protein ligase MARCH4-like [Capsicum annuum]	RecName: Full=Probable E3 ubiquitin ligase SUD1; EC=2.3.2.27; AltName: Full=Protein ECERIFERUM 9; AltName: Full=Protein SUPPRESSOR OF DRY2 DEFFECTS 1; Short=AtSUD1; AltName: Full=RING-type E3 ubiquitin transferase SUD1 {ECO:0000305}; AltName: Full=RING/U-box domain-containing protein;	Protein involved in mRNA turnover and stability	GO:0030176,integral component of endoplasmic reticulum membrane; GO:1904264,NA; GO:0004842,ubiquitin-protein transferase activity; GO:0008270,zinc ion binding; GO:0042335,cuticle development; GO:0010143,cutin biosynthetic process; GO:0008299,isoprenoid biosynthetic process; GO:1900490,positive regulation of hydroxymethylglutaryl-CoA reductase (NADPH) activity; GO:0009414,response to water depriva…
Actinidia00860	0.84	0.43	0.76	0	0.56	0.81	0.52	0	0	0	0	0	--	--	--	--	--
Actinidia00861	0.21	0.08	0	0	0	0	0.1	0	0.04	0	0	0	K13430 serine/threonine-protein kinase PBS1 [EC:2.7.11.1] | (RefSeq) serine/threonine-protein kinase PBS1 (A)	PREDICTED: serine/threonine-protein kinase CDL1 [Vitis vinifera]	RecName: Full=Probable serine/threonine-protein kinase PBL8 {ECO:0000305}; EC=2.7.11.1 {ECO:0000305}; AltName: Full=PBS1-like protein 8 {ECO:0000303|PubMed:20413097};	Serine/threonine protein kinase	GO:0005886,plasma membrane; GO:0005524,ATP binding; GO:0004675,transmembrane receptor protein serine/threonine kinase activity; GO:0007166,cell surface receptor signaling pathway; GO:0006952,defense response; GO:0006468,protein phosphorylation
Actinidia00862	0	0.23	0.81	0	0.39	0.57	0	0	0	1.22	0	0.28	--	--	--	--	--
Actinidia00863	9.66	13.13	11.18	8.88	8.02	6.33	4.41	6.17	10.75	3.69	3.69	7.59	K05605 3-hydroxyisobutyryl-CoA hydrolase [EC:3.1.2.4] | (RefSeq) 3-hydroxyisobutyryl-CoA hydrolase-like protein 5 isoform X1 (A)	3-hydroxyisobutyryl-CoA hydrolase-like protein 5 isoform X2 [Prunus persica]	RecName: Full=3-hydroxyisobutyryl-CoA hydrolase-like protein 5; EC=3.1.2.-;	--	GO:0003860,3-hydroxyisobutyryl-CoA hydrolase activity; GO:0080167,response to karrikin
Actinidia00864	8.98	9.19	9.82	8.14	7.99	6.26	5.48	5.02	11.76	5.4	5.55	6.01	K05605 3-hydroxyisobutyryl-CoA hydrolase [EC:3.1.2.4] | (RefSeq) 3-hydroxyisobutyryl-CoA hydrolase-like protein 5 (A)	3-hydroxyisobutyryl-CoA hydrolase-like protein 5 [Prunus avium]	RecName: Full=3-hydroxyisobutyryl-CoA hydrolase-like protein 5; EC=3.1.2.-;	--	GO:0003860,3-hydroxyisobutyryl-CoA hydrolase activity; GO:0080167,response to karrikin
Actinidia00865	0	0	0.36	0.23	0.44	0.77	0	0.13	0.9	0.14	0.22	0.12	--	cytochrome b561 domain-containing protein [Quercus suber]	RecName: Full=Cytochrome b561 domain-containing protein At2g30890; AltName: Full=Protein b561A.tha12; Flags: Precursor;	Predicted membrane protein, contains DoH and Cytochrome b-561/ferric reductase transmembrane domains	GO:0016021,integral component of membrane; GO:0046872,metal ion binding; GO:0055114,oxidation-reduction process
Actinidia00866	0	0	0	1.82	1.3	1.03	0.83	0.17	0.45	0.18	0.15	0.17	--	GDSL esterase/lipase At4g10955-like [Durio zibethinus]	--	--	--
Actinidia00867	15.7	17.31	19.77	17.56	17.75	21.29	16.82	20.94	10.46	18.98	18.17	23.19	--	hypothetical protein CFP56_15225 [Quercus suber]	--	--	--
Actinidia00868	10.47	15.34	12.53	12.38	13.77	13.43	8.8	11.21	9.38	11.79	13.07	11.7	--	hypothetical protein POPTR_005G203100v3 [Populus trichocarpa]	--	--	--
Actinidia00869	1.48	1.72	2	1.61	1.85	1.01	2.16	0.95	1.51	1.67	1.59	2.34	K20291 conserved oligomeric Golgi complex subunit 4 | (RefSeq) pentatricopeptide repeat-containing protein At4g01400, mitochondrial-like (A)	PREDICTED: pentatricopeptide repeat-containing protein At3g14580, mitochondrial-like [Nicotiana tomentosiformis]	RecName: Full=Pentatricopeptide repeat-containing protein At3g14580, mitochondrial; Flags: Precursor;	FOG: PPR repeat	GO:0043231,intracellular membrane-bounded organelle; GO:0005739,mitochondrion; GO:0004519,endonuclease activity; GO:0003723,RNA binding; GO:0009451,RNA modification
Actinidia00870	1.61	1.33	1.71	0.47	0.79	0.61	0.26	1.07	1.24	0.14	0.57	0.32	--	C2 domain-containing protein At1g53590-like isoform X2 [Olea europaea var. sylvestris]	RecName: Full=C2 domain-containing protein At1g53590; AltName: Full=N-terminal-TM-C2 domain type 6 protein 1; Short=NTMC2TYPE6.1;	Ca2+-dependent lipid-binding protein CLB1/vesicle protein vp115/Granuphilin A, contains C2 domain	GO:0005783,endoplasmic reticulum; GO:0016021,integral component of membrane; GO:0005886,plasma membrane; GO:0005773,vacuole; GO:0008289,lipid binding; GO:0006869,lipid transport
Actinidia00872	51.26	59.57	40.21	20.45	20.76	25.05	8.41	10.37	15.8	10.45	7.48	18.8	K13415 protein brassinosteroid insensitive 1 [EC:2.7.10.1 2.7.11.1] | (RefSeq) protein BRASSINOSTEROID INSENSITIVE 1-like (A)	PREDICTED: receptor-like serine/threonine-protein kinase At1g78530 [Juglans regia]	RecName: Full=Receptor-like serine/threonine-protein kinase At1g78530; EC=2.7.11.1;	Serine/threonine protein kinase	GO:0016021,integral component of membrane; GO:0005886,plasma membrane; GO:0005524,ATP binding; GO:0004674,protein serine/threonine kinase activity
[truncated: 44,875 more rows]
