# Supplementary material for: Combined Widely Targeted Metabolomic, Transcriptomic, and Spatial Metabolomic Analysis Reveals the Potential Mechanism of Coloration and Fruit Quality Formation in Actinidia chinensis cv. Hongyang
Source: Foods. 2024 Jan 11;13(2):233. doi: 10.3390/foods13020233 (PMC10814455; doi:10.3390/foods13020233)
Supplement: Supplementary file 1 [file foods-13-00233-s001.zip › Supporting Information File S6.xlsx]

## Sheet: Sheet1
File S6. The list of 10,641 novel genes
gene_id	KEGG	NR	Swissprot	KOG	GO
novel.2392	K02155 V-type H+-transporting ATPase 16kDa proteolipid subunit | (RefSeq) V-type proton ATPase 16 kDa proteolipid subunit-like (A)	hypothetical protein Ccrd_001930 [Cynara cardunculus var. scolymus]	RecName: Full=V-type proton ATPase 16 kDa proteolipid subunit; Short=V-ATPase 16 kDa proteolipid subunit; AltName: Full=Vacuolar proton pump 16 kDa proteolipid subunit; Flags: Fragment;	Vacuolar H+-ATPase V0 sector, subunits c/c'	GO:0033179,proton-transporting V-type ATPase, V0 domain; GO:0016021,integral component of membrane; GO:0005774,vacuolar membrane; GO:0015078,proton transmembrane transporter activity; GO:0015991,ATP hydrolysis coupled proton transport
novel.8525	K20557 transcription factor VIP1 | (RefSeq) transcription factor RF2a-like (A)	PREDICTED: transcription factor RF2b-like [Solanum tuberosum]	RecName: Full=bZIP transcription factor 18 {ECO:0000305}; Short=AtbZIP18 {ECO:0000303|PubMed:11906833}; Short=bZIP protein 18 {ECO:0000305};	--	GO:0005737,cytoplasm; GO:0003700,DNA-binding transcription factor activity; GO:0005654,nucleoplasm; GO:0006351,transcription, DNA-templated; GO:0003677,DNA binding; GO:0048471,perinuclear region of cytoplasm; GO:0043621,protein self-association
novel.6022	--	--	--	--	--
novel.9906	--	hypothetical protein PRUPE_6G171800 [Prunus persica]	RecName: Full=ABC transporter F family member 5; Short=ABC transporter ABCF.5; Short=AtABCF5; AltName: Full=GCN20-type ATP-binding cassette protein GCN5;	Predicted transporter (ABC superfamily)	GO:0005215,transporter activity; GO:0016887,ATPase activity; GO:0005524,ATP binding; GO:0009624,response to nematode
novel.4174	--	--	--	--	--
novel.9534	--	--	--	--	--
novel.2418	K13126 polyadenylate-binding protein | (RefSeq) polyadenylate-binding protein 8 (A)	unnamed protein product [Coffea canephora]	RecName: Full=Polyadenylate-binding protein 2; Short=PABP-2; Short=Poly(A)-binding protein 2;	Polyadenylate-binding protein (RRM superfamily)	GO:0000184,nuclear-transcribed mRNA catabolic process, nonsense-mediated decay; GO:0006446,regulation of translational initiation; GO:0005634,nucleus; GO:0060211,regulation of nuclear-transcribed mRNA poly(A) tail shortening; GO:0016032,viral process; GO:1900151,regulation of nuclear-transcribed mRNA catabolic process, deadenylation-dependent decay; GO:0009651,response to salt stress; GO:0003729,…
novel.1886	K02358 elongation factor Tu | (RefSeq) uncharacterized protein LOC103721475 isoform X1 (A)	PREDICTED: RNA-directed DNA polymerase homolog [Gossypium hirsutum]	RecName: Full=RNA-directed DNA polymerase homolog; EC=2.7.7.48; AltName: Full=Reverse transcriptase homolog;	FOG: Transposon-encoded proteins with TYA, reverse transcriptase, integrase domains in various combinations	GO:0003964,RNA-directed DNA polymerase activity; GO:0003968,RNA-directed 5'-3' RNA polymerase activity; GO:0005739,mitochondrion
novel.1337	--	--	--	--	--
novel.9447	--	--	--	--	--
novel.869	--	--	--	--	--
novel.6716	--	--	--	--	--
novel.6712	--	PREDICTED: F-box/WD-40 repeat-containing protein At5g21040 [Gossypium arboreum]	RecName: Full=F-box/WD-40 repeat-containing protein At5g21040;	Cdc4 and related F-box and WD-40 proteins	GO:0016036,cellular response to phosphate starvation
novel.4462	--	--	--	--	--
novel.237	K13459 disease resistance protein RPS2 | (RefSeq) disease resistance protein RPS2 (A)	NB-ARC domain-containing disease resistance protein, putative isoform 1 [Theobroma cacao]	RecName: Full=Probable disease resistance protein At5g43730;	Apoptotic ATPase	GO:0006952,defense response; GO:0005886,plasma membrane; GO:0005524,ATP binding; GO:0043531,ADP binding; GO:0007165,signal transduction
novel.6234	--	--	--	--	--
novel.8978	--	--	--	--	--
novel.2065	K01711 GDPmannose 4,6-dehydratase [EC:4.2.1.47] | (RefSeq) GDP-mannose 4,6 dehydratase 1 (A)	GDP-mannose 4,6-dehydratase [Trema orientalis]	RecName: Full=GDP-mannose 4,6 dehydratase 2; EC=4.2.1.47; AltName: Full=GDP-D-mannose dehydratase 2; Short=GMD 2;	GDP-mannose 4,6 dehydratase	GO:0008446,GDP-mannose 4,6-dehydratase activity; GO:0019673,GDP-mannose metabolic process; GO:0009826,unidimensional cell growth; GO:0005829,cytosol; GO:0042351,'de novo' GDP-L-fucose biosynthetic process; GO:0005525,GTP binding
novel.6321	K17710 pentatricopeptide repeat domain-containing protein 1 | (RefSeq) pentatricopeptide repeat-containing protein At1g62930, chloroplastic-like isoform X1 (A)	PREDICTED: pentatricopeptide repeat-containing protein At1g63330-like isoform X2 [Daucus carota subsp. sativus]	RecName: Full=Pentatricopeptide repeat-containing protein At1g63070, mitochondrial; Flags: Precursor;	FOG: PPR repeat	GO:0004519,endonuclease activity; GO:0080156,mitochondrial mRNA modification; GO:0003723,RNA binding; GO:0005739,mitochondrion; GO:0006397,mRNA processing
novel.2564	--	--	--	--	--
novel.8146	--	--	--	--	--
novel.1772	K12830 splicing factor 3B subunit 3 | (RefSeq) pre-mRNA-splicing factor RSE1 isoform X1 (A)	pre-mRNA-splicing factor RSE1 isoform X3 [Hevea brasiliensis]	--	Splicing factor 3b, subunit 3	GO:0005634,nucleus; GO:0003676,nucleic acid binding
novel.4624	--	--	--	--	--
novel.4748	--	hypothetical protein LSAT_3X40080 [Lactuca sativa]	--	--	--
novel.10617	K10523 speckle-type POZ protein | (RefSeq) hypothetical protein (A)	hypothetical protein CISIN_1g015430mg [Citrus sinensis]	RecName: Full=BTB/POZ and MATH domain-containing protein 2; AltName: Full=Protein BTB-POZ AND MATH DOMAIN 2; Short=AtBPM2;	Speckle-type POZ protein SPOP and related proteins with TRAF, MATH and BTB/POZ domains	GO:0071472,cellular response to salt stress; GO:0042631,cellular response to water deprivation; GO:0006970,response to osmotic stress; GO:0005634,nucleus; GO:0016567,protein ubiquitination
novel.973	K10581 ubiquitin-conjugating enzyme E2 O [EC:2.3.2.24] | (RefSeq) uncharacterized protein LOC105047412 (A)	PREDICTED: uncharacterized protein LOC109114842 [Nelumbo nucifera]	--	--	GO:0016021,integral component of membrane
novel.9151	--	PREDICTED: transmembrane protein 234 homolog [Nicotiana tomentosiformis]	--	Unnamed protein	GO:0016021,integral component of membrane
novel.765	--	--	--	--	--
novel.3884	K14498 serine/threonine-protein kinase SRK2 [EC:2.7.11.1] | (RefSeq) serine/threonine-protein kinase SAPK3-like isoform X1 (A)	PREDICTED: serine/threonine-protein kinase SAPK3-like isoform X1 [Gossypium arboreum]	RecName: Full=Serine/threonine-protein kinase SRK2A {ECO:0000303|PubMed:27268428}; EC=2.7.11.1 {ECO:0000269|PubMed:27268428}; AltName: Full=SNF1-related kinase 2A {ECO:0000305}; Short=PpSnRK2A {ECO:0000303|PubMed:27268428};	Serine/threonine protein kinase	GO:0005737,cytoplasm; GO:0006468,protein phosphorylation; GO:0005634,nucleus; GO:0004674,protein serine/threonine kinase activity; GO:0035556,intracellular signal transduction; GO:0005524,ATP binding
novel.320	K20718 LRR receptor-like serine/threonine-protein kinase ERECTA [EC:2.7.11.1] | (RefSeq) LRR receptor-like serine/threonine-protein kinase ERL2 (A)	LRR domain containing protein, partial [Trema orientalis]	RecName: Full=LRR receptor-like serine/threonine-protein kinase ERL1 {ECO:0000303|PubMed:14985254}; EC=2.7.11.1; AltName: Full=Protein ERECTA-like kinase 1; Flags: Precursor;	--	GO:0009553,embryo sac development; GO:0016021,integral component of membrane; GO:0016020,membrane; GO:0004674,protein serine/threonine kinase activity; GO:0005886,plasma membrane; GO:0048481,plant ovule development; GO:0010103,stomatal complex morphogenesis; GO:0005524,ATP binding
novel.3108	--	FAM50A-like protein [Parasponia andersonii]	--	--	--
novel.9783	--	--	--	--	--
novel.1080	--	--	--	--	--
novel.2807	K13071 pheophorbide a oxygenase [EC:1.14.15.17] | (RefSeq) pheophorbide a oxygenase, chloroplastic (A)	pheophorbide a oxygenase, chloroplastic [Jatropha curcas]	RecName: Full=Pheophorbide a oxygenase, chloroplastic; Short=AtPaO; Short=Pheide a oxygenase; EC=1.14.15.17 {ECO:0000269|PubMed:14657372}; AltName: Full=Accelerated cell death 1; AltName: Full=Lethal leaf-spot 1 homolog; Short=Lls1; Flags: Precursor;	--	GO:0015996,chlorophyll catabolic process; GO:0009941,chloroplast envelope; GO:0010277,chlorophyllide a oxygenase [overall] activity; GO:0010154,fruit development; GO:0009534,chloroplast thylakoid; GO:0009816,defense response to bacterium, incompatible interaction; GO:0051536,iron-sulfur cluster binding; GO:0051537,2 iron, 2 sulfur cluster binding; GO:0009706,chloroplast inner membrane; GO:0009535…
novel.4923	K13459 disease resistance protein RPS2 | (RefSeq) disease resistance protein SUMM2-like (A)	putative disease resistance protein [Quercus suber]	RecName: Full=Putative disease resistance protein At4g10780;	Apoptotic ATPase	GO:0006952,defense response; GO:0005886,plasma membrane; GO:0005524,ATP binding; GO:0043531,ADP binding; GO:0007165,signal transduction
novel.4119	--	--	--	--	--
novel.8760	K22450 aralkylamine N-acetyltransferase [EC:2.3.1.87] | (RefSeq) uncharacterized N-acetyltransferase ycf52 (A)	Glucosamine-phosphate N-acetyltransferase [Handroanthus impetiginosus]	RecName: Full=Serotonin N-acetyltransferase 2, chloroplastic {ECO:0000305}; Short=OsSNAT2 {ECO:0000303|PubMed:27121038}; EC=2.3.1.87 {ECO:0000269|PubMed:27121038}; Flags: Precursor;	--	GO:0005737,cytoplasm; GO:0030187,melatonin biosynthetic process; GO:0004059,aralkylamine N-acetyltransferase activity; GO:0009507,chloroplast
novel.1681	K03131 transcription initiation factor TFIID subunit 6 | (RefSeq) transcription initiation factor TFIID subunit 6-like (A)	protein ALP1-like isoform X1 [Helianthus annuus]	RecName: Full=Transcription initiation factor TFIID subunit 6; AltName: Full=Protein EMBRYO DEFECTIVE 2781; AltName: Full=TATA box associated factor II 59; AltName: Full=TBP-associated factor 6; Short=AtTAF6; AltName: Full=Transcription initiation factor TFIID subunit D5;	Transcription initiation factor TFIID, subunit TAF6 (also component of histone acetyltransferase SAGA)	GO:0005634,nucleus; GO:0046982,protein heterodimerization activity; GO:0009860,pollen tube growth; GO:0006352,DNA-templated transcription, initiation; GO:0051090,regulation of DNA-binding transcription factor activity
novel.7938	--	PREDICTED: uncharacterized protein LOC104605121 [Nelumbo nucifera]	--	--	--
novel.8020	K01834 2,3-bisphosphoglycerate-dependent phosphoglycerate mutase [EC:5.4.2.11] | (RefSeq) uncharacterized protein LOC105158938 (A)	uncharacterized protein LOC105158938 [Sesamum indicum]	--	--	--
novel.10487	K05578 NAD(P)H-quinone oxidoreductase subunit 6 [EC:7.1.1.2] | (RefSeq) ndhG, IPN_cp010; NADH-plastoquinone oxidoreductase subunit 6 (A)	NADH-plastoquinone oxidoreductase subunit 6 (chloroplast) [Actinidia arguta]	RecName: Full=NAD(P)H-quinone oxidoreductase subunit 6, chloroplastic; EC=1.6.5.-; AltName: Full=NAD(P)H dehydrogenase subunit 6; AltName: Full=NADH-plastoquinone oxidoreductase subunit 6;	--	GO:0009535,chloroplast thylakoid membrane; GO:0008137,NADH dehydrogenase (ubiquinone) activity; GO:0016021,integral component of membrane; GO:0048038,quinone binding
novel.7957	K23136 fraxetin 5-hydroxylase [EC:1.14.14.164] | (RefSeq) xanthotoxin 5-hydroxylase CYP82C4-like (A)	PREDICTED: cytochrome P450 82C4-like [Juglans regia]	RecName: Full=Cytochrome P450 82C2; EC=1.14.-.-;	Cytochrome P450 CYP2 subfamily	GO:0004497,monooxygenase activity; GO:0020037,heme binding; GO:0016709,oxidoreductase activity, acting on paired donors, with incorporation or reduction of molecular oxygen, NAD(P)H as one donor, and incorporation of one atom of oxygen; GO:0044550,secondary metabolite biosynthetic process; GO:0016021,integral component of membrane; GO:0016020,membrane; GO:0071456,cellular response to hypoxia; GO:…
novel.4752	K01593 aromatic-L-amino-acid/L-tryptophan decarboxylase [EC:4.1.1.28 4.1.1.105] | (RefSeq) aromatic-L-amino-acid decarboxylase-like (A)	PREDICTED: aromatic-L-amino-acid decarboxylase-like [Nicotiana attenuata]	RecName: Full=Aromatic-L-amino-acid decarboxylase; Short=AADC; EC=4.1.1.28; AltName: Full=DOPA decarboxylase; AltName: Full=Tryptophan decarboxylase;	Aromatic-L-amino-acid/L-histidine decarboxylase	GO:0006520,cellular amino acid metabolic process; GO:0004058,aromatic-L-amino-acid decarboxylase activity; GO:0030170,pyridoxal phosphate binding
novel.2691	--	PREDICTED: uncharacterized protein LOC100261196 [Vitis vinifera]	--	--	GO:0005737,cytoplasm; GO:0008757,S-adenosylmethionine-dependent methyltransferase activity; GO:0016021,integral component of membrane; GO:0032259,methylation
novel.4574	K20224 importin-9 | (RefSeq) importin-9-like (A)	line-1 retrotransposable element orf2 protein [Quercus suber]	--	FOG: Reverse transcriptase	--
novel.7157	K23977 L-glutamine---4-(methylsulfanyl)-2-oxobutanoate aminotransferase [EC:2.6.1.117] | (RefSeq) probable N-succinyldiaminopimelate aminotransferase DapC (A)	PREDICTED: probable N-succinyldiaminopimelate aminotransferase DapC [Phoenix dactylifera]	--	Kynurenine aminotransferase, glutamine transaminase K	GO:0008483,transaminase activity
novel.10154	--	--	--	--	--
novel.6925	K02964 small subunit ribosomal protein S18e | (RefSeq) LOW QUALITY PROTEIN: 40S ribosomal protein S18 (A)	PREDICTED: 40S ribosomal protein S18 isoform X2 [Gossypium raimondii]	RecName: Full=40S ribosomal protein S18;	Ribosomal protein S18	GO:0022626,cytosolic ribosome; GO:0022627,cytosolic small ribosomal subunit; GO:0005730,nucleolus; GO:0005618,cell wall; GO:0005829,cytosol; GO:0016020,membrane; GO:0042254,ribosome biogenesis; GO:0019843,rRNA binding; GO:0003735,structural constituent of ribosome; GO:0005773,vacuole; GO:0005840,ribosome; GO:0015935,small ribosomal subunit; GO:0005886,plasma membrane; GO:0005774,vacuolar membrane…
novel.6039	K09286 EREBP-like factor | (RefSeq) dehydration-responsive element-binding protein 1A (A)	ethylene response factor 1 [Actinidia deliciosa]	RecName: Full=Ethylene-responsive transcription factor ERF025;	--	GO:0043565,sequence-specific DNA binding; GO:0044212,transcription regulatory region DNA binding; GO:0003700,DNA-binding transcription factor activity; GO:0019760,glucosinolate metabolic process; GO:0005634,nucleus; GO:0050832,defense response to fungus; GO:0006351,transcription, DNA-templated; GO:0009873,ethylene-activated signaling pathway
novel.1174	K11855 ubiquitin carboxyl-terminal hydrolase 36/42 [EC:3.4.19.12] | (RefSeq) ubiquitin carboxyl-terminal hydrolase 36 (A)	PREDICTED: putative lipid-binding protein At4g00165 [Fragaria vesca subsp. vesca]	RecName: Full=Putative lipid-binding protein At4g00165; Flags: Precursor;	--	GO:0005576,extracellular region
novel.10499	K15731 carboxy-terminal domain RNA polymerase II polypeptide A small phosphatase [EC:3.1.3.16] | (RefSeq) carboxy-terminal domain RNA polymerase II polypeptide A small phosphatase 1-like (A)	unnamed protein product [Coffea canephora]	RecName: Full=Probable UDP-N-acetylglucosamine--peptide N-acetylglucosaminyltransferase SEC; EC=2.4.1.255 {ECO:0000269|PubMed:12136030}; AltName: Full=Protein SECRET AGENT;	O-linked N-acetylglucosamine transferase OGT	GO:0006493,protein O-linked glycosylation; GO:0007275,multicellular organism development; GO:0016757,transferase activity, transferring glycosyl groups
novel.8975	K00799 glutathione S-transferase [EC:2.5.1.18] | (RefSeq) probable glutathione S-transferase (A)	PREDICTED: probable glutathione S-transferase [Ricinus communis]	RecName: Full=Probable glutathione S-transferase; EC=2.5.1.18; AltName: Full=Auxin-induced protein PCNT107;	Glutathione S-transferase	GO:0004364,glutathione transferase activity; GO:0009734,auxin-activated signaling pathway
novel.10590	K10357 myosin V | (RefSeq) myosin-6-like (A)	PREDICTED: myosin-6-like isoform X2 [Gossypium hirsutum]	RecName: Full=Myosin-17; AltName: Full=Myosin XI K; Short=AtXIK;	Myosin class V heavy chain	GO:0048467,gynoecium development; GO:0090436,leaf pavement cell development; GO:0010090,trichome morphogenesis; GO:0010091,trichome branching; GO:0048768,root hair cell tip growth; GO:0009506,plasmodesma; GO:0003779,actin binding; GO:0030048,actin filament-based movement; GO:0035619,root hair tip; GO:0016459,myosin complex; GO:0005516,calmodulin binding; GO:0060151,peroxisome localization; GO:005…
novel.4488	K04506 E3 ubiquitin-protein ligase SIAH1 [EC:2.3.2.27] | (RefSeq) E3 ubiquitin-protein ligase SINA-like 7 (A)	PREDICTED: uncharacterized protein LOC109002128 [Juglans regia]	RecName: Full=Chaperone protein dnaJ 49; Short=AtDjC49; Short=AtJ49;	--	GO:0016021,integral component of membrane
novel.8567	--	--	--	--	--
novel.8017	K20367 endoplasmic reticulum-Golgi intermediate compartment protein 3 | (RefSeq) hypothetical protein (A)	hypothetical protein EUTSA_v10003455mg [Eutrema salsugineum]	--	COPII vesicle protein	GO:0016021,integral component of membrane
novel.3597	--	PREDICTED: uncharacterized protein LOC100852712, partial [Vitis vinifera]	--	--	--
novel.4538	--	--	--	--	--
novel.7933	--	--	--	--	--
novel.901	--	--	--	--	--
novel.2783	--	--	--	--	--
novel.4874	--	--	--	--	--
novel.10440	--	transcription factor BHLH007, partial [Vaccinium corymbosum]	RecName: Full=Transcription factor LHW; AltName: Full=BHLH transcription factor delta; Short=bHLH delta; AltName: Full=Basic helix-loop-helix protein 156; Short=AtbHLH156; Short=bHLH 156; AltName: Full=Protein LONESOME HIGHWAY; AltName: Full=bHLH transcription factor bHLH156;	--	GO:0006351,transcription, DNA-templated; GO:0003700,DNA-binding transcription factor activity; GO:0010078,maintenance of root meristem identity; GO:0006355,regulation of transcription, DNA-templated; GO:0048364,root development; GO:0045893,positive regulation of transcription, DNA-templated; GO:0003677,DNA binding; GO:0046983,protein dimerization activity; GO:0005634,nucleus; GO:0010479,stele dev…
novel.5824	--	--	--	--	--
novel.2862	--	PREDICTED: uncharacterized protein LOC108203820 [Daucus carota subsp. sativus]	--	FOG: Reverse transcriptase	--
novel.7770	--	--	--	--	--
novel.1530	--	--	--	--	--
novel.5292	K23518 O-acetyl-ADP-ribose deacetylase [EC:3.1.1.106] | (RefSeq) macro domain-containing protein VPA0103 (A)	PREDICTED: uncharacterized protein LOC104887643 [Beta vulgaris subsp. vulgaris]	--	Hismacro and SEC14 domain-containing proteins	--
novel.2541	K16055 trehalose 6-phosphate synthase/phosphatase [EC:2.4.1.15 3.1.3.12] | (RefSeq) probable alpha,alpha-trehalose-phosphate synthase [UDP-forming] 7 (A)	PREDICTED: probable alpha,alpha-trehalose-phosphate synthase [UDP-forming]	RecName: Full=Probable alpha,alpha-trehalose-phosphate synthase [UDP-forming] 7; EC=2.4.1.15; AltName: Full=Trehalose-6-phosphate synthase 7; Short=AtTPS7;	Trehalose-6-phosphate synthase component TPS1 and related subunits	GO:0005829,cytosol; GO:0016791,phosphatase activity; GO:0005992,trehalose biosynthetic process; GO:0016757,transferase activity, transferring glycosyl groups; GO:0070413,trehalose metabolism in response to stress
novel.5754	--	PREDICTED: uncharacterized protein LOC107817738, partial [Nicotiana tabacum]	--	--	--
novel.7064	--	conserved hypothetical protein ycf1 (chloroplast) [Actinidia chinensis]	RecName: Full=Protein TIC 214 {ECO:0000250|UniProtKB:P56785}; AltName: Full=Translocon at the inner envelope membrane of chloroplasts 214 {ECO:0000250|UniProtKB:P56785}; Short=AtTIC214 {ECO:0000250|UniProtKB:P56785};	--	GO:0015031,protein transport; GO:0016021,integral component of membrane; GO:0009706,chloroplast inner membrane
novel.6798	--	--	--	--	--
novel.9261	--	--	--	--	--
novel.6559	K06013 STE24 endopeptidase [EC:3.4.24.84] | (RefSeq) CAAX prenyl protease 1 homolog (A)	hypothetical protein CDL15_Pgr003589 [Punica granatum]	RecName: Full=CAAX prenyl protease 1 homolog; EC=3.4.24.84; AltName: Full=Farnesylated proteins-converting enzyme 1; Short=AtFACE-1; Short=FACE-1; AltName: Full=Prenyl protein-specific endoprotease 1; AltName: Full=Zinc metalloproteinase Ste24 homolog; Short=AtSTE24;	Metalloprotease	GO:0004175,endopeptidase activity; GO:0004222,metalloendopeptidase activity; GO:0005783,endoplasmic reticulum; GO:0005773,vacuole; GO:0080120,CAAX-box protein maturation; GO:0030176,integral component of endoplasmic reticulum membrane; GO:0071586,CAAX-box protein processing; GO:0006508,proteolysis; GO:0046872,metal ion binding
novel.1575	--	PREDICTED: uncharacterized protein LOC104224220 isoform X1 [Nicotiana sylvestris]	--	--	--
novel.9350	--	--	--	--	--
novel.8297	K21594 translation factor GUF1, mitochondrial [EC:3.6.5.-] | (RefSeq) translation factor GUF1 homolog, chloroplastic isoform X1 (A)	hypothetical protein VITISV_000843 [Vitis vinifera]	RecName: Full=Retrovirus-related Pol polyprotein from transposon TNT 1-94; Includes: RecName: Full=Protease; EC=3.4.23.-; Includes: RecName: Full=Reverse transcriptase; EC=2.7.7.49; Includes: RecName: Full=Endonuclease;	FOG: Transposon-encoded proteins with TYA, reverse transcriptase, integrase domains in various combinations	GO:0004519,endonuclease activity; GO:0015074,DNA integration; GO:0004190,aspartic-type endopeptidase activity; GO:0008270,zinc ion binding; GO:0003676,nucleic acid binding; GO:0003964,RNA-directed DNA polymerase activity
novel.1002	K14289 exportin-5 | (RefSeq) protein HASTY 1 (A)	PREDICTED: protein HASTY 1 [Vitis vinifera]	RecName: Full=Protein HASTY 1; AltName: Full=Protein HASTY;	Nuclear transport receptor CRM1/MSN5 (importin beta superfamily)	GO:0005737,cytoplasm; GO:0061716,miRNA export from nucleus; GO:0009910,negative regulation of flower development; GO:0005049,nuclear export signal receptor activity; GO:0048364,root development; GO:0005634,nucleus; GO:0009965,leaf morphogenesis; GO:0048367,shoot system development; GO:0046825,regulation of protein export from nucleus; GO:0003723,RNA binding; GO:0009944,polarity specification of a…
novel.588	K12900 serine/arginine-rich splicing factor 10 | (RefSeq) serine/arginine-rich SC35-like splicing factor SCL33 isoform X1 (A)	hypothetical protein AXX17_AT1G49860 [Arabidopsis thaliana]	RecName: Full=Serine/arginine-rich SC35-like splicing factor SCL33; Short=At-SCL33; Short=AtSCL33; AltName: Full=SC35-like splicing factor 33; AltName: Full=Serine/arginine-rich splicing factor 33;	FOG: RRM domain	GO:0005737,cytoplasm; GO:0035061,interchromatin granule; GO:0005730,nucleolus; GO:0016607,nuclear speck; GO:0000398,mRNA splicing, via spliceosome; GO:0003723,RNA binding; GO:0005886,plasma membrane; GO:0005681,spliceosomal complex; GO:0008380,RNA splicing; GO:0042802,identical protein binding
novel.10616	K12598 ATP-dependent RNA helicase DOB1 [EC:3.6.4.13] | (RefSeq) DExH-box ATP-dependent RNA helicase DExH10-like (A)	PREDICTED: mediator of RNA polymerase II transcription subunit 33A isoform X2 [Vitis vinifera]	RecName: Full=Mediator of RNA polymerase II transcription subunit 33B; AltName: Full=Protein REDUCED EPIDERMAL FLUORESCENCE 4; Short=AtREF4;	--	GO:0016020,membrane; GO:0006355,regulation of transcription, DNA-templated; GO:0006351,transcription, DNA-templated; GO:0016592,mediator complex; GO:0009698,phenylpropanoid metabolic process; GO:2000762,regulation of phenylpropanoid metabolic process
novel.2954	--	PREDICTED: uncharacterized protein LOC8284443 [Ricinus communis]	--	--	--
novel.2311	--	--	--	--	--
novel.8467	--	PREDICTED: uncharacterized protein LOC107798277 isoform X2 [Nicotiana tabacum]	--	--	--
novel.6382	--	--	--	--	--
novel.8140	K17086 transmembrane 9 superfamily member 2/4 | (RefSeq) uncharacterized LOC101300290 (A)	PREDICTED: uncharacterized protein LOC102612110 isoform X1 [Citrus sinensis]	--	--	GO:0008270,zinc ion binding; GO:0003676,nucleic acid binding
novel.5201	--	--	--	--	--
novel.10576	--	--	--	--	--
novel.1723	K20523 SH3 domain-containing YSC84-like protein 1 | (RefSeq) SH3 domain-containing protein PJ696.02-like (A)	zinc ion binding protein [Trifolium pratense]	--	Uncharacterized conserved protein	--
novel.9125	--	--	--	--	--
novel.4429	--	hypothetical protein CFP56_10512 [Quercus suber]	--	--	GO:0007131,reciprocal meiotic recombination; GO:0000795,synaptonemal complex
novel.6762	--	--	--	--	--
novel.8150	--	uncharacterized protein LOC111400787 [Olea europaea var. sylvestris]	--	--	GO:0016021,integral component of membrane
novel.5989	--	Proteasome component Ecm29/Translational activator Gcn [Parasponia andersonii]	--	--	--
novel.9352	K19525 vacuolar protein sorting-associated protein 13A/C | (RefSeq) uncharacterized protein LOC110098611 (A)	polyprotein [Cajanus cajan]	RecName: Full=RNA-directed DNA polymerase homolog; EC=2.7.7.48; AltName: Full=Reverse transcriptase homolog;	FOG: Transposon-encoded proteins with TYA, reverse transcriptase, integrase domains in various combinations	GO:0003964,RNA-directed DNA polymerase activity; GO:0003968,RNA-directed 5'-3' RNA polymerase activity; GO:0005739,mitochondrion
novel.2508	--	hypothetical protein AQUCO_03700117v1 [Aquilegia coerulea]	RecName: Full=F-box protein At3g07870;	--	GO:0008284,positive regulation of cell proliferation; GO:0009506,plasmodesma
novel.4434	K00924 kinase [EC:2.7.1.-] | (RefSeq) receptor-like protein kinase HSL1 (A)	PREDICTED: G-type lectin S-receptor-like serine/threonine-protein kinase SD2-5 [Juglans regia]	RecName: Full=G-type lectin S-receptor-like serine/threonine-protein kinase SD2-5; EC=2.7.11.1; AltName: Full=S-domain-2 (SD2) receptor kinase 5; Short=SD2-5; Flags: Precursor;	--	GO:0031625,ubiquitin protein ligase binding; GO:0016021,integral component of membrane; GO:0005886,plasma membrane; GO:0030246,carbohydrate binding; GO:0004674,protein serine/threonine kinase activity; GO:0005516,calmodulin binding; GO:0004672,protein kinase activity; GO:0046777,protein autophosphorylation; GO:0005524,ATP binding
novel.7947	--	--	--	--	--
novel.10111	--	GRAM domain-containing protein 1A [Dorcoceras hygrometricum]	--	--	--
novel.3380	--	--	--	--	--
novel.9444	K13065 shikimate O-hydroxycinnamoyltransferase [EC:2.3.1.133] | (RefSeq) spermidine hydroxycinnamoyl transferase-like (A)	PREDICTED: uncharacterized protein LOC109123364 [Vitis vinifera]	--	--	GO:0015074,DNA integration; GO:0003676,nucleic acid binding
novel.8252	--	unnamed protein product [Coffea canephora]	--	--	--
novel.9532	--	PREDICTED: uncharacterized protein LOC107777455 [Nicotiana tabacum]	--	--	GO:0016021,integral component of membrane
novel.4425	K23345 glomulin | (RefSeq) aberrant root formation protein 4 (A)	Aberrant lateral root formation 4, putative isoform 1 [Theobroma cacao]	RecName: Full=Aberrant root formation protein 4;	--	GO:0005634,nucleus; GO:0055105,ubiquitin-protein transferase inhibitor activity; GO:0007275,multicellular organism development
novel.4391	--	pentatricopeptide repeat-containing protein At5g10690 [Jatropha curcas]	RecName: Full=Pentatricopeptide repeat-containing protein At5g10690; AltName: Full=CBS domain-containing protein CBSPPR1;	FOG: PPR repeat	GO:0043231,intracellular membrane-bounded organelle; GO:0004519,endonuclease activity; GO:0005829,cytosol; GO:0003723,RNA binding; GO:0009451,RNA modification
novel.503	--	--	--	--	--
novel.5200	--	hypothetical protein MIMGU_mgv1a019735mg, partial [Erythranthe guttata]	--	--	--
novel.3643	--	--	--	--	--
novel.5054	K03696 ATP-dependent Clp protease ATP-binding subunit ClpC | (RefSeq) ATP-dependent Clp protease ATP-binding subunit ClpA homolog CD4B, chloroplastic isoform X2 (A)	PREDICTED: ATP-dependent Clp protease ATP-binding subunit ClpA homolog CD4B, chloroplastic isoform X2 [Nicotiana tomentosiformis]	RecName: Full=ATP-dependent Clp protease ATP-binding subunit ClpA homolog CD4B, chloroplastic; Flags: Precursor;	Chaperone HSP104 and related ATP-dependent Clp proteases	GO:0019538,protein metabolic process; GO:0005524,ATP binding; GO:0009507,chloroplast
novel.5738	K16221 transcription factor TCP21 (protein CCA1 HIKING EXPEDITION) | (RefSeq) TCP4; hypothetical protein (A)	PREDICTED: transcription factor TCP20 [Prunus mume]	RecName: Full=Transcription factor TCP20;	--	GO:0043565,sequence-specific DNA binding; GO:0003700,DNA-binding transcription factor activity; GO:0005634,nucleus; GO:0006351,transcription, DNA-templated; GO:0003677,DNA binding; GO:0000987,proximal promoter sequence-specific DNA binding; GO:0009653,anatomical structure morphogenesis
novel.6797	--	hypothetical protein AQUCO_02800010v1 [Aquilegia coerulea]	--	--	--
novel.673	--	--	--	--	--
novel.10531	--	hypothetical protein CFP56_47392 [Quercus suber]	--	--	--
novel.2266	--	--	--	--	--
novel.1317	--	--	--	--	--
novel.772	K15198 transcription factor TFIIIB component B'' | (GenBank) myb-like DNA-binding domain protein (A)	PREDICTED: probable inactive shikimate kinase like 2, chloroplastic [Prunus mume]	RecName: Full=Probable inactive shikimate kinase like 2, chloroplastic; Short=AtSKL2; Flags: Precursor;	--	GO:0000287,magnesium ion binding; GO:0009507,chloroplast
novel.8925	K10581 ubiquitin-conjugating enzyme E2 O [EC:2.3.2.24] | (RefSeq) uncharacterized protein LOC107952106 isoform X1 (A)	Protein of unknown function DUF2921 [Macleaya cordata]	RecName: Full=E3 ubiquitin-protein ligase ATL31; EC=2.3.2.27 {ECO:0000269|PubMed:19702666}; AltName: Full=Protein CARBON/NITROGEN INSENSITIVE 1; AltName: Full=Protein SUPER SURVIVAL 1; AltName: Full=RING-H2 finger protein ATL31; AltName: Full=RING-type E3 ubiquitin transferase ATL31 {ECO:0000305}; Flags: Precursor;	--	GO:0009737,response to abscisic acid; GO:0010200,response to chitin; GO:0043562,cellular response to nitrogen levels; GO:0009816,defense response to bacterium, incompatible interaction; GO:0061630,ubiquitin protein ligase activity; GO:0009814,defense response, incompatible interaction; GO:0016020,membrane; GO:0043161,proteasome-mediated ubiquitin-dependent protein catabolic process; GO:0046872,me…
novel.9452	K06269 serine/threonine-protein phosphatase PP1 catalytic subunit [EC:3.1.3.16] | (RefSeq) serine/threonine-protein phosphatase PP1 (A)	PREDICTED: serine/threonine-protein phosphatase PP1 [Ricinus communis]	RecName: Full=Serine/threonine-protein phosphatase PP1; EC=3.1.3.16;	Serine/threonine specific protein phosphatase PP1, catalytic subunit	GO:0046872,metal ion binding; GO:0004721,phosphoprotein phosphatase activity
novel.5565	--	--	--	--	--
novel.7263	K10393 kinesin family member 2/24 | (RefSeq) kinesin-13A-like (A)	uncharacterized protein LOC105166321 [Sesamum indicum]	--	FOG: Reverse transcriptase	--
novel.1214	K01184 polygalacturonase [EC:3.2.1.15] | (RefSeq) polygalacturonase-like (A)	hypothetical protein MIMGU_mgv1a019967mg, partial [Erythranthe guttata]	RecName: Full=Polygalacturonase; Short=PG; EC=3.2.1.15; AltName: Full=Pectinase; Flags: Precursor;	--	GO:0005975,carbohydrate metabolic process; GO:0009835,fruit ripening; GO:0005618,cell wall; GO:0004650,polygalacturonase activity; GO:0071555,cell wall organization; GO:0005576,extracellular region
novel.9901	K16225 probable WRKY transcription factor 52 | (RefSeq) disease resistance protein RRS1 (A)	TMV resistance protein N-like [Prunus avium]	RecName: Full=TMV resistance protein N;	--	GO:0005737,cytoplasm; GO:0007165,signal transduction; GO:0005524,ATP binding; GO:0043531,ADP binding; GO:0009626,plant-type hypersensitive response
novel.8987	--	uncharacterized protein LOC110609749 isoform X2 [Manihot esculenta]	--	--	--
novel.3795	K00276 primary-amine oxidase [EC:1.4.3.21] | (RefSeq) hypothetical protein (A)	PREDICTED: ARM REPEAT PROTEIN INTERACTING WITH ABF2 [Citrus sinensis]	--	--	--
novel.9485	K14488 SAUR family protein | (RefSeq) auxin-responsive protein SAUR36 (A)	PREDICTED: auxin-responsive protein SAUR36 [Capsicum annuum]	RecName: Full=Auxin-responsive protein SAUR36 {ECO:0000305}; AltName: Full=Protein RESPONSE TO AUXINS AND GIBBERELLINS 1 {ECO:0000303|PubMed:23503980}; AltName: Full=Protein SENESCENCE-ASSOCIATED GENE 201 {ECO:0000305}; AltName: Full=Protein SMALL AUXIN UP RNA 36 {ECO:0000303|PubMed:12036261};	--	GO:0009734,auxin-activated signaling pathway; GO:0040008,regulation of growth; GO:1900057,positive regulation of leaf senescence; GO:0007275,multicellular organism development; GO:0010029,regulation of seed germination; GO:0005634,nucleus
novel.6030	--	uncharacterized protein LOC111318142 [Durio zibethinus]	--	--	GO:0016021,integral component of membrane
novel.10197	--	unnamed protein product, partial [Vitis vinifera]	RecName: Full=Transcription repressor OFP1; AltName: Full=Ovate family protein 1; Short=AtOFP1;	--	GO:0005856,cytoskeleton; GO:0006281,DNA repair; GO:0051510,regulation of unidimensional cell growth; GO:0005730,nucleolus; GO:0045892,negative regulation of transcription, DNA-templated; GO:0006351,transcription, DNA-templated; GO:0003677,DNA binding
novel.1310	K12837 splicing factor U2AF 65 kDa subunit | (RefSeq) splicing factor U2af large subunit B (A)	Nucleotide-binding, alpha-beta plait [Cynara cardunculus var. scolymus]	--	Splicing factor U2AF, large subunit (RRM superfamily)	GO:0003723,RNA binding
novel.10587	K10357 myosin V | (RefSeq) myosin-6-like (A)	hypothetical protein MIMGU_mgv1a000172mg [Erythranthe guttata]	RecName: Full=Myosin-14; AltName: Full=Myosin XI H; Short=AtXIH;	Myosin class V heavy chain	GO:0003779,actin binding; GO:0030048,actin filament-based movement; GO:0016459,myosin complex; GO:0005516,calmodulin binding; GO:0003774,motor activity; GO:0005524,ATP binding
novel.4331	--	hypothetical protein MANES_17G065000 [Manihot esculenta]	RecName: Full=Protein MEI2-like 5; Short=AML5; AltName: Full=MEI2-like protein 5;	Protein Mei2, essential for commitment to meiosis, and related proteins	GO:0051321,meiotic cell cycle; GO:0045927,positive regulation of growth; GO:0045836,positive regulation of meiotic nuclear division; GO:0003729,mRNA binding
novel.7395	K13425 WRKY transcription factor 22 | (RefSeq) WRKY transcription factor 22-like (A)	PREDICTED: probable WRKY transcription factor 7 [Nicotiana tomentosiformis]	RecName: Full=Probable WRKY transcription factor 7; AltName: Full=WRKY DNA-binding protein 7;	--	GO:0003700,DNA-binding transcription factor activity; GO:0043565,sequence-specific DNA binding; GO:0005634,nucleus; GO:0005516,calmodulin binding; GO:0006351,transcription, DNA-templated
novel.8822	--	--	--	--	--
novel.269	--	--	--	--	--
novel.6788	--	PREDICTED: chromatin modification-related protein EAF1 B-like isoform X4 [Malus domestica]	RecName: Full=Chromatin modification-related protein EAF1 A; AltName: Full=ESA1-associated factor 1 A;	--	GO:0005634,nucleus; GO:0043981,histone H4-K5 acetylation; GO:0048510,regulation of timing of transition from vegetative to reproductive phase; GO:0035267,NuA4 histone acetyltransferase complex; GO:0003677,DNA binding; GO:0009909,regulation of flower development
novel.9829	K11778 ditrans,polycis-polyprenyl diphosphate synthase [EC:2.5.1.87] | (RefSeq) dehydrodolichyl diphosphate synthase complex subunit NUS1 (A)	hypothetical protein CFOL_v3_17211 [Cephalotus follicularis]	--	--	GO:0016765,transferase activity, transferring alkyl or aryl (other than methyl) groups; GO:0016021,integral component of membrane
novel.9592	K20620 fatty acid hydroxylase | (RefSeq) isoflavone 2'-hydroxylase-like (A)	cytochrome P450 81D11 [Jatropha curcas]	RecName: Full=Isoflavone 2'-hydroxylase; EC=1.14.13.89; AltName: Full=CYP GE-3; AltName: Full=Cytochrome P450 81E1; AltName: Full=Cytochrome P450 91A4;	Cytochrome P450 CYP2 subfamily	GO:0033773,isoflavone 2'-hydroxylase activity; GO:0005506,iron ion binding; GO:0016020,membrane; GO:0020037,heme binding
novel.683	K13457 disease resistance protein RPM1 | (RefSeq) putative disease resistance protein At1g58400 (A)	PREDICTED: disease resistance protein RPP13-like [Citrus sinensis]	RecName: Full=Putative disease resistance protein At1g50180;	Apoptotic ATPase	GO:0006952,defense response; GO:0005524,ATP binding; GO:0043531,ADP binding; GO:0005886,plasma membrane; GO:0009506,plasmodesma; GO:0007165,signal transduction
novel.10	K01115 phospholipase D1/2 [EC:3.1.4.4] | (RefSeq) phospholipase D zeta 1-like (A)	unnamed protein product [Coffea canephora]	RecName: Full=Phospholipase D zeta 1 {ECO:0000303|PubMed:11891260}; Short=PLDzeta1 {ECO:0000303|PubMed:11891260}; EC=3.1.4.4 {ECO:0000269|PubMed:11891260}; AltName: Full=Phospholipase D p1; Short=AtPLDp1; AltName: Full=Phospholipase D1 PHOX and PX-containing domain protein;	--	GO:0006654,phosphatidic acid biosynthetic process; GO:0035091,phosphatidylinositol binding; GO:0031410,cytoplasmic vesicle; GO:0016042,lipid catabolic process; GO:0048364,root development; GO:0070290,N-acylphosphatidylethanolamine-specific phospholipase D activity; GO:0004630,phospholipase D activity; GO:0048017,inositol lipid-mediated signaling; GO:0008610,lipid biosynthetic process
novel.1175	--	--	--	--	--
novel.4849	--	--	--	--	--
novel.2815	--	--	--	--	--
novel.4060	--	--	--	--	--
novel.8777	--	uncharacterized protein LOC110608200 isoform X2 [Manihot esculenta]	--	--	GO:0042274,ribosomal small subunit biogenesis
novel.1828	K03549 KUP system potassium uptake protein | (RefSeq) probable potassium transporter 17 isoform X1 (A)	PREDICTED: probable potassium transporter 17 isoform X2 [Solanum pennellii]	RecName: Full=Probable potassium transporter 4; AltName: Full=OsHAK4;	--	GO:0016021,integral component of membrane; GO:0016020,membrane; GO:0015079,potassium ion transmembrane transporter activity
novel.1287	--	--	--	--	--
novel.5564	K15382 solute carrier family 50 (sugar transporter) | (RefSeq) SWEET9; bidirectional sugar transporter SWEET5 (A)	protein SLOW GREEN 1, chloroplastic [Sesamum indicum]	RecName: Full=protein SLOW GREEN 1, chloroplastic {ECO:0000303|PubMed:24420572}; Flags: Precursor;	--	GO:0009658,chloroplast organization; GO:0009941,chloroplast envelope; GO:0009536,plastid; GO:0009507,chloroplast
novel.3653	K01179 endoglucanase [EC:3.2.1.4] | (Kazusa) Lj4g3v3003850.1; - (A)	endoglucanase 11 [Cajanus cajan]	RecName: Full=Endoglucanase 11; EC=3.2.1.4; AltName: Full=Endo-1,4-beta glucanase 11; Flags: Precursor;	--	GO:0071555,cell wall organization; GO:0005576,extracellular region; GO:0008810,cellulase activity; GO:0030245,cellulose catabolic process
novel.6597	--	unnamed protein product [Coffea canephora]	--	--	--
novel.3326	--	--	--	--	--
novel.9530	--	unnamed protein product [Coffea canephora]	RecName: Full=Retrovirus-related Pol polyprotein from transposon TNT 1-94; Includes: RecName: Full=Protease; EC=3.4.23.-; Includes: RecName: Full=Reverse transcriptase; EC=2.7.7.49; Includes: RecName: Full=Endonuclease;	FOG: Transposon-encoded proteins with TYA, reverse transcriptase, integrase domains in various combinations	GO:0004519,endonuclease activity; GO:0015074,DNA integration; GO:0004190,aspartic-type endopeptidase activity; GO:0008270,zinc ion binding; GO:0003676,nucleic acid binding; GO:0003964,RNA-directed DNA polymerase activity
novel.7851	--	--	--	--	--
novel.9569	K04122 ent-kaurene oxidase [EC:1.14.14.86] | (RefSeq) ent-kaurene oxidase, chloroplastic-like (A)	hypothetical protein VIGAN_09086300 [Vigna angularis var. angularis]	RecName: Full=Retrovirus-related Pol polyprotein from transposon TNT 1-94; Includes: RecName: Full=Protease; EC=3.4.23.-; Includes: RecName: Full=Reverse transcriptase; EC=2.7.7.49; Includes: RecName: Full=Endonuclease;	FOG: Transposon-encoded proteins with TYA, reverse transcriptase, integrase domains in various combinations	GO:0004519,endonuclease activity; GO:0015074,DNA integration; GO:0004190,aspartic-type endopeptidase activity; GO:0008270,zinc ion binding; GO:0003676,nucleic acid binding; GO:0003964,RNA-directed DNA polymerase activity
novel.7558	--	--	--	--	--
novel.6238	K10735 GINS complex subunit 4 | (RefSeq) DNA replication complex GINS protein SLD5-like (A)	uncharacterized protein LOC111387460 [Olea europaea var. sylvestris]	--	SOK1 kinase belonging to the STE20/SPS1/GC kinase family	--
novel.8953	K13217 pre-mRNA-processing factor 39 | (RefSeq) uncharacterized protein LOC114183870 isoform X1 (A)	gag-pol polyprotein [Populus deltoides]	RecName: Full=Retrovirus-related Pol polyprotein from transposon TNT 1-94; Includes: RecName: Full=Protease; EC=3.4.23.-; Includes: RecName: Full=Reverse transcriptase; EC=2.7.7.49; Includes: RecName: Full=Endonuclease;	FOG: Transposon-encoded proteins with TYA, reverse transcriptase, integrase domains in various combinations	GO:0004519,endonuclease activity; GO:0015074,DNA integration; GO:0004190,aspartic-type endopeptidase activity; GO:0008270,zinc ion binding; GO:0003676,nucleic acid binding; GO:0003964,RNA-directed DNA polymerase activity
novel.6751	--	--	--	--	--
novel.2729	K20222 importin-5 | (RefSeq) importin-5-like (A)	importin-5 [Quercus suber]	--	Karyopherin (importin) beta 3	--
novel.4933	K01968 3-methylcrotonyl-CoA carboxylase alpha subunit [EC:6.4.1.4] | (RefSeq) methylcrotonoyl-CoA carboxylase subunit alpha, mitochondrial (A)	PREDICTED: methylcrotonoyl-CoA carboxylase subunit alpha, mitochondrial isoform X3 [Vitis vinifera]	RecName: Full=Methylcrotonoyl-CoA carboxylase subunit alpha, mitochondrial; Short=MCCase subunit alpha; EC=6.4.1.4; AltName: Full=3-methylcrotonyl-CoA carboxylase 1; AltName: Full=3-methylcrotonyl-CoA:carbon dioxide ligase subunit alpha; Flags: Precursor;	3-Methylcrotonyl-CoA carboxylase, biotin-containing subunit/Propionyl-CoA carboxylase, alpha chain/Acetyl-CoA carboxylase, biotin carboxylase subunit	GO:0004485,methylcrotonoyl-CoA carboxylase activity; GO:0022626,cytosolic ribosome; GO:0050897,cobalt ion binding; GO:0006552,leucine catabolic process; GO:0005739,mitochondrion; GO:0005759,mitochondrial matrix; GO:0004075,biotin carboxylase activity; GO:0005524,ATP binding
novel.4106	K13217 pre-mRNA-processing factor 39 | (RefSeq) uncharacterized protein LOC114183870 isoform X1 (A)	hypothetical protein CDL15_Pgr018155 [Punica granatum]	RecName: Full=Retrovirus-related Pol polyprotein from transposon RE1; AltName: Full=Retro element 1 {ECO:0000303|PubMed:10689195}; Short=AtRE1 {ECO:0000303|PubMed:10689195}; Includes: RecName: Full=Protease RE1; EC=3.4.23.-; Includes: RecName: Full=Reverse transcriptase RE1; EC=2.7.7.49; Includes: RecName: Full=Endonuclease RE1;	FOG: Transposon-encoded proteins with TYA, reverse transcriptase, integrase domains in various combinations	GO:0006310,DNA recombination; GO:0004519,endonuclease activity; GO:0015074,DNA integration; GO:0004190,aspartic-type endopeptidase activity; GO:0003676,nucleic acid binding; GO:0003964,RNA-directed DNA polymerase activity; GO:0046872,metal ion binding
novel.4606	--	--	--	--	--
novel.9298	--	--	--	--	--
novel.7916	--	--	--	--	--
novel.7250	K05391 cyclic nucleotide gated channel, plant | (RefSeq) probable cyclic nucleotide-gated ion channel 5 (A)	PREDICTED: probable cyclic nucleotide-gated ion channel 6 [Gossypium hirsutum]	RecName: Full=Putative cyclic nucleotide-gated ion channel 9; AltName: Full=Cyclic nucleotide- and calmodulin-regulated ion channel 9;	K+-channel ERG and related proteins, contain PAS/PAC sensor domain	GO:0030553,cGMP binding; GO:0030552,cAMP binding; GO:0005249,voltage-gated potassium channel activity; GO:0042391,regulation of membrane potential; GO:0016020,membrane; GO:0005516,calmodulin binding; GO:0005887,integral component of plasma membrane
novel.309	--	--	--	--	--
novel.8732	K20178 vacuolar protein sorting-associated protein 8 | (RefSeq) uncharacterized LOC107864957 (A)	uncharacterized protein LOC105180271 [Sesamum indicum]	RecName: Full=Uncharacterized mitochondrial protein AtMg01250; AltName: Full=ORF102;	FOG: Reverse transcriptase	GO:0005739,mitochondrion
novel.4168	--	--	--	--	--
novel.3333	--	--	--	--	--
novel.3968	--	ataxia telangiectasia mutated family protein [Apostasia shenzhenica]	--	--	--
novel.5762	K08286 protein-serine/threonine kinase [EC:2.7.11.-] | (RefSeq) protein kinase PVPK-1 (A)	PREDICTED: protein kinase PVPK-1 [Vitis vinifera]	RecName: Full=Protein kinase PVPK-1; EC=2.7.11.1;	--	GO:0004674,protein serine/threonine kinase activity; GO:0005524,ATP binding
novel.6027	--	WD40/YVTN repeat-like-containing domain-containing protein [Cynara cardunculus var. scolymus]	--	--	--
novel.3882	K15334 multisite-specific tRNA:(cytosine-C5)-methyltransferase [EC:2.1.1.202] | (RefSeq) tRNA (cytosine(34)-C(5))-methyltransferase-like (A)	tRNA (cytosine(34)-C(5))-methyltransferase-like [Durio zibethinus]	--	tRNA cytosine-5-methylases and related enzymes of the NOL1/NOP2/sun superfamily	GO:0003723,RNA binding; GO:0016428,tRNA (cytosine-5-)-methyltransferase activity
novel.548	K13459 disease resistance protein RPS2 | (RefSeq) probable disease resistance protein At4g27220 (A)	PREDICTED: probable disease resistance protein At4g27220 [Nelumbo nucifera]	RecName: Full=Probable disease resistance protein At4g27220;	Apoptotic ATPase	GO:0006952,defense response; GO:0005886,plasma membrane; GO:0005524,ATP binding; GO:0043531,ADP binding; GO:0007165,signal transduction
novel.983	K09490 endoplasmic reticulum chaperone BiP [EC:3.6.4.10] | (RefSeq) luminal-binding protein 4-like (A)	PREDICTED: luminal-binding protein 5-like [Malus domestica]	RecName: Full=Luminal-binding protein 3; Short=BiP3; Flags: Precursor;	Molecular chaperones GRP78/BiP/KAR2, HSP70 superfamily	GO:0005788,endoplasmic reticulum lumen; GO:0005524,ATP binding
novel.1637	K02178 checkpoint serine/threonine-protein kinase [EC:2.7.11.1] | (RefSeq) mitotic spindle checkpoint protein BUBR1 (A)	PREDICTED: uncharacterized protein LOC108510821, partial [Phoenix dactylifera]	--	FOG: Transposon-encoded proteins with TYA, reverse transcriptase, integrase domains in various combinations	--
novel.9784	--	PREDICTED: myb-like protein X [Nicotiana tabacum]	--	--	GO:0016021,integral component of membrane
novel.9867	--	--	--	--	--
novel.6227	--	--	--	--	--
novel.1271	--	--	--	--	--
novel.849	K12447 UDP-sugar pyrophosphorylase [EC:2.7.7.64] | (RefSeq) uncharacterized protein LOC104808371 (A)	hypothetical protein VITISV_016069 [Vitis vinifera]	RecName: Full=Retrovirus-related Pol polyprotein from transposon TNT 1-94; Includes: RecName: Full=Protease; EC=3.4.23.-; Includes: RecName: Full=Reverse transcriptase; EC=2.7.7.49; Includes: RecName: Full=Endonuclease;	FOG: Transposon-encoded proteins with TYA, reverse transcriptase, integrase domains in various combinations	GO:0004519,endonuclease activity; GO:0015074,DNA integration; GO:0004190,aspartic-type endopeptidase activity; GO:0008270,zinc ion binding; GO:0003676,nucleic acid binding; GO:0003964,RNA-directed DNA polymerase activity
novel.10311	K01613 phosphatidylserine decarboxylase [EC:4.1.1.65] | (RefSeq) phosphatidylserine decarboxylase proenzyme 3-like (A)	PREDICTED: protein QUIRKY [Solanum pennellii]	RecName: Full=Protein QUIRKY {ECO:0000303|PubMed:19180193};	--	GO:0009506,plasmodesma; GO:0016021,integral component of membrane; GO:0099402,plant organ development; GO:0016757,transferase activity, transferring glycosyl groups; GO:0005886,plasma membrane
novel.615	--	--	--	--	--
novel.8616	--	PREDICTED: uncharacterized protein LOC100268097 isoform X2 [Vitis vinifera]	--	--	GO:0003735,structural constituent of ribosome; GO:0006412,translation; GO:0022625,cytosolic large ribosomal subunit; GO:0003723,RNA binding; GO:0042254,ribosome biogenesis
novel.5849	K15728 phosphatidate phosphatase LPIN [EC:3.1.3.4] | (RefSeq) phosphatidate phosphatase PAH1 (A)	PREDICTED: phosphatidate phosphatase PAH1 [Fragaria vesca subsp. vesca]	RecName: Full=Phosphatidate phosphatase PAH1; EC=3.1.3.4; AltName: Full=Phosphatidic acid phosphohydrolase 1; Short=AtPAH1;	Protein involved in plasmid maintenance/nuclear protein involved in lipid metabolism	GO:0005829,cytosol; GO:0006629,lipid metabolic process; GO:0008654,phospholipid biosynthetic process; GO:0006886,intracellular protein transport; GO:0000139,Golgi membrane; GO:0016036,cellular response to phosphate starvation; GO:0019375,galactolipid biosynthetic process; GO:0032586,protein storage vacuole membrane; GO:0008195,phosphatidate phosphatase activity
novel.8301	--	--	--	--	--
novel.4211	--	--	--	--	--
novel.4056	K13412 calcium-dependent protein kinase [EC:2.7.11.1] | (RefSeq) calcium-dependent protein kinase 26 (A)	BnaA03g53230D [Brassica napus]	RecName: Full=Calcium-dependent protein kinase 5; Short=CDPK 5; Short=StCDPK5; EC=2.7.11.1;	Ca2+/calmodulin-dependent protein kinase, EF-Hand protein superfamily	GO:0004674,protein serine/threonine kinase activity; GO:0005509,calcium ion binding; GO:0005524,ATP binding; GO:0005886,plasma membrane
novel.7597	K19613 leucine-rich repeat protein SHOC2 | (RefSeq) predicted protein (A)	PREDICTED: plant intracellular Ras-group-related LRR protein 4 [Vitis vinifera]	RecName: Full=Plant intracellular Ras-group-related LRR protein 4;	FOG: Leucine rich repeat	GO:0007165,signal transduction; GO:0005886,plasma membrane
novel.3938	K00800 3-phosphoshikimate 1-carboxyvinyltransferase [EC:2.5.1.19] | (RefSeq) 3-phosphoshikimate 1-carboxyvinyltransferase 2 (A)	5-enolpyruvylshikimate-3-phosphate synthase, partial [Ambrosia trifida]	RecName: Full=3-phosphoshikimate 1-carboxyvinyltransferase, chloroplastic; EC=2.5.1.19; AltName: Full=5-enolpyruvylshikimate-3-phosphate synthase; Short=EPSP synthase; Flags: Precursor;	Pentafunctional AROM protein	GO:0009423,chorismate biosynthetic process; GO:0009073,aromatic amino acid family biosynthetic process; GO:0009635,response to herbicide; GO:0009507,chloroplast; GO:0003866,3-phosphoshikimate 1-carboxyvinyltransferase activity
novel.7120	--	--	--	--	--
novel.2470	K08472 mlo protein | (RefSeq) MLO-like protein 4 isoform X1 (A)	Mlo-related protein [Macleaya cordata]	RecName: Full=MLO-like protein 4; Short=AtMlo4;	--	GO:0006952,defense response; GO:0016021,integral component of membrane; GO:0009607,response to biotic stimulus; GO:0005516,calmodulin binding; GO:0005886,plasma membrane
novel.1284	--	hypothetical protein EUGRSUZ_H00789 [Eucalyptus grandis]	RecName: Full=Small ubiquitin-related modifier 1; Short=AtSUMO1; AltName: Full=Ubiquitin-like protein SMT3;	Ubiquitin-like proteins	GO:0005737,cytoplasm; GO:0016925,protein sumoylation; GO:0005829,cytosol; GO:0010286,heat acclimation; GO:0005634,nucleus; GO:0009408,response to heat; GO:0031386,protein tag; GO:0043433,negative regulation of DNA-binding transcription factor activity
novel.9097	K02183 calmodulin | (RefSeq) calmodulin-7-like (A)	hypothetical protein CICLE_v10016866mg [Citrus clementina]	RecName: Full=Calmodulin; Short=CaM;	Calmodulin and related proteins (EF-Hand superfamily)	GO:0005509,calcium ion binding
novel.10386	K03327 multidrug resistance protein, MATE family | (RefSeq) hypothetical protein (A)	PREDICTED: G-type lectin S-receptor-like serine/threonine-protein kinase At4g27290 [Vitis vinifera]	RecName: Full=G-type lectin S-receptor-like serine/threonine-protein kinase At4g27290; EC=2.7.11.1; Flags: Precursor;	--	GO:0006468,protein phosphorylation; GO:0030246,carbohydrate binding; GO:0004674,protein serine/threonine kinase activity; GO:0005516,calmodulin binding; GO:0005886,plasma membrane; GO:0005524,ATP binding; GO:0048544,recognition of pollen
novel.168	--	--	--	--	--
novel.8454	--	--	--	--	--
novel.10227	K23398 activating signal cointegrator 1 | (RefSeq) uncharacterized protein LOC112293566 (A)	PREDICTED: uncharacterized protein LOC104422912 isoform X2 [Eucalyptus grandis]	--	DNA alkylation damage repair protein	GO:0006281,DNA repair; GO:0016491,oxidoreductase activity
novel.6007	K13463 coronatine-insensitive protein 1 | (RefSeq) coronatine-insensitive protein 1 (A)	coronatine insensitive 1 [Camellia sinensis]	RecName: Full=Coronatine-insensitive protein homolog 1a {ECO:0000305}; Short=OsCOI1a {ECO:0000303|PubMed:23320078};	Leucine rich repeat proteins, some proteins contain F-box	GO:2000022,regulation of jasmonic acid mediated signaling pathway; GO:0002213,defense response to insect
novel.6591	K03260 translation initiation factor 4G | (RefSeq) eukaryotic translation initiation factor 4G (A)	PREDICTED: eukaryotic translation initiation factor 4G isoform X2 [Vitis vinifera]	RecName: Full=Eukaryotic translation initiation factor 4G; Short=eIF-4G; Short=eIF4G; AltName: Full=Protein cucumovirus multiplication 2; AltName: Full=Protein synthesis initiation factor 4G;	Translation initiation factor 4F, ribosome/mRNA-bridging subunit (eIF-4G)	GO:0006417,regulation of translation; GO:0009615,response to virus; GO:0003743,translation initiation factor activity; GO:0009737,response to abscisic acid; GO:0003729,mRNA binding
novel.5765	K00031 isocitrate dehydrogenase [EC:1.1.1.42] | (RefSeq) isocitrate dehydrogenase [NADP] (A)	isocitrate dehydrogenase [NADP]	RecName: Full=Isocitrate dehydrogenase [NADP], chloroplastic/mitochondrial; EC=1.1.1.42; Flags: Precursor;	NADP-dependent isocitrate dehydrogenase	GO:0009534,chloroplast thylakoid; GO:0051287,NAD binding; GO:0000287,magnesium ion binding; GO:0005739,mitochondrion; GO:0009570,chloroplast stroma; GO:0004450,isocitrate dehydrogenase (NADP+) activity; GO:0006099,tricarboxylic acid cycle; GO:0006102,isocitrate metabolic process; GO:0009507,chloroplast
novel.7071	K02111 F-type H+/Na+-transporting ATPase subunit alpha [EC:7.1.2.2 7.2.2.1] | (RefSeq) atpA, ThcaC_p006; ATP synthase CF1 alpha subunit (A)	hypothetical protein COLO4_02665, partial [Corchorus olitorius]	RecName: Full=ATP synthase subunit alpha, chloroplastic {ECO:0000255|HAMAP-Rule:MF_01346}; EC=3.6.3.14 {ECO:0000255|HAMAP-Rule:MF_01346}; AltName: Full=ATP synthase F1 sector subunit alpha {ECO:0000255|HAMAP-Rule:MF_01346}; AltName: Full=F-ATPase subunit alpha {ECO:0000255|HAMAP-Rule:MF_01346};	F0F1-type ATP synthase, alpha subunit	GO:0009535,chloroplast thylakoid membrane; GO:0045261,proton-transporting ATP synthase complex, catalytic core F(1); GO:0015986,ATP synthesis coupled proton transport; GO:0005524,ATP binding; GO:0046933,proton-transporting ATP synthase activity, rotational mechanism
novel.2220	K02178 checkpoint serine/threonine-protein kinase [EC:2.7.11.1] | (RefSeq) mitotic spindle checkpoint protein BUBR1 (A)	gag-pol, partial [Camellia sinensis]	--	FOG: Transposon-encoded proteins with TYA, reverse transcriptase, integrase domains in various combinations	GO:0015074,DNA integration; GO:0003676,nucleic acid binding
novel.9064	K13195 cold-inducible RNA-binding protein | (RefSeq) small RNA-binding protein 11, chloroplastic-like (A)	small RNA-binding protein 11, chloroplastic-like [Durio zibethinus]	RecName: Full=Small RNA-binding protein 11, chloroplastic {ECO:0000303|PubMed:24413693}; Flags: Precursor;	FOG: RRM domain	GO:0009507,chloroplast; GO:0003723,RNA binding; GO:1901002,positive regulation of response to salt stress
novel.9001	K20721 reticulon-1 | (RefSeq) hypothetical protein (A)	PREDICTED: reticulon-like protein B8 [Nicotiana tomentosiformis]	RecName: Full=Reticulon-like protein B8; Short=AtRTNLB8;	Reticulon	GO:0016021,integral component of membrane; GO:0005739,mitochondrion; GO:0005789,endoplasmic reticulum membrane
novel.6632	--	--	--	--	--
novel.9498	--	PREDICTED: RING-H2 finger protein ATL22-like [Prunus mume]	--	--	--
novel.3308	K17604 zinc finger SWIM domain-containing protein 3 | (RefSeq) uncharacterized protein LOC111991932 (A)	protein FAR1-RELATED SEQUENCE 5-like [Olea europaea var. sylvestris]	RecName: Full=Protein FAR1-RELATED SEQUENCE 5;	--	GO:0006355,regulation of transcription, DNA-templated; GO:0005634,nucleus; GO:0008270,zinc ion binding
novel.7027	--	uncharacterized protein LOC111308773 [Durio zibethinus]	--	--	--
novel.5642	K20553 5'-3' exoribonuclease 4 [EC:3.1.13.-] | (RefSeq) 5'-3' exoribonuclease 4 (A)	Frigida domain-containing protein [Cephalotus follicularis]	RecName: Full=FRIGIDA-like protein 3;	--	GO:0030154,cell differentiation; GO:0009908,flower development
novel.3298	K14492 two-component response regulator ARR-A family | (RefSeq) two-component response regulator ARR5-like isoform X1 (A)	two-component response regulator ARR5-like isoform X1 [Cajanus cajan]	RecName: Full=Two-component response regulator ARR6;	GATA-4/5/6 transcription factors	GO:0009736,cytokinin-activated signaling pathway; GO:0009735,response to cytokinin; GO:0000156,phosphorelay response regulator activity; GO:0006355,regulation of transcription, DNA-templated; GO:0006351,transcription, DNA-templated; GO:0005634,nucleus
novel.3781	--	albumin seed storage protein precursor, partial [Juglans regia]	RecName: Full=2S sulfur-rich seed storage protein 2; Contains: RecName: Full=2S sulfur-rich seed storage protein small chain 2; AltName: Full=2S albumin 2 small subunit; Contains: RecName: Full=2S sulfur-rich seed storage protein large chain 2; AltName: Full=2S albumin 2 large subunit; Flags: Precursor;	--	GO:0045735,nutrient reservoir activity
novel.5041	K12812 ATP-dependent RNA helicase UAP56/SUB2 [EC:3.6.4.13] | (RefSeq) DEAD-box ATP-dependent RNA helicase 56 (A)	hypothetical protein LSAT_5X30781 [Lactuca sativa]	RecName: Full=DEAD-box ATP-dependent RNA helicase 56; EC=3.6.4.13; AltName: Full=UAP56 homolog B;	ATP-dependent RNA helicase	GO:0005737,cytoplasm; GO:0010501,RNA secondary structure unwinding; GO:0005730,nucleolus; GO:0000398,mRNA splicing, via spliceosome; GO:0005524,ATP binding; GO:0006974,cellular response to DNA damage stimulus; GO:0003723,RNA binding; GO:0005681,spliceosomal complex; GO:0004386,helicase activity; GO:0010468,regulation of gene expression; GO:0006406,mRNA export from nucleus
novel.7341	--	--	--	--	--
novel.2616	K01057 6-phosphogluconolactonase [EC:3.1.1.31] | (RefSeq) probable 6-phosphogluconolactonase 1 (A)	PREDICTED: probable 6-phosphogluconolactonase 1 [Malus domestica]	RecName: Full=Probable 6-phosphogluconolactonase 1; Short=6PGL 1; EC=3.1.1.31;	6-phosphogluconolactonase - like protein	GO:0017057,6-phosphogluconolactonase activity; GO:0009051,pentose-phosphate shunt, oxidative branch; GO:0005975,carbohydrate metabolic process; GO:0005829,cytosol
novel.7834	--	reverse transcriptase [Corchorus capsularis]	--	FOG: Reverse transcriptase	GO:0003964,RNA-directed DNA polymerase activity; GO:0016021,integral component of membrane; GO:0008270,zinc ion binding; GO:0003676,nucleic acid binding
novel.9088	K13754 solute carrier family 24 (sodium/potassium/calcium exchanger), member 6 | (RefSeq) cation/calcium exchanger 1-like (A)	Sodium/calcium exchanger membrane region [Cynara cardunculus var. scolymus]	RecName: Full=Cation/calcium exchanger 1; Short=AtCCX1; AltName: Full=Protein CATION EXCHANGER 7;	K+-dependent Na+:Ca2+ antiporter	GO:0006813,potassium ion transport; GO:0015297,antiporter activity; GO:0005774,vacuolar membrane; GO:0016021,integral component of membrane; GO:0006814,sodium ion transport
novel.469	--	--	--	--	--
novel.7768	--	hypothetical protein PanWU01x14_042770 [Parasponia andersonii]	--	--	--
novel.9658	--	--	--	--	--
novel.7200	--	--	--	--	--
novel.7005	--	hypothetical protein AQUCO_00300340v1 [Aquilegia coerulea]	--	--	--
novel.5301	K04485 DNA repair protein RadA/Sms | (RefSeq) uncharacterized protein LOC7475108 (A)	PREDICTED: uncharacterized protein LOC108983323, partial [Juglans regia]	--	--	--
novel.177	K17261 adenylyl cyclase-associated protein | (RefSeq) cyclase-associated protein 1-like (A)	cyclase-associated protein 1-like [Hevea brasiliensis]	RecName: Full=Cyclase-associated protein 1; Short=AtCAP1; AltName: Full=Adenylyl cyclase-associated protein;	Adenylate cyclase-associated protein (CAP/Srv2p)	GO:0008154,actin polymerization or depolymerization; GO:0009826,unidimensional cell growth; GO:0045761,regulation of adenylate cyclase activity; GO:0005829,cytosol; GO:0030036,actin cytoskeleton organization; GO:0030864,cortical actin cytoskeleton; GO:0003779,actin binding; GO:0007163,establishment or maintenance of cell polarity; GO:0007165,signal transduction; GO:0008179,adenylate cyclase bindi…
novel.9864	K22991 WD repeat-containing protein 45 | (RefSeq) autophagy-related protein 18a (A)	autophagy-related protein 18a [Sesamum indicum]	RecName: Full=Autophagy-related protein 18a; Short=AtATG18a; AltName: Full=Protein PEROXISOME UNUSUAL POSITIONING 2 {ECO:0000305};	Uncharacterized conserved protein, contains WD40 repeats	GO:0006497,protein lipidation; GO:0010150,leaf senescence; GO:0009414,response to water deprivation; GO:0005829,cytosol; GO:0080025,phosphatidylinositol-3,5-bisphosphate binding; GO:0000422,autophagy of mitochondrion; GO:0005634,nucleus; GO:0005774,vacuolar membrane; GO:0006914,autophagy; GO:0032266,phosphatidylinositol-3-phosphate binding; GO:0010508,positive regulation of autophagy; GO:0050832,…
novel.8169	K01303 acylaminoacyl-peptidase [EC:3.4.19.1] | (RefSeq) uncharacterized LOC101311565 (A)	PREDICTED: uncharacterized protein LOC103318979 [Prunus mume]	RecName: Full=Uncharacterized mitochondrial protein AtMg00860; AltName: Full=ORF158;	FOG: Transposon-encoded proteins with TYA, reverse transcriptase, integrase domains in various combinations	GO:0005739,mitochondrion
novel.3422	--	--	--	--	--
novel.9273	K04079 molecular chaperone HtpG | (RefSeq) heat shock cognate protein 80 (A)	PREDICTED: heat shock cognate protein 80 [Vitis vinifera]	RecName: Full=Heat shock cognate protein 80;	Molecular chaperone (HSP90 family)	GO:0005737,cytoplasm; GO:0006950,response to stress; GO:0006457,protein folding; GO:0051082,unfolded protein binding; GO:0005524,ATP binding
novel.6171	--	--	--	--	--
novel.7125	--	--	--	--	--
novel.4201	K18732 SAP domain-containing ribonucleoprotein | (RefSeq) uncharacterized LOC109348403 (A)	PREDICTED: dirigent protein 17 isoform X2 [Vitis vinifera]	RecName: Full=Dirigent protein 17; Short=AtDIR17;	--	GO:0048046,apoplast; GO:0016853,isomerase activity
novel.904	--	--	--	--	--
novel.1451	K00029 malate dehydrogenase (oxaloacetate-decarboxylating)(NADP+) [EC:1.1.1.40] | (RefSeq) NADP-dependent malic enzyme (A)	hypothetical protein EUGRSUZ_J02940 [Eucalyptus grandis]	RecName: Full=NADP-dependent malic enzyme; Short=NADP-ME; EC=1.1.1.40;	NADP+-dependent malic enzyme	GO:0005737,cytoplasm; GO:0004473,malate dehydrogenase (decarboxylating) (NADP+) activity; GO:0051287,NAD binding; GO:0004471,malate dehydrogenase (decarboxylating) (NAD+) activity; GO:0008948,oxaloacetate decarboxylase activity; GO:0051260,protein homooligomerization; GO:0046872,metal ion binding; GO:0006108,malate metabolic process
novel.7230	--	unnamed protein product [Coffea canephora]	--	--	GO:0046983,protein dimerization activity
novel.9717	K18834 WRKY transcription factor 1 | (RefSeq) WRKY transcription factor 1 isoform X2 (A)	PREDICTED: probable WRKY transcription factor 50 [Eucalyptus grandis]	RecName: Full=Probable WRKY transcription factor 50; AltName: Full=WRKY DNA-binding protein 50;	--	GO:0043565,sequence-specific DNA binding; GO:0003700,DNA-binding transcription factor activity; GO:0005634,nucleus; GO:0009867,jasmonic acid mediated signaling pathway; GO:0050832,defense response to fungus; GO:0006351,transcription, DNA-templated
novel.9723	--	--	--	--	--
novel.6891	K17907 autophagy-related protein 9 | (RefSeq) autophagy-related protein 9 (A)	Autophagy 9 [Theobroma cacao]	RecName: Full=Autophagy-related protein 9 {ECO:0000303|PubMed:12114572}; Short=AtAPG9 {ECO:0000303|PubMed:12114572};	Integral membrane protein	GO:0000421,autophagosome membrane; GO:0000422,autophagy of mitochondrion; GO:0031410,cytoplasmic vesicle; GO:0006914,autophagy; GO:0005776,autophagosome; GO:0050832,defense response to fungus; GO:0034497,protein localization to phagophore assembly site; GO:0044805,late nucleophagy; GO:0015031,protein transport; GO:0016021,integral component of membrane; GO:0000407,phagophore assembly site
novel.9480	K23810 (E)-8-carboxylinalool synthase [EC:1.14.14.-] | (RefSeq) GFH2; ripening-related P-450 enzyme-like (A)	hypothetical protein CUMW_163390 [Citrus unshiu]	RecName: Full=Geraniol 8-hydroxylase; EC=1.14.13.152; AltName: Full=Cytochrome P450 76B6; AltName: Full=Geraniol 10-hydroxylase; Short=CrG10H;	Cytochrome P450 CYP2 subfamily	GO:0102811,geraniol 10-hydroxylase activity; GO:0016099,monoterpenoid biosynthetic process; GO:0020037,heme binding; GO:0016709,oxidoreductase activity, acting on paired donors, with incorporation or reduction of molecular oxygen, NAD(P)H as one donor, and incorporation of one atom of oxygen; GO:0016021,integral component of membrane; GO:0005789,endoplasmic reticulum membrane; GO:0005506,iron ion…
novel.4301	K03144 transcription initiation factor TFIIH subunit 4 | (RefSeq) RNA polymerase II transcription factor B subunit 2-like (A)	hypothetical protein GLYMA_11G211300 [Glycine max]	RecName: Full=General transcription and DNA repair factor IIH subunit TFB2 {ECO:0000305}; Short=AtTFB2 {ECO:0000303|PubMed:15645454}; Short=TFIIH subunit TFB2 {ECO:0000305}; AltName: Full=RNA polymerase II transcription factor B subunit 2 {ECO:0000305};	--	GO:0004003,ATP-dependent DNA helicase activity; GO:0000439,transcription factor TFIIH core complex; GO:0006355,regulation of transcription, DNA-templated; GO:0006351,transcription, DNA-templated; GO:0006289,nucleotide-excision repair
novel.6623	K04122 ent-kaurene oxidase [EC:1.14.14.86] | (RefSeq) ent-kaurene oxidase, chloroplastic-like (A)	retrovirus-related pol polyprotein from transposon tnt 1-94 [Quercus suber]	--	FOG: Transposon-encoded proteins with TYA, reverse transcriptase, integrase domains in various combinations	--
novel.2933	K14558 periodic tryptophan protein 2 | (RefSeq) protein TOPLESS isoform X1 (A)	Ramosa 1 enhancer locus 2 [Zea mays]	RecName: Full=Protein TPR2 {ECO:0000303|PubMed:24336200}; AltName: Full=Aberrant spikelet and panicle 1 {ECO:0000303|PubMed:22136599}; AltName: Full=Lissencephaly type-1-like 1 {ECO:0000303|PubMed:22020753}; Short=OsLIS-L1 {ECO:0000303|PubMed:22020753}; AltName: Full=Protein ASP1 {ECO:0000303|PubMed:22136599}; AltName: Full=Protein LIS-L1 {ECO:0000303|PubMed:22020753}; AltName: Full=Protein REL2 …	WD40 repeat-containing protein	GO:0006355,regulation of transcription, DNA-templated; GO:0005634,nucleus; GO:0006351,transcription, DNA-templated
novel.6754	K02696 photosystem I subunit VIII | (RefSeq) psaI, SIC0616; PSI reaction center subunit VIII (A)	photosystem I reaction center subunit VIII (chloroplast) [Actinidia deliciosa]	RecName: Full=Photosystem I reaction center subunit VIII {ECO:0000255|HAMAP-Rule:MF_00431}; Short=PSI-I {ECO:0000255|HAMAP-Rule:MF_00431};	--	GO:0009535,chloroplast thylakoid membrane; GO:0016021,integral component of membrane; GO:0009522,photosystem I; GO:0015979,photosynthesis
novel.1782	K05917 sterol 14alpha-demethylase [EC:1.14.14.154 1.14.15.36] | (RefSeq) sterol 14-demethylase-like (A)	sterol 14-demethylase-like [Sesamum indicum]	RecName: Full=Sterol 14-demethylase; EC=1.14.13.70; AltName: Full=Cytochrome P450 51A2; AltName: Full=Cytochrome P450 51G1; Short=AtCYP51; AltName: Full=Obtusifoliol 14-demethylase; AltName: Full=Protein EMBRYO DEFECTIVE 1738;	Cytochrome P450	GO:0016126,sterol biosynthetic process; GO:0005794,Golgi apparatus; GO:0005783,endoplasmic reticulum; GO:0020037,heme binding; GO:0016021,integral component of membrane; GO:0008398,sterol 14-demethylase activity; GO:0005886,plasma membrane; GO:0008168,methyltransferase activity; GO:0005506,iron ion binding
novel.7691	--	uncharacterized protein KIAA0930 homolog isoform X3 [Hevea brasiliensis]	--	Uncharacterized conserved protein	--
novel.8752	--	Uncharacterized protein TCM_011895 [Theobroma cacao]	--	--	--
novel.1715	K14686 solute carrier family 31 (copper transporter), member 1 | (RefSeq) copper transporter 5.1-like (A)	Ctr copper transporter [Macleaya cordata]	RecName: Full=Copper transporter 5; Short=AtCOPT5;	Copper transporter	GO:0005794,Golgi apparatus; GO:0009737,response to abscisic acid; GO:0005773,vacuole; GO:0016021,integral component of membrane; GO:0005770,late endosome; GO:0005774,vacuolar membrane; GO:0015680,protein maturation by copper ion transfer; GO:0005375,copper ion transmembrane transporter activity; GO:0009506,plasmodesma
novel.5687	K17778 mitochondrial import inner membrane translocase subunit TIM10 | (RefSeq) hypothetical protein (A)	hypothetical protein EUTSA_v10017490mg [Eutrema salsugineum]	RecName: Full=Mitochondrial import inner membrane translocase subunit TIM10;	Mitochondrial import inner membrane translocase, subunits TIM10/TIM12	GO:0008565,protein transporter activity; GO:0042721,TIM22 mitochondrial import inner membrane insertion complex; GO:0005743,mitochondrial inner membrane; GO:0045039,protein import into mitochondrial inner membrane; GO:0005758,mitochondrial intermembrane space; GO:0046872,metal ion binding
novel.10546	K07375 tubulin beta | (RefSeq) tubulin beta-1 chain-like (A)	beta-tubulin 7, partial [Populus tremuloides]	RecName: Full=Tubulin beta-1 chain; AltName: Full=Beta-1-tubulin;	Beta tubulin	GO:0005737,cytoplasm; GO:0007017,microtubule-based process; GO:0003924,GTPase activity; GO:0005200,structural constituent of cytoskeleton; GO:0005874,microtubule; GO:0005525,GTP binding
novel.10554	--	--	--	--	--
novel.7417	K08505 protein transport protein SFT1 | (RefSeq) bet1-like protein At4g14600 (A)	PREDICTED: bet1-like protein At4g14600 [Nelumbo nucifera]	RecName: Full=Bet1-like protein At4g14600;	Mitochondrial transcription termination factor, mTERF	GO:0016192,vesicle-mediated transport; GO:0016021,integral component of membrane; GO:0000139,Golgi membrane; GO:0005886,plasma membrane; GO:0015031,protein transport; GO:0005789,endoplasmic reticulum membrane
novel.275	--	--	--	--	--
novel.2173	--	--	--	--	--
novel.8510	--	--	--	--	--
novel.4921	K13459 disease resistance protein RPS2 | (RefSeq) disease resistance protein SUMM2-like (A)	putative disease resistance protein [Quercus suber]	RecName: Full=Putative disease resistance protein At5g05400;	Apoptotic ATPase	GO:0006952,defense response; GO:0005886,plasma membrane; GO:0005524,ATP binding; GO:0043531,ADP binding; GO:0007165,signal transduction
novel.2041	--	--	--	--	--
novel.8068	--	uncharacterized protein LOC110608623 [Manihot esculenta]	--	--	--
novel.6236	K18081 myotubularin-related protein 1/2 [EC:3.1.3.64 3.1.3.95] | (RefSeq) phosphatidylinositol-3-phosphatase myotubularin-1-like isoform X1 (A)	phosphatidylinositol-3-phosphatase myotubularin-1-like [Carica papaya]	RecName: Full=Phosphatidylinositol-3-phosphatase myotubularin-1; Short=AtMTM1; AltName: Full=Phosphatidylinositol-3,5-bisphosphate 3-phosphatase; EC=3.1.3.95 {ECO:0000269|PubMed:19901554, ECO:0000269|PubMed:22324391, ECO:0000305|PubMed:20967218}; AltName: Full=Phosphatidylinositol-3-phosphate phosphatase; EC=3.1.3.64 {ECO:0000269|PubMed:19901554, ECO:0000269|PubMed:22324391};	Phosphatidylinositol 3-phosphate 3-phosphatase myotubularin MTM1	GO:0006629,lipid metabolic process; GO:0031410,cytoplasmic vesicle; GO:0004725,protein tyrosine phosphatase activity; GO:0052629,phosphatidylinositol-3,5-bisphosphate 3-phosphatase activity; GO:2000070,regulation of response to water deprivation; GO:0004438,phosphatidylinositol-3-phosphatase activity; GO:0042631,cellular response to water deprivation; GO:0035556,intracellular signal transduction;…
novel.2854	K11290 template-activating factor I | (RefSeq) NAP1-related protein 1-like (A)	NAP1-related protein 1-like [Helianthus annuus]	RecName: Full=NAP1-related protein 2; AltName: Full=Nucleosome/chromatin assembly factor group A5; AltName: Full=Protein SET homolog 2;	DNA replication factor/protein phosphatase inhibitor SET/SPR-2	GO:0005737,cytoplasm; GO:0006334,nucleosome assembly; GO:0005634,nucleus; GO:0016444,somatic cell DNA recombination; GO:0000724,double-strand break repair via homologous recombination
novel.3841	--	--	--	--	--
novel.999	--	--	--	--	--
novel.1272	--	--	--	--	--
novel.9	--	--	--	--	--
novel.9154	K09286 EREBP-like factor | (RefSeq) ethylene-responsive transcription factor TINY-like (A)	ethylene-responsive transcription factor TINY-like [Sesamum indicum]	RecName: Full=Dehydration-responsive element-binding protein 3; AltName: Full=Protein TINY 2;	--	GO:0043565,sequence-specific DNA binding; GO:0003700,DNA-binding transcription factor activity; GO:0005634,nucleus; GO:0006351,transcription, DNA-templated; GO:0009873,ethylene-activated signaling pathway; GO:0045893,positive regulation of transcription, DNA-templated
novel.9630	K05909 laccase [EC:1.10.3.2] | (RefSeq) laccase-14 (A)	unnamed protein product, partial [Vitis vinifera]	RecName: Full=Laccase-14; EC=1.10.3.2; AltName: Full=Benzenediol:oxygen oxidoreductase 14; AltName: Full=Diphenol oxidase 14; AltName: Full=Urishiol oxidase 14; Flags: Precursor;	Multicopper oxidases	GO:0048046,apoplast; GO:0052716,hydroquinone:oxygen oxidoreductase activity; GO:0016722,oxidoreductase activity, oxidizing metal ions; GO:0005507,copper ion binding; GO:0046274,lignin catabolic process
novel.5853	--	--	--	--	--
novel.7897	--	--	--	--	--
novel.9886	--	PREDICTED: LOW QUALITY PROTEIN: uncharacterized protein LOC105976410 [Erythranthe guttata]	--	--	--
novel.7305	K02985 small subunit ribosomal protein S3e | (RefSeq) 40S ribosomal protein S3-1-like (A)	hypothetical protein CISIN_1g040226mg, partial [Citrus sinensis]	RecName: Full=40S ribosomal protein S3-3;	40S ribosomal protein S3	GO:0005730,nucleolus; GO:0022626,cytosolic ribosome; GO:0022627,cytosolic small ribosomal subunit; GO:0006281,DNA repair; GO:0005829,cytosol; GO:0016020,membrane; GO:0008534,oxidized purine nucleobase lesion DNA N-glycosylase activity; GO:0003735,structural constituent of ribosome; GO:0003723,RNA binding; GO:0002181,cytoplasmic translation; GO:0009651,response to salt stress; GO:0005634,nucleus; …
novel.6741	--	--	--	--	--
novel.7419	K10664 E3 ubiquitin-protein ligase ATL6/9/15/31/42/55 [EC:2.3.2.27] | (RefSeq) E3 ubiquitin-protein ligase ATL15-like (A)	PREDICTED: E3 ubiquitin-protein ligase ATL15-like [Nicotiana tomentosiformis]	RecName: Full=RING-H2 finger protein ATL11; EC=2.3.2.27 {ECO:0000305}; AltName: Full=RING-type E3 ubiquitin transferase ATL11 {ECO:0000305}; Flags: Precursor;	FOG: Predicted E3 ubiquitin ligase	GO:0043161,proteasome-mediated ubiquitin-dependent protein catabolic process; GO:0016021,integral component of membrane; GO:0046872,metal ion binding; GO:0061630,ubiquitin protein ligase activity
novel.10465	--	--	--	--	--
novel.936	K02115 F-type H+-transporting ATPase subunit gamma | (RefSeq) ATP synthase gamma chain, chloroplastic (A)	ATP synthase gamma chain, chloroplastic, partial [Carica papaya]	RecName: Full=ATP synthase subunit gamma, chloroplastic; AltName: Full=F-ATPase gamma subunit; Contains: RecName: Full=Inceptin; Flags: Precursor;	F0F1-type ATP synthase, gamma subunit	GO:0009535,chloroplast thylakoid membrane; GO:0045261,proton-transporting ATP synthase complex, catalytic core F(1); GO:0015986,ATP synthesis coupled proton transport; GO:0046933,proton-transporting ATP synthase activity, rotational mechanism
novel.1386	K11838 ubiquitin carboxyl-terminal hydrolase 7 [EC:3.4.19.12] | (RefSeq) ubiquitin carboxyl-terminal hydrolase 13-like isoform X1 (A)	--	RecName: Full=Ubiquitin carboxyl-terminal hydrolase 12; EC=3.4.19.12; AltName: Full=Deubiquitinating enzyme 12; Short=AtUBP12; AltName: Full=Ubiquitin thioesterase 12; AltName: Full=Ubiquitin-specific-processing protease 12;	--	GO:0005737,cytoplasm; GO:0005829,cytosol; GO:0009867,jasmonic acid mediated signaling pathway; GO:0006511,ubiquitin-dependent protein catabolic process; GO:0005634,nucleus; GO:0016579,protein deubiquitination; GO:0004843,thiol-dependent ubiquitin-specific protease activity
novel.7180	--	--	--	--	--
novel.7228	K08266 target of rapamycin complex subunit LST8 | (RefSeq) target of rapamycin complex subunit wat1 (A)	hypothetical protein LSAT_1X13520 [Lactuca sativa]	--	G-protein beta subunit-like protein (contains WD40 repeats)	GO:0031932,TORC2 complex; GO:0031931,TORC1 complex; GO:0031929,TOR signaling; GO:0032008,positive regulation of TOR signaling
novel.1798	K02723 photosystem II PsbY protein | (RefSeq) photosystem II core complex proteins psbY, chloroplastic (A)	PREDICTED: photosystem II core complex proteins psbY, chloroplastic [Vitis vinifera]	RecName: Full=Photosystem II core complex proteins psbY, chloroplastic; AltName: Full=L-arginine-metabolizing enzyme; Short=L-AME; Contains: RecName: Full=Photosystem II protein psbY-1, chloroplastic; AltName: Full=psbY-A1; Contains: RecName: Full=Photosystem II protein psbY-2, chloroplastic; AltName: Full=psbY-A2; Flags: Precursor;	--	GO:0009535,chloroplast thylakoid membrane; GO:0016021,integral component of membrane; GO:0009523,photosystem II; GO:0030145,manganese ion binding; GO:0015979,photosynthesis
novel.1536	K00284 glutamate synthase (ferredoxin) [EC:1.4.7.1] | (RefSeq) ferredoxin-dependent glutamate synthase, chloroplastic-like (A)	PREDICTED: uncharacterized mitochondrial protein AtMg00810-like [Gossypium arboreum]	RecName: Full=Retrovirus-related Pol polyprotein from transposon RE1; AltName: Full=Retro element 1 {ECO:0000303|PubMed:10689195}; Short=AtRE1 {ECO:0000303|PubMed:10689195}; Includes: RecName: Full=Protease RE1; EC=3.4.23.-; Includes: RecName: Full=Reverse transcriptase RE1; EC=2.7.7.49; Includes: RecName: Full=Endonuclease RE1;	FOG: Transposon-encoded proteins with TYA, reverse transcriptase, integrase domains in various combinations	GO:0006310,DNA recombination; GO:0004519,endonuclease activity; GO:0015074,DNA integration; GO:0004190,aspartic-type endopeptidase activity; GO:0003676,nucleic acid binding; GO:0003964,RNA-directed DNA polymerase activity; GO:0046872,metal ion binding
novel.1960	K13430 serine/threonine-protein kinase PBS1 [EC:2.7.11.1] | (RefSeq) probable serine/threonine-protein kinase PBL7 (A)	PREDICTED: probable receptor-like protein kinase At5g18500 [Vitis vinifera]	RecName: Full=Probable receptor-like protein kinase At5g18500; EC=2.7.11.1;	Serine/threonine protein kinase	GO:0006468,protein phosphorylation; GO:0016021,integral component of membrane; GO:0004675,transmembrane receptor protein serine/threonine kinase activity; GO:0007166,cell surface receptor signaling pathway; GO:0005886,plasma membrane; GO:0005524,ATP binding
novel.463	K00799 glutathione S-transferase [EC:2.5.1.18] | (RefSeq) probable glutathione S-transferase (A)	hypothetical protein B456_013G177400 [Gossypium raimondii]	RecName: Full=Glutathione S-transferase U25; Short=AtGSTU25; EC=2.5.1.18; AltName: Full=GST class-tau member 25;	Glutathione S-transferase	GO:0005737,cytoplasm; GO:0004364,glutathione transferase activity; GO:0006749,glutathione metabolic process; GO:0005829,cytosol; GO:0046256,2,4,6-trinitrotoluene catabolic process; GO:0009407,toxin catabolic process
novel.2649	K10260 F-box and WD-40 domain protein 7 | (RefSeq) WD40 repeat-like protein (A)	PREDICTED: uncharacterized protein LOC100260428 [Vitis vinifera]	RecName: Full=Protein JINGUBANG {ECO:0000303|PubMed:27468890};	FOG: WD40 repeat	GO:0005737,cytoplasm; GO:0005634,nucleus; GO:0009846,pollen germination
novel.10635	--	--	--	--	--
novel.7422	--	28 kDa ribonucleoprotein, chloroplastic [Hevea brasiliensis]	--	RNA-binding protein (RRM superfamily)	GO:0003723,RNA binding
novel.3793	--	--	--	--	--
novel.6468	--	Late embryogenesis abundant hydroxyproline-rich glycofamily protein [Theobroma cacao]	--	--	GO:0016021,integral component of membrane
novel.7617	--	--	--	--	--
novel.4354	K13080 flavanone 7-O-glucoside 2''-O-beta-L-rhamnosyltransferase [EC:2.4.1.236] | (RefSeq) flavanone 7-O-glucoside 2''-O-beta-L-rhamnosyltransferase (A)	UDP-glycosyltransferase 94P1 [Camellia sinensis]	RecName: Full=Cyanidin-3-O-glucoside 2-O-glucuronosyltransferase; Short=BpUGAT; EC=2.4.1.254; AltName: Full=UDP-glucuronic acid:anthocyanin glucuronosyltransferase;	UDP-glucuronosyl and UDP-glucosyl transferase	GO:0005737,cytoplasm; GO:0102160,cyanidin-3-O-glucoside 2-O-glucuronosyltransferase activity; GO:0008152,metabolic process
novel.1407	--	--	--	--	--
novel.305	--	--	--	--	--
novel.5870	--	--	--	--	--
novel.9142	--	hypothetical protein EUGRSUZ_C01044 [Eucalyptus grandis]	--	--	GO:0016021,integral component of membrane
novel.482	--	--	--	--	--
novel.5878	--	--	--	--	--
novel.2653	--	PREDICTED: G-type lectin S-receptor-like serine/threonine-protein kinase At4g03230 [Malus domestica]	RecName: Full=Wall-associated receptor kinase-like 15; EC=2.7.11.-; Flags: Precursor;	Serine/threonine protein kinase	GO:0016021,integral component of membrane; GO:0030247,polysaccharide binding; GO:0004674,protein serine/threonine kinase activity; GO:0007166,cell surface receptor signaling pathway; GO:0005886,plasma membrane; GO:0005524,ATP binding
novel.8274	--	--	--	--	--
novel.232	K17790 mitochondrial import inner membrane translocase subunit TIM22 | (RefSeq) mitochondrial import inner membrane translocase subunit TIM22-2 (A)	unnamed protein product [Coffea canephora]	RecName: Full=Mitochondrial import inner membrane translocase subunit TIM22-3;	Mitochondrial import inner membrane translocase, subunit TIM17	GO:0033365,protein localization to organelle; GO:0009941,chloroplast envelope; GO:0015266,NA; GO:0016021,integral component of membrane; GO:0005743,mitochondrial inner membrane
novel.7415	--	PREDICTED: AT-hook motif nuclear-localized protein 17 [Prunus mume]	RecName: Full=AT-hook motif nuclear-localized protein 17 {ECO:0000312|EMBL:FAA00288.1};	--	GO:0003700,DNA-binding transcription factor activity; GO:0003680,AT DNA binding; GO:0005634,nucleus; GO:0006351,transcription, DNA-templated
novel.1891	--	--	--	--	--
novel.5353	--	--	--	--	--
novel.3130	--	--	--	--	--
novel.2303	K02975 small subunit ribosomal protein S25e | (RefSeq) hypothetical protein (A)	predicted protein [Physcomitrella patens]	RecName: Full=40S ribosomal protein S25-1;	40S ribosomal protein S25	GO:0005840,ribosome
novel.8871	K16055 trehalose 6-phosphate synthase/phosphatase [EC:2.4.1.15 3.1.3.12] | (RefSeq) probable alpha,alpha-trehalose-phosphate synthase [UDP-forming] 7 (A)	PREDICTED: probable alpha,alpha-trehalose-phosphate synthase [UDP-forming]	RecName: Full=Probable alpha,alpha-trehalose-phosphate synthase [UDP-forming] 7; EC=2.4.1.15; AltName: Full=Trehalose-6-phosphate synthase 7; Short=AtTPS7;	Trehalose-6-phosphate synthase component TPS1 and related subunits	GO:0005829,cytosol; GO:0016791,phosphatase activity; GO:0005992,trehalose biosynthetic process; GO:0016757,transferase activity, transferring glycosyl groups; GO:0070413,trehalose metabolism in response to stress
novel.4688	K09291 nucleoprotein TPR | (RefSeq) nuclear-pore anchor (A)	hypothetical protein VITISV_040288 [Vitis vinifera]	--	--	GO:0006606,protein import into nucleus
novel.2109	--	Band 4.1 domain-containing protein [Cynara cardunculus var. scolymus]	RecName: Full=Kinesin-like protein KIN-14E {ECO:0000305}; AltName: Full=Kinesin-like calmodulin-binding protein {ECO:0000303|PubMed:8636137, ECO:0000303|PubMed:9434184}; AltName: Full=Protein ZWICHEL {ECO:0000303|PubMed:9177205};	Myosin VII, myosin IXB and related myosins	GO:0005856,cytoskeleton; GO:0009524,phragmoplast; GO:0048629,trichome patterning; GO:0043531,ADP binding; GO:0055028,cortical microtubule; GO:0001578,microtubule bundle formation; GO:0008017,microtubule binding; GO:0008569,ATP-dependent microtubule motor activity, minus-end-directed; GO:0007018,microtubule-based movement; GO:0051015,actin filament binding; GO:0019901,protein kinase binding; GO:00…
novel.1970	K01147 exoribonuclease II [EC:3.1.13.1] | (RefSeq) uncharacterized protein LOC106774033 (A)	gag-pol polyprotein [Populus deltoides]	RecName: Full=Retrovirus-related Pol polyprotein from transposon TNT 1-94; Includes: RecName: Full=Protease; EC=3.4.23.-; Includes: RecName: Full=Reverse transcriptase; EC=2.7.7.49; Includes: RecName: Full=Endonuclease;	FOG: Transposon-encoded proteins with TYA, reverse transcriptase, integrase domains in various combinations	GO:0004519,endonuclease activity; GO:0015074,DNA integration; GO:0004190,aspartic-type endopeptidase activity; GO:0008270,zinc ion binding; GO:0003676,nucleic acid binding; GO:0003964,RNA-directed DNA polymerase activity
novel.8310	--	--	--	--	--
novel.3940	K20028 palmitoyltransferase ZDHHC2/15/20 [EC:2.3.1.225] | (RefSeq) probable protein S-acyltransferase 14 (A)	hypothetical protein CISIN_1g021813mg [Citrus sinensis]	RecName: Full=Probable protein S-acyltransferase 14; EC=2.3.1.225; AltName: Full=Probable palmitoyltransferase At3g60800; AltName: Full=Zinc finger DHHC domain-containing protein At3g60800;	Predicted DHHC-type Zn-finger protein	GO:0010150,leaf senescence; GO:0005794,Golgi apparatus; GO:0016021,integral component of membrane; GO:0005802,trans-Golgi network; GO:2000377,regulation of reactive oxygen species metabolic process; GO:1900055,regulation of leaf senescence; GO:0000138,Golgi trans cisterna; GO:0019707,protein-cysteine S-acyltransferase activity; GO:0019706,protein-cysteine S-palmitoyltransferase activity; GO:00057…
novel.3786	--	--	--	--	--
novel.5370	--	--	--	--	--
novel.3190	--	Protein of unknown function DUF1764 [Macleaya cordata]	--	--	--
novel.1130	K02920 large subunit ribosomal protein L36e | (RefSeq) 60S ribosomal protein L36-2-like (A)	60S ribosomal protein L36 [Capsicum annuum]	RecName: Full=60S ribosomal protein L36-1;	60S ribosomal protein L36	GO:0003735,structural constituent of ribosome; GO:0002181,cytoplasmic translation; GO:0003723,RNA binding; GO:0022625,cytosolic large ribosomal subunit
novel.538	--	hypothetical protein MTR_0611s0030, partial [Medicago truncatula]	--	--	--
novel.3886	--	hypothetical protein CICLE_v10025207mg [Citrus clementina]	--	--	GO:0003714,transcription corepressor activity; GO:0006351,transcription, DNA-templated
novel.1351	--	--	--	--	--
novel.7741	K12667 oligosaccharyltransferase complex subunit delta (ribophorin II) | (RefSeq) dolichyl-diphosphooligosaccharide--protein glycosyltransferase subunit 2 (A)	PREDICTED: uncharacterized protein LOC107785308 [Nicotiana tabacum]	--	--	--
novel.6615	K15078 structure-specific endonuclease subunit SLX1 [EC:3.6.1.-] | (RefSeq) putative disease resistance protein RGA1 (A)	putative disease resistance RPP13-like protein 1 isoform X1 [Hevea brasiliensis]	RecName: Full=Putative disease resistance RPP13-like protein 1;	Apoptotic ATPase	GO:0005886,plasma membrane; GO:0007165,signal transduction; GO:0005524,ATP binding; GO:0043531,ADP binding; GO:0009626,plant-type hypersensitive response
novel.4014	K09422 transcription factor MYB, plant | (RefSeq) transcription factor MYB73 (A)	hypothetical protein COLO4_10104 [Corchorus olitorius]	RecName: Full=Transcription factor MYB73 {ECO:0000303|PubMed:11597504}; AltName: Full=Myb-related protein 73 {ECO:0000303|PubMed:11597504}; Short=AtMYB73 {ECO:0000303|PubMed:11597504};	Transcription factor, Myb superfamily	GO:0043565,sequence-specific DNA binding; GO:0009737,response to abscisic acid; GO:0010200,response to chitin; GO:0009753,response to jasmonic acid; GO:0044212,transcription regulatory region DNA binding; GO:0003700,DNA-binding transcription factor activity; GO:0019760,glucosinolate metabolic process; GO:0005634,nucleus; GO:0030154,cell differentiation; GO:0010929,positive regulation of auxin med…
novel.8624	K02689 photosystem I P700 chlorophyll a apoprotein A1 | (RefSeq) orf581, KY47_p133; hypothetical protein (A)	putative photosystem I PsaA/PsaB [Helianthus annuus]	RecName: Full=Photosystem I P700 chlorophyll a apoprotein A1 {ECO:0000255|HAMAP-Rule:MF_00458}; EC=1.97.1.12 {ECO:0000255|HAMAP-Rule:MF_00458}; AltName: Full=PSI-A {ECO:0000255|HAMAP-Rule:MF_00458}; AltName: Full=PsaA {ECO:0000255|HAMAP-Rule:MF_00458};	--	GO:0009535,chloroplast thylakoid membrane; GO:0016168,chlorophyll binding; GO:0009522,photosystem I; GO:0051539,4 iron, 4 sulfur cluster binding; GO:0016021,integral component of membrane; GO:0018298,protein-chromophore linkage; GO:0046872,metal ion binding; GO:0015979,photosynthesis; GO:0016491,oxidoreductase activity
novel.9720	--	--	--	--	--
novel.5666	--	--	--	--	--
novel.988	K22262 WD repeat and FYVE domain-containing protein 3 | (RefSeq) protein SPIRRIG (A)	PREDICTED: pentatricopeptide repeat-containing protein At3g05340 [Vitis vinifera]	RecName: Full=Pentatricopeptide repeat-containing protein At3g05340;	FOG: PPR repeat	GO:0043231,intracellular membrane-bounded organelle; GO:0004519,endonuclease activity; GO:0003723,RNA binding; GO:0009451,RNA modification
novel.5546	--	--	--	--	--
novel.4142	--	--	--	--	--
novel.2725	K00873 pyruvate kinase [EC:2.7.1.40] | (RefSeq) pyruvate kinase, cytosolic isozyme (A)	Pyruvate kinase [Trema orientalis]	RecName: Full=Pyruvate kinase, cytosolic isozyme; Short=PK; EC=2.7.1.40;	Pyruvate kinase	GO:0005737,cytoplasm; GO:0030955,potassium ion binding; GO:0016301,kinase activity; GO:0000287,magnesium ion binding; GO:0004743,pyruvate kinase activity; GO:0005524,ATP binding
novel.5089	K01634 sphinganine-1-phosphate aldolase [EC:4.1.2.27] | (RefSeq) sphingosine-1-phosphate lyase (A)	Sphingosine-1-phosphate lyase [Morus notabilis]	RecName: Full=Sphingosine-1-phosphate lyase; Short=S1PL; Short=SP-lyase; Short=SPL; EC=4.1.2.27; AltName: Full=Sphingosine-1-phosphate aldolase; Flags: Precursor;	Glutamate decarboxylase/sphingosine phosphate lyase	GO:0030149,sphingolipid catabolic process; GO:0008117,sphinganine-1-phosphate aldolase activity; GO:0016021,integral component of membrane; GO:0016831,carboxy-lyase activity; GO:0019752,carboxylic acid metabolic process; GO:0005789,endoplasmic reticulum membrane; GO:0030170,pyridoxal phosphate binding
novel.3769	K13680 beta-mannan synthase [EC:2.4.1.32] | (RefSeq) glucomannan 4-beta-mannosyltransferase 9-like (A)	PREDICTED: glucomannan 4-beta-mannosyltransferase 9-like [Nicotiana tabacum]	RecName: Full=Glucomannan 4-beta-mannosyltransferase 9; EC=2.4.1.32; AltName: Full=Cellulose synthase-like protein A9; Short=AtCslA9; AltName: Full=Glucomannan synthase; AltName: Full=Mannan synthase 9; AltName: Full=Protein RESISTANT TO AGROBACTERIUM TRANSFORMATION 4;	--	GO:0009617,response to bacterium; GO:0016021,integral component of membrane; GO:0047259,glucomannan 4-beta-mannosyltransferase activity; GO:0000139,Golgi membrane; GO:0071555,cell wall organization; GO:0051753,mannan synthase activity; GO:0009294,DNA mediated transformation
novel.10610	--	--	--	--	--
novel.4274	--	--	--	--	--
novel.6667	K25075 pterocarpan synthase [EC:4.2.1.139] | (RefSeq) dirigent protein 1 (A)	dirigent protein 19 [Jatropha curcas]	RecName: Full=Dirigent protein 20; Short=AtDIR20; Flags: Precursor;	--	GO:0048046,apoplast; GO:0016853,isomerase activity
novel.3585	--	--	--	--	--
novel.2727	K04567 lysyl-tRNA synthetase, class II [EC:6.1.1.6] | (RefSeq) lysine--tRNA ligase, chloroplastic/mitochondrial isoform X1 (A)	hypothetical protein CUMW_180310 [Citrus unshiu]	RecName: Full=Lysine--tRNA ligase, chloroplastic/mitochondrial {ECO:0000305}; EC=6.1.1.6 {ECO:0000305}; AltName: Full=Lysyl-tRNA synthetase {ECO:0000305}; Short=LysRS {ECO:0000305}; AltName: Full=Lysyl-tRNA synthetase 2 {ECO:0000305}; Short=AtKRS-2 {ECO:0000305}; AltName: Full=Protein OVULE ABORTION 5 {ECO:0000303|PubMed:16297076}; Flags: Precursor;	Lysyl-tRNA synthetase (class II)	GO:0004824,lysine-tRNA ligase activity; GO:0006430,lysyl-tRNA aminoacylation; GO:0003677,DNA binding; GO:0005739,mitochondrion; GO:0048481,plant ovule development; GO:0046872,metal ion binding; GO:0005524,ATP binding; GO:0009507,chloroplast
novel.4220	--	--	--	--	--
novel.6319	K11673 actin-related protein 8 | (RefSeq) actin-related protein 9 (A)	plasma membrane ATPase 1-like [Ananas comosus]	RecName: Full=Plasma membrane ATPase 1; EC=3.6.3.6; AltName: Full=Proton pump 1;	Plasma membrane H+-transporting ATPase	GO:0008553,proton-exporting ATPase activity, phosphorylative mechanism; GO:0016021,integral component of membrane; GO:0005886,plasma membrane; GO:0046872,metal ion binding; GO:0006754,ATP biosynthetic process; GO:0005524,ATP binding
novel.5168	--	--	--	--	--
novel.7290	--	--	--	--	--
novel.3978	--	--	--	--	--
novel.1385	K11838 ubiquitin carboxyl-terminal hydrolase 7 [EC:3.4.19.12] | (RefSeq) ubiquitin carboxyl-terminal hydrolase 12-like isoform X1 (A)	Ubiquitin carboxyl-terminal hydrolase 12 [Glycine soja]	RecName: Full=Ubiquitin carboxyl-terminal hydrolase 13; EC=3.4.19.12; AltName: Full=Deubiquitinating enzyme 13; Short=AtUBP13; AltName: Full=Ubiquitin thioesterase 13; AltName: Full=Ubiquitin-specific-processing protease 13;	Ubiquitin carboxyl-terminal hydrolase	GO:0005737,cytoplasm; GO:0005829,cytosol; GO:0009867,jasmonic acid mediated signaling pathway; GO:0006511,ubiquitin-dependent protein catabolic process; GO:0005634,nucleus; GO:0016579,protein deubiquitination; GO:0004843,thiol-dependent ubiquitin-specific protease activity; GO:0009506,plasmodesma
novel.521	K03787 5'-nucleotidase [EC:3.1.3.5] | (RefSeq) 5'-nucleotidase SurE (A)	hypothetical protein CISIN_1g022032mg [Citrus sinensis]	--	--	GO:0016787,hydrolase activity
novel.8075	K13217 pre-mRNA-processing factor 39 | (RefSeq) uncharacterized protein LOC114183870 isoform X1 (A)	Retrovirus-related Pol polyprotein from transposon TNT 1-94 [Cajanus cajan]	RecName: Full=Retrovirus-related Pol polyprotein from transposon TNT 1-94; Includes: RecName: Full=Protease; EC=3.4.23.-; Includes: RecName: Full=Reverse transcriptase; EC=2.7.7.49; Includes: RecName: Full=Endonuclease;	FOG: Transposon-encoded proteins with TYA, reverse transcriptase, integrase domains in various combinations	GO:0004519,endonuclease activity; GO:0015074,DNA integration; GO:0004190,aspartic-type endopeptidase activity; GO:0008270,zinc ion binding; GO:0003676,nucleic acid binding; GO:0003964,RNA-directed DNA polymerase activity
novel.796	K13083 flavonoid 3',5'-hydroxylase [EC:1.14.14.81] | (RefSeq) flavonoid 3',5'-hydroxylase 2-like (A)	hypothetical protein VITISV_025722 [Vitis vinifera]	RecName: Full=Retrovirus-related Pol polyprotein from transposon TNT 1-94; Includes: RecName: Full=Protease; EC=3.4.23.-; Includes: RecName: Full=Reverse transcriptase; EC=2.7.7.49; Includes: RecName: Full=Endonuclease;	FOG: Transposon-encoded proteins with TYA, reverse transcriptase, integrase domains in various combinations	GO:0004519,endonuclease activity; GO:0015074,DNA integration; GO:0004190,aspartic-type endopeptidase activity; GO:0008270,zinc ion binding; GO:0003676,nucleic acid binding; GO:0003964,RNA-directed DNA polymerase activity
novel.39	--	hypothetical protein BC332_02846 [Capsicum chinense]	RecName: Full=Protein ALWAYS EARLY 2; Short=AtALY2;	Retinoblastoma pathway protein LIN-9/chromatin-associated protein Aly	GO:0017053,transcriptional repressor complex; GO:0005634,nucleus; GO:0006351,transcription, DNA-templated; GO:0007049,cell cycle; GO:0003677,DNA binding
novel.8392	--	PREDICTED: uncharacterized protein PAM68-like [Vitis vinifera]	RecName: Full=Uncharacterized protein PAM68-like;	--	GO:0009535,chloroplast thylakoid membrane; GO:0016021,integral component of membrane; GO:0009507,chloroplast
novel.8840	--	--	--	--	--
novel.8924	K01303 acylaminoacyl-peptidase [EC:3.4.19.1] | (RefSeq) uncharacterized LOC101311565 (A)	hypothetical protein VITISV_027639 [Vitis vinifera]	--	FOG: Transposon-encoded proteins with TYA, reverse transcriptase, integrase domains in various combinations	--
novel.1404	--	--	--	--	--
novel.6775	K22911 thiamine phosphate phosphatase / amino-HMP aminohydrolase [EC:3.1.3.100 3.5.99.-] | (RefSeq) probable aminopyrimidine aminohydrolase, mitochondrial (A)	PREDICTED: probable aminopyrimidine aminohydrolase, mitochondrial [Pyrus x bretschneideri]	RecName: Full=Bifunctional TH2 protein, mitochondrial {ECO:0000303|PubMed:27677881}; AltName: Full=THIAMINE REQUIRING 2 {ECO:0000303|PubMed:27677881}; Includes: RecName: Full=Thiamine phosphate phosphatase {ECO:0000303|PubMed:27677881}; EC=3.1.3.100 {ECO:0000269|PubMed:27677881}; Includes: RecName: Full=Aminopyrimidine aminohydrolase {ECO:0000303|PubMed:25014715}; EC=3.5.99.2 {ECO:0000269|PubMed:…	--	GO:0050334,thiaminase activity; GO:0005829,cytosol; GO:0009228,thiamine biosynthetic process; GO:0005739,mitochondrion; GO:0042131,thiamine phosphate phosphatase activity
novel.5909	K17604 zinc finger SWIM domain-containing protein 3 | (RefSeq) protein FAR1-RELATED SEQUENCE 12 (A)	PREDICTED: protein FAR1-RELATED SEQUENCE 5 [Vitis vinifera]	RecName: Full=Protein FAR1-RELATED SEQUENCE 5;	--	GO:0006355,regulation of transcription, DNA-templated; GO:0005634,nucleus; GO:0008270,zinc ion binding
novel.9174	--	--	--	--	--
novel.2450	--	--	--	--	--
novel.1649	--	--	--	--	--
novel.5589	K10257 acyl-lipid omega-3 desaturase [EC:1.14.19.25 1.14.19.35 1.14.19.36] | (RefSeq) omega-3 fatty acid desaturase, chloroplastic-like (A)	omega-3 fatty acid desaturase [Camellia sinensis]	RecName: Full=Omega-3 fatty acid desaturase, chloroplastic; EC=1.14.19.-; Flags: Precursor;	--	GO:0031969,chloroplast membrane; GO:0016717,oxidoreductase activity, acting on paired donors, with oxidation of a pair of donors resulting in the reduction of molecular oxygen to two molecules of water; GO:0006636,unsaturated fatty acid biosynthetic process
novel.8504	K00729 dolichyl-phosphate beta-glucosyltransferase [EC:2.4.1.117] | (RefSeq) dolichyl-phosphate beta-glucosyltransferase-like isoform X1 (A)	dolichyl-phosphate beta-glucosyltransferase-like isoform X3 [Durio zibethinus]	--	Glycosyltransferase	GO:0016021,integral component of membrane
novel.6923	--	--	--	--	--
novel.9556	--	--	--	--	--
novel.2776	--	PREDICTED: uncharacterized protein C20orf24 homolog [Juglans regia]	--	Putative Rab5-interacting protein	--
novel.8568	--	--	--	--	--
novel.844	K02132 F-type H+-transporting ATPase subunit alpha | (RefSeq) atp1, CapaM_p07; ATP synthase F1 subunit 1 (A)	ATP synthase F1 subunit 1 (mitochondrion) [Hevea brasiliensis]	RecName: Full=ATP synthase subunit alpha, mitochondrial;	F0F1-type ATP synthase, alpha subunit	GO:0045261,proton-transporting ATP synthase complex, catalytic core F(1); GO:0005743,mitochondrial inner membrane; GO:0015986,ATP synthesis coupled proton transport; GO:0005524,ATP binding; GO:0046933,proton-transporting ATP synthase activity, rotational mechanism
novel.10258	K14709 solute carrier family 39 (zinc transporter), member 1/2/3 | (RefSeq) uncharacterized LOC105775689 (A)	PREDICTED: factor of DNA methylation 1-like [Erythranthe guttata]	RecName: Full=Factor of DNA methylation 1 {ECO:0000303|PubMed:22302148}; AltName: Full=Protein IDN2 PARALOG 1 {ECO:0000303|PubMed:22570638}; AltName: Full=Protein IDN2-LIKE 1 {ECO:0000303|PubMed:22592791};	--	GO:0010569,regulation of double-strand break repair via homologous recombination; GO:0003677,DNA binding; GO:0005655,nucleolar ribonuclease P complex; GO:0003725,double-stranded RNA binding; GO:0003723,RNA binding; GO:0080188,RNA-directed DNA methylation; GO:0009506,plasmodesma; GO:0043621,protein self-association
novel.8660	--	--	--	--	--
novel.512	K12486 stromal membrane-associated protein | (RefSeq) probable ADP-ribosylation factor GTPase-activating protein AGD5 (A)	PREDICTED: probable ADP-ribosylation factor GTPase-activating protein AGD5 [Vitis vinifera]	RecName: Full=Probable ADP-ribosylation factor GTPase-activating protein AGD5; Short=ARF GAP AGD5; AltName: Full=Protein ARF-GAP DOMAIN 5; Short=AtAGD5; AltName: Full=Protein ZIGA3;	Predicted GTPase-activating protein	GO:0005096,GTPase activator activity; GO:0005829,cytosol; GO:0005802,trans-Golgi network; GO:0090630,activation of GTPase activity; GO:0010227,floral organ abscission; GO:0046872,metal ion binding; GO:0005768,endosome
novel.7316	--	--	--	--	--
novel.9215	K13113 ubiquitin-like protein 5 | (RefSeq) ubiquitin-like protein 5 (A)	ubiquitin-like protein 5-like [Trifolium pratense]	RecName: Full=Ubiquitin-like protein 5;	Ubiquitin-like protein	GO:0005737,cytoplasm; GO:0005634,nucleus; GO:0031386,protein tag; GO:0000398,mRNA splicing, via spliceosome; GO:0006464,cellular protein modification process
novel.2900	K05287 GPI ethanolamine phosphate transferase 2/3 subunit F | (RefSeq) uncharacterized protein C1450.15-like (A)	PREDICTED: uncharacterized protein C1450.15-like [Nelumbo nucifera]	--	--	GO:0016021,integral component of membrane; GO:0005789,endoplasmic reticulum membrane; GO:0006506,GPI anchor biosynthetic process
novel.7822	--	uncharacterized protein LOC111443548 [Cucurbita moschata]	--	Speckle-type POZ protein SPOP and related proteins with TRAF, MATH and BTB/POZ domains	GO:0006281,DNA repair
novel.3796	--	--	--	--	--
novel.4008	K02980 small subunit ribosomal protein S29e | (RefSeq) 40S ribosomal protein S29-like (A)	unnamed protein product, partial [Vitis vinifera]	RecName: Full=40S ribosomal protein S29;	40S ribosomal protein S29	GO:0003735,structural constituent of ribosome; GO:0046872,metal ion binding; GO:0006412,translation; GO:0005840,ribosome
novel.8726	--	--	--	--	--
novel.8729	--	unnamed protein product, partial [Vitis vinifera]	--	--	--
novel.4651	--	--	--	--	--
novel.6675	K10256 omega-6 fatty acid desaturase / acyl-lipid omega-6 desaturase (Delta-12 desaturase) [EC:1.14.19.6 1.14.19.22] | (RefSeq) FAD2; omega-6 fatty acid desaturase, endoplasmic reticulum isozyme 2 isoform X1 (A)	delta-12 fatty acid desaturase [Davidia involucrata]	RecName: Full=Delta(12)-acyl-lipid-desaturase {ECO:0000303|PubMed:12354116}; EC=1.14.19.- {ECO:0000305}; AltName: Full=Delta(12)-oleate desaturase {ECO:0000303|PubMed:12464604}; Short=PgFAD2 {ECO:0000303|PubMed:12464604};	--	GO:0016717,oxidoreductase activity, acting on paired donors, with oxidation of a pair of donors resulting in the reduction of molecular oxygen to two molecules of water; GO:0016021,integral component of membrane; GO:0006636,unsaturated fatty acid biosynthetic process
novel.5487	--	hypothetical protein POPTR_0006s20650g [Populus trichocarpa]	RecName: Full=VQ motif-containing protein 17 {ECO:0000303|PubMed:22535423}; Short=AtVQ17 {ECO:0000303|PubMed:22535423};	--	GO:0005634,nucleus
novel.8108	K09286 EREBP-like factor | (Kazusa) Lj0g3v0311029.1; - (A)	ethylene-responsive transcription factor ERF020 [Olea europaea var. sylvestris]	RecName: Full=Ethylene-responsive transcription factor ERF020;	--	GO:0010200,response to chitin; GO:0003700,DNA-binding transcription factor activity; GO:0005634,nucleus; GO:0003677,DNA binding; GO:0006351,transcription, DNA-templated; GO:0009873,ethylene-activated signaling pathway
novel.94	--	--	--	--	--
novel.6129	K23553 post-GPI attachment to proteins factor 3 | (RefSeq) hypothetical protein (A)	putative membrane protein [Handroanthus impetiginosus]	--	Predicted membrane protein	--
novel.1419	--	--	--	--	--
novel.9628	--	--	--	--	--
novel.5746	--	--	--	--	--
novel.3157	--	uncharacterized protein LOC111368475 [Olea europaea var. sylvestris]	--	--	--
novel.7314	--	--	--	--	--
novel.742	--	--	--	--	--
novel.5695	--	--	--	--	--
novel.10091	K13495 cis-zeatin O-glucosyltransferase [EC:2.4.1.215] | (RefSeq) zeatin O-glucosyltransferase-like (A)	zeatin O-glucosyltransferase-like [Olea europaea var. sylvestris]	RecName: Full=Zeatin O-glucosyltransferase; EC=2.4.1.203; AltName: Full=Trans-zeatin O-beta-D-glucosyltransferase;	--	GO:0045926,negative regulation of growth; GO:0006486,protein glycosylation; GO:0010083,regulation of vegetative meristem growth; GO:0009965,leaf morphogenesis; GO:0010380,regulation of chlorophyll biosynthetic process; GO:0048316,seed development; GO:0050404,zeatin O-beta-D-xylosyltransferase activity; GO:0009690,cytokinin metabolic process; GO:0010015,root morphogenesis; GO:0050403,trans-zeatin …
novel.7292	K22378 E3 ubiquitin-protein ligase RNF181 [EC:2.3.2.27] | (RefSeq) E3 ubiquitin-protein ligase RING1-like (A)	hypothetical protein LSAT_7X40280 [Lactuca sativa]	RecName: Full=E3 ubiquitin-protein ligase RING1; EC=2.3.2.27; AltName: Full=RING finger protein 1; AltName: Full=RING-type E3 ubiquitin transferase RING1 {ECO:0000305};	FOG: Predicted E3 ubiquitin ligase	GO:0046872,metal ion binding; GO:0004842,ubiquitin-protein transferase activity; GO:0090378,seed trichome elongation
novel.7434	K17506 protein phosphatase 1L [EC:3.1.3.16] | (RefSeq) probable protein phosphatase 2C 9 (A)	PREDICTED: probable protein phosphatase 2C 9 isoform X3 [Vitis vinifera]	RecName: Full=Probable protein phosphatase 2C 10; Short=AtPP2C10; EC=3.1.3.16;	Serine/threonine protein phosphatase	GO:0046872,metal ion binding; GO:0004722,protein serine/threonine phosphatase activity; GO:0005886,plasma membrane
novel.10016	K06180 23S rRNA pseudouridine1911/1915/1917 synthase [EC:5.4.99.23] | (RefSeq) pentatricopeptide repeat-containing protein At1g20230 isoform X1 (A)	pentatricopeptide repeat-containing protein At2g37320 [Jatropha curcas]	RecName: Full=Pentatricopeptide repeat-containing protein At2g37320;	FOG: PPR repeat	GO:0043231,intracellular membrane-bounded organelle; GO:0004519,endonuclease activity; GO:0003723,RNA binding; GO:0009451,RNA modification
novel.7506	K03006 DNA-directed RNA polymerase II subunit RPB1 [EC:2.7.7.6] | (RefSeq) LOW QUALITY PROTEIN: DNA-directed RNA polymerase II subunit 1-like (A)	hypothetical protein VITISV_011340 [Vitis vinifera]	RecName: Full=Retrovirus-related Pol polyprotein from transposon TNT 1-94; Includes: RecName: Full=Protease; EC=3.4.23.-; Includes: RecName: Full=Reverse transcriptase; EC=2.7.7.49; Includes: RecName: Full=Endonuclease;	FOG: Transposon-encoded proteins with TYA, reverse transcriptase, integrase domains in various combinations	GO:0004519,endonuclease activity; GO:0015074,DNA integration; GO:0004190,aspartic-type endopeptidase activity; GO:0008270,zinc ion binding; GO:0003676,nucleic acid binding; GO:0003964,RNA-directed DNA polymerase activity
novel.1971	K11643 chromodomain-helicase-DNA-binding protein 4 [EC:3.6.4.12] | (RefSeq) CHD3-type chromatin-remodeling factor PICKLE isoform X1 (A)	hypothetical protein LSAT_1X42900 [Lactuca sativa]	RecName: Full=CHD3-type chromatin-remodeling factor PICKLE; EC=3.6.4.-; AltName: Full=Protein CHROMATIN REMODELING 6 {ECO:0000303|PubMed:16547115}; Short=AtCHR6; AltName: Full=Protein GYMNOS;	Predicted helicase	GO:0009733,response to auxin; GO:0009736,cytokinin-activated signaling pathway; GO:0006338,chromatin remodeling; GO:0008283,cell proliferation; GO:0009739,response to gibberellin; GO:0004386,helicase activity; GO:2000023,regulation of lateral root development; GO:0048364,root development; GO:0045892,negative regulation of transcription, DNA-templated; GO:0003677,DNA binding; GO:0009788,negative r…
novel.4847	--	hypothetical protein MA16_Dca023656 [Dendrobium catenatum]	--	--	--
novel.2758	--	F-box protein At1g30200-like [Durio zibethinus]	RecName: Full=F-box protein At5g46170;	--	GO:0010286,heat acclimation; GO:0009736,cytokinin-activated signaling pathway; GO:0009506,plasmodesma; GO:0009914,hormone transport
novel.6770	K13413 mitogen-activated protein kinase kinase 4/5 [EC:2.7.12.2] | (RefSeq) mitogen-activated protein kinase kinase 5-like (A)	PREDICTED: protein LIGHT-DEPENDENT SHORT HYPOCOTYLS 4-like [Gossypium arboreum]	RecName: Full=Protein LIGHT-DEPENDENT SHORT HYPOCOTYLS 5; AltName: Full=Protein ORGAN BOUNDARY 5;	--	GO:0006355,regulation of transcription, DNA-templated; GO:0005634,nucleus; GO:0009299,mRNA transcription; GO:0009416,response to light stimulus; GO:0003677,DNA binding; GO:0090698,post-embryonic plant morphogenesis; GO:0007275,multicellular organism development
novel.3447	--	--	--	--	--
novel.3668	--	--	--	--	--
novel.6299	K02870 large subunit ribosomal protein L12e | (RefSeq) hypothetical protein (A)	hypothetical protein CICLE_v10012805mg [Citrus clementina]	RecName: Full=60S ribosomal protein L12;	40S ribosomal protein S2	GO:0003735,structural constituent of ribosome; GO:0005840,ribosome; GO:0006412,translation; GO:0019843,rRNA binding
novel.7942	K02155 V-type H+-transporting ATPase 16kDa proteolipid subunit | (RefSeq) V-type proton ATPase 16 kDa proteolipid subunit-like (A)	PREDICTED: V-type proton ATPase 16 kDa proteolipid subunit-like [Malus domestica]	RecName: Full=V-type proton ATPase subunit c4; Short=V-ATPase subunit c4; AltName: Full=V-type proton ATPase 16 kDa proteolipid subunit c4; Short=V-ATPase 16 kDa proteolipid subunit c4; AltName: Full=Vacuolar H(+)-ATPase subunit c isoform 4; AltName: Full=Vacuolar proton pump 16 kDa proteolipid subunit c4; AltName: Full=Vacuolar proton pump subunit c4;	Vacuolar H+-ATPase V0 sector, subunits c/c'	GO:0007035,vacuolar acidification; GO:0016021,integral component of membrane; GO:0015991,ATP hydrolysis coupled proton transport; GO:0005774,vacuolar membrane; GO:0000220,vacuolar proton-transporting V-type ATPase, V0 domain; GO:0046961,proton-transporting ATPase activity, rotational mechanism
novel.9511	K12874 intron-binding protein aquarius | (RefSeq) LOW QUALITY PROTEIN: intron-binding protein aquarius-like (A)	PREDICTED: uncharacterized protein LOC104889608 [Beta vulgaris subsp. vulgaris]	RecName: Full=DExH-box ATP-dependent RNA helicase DExH7, chloroplastic {ECO:0000305}; EC=3.6.4.13 {ECO:0000305}; Flags: Precursor;	FOG: Reverse transcriptase	GO:0005737,cytoplasm; GO:0004004,ATP-dependent RNA helicase activity; GO:0005524,ATP binding; GO:0003723,RNA binding; GO:0006396,RNA processing; GO:0009507,chloroplast
novel.1747	K17545 serine/threonine-protein kinase ULK4 [EC:2.7.11.1] | (RefSeq) uncharacterized protein LOC103634684 (A)	Retrovirus-related Pol polyprotein from transposon TNT 1-94 [Cajanus cajan]	RecName: Full=Retrovirus-related Pol polyprotein from transposon TNT 1-94; Includes: RecName: Full=Protease; EC=3.4.23.-; Includes: RecName: Full=Reverse transcriptase; EC=2.7.7.49; Includes: RecName: Full=Endonuclease;	FOG: Transposon-encoded proteins with TYA, reverse transcriptase, integrase domains in various combinations	GO:0004519,endonuclease activity; GO:0015074,DNA integration; GO:0004190,aspartic-type endopeptidase activity; GO:0008270,zinc ion binding; GO:0003676,nucleic acid binding; GO:0003964,RNA-directed DNA polymerase activity
novel.5477	--	--	--	--	--
novel.9531	--	--	--	--	--
novel.2037	--	--	--	--	--
novel.3018	--	--	--	--	--
novel.10515	K01904 4-coumarate--CoA ligase [EC:6.2.1.12] | (RefSeq) 4-coumarate--CoA ligase-like 7 (A)	PREDICTED: 4-coumarate--CoA ligase-like 7 [Eucalyptus grandis]	RecName: Full=4-coumarate--CoA ligase-like 7; EC=6.2.1.-; AltName: Full=4-coumarate--CoA ligase isoform 6; Short=At4CL6;	Acyl-CoA synthetase	GO:0031408,oxylipin biosynthetic process; GO:0004321,fatty-acyl-CoA synthase activity; GO:0005777,peroxisome; GO:0009695,jasmonic acid biosynthetic process; GO:0016874,ligase activity; GO:0005524,ATP binding
novel.9577	K02933 large subunit ribosomal protein L6 | (RefSeq) 60S ribosomal protein L6, mitochondrial-like (A)	PREDICTED: uncharacterized protein LOC109114578 [Nelumbo nucifera]	RecName: Full=60S ribosomal protein L6, mitochondrial;	Mitochondrial/chloroplast ribosomal protein L6	GO:0003735,structural constituent of ribosome; GO:0005840,ribosome; GO:0006412,translation; GO:0005739,mitochondrion; GO:0019843,rRNA binding
novel.5580	K02878 large subunit ribosomal protein L16 | (RefSeq) rpl16, SIC0831; ribosomal protein L16 (A)	ribosomal protein L16 (chloroplast) [Camellia japonica]	RecName: Full=50S ribosomal protein L16, chloroplastic {ECO:0000255|HAMAP-Rule:MF_01342};	Mitochondrial ribosomal protein L16	GO:0003735,structural constituent of ribosome; GO:0005840,ribosome; GO:0009507,chloroplast; GO:0006412,translation; GO:0019843,rRNA binding
novel.5169	--	--	--	--	--
novel.5760	--	--	--	--	--
novel.7579	K08819 cyclin-dependent kinase 12/13 [EC:2.7.11.22 2.7.11.23] | (RefSeq) probable serine/threonine-protein kinase At1g09600 (A)	PREDICTED: probable serine/threonine-protein kinase At1g09600 [Theobroma cacao]	RecName: Full=Probable serine/threonine-protein kinase At1g09600; EC=2.7.11.-;	Cdc2-related protein kinase	GO:0004693,cyclin-dependent protein serine/threonine kinase activity; GO:0006468,protein phosphorylation; GO:0005634,nucleus; GO:0005524,ATP binding
novel.6483	--	--	--	--	--
novel.8477	K05857 phosphatidylinositol phospholipase C, delta [EC:3.1.4.11] | (RefSeq) phosphoinositide phospholipase C 2-like (A)	retrovirus-related Pol polyprotein from transposon TNT 1-94 [Trifolium pratense]	RecName: Full=Phosphoinositide phospholipase C 2; EC=3.1.4.11; AltName: Full=Phosphoinositide phospholipase PLC2; Short=AtPLC2; Short=PI-PLC2;	FOG: Transposon-encoded proteins with TYA, reverse transcriptase, integrase domains in various combinations	GO:0009553,embryo sac development; GO:0010601,positive regulation of auxin biosynthetic process; GO:0004435,phosphatidylinositol phospholipase C activity; GO:0009556,microsporogenesis; GO:0016042,lipid catabolic process; GO:0048437,floral organ development; GO:0004629,phospholipase C activity; GO:0042742,defense response to bacterium; GO:0004871,NA; GO:0005886,plasma membrane; GO:0035556,intracel…
novel.8102	--	pentatricopeptide repeat-containing protein At5g65560-like isoform X2 [Hevea brasiliensis]	RecName: Full=Pentatricopeptide repeat-containing protein At5g65560;	FOG: PPR repeat	GO:0043231,intracellular membrane-bounded organelle; GO:0004519,endonuclease activity; GO:0003723,RNA binding; GO:0009451,RNA modification
novel.577	--	--	--	--	--
novel.2106	--	--	--	--	--
novel.2526	K08912 light-harvesting complex II chlorophyll a/b binding protein 1 | (RefSeq) chlorophyll a-b binding protein 21, chloroplastic-like (A)	Chlorophyll A-B binding protein, plant [Corchorus capsularis]	RecName: Full=Chlorophyll a-b binding protein 21, chloroplastic; AltName: Full=LHCII type I CAB-21; Short=LHCP; Flags: Precursor;	--	GO:0009535,chloroplast thylakoid membrane; GO:0016168,chlorophyll binding; GO:0009522,photosystem I; GO:0009523,photosystem II; GO:0016021,integral component of membrane; GO:0018298,protein-chromophore linkage; GO:0046872,metal ion binding; GO:0009765,photosynthesis, light harvesting
novel.825	--	--	--	--	--
novel.1125	K17609 nucleoredoxin [EC:1.8.1.8] | (RefSeq) hypothetical protein (A)	hypothetical protein CISIN_1g002719mg [Citrus sinensis]	RecName: Full=U-box domain-containing protein 33; AltName: Full=Plant U-box protein 33; Includes: RecName: Full=E3 ubiquitin ligase; EC=2.3.2.27; AltName: Full=RING-type E3 ubiquitin transferase {ECO:0000305}; Includes: RecName: Full=Serine/threonine-protein kinase; EC=2.7.11.-;	--	GO:0004674,protein serine/threonine kinase activity; GO:0004842,ubiquitin-protein transferase activity; GO:0005524,ATP binding
novel.148	--	unnamed protein product, partial [Vitis vinifera]	--	FOG: Low-complexity	--
novel.1217	--	PREDICTED: outer envelope pore protein 37, chloroplastic [Solanum pennellii]	RecName: Full=Outer envelope pore protein 37, chloroplastic; AltName: Full=Chloroplastic outer envelope pore protein of 37 kDa; Short=PsOEP37; Flags: Precursor;	--	GO:0046930,pore complex; GO:0006812,cation transport; GO:0005216,ion channel activity; GO:0015288,porin activity; GO:0031359,integral component of chloroplast outer membrane; GO:0042802,identical protein binding
novel.6424	K05387 glutamate receptor, ionotropic, plant | (RefSeq) glutamate receptor 2.7-like isoform X1 (A)	glutamate receptor 2.7-like [Prunus avium]	RecName: Full=Glutamate receptor 2.7; AltName: Full=Ligand-gated ion channel 2.7; Flags: Precursor;	Glutamate-gated kainate-type ion channel receptor subunit GluR5 and related subunits	GO:0071230,cellular response to amino acid stimulus; GO:0019722,calcium-mediated signaling; GO:0005773,vacuole; GO:0016021,integral component of membrane; GO:0005262,calcium channel activity; GO:0006816,calcium ion transport; GO:0008066,glutamate receptor activity; GO:0005886,plasma membrane; GO:0004970,ionotropic glutamate receptor activity
novel.69	K00102 D-lactate dehydrogenase (cytochrome) [EC:1.1.2.4] | (RefSeq) D-lactate dehydrogenase [cytochrome], mitochondrial (A)	D-lactate dehydrogenase [cytochrome]	RecName: Full=D-lactate dehydrogenase [cytochrome], mitochondrial; Short=AtD-LDH; EC=1.1.2.4; AltName: Full=D-lactate ferricytochrome C oxidoreductase; AltName: Full=Glycolate deshydrogenase; Flags: Precursor;	Proteins containing the FAD binding domain	GO:0019154,glycolate dehydrogenase activity; GO:0050660,flavin adenine dinucleotide binding; GO:0008720,D-lactate dehydrogenase activity; GO:0008891,glycolate oxidase activity; GO:0005739,mitochondrion; GO:0051596,methylglyoxal catabolic process; GO:0042802,identical protein binding; GO:0004458,D-lactate dehydrogenase (cytochrome) activity; GO:0005524,ATP binding
novel.7753	--	PREDICTED: uncharacterized protein LOC102592423 [Solanum tuberosum]	--	--	GO:0006355,regulation of transcription, DNA-templated; GO:0008270,zinc ion binding
novel.4292	--	--	--	--	--
novel.969	--	--	--	--	--
novel.1921	--	--	--	--	--
novel.5143	--	unnamed protein product, partial [Vitis vinifera]	RecName: Full=Proton pump-interactor 1;	--	GO:0010155,regulation of proton transport; GO:0005783,endoplasmic reticulum; GO:0016021,integral component of membrane; GO:0005789,endoplasmic reticulum membrane; GO:0005886,plasma membrane; GO:0009506,plasmodesma; GO:0003729,mRNA binding
novel.5006	K13436 pto-interacting protein 1 [EC:2.7.11.1] | (RefSeq) probable receptor-like protein kinase At2g47060 (A)	unknown [Zea mays]	RecName: Full=Pto-interacting protein 1; Short=Pti1 {ECO:0000303|PubMed:8521516}; EC=2.7.11.1; AltName: Full=Pto kinase interactor 1 {ECO:0000312|EMBL:AAC61805.1};	Serine/threonine protein kinase	GO:0006468,protein phosphorylation; GO:0009626,plant-type hypersensitive response; GO:0004675,transmembrane receptor protein serine/threonine kinase activity; GO:0007166,cell surface receptor signaling pathway; GO:0005886,plasma membrane; GO:0005524,ATP binding
novel.2584	K22395 cinnamyl-alcohol dehydrogenase [EC:1.1.1.195] | (RefSeq) berberine bridge enzyme-like 13 (A)	berberine bridge enzyme-like 21 [Quercus suber]	RecName: Full=Berberine bridge enzyme-like 14 {ECO:0000303|PubMed:26037923}; Short=AtBBE-like 14 {ECO:0000303|PubMed:26037923}; EC=1.1.1.- {ECO:0000250|UniProtKB:O64743}; Flags: Precursor;	--	GO:0005618,cell wall; GO:0050660,flavin adenine dinucleotide binding; GO:0016614,oxidoreductase activity, acting on CH-OH group of donors; GO:0005576,extracellular region
novel.3889	--	--	--	--	--
novel.1052	--	--	--	--	--
novel.2114	--	--	--	--	--
novel.9506	--	--	--	--	--
novel.4298	--	--	--	--	--
novel.3145	K01309 ubiquitin carboxyl-terminal hydrolase MINDY-1/2 [EC:3.4.19.12] | (RefSeq) ubiquitin carboxyl-terminal hydrolase MINDY-1 (A)	ubiquitin carboxyl-terminal hydrolase MINDY-1 [Sesamum indicum]	--	Uncharacterized conserved protein	GO:1990380,Lys48-specific deubiquitinase activity; GO:0004843,thiol-dependent ubiquitin-specific protease activity
novel.9732	K14686 solute carrier family 31 (copper transporter), member 1 | (RefSeq) copper transporter 5 (A)	copper transporter 5 [Sesamum indicum]	RecName: Full=Copper transporter 5; Short=AtCOPT5;	Copper transporter	GO:0005794,Golgi apparatus; GO:0009737,response to abscisic acid; GO:0005773,vacuole; GO:0016021,integral component of membrane; GO:0005770,late endosome; GO:0005774,vacuolar membrane; GO:0015680,protein maturation by copper ion transfer; GO:0005375,copper ion transmembrane transporter activity; GO:0009506,plasmodesma
novel.7508	K19525 vacuolar protein sorting-associated protein 13A/C | (RefSeq) uncharacterized protein LOC110098611 (A)	PREDICTED: uncharacterized protein K02A2.6-like [Erythranthe guttata]	--	FOG: Transposon-encoded proteins with TYA, reverse transcriptase, integrase domains in various combinations	--
novel.8927	--	Metallothionein-like protein type [Trema orientalis]	RecName: Full=Metallothionein-like protein type 3;	--	GO:0046872,metal ion binding
novel.97	--	--	--	--	--
novel.3029	--	--	--	--	--
novel.9358	--	unnamed protein product [Coffea canephora]	RecName: Full=Histone-lysine N-methyltransferase ATX4; EC=2.1.1.43; AltName: Full=Protein SET DOMAIN GROUP 16; AltName: Full=Trithorax-homolog protein 4; Short=TRX-homolog protein 4; Short=Trithorax 4;	Histone H3 (Lys4) methyltransferase complex, subunit SET1 and related methyltransferases	GO:0018024,histone-lysine N-methyltransferase activity; GO:0005634,nucleus; GO:0046872,metal ion binding; GO:0051571,positive regulation of histone H3-K4 methylation
novel.1458	K12856 pre-mRNA-processing factor 8 | (RefSeq) pre-mRNA-processing-splicing factor 8A-like isoform X1 (A)	PREDICTED: pre-mRNA-processing-splicing factor 8A-like, partial [Pyrus x bretschneideri]	RecName: Full=Pre-mRNA-processing-splicing factor 8A {ECO:0000305}; AltName: Full=PRP8 homolog A {ECO:0000305}; Short=AtPRP8A {ECO:0000303|PubMed:19261069}; AltName: Full=Protein ABNORMAL SUSPENSOR 2 {ECO:0000303|Ref.3}; AltName: Full=Protein EMBRYO DEFECTIVE 14 {ECO:0000303|Ref.3}; AltName: Full=Protein EMBRYO DEFECTIVE 177 {ECO:0000303|Ref.3}; AltName: Full=Protein EMBRYO DEFECTIVE 33 {ECO:0000…	U5 snRNP spliceosome subunit	GO:0000386,second spliceosomal transesterification activity; GO:0000244,spliceosomal tri-snRNP complex assembly; GO:0030619,U1 snRNA binding; GO:0097157,pre-mRNA intronic binding; GO:0030620,U2 snRNA binding; GO:0030623,U5 snRNA binding; GO:0016020,membrane; GO:0000398,mRNA splicing, via spliceosome; GO:0005682,U5 snRNP; GO:0000380,alternative mRNA splicing, via spliceosome; GO:0009507,chloroplas…
novel.2436	K03122 transcription initiation factor TFIIA large subunit | (RefSeq) uncharacterized protein LOC114825099 (A)	PREDICTED: uncharacterized protein LOC107840135 [Capsicum annuum]	--	--	--
novel.418	K08900 mitochondrial chaperone BCS1 | (RefSeq) AAA-ATPase At4g25835-like (A)	AAA+ ATPase domain [Macleaya cordata]	--	--	GO:0005524,ATP binding
novel.581	--	--	--	--	--
novel.2210	K10418 dynein light chain LC8-type | (RefSeq) dynein light chain 2, cytoplasmic-like isoform X1 (A)	hypothetical protein CISIN_1g0334772mg, partial [Citrus sinensis]	--	--	--
novel.9626	K17470 sulfate transporter 1, high-affinity | (RefSeq) sulfate transporter 1.3 (A)	sulfate transporter 1.3 [Olea europaea var. sylvestris]	RecName: Full=Sulfate transporter 1.3;	Sulfate/bicarbonate/oxalate exchanger SAT-1 and related transporters (SLC26 family)	GO:0015116,sulfate transmembrane transporter activity; GO:0008271,secondary active sulfate transmembrane transporter activity; GO:0005887,integral component of plasma membrane; GO:0015293,symporter activity
novel.8800	K13217 pre-mRNA-processing factor 39 | (RefSeq) uncharacterized protein LOC114183870 isoform X1 (A)	PREDICTED: uncharacterized mitochondrial protein AtMg00810-like, partial [Phoenix dactylifera]	RecName: Full=Retrovirus-related Pol polyprotein from transposon RE1; AltName: Full=Retro element 1 {ECO:0000303|PubMed:10689195}; Short=AtRE1 {ECO:0000303|PubMed:10689195}; Includes: RecName: Full=Protease RE1; EC=3.4.23.-; Includes: RecName: Full=Reverse transcriptase RE1; EC=2.7.7.49; Includes: RecName: Full=Endonuclease RE1;	FOG: Transposon-encoded proteins with TYA, reverse transcriptase, integrase domains in various combinations	GO:0006310,DNA recombination; GO:0004519,endonuclease activity; GO:0015074,DNA integration; GO:0004190,aspartic-type endopeptidase activity; GO:0003676,nucleic acid binding; GO:0003964,RNA-directed DNA polymerase activity; GO:0046872,metal ion binding
novel.7173	--	--	--	--	--
novel.7413	--	--	--	--	--
novel.3395	K11584 serine/threonine-protein phosphatase 2A regulatory subunit B' | (RefSeq) serine/threonine protein phosphatase 2A 57 kDa regulatory subunit B' theta isoform (A)	serine/threonine protein phosphatase 2A 57 kDa regulatory subunit B' theta isoform [Jatropha curcas]	RecName: Full=Serine/threonine protein phosphatase 2A 57 kDa regulatory subunit B' theta isoform; Short=AtB' theta; Short=PP2A, B' subunit, theta isoform;	Serine/threonine protein phosphatase 2A, regulatory subunit	GO:0009742,brassinosteroid mediated signaling pathway; GO:0000159,protein phosphatase type 2A complex; GO:0019888,protein phosphatase regulator activity; GO:0005829,cytosol; GO:0005777,peroxisome; GO:1900458,negative regulation of brassinosteroid mediated signaling pathway; GO:0032000,positive regulation of fatty acid beta-oxidation
novel.3516	--	--	--	--	--
novel.1267	--	uncharacterized protein LOC111007268 isoform X2 [Momordica charantia]	--	--	GO:0016579,protein deubiquitination; GO:0036459,thiol-dependent ubiquitinyl hydrolase activity; GO:0003676,nucleic acid binding
novel.9926	K21766 tubulin-specific chaperone C | (RefSeq) tubulin-folding cofactor C-like (A)	Tubulin-specific chaperone C [Trema orientalis]	RecName: Full=Tubulin-folding cofactor C; Short=AtTFCC; Short=TFC C; AltName: Full=Protein PORCINO;	Beta-tubulin folding cofactor C	GO:0007021,tubulin complex assembly; GO:0005737,cytoplasm; GO:0015631,tubulin binding; GO:0006457,protein folding; GO:0007023,post-chaperonin tubulin folding pathway; GO:0000226,microtubule cytoskeleton organization
novel.5490	--	--	--	--	--
novel.7986	--	--	--	--	--
novel.9858	--	--	--	--	--
novel.1839	--	--	--	--	--
novel.4648	K12447 UDP-sugar pyrophosphorylase [EC:2.7.7.64] | (RefSeq) uncharacterized protein LOC104808371 (A)	Pol [Vitis vinifera]	RecName: Full=Retrovirus-related Pol polyprotein from transposon RE1; AltName: Full=Retro element 1 {ECO:0000303|PubMed:10689195}; Short=AtRE1 {ECO:0000303|PubMed:10689195}; Includes: RecName: Full=Protease RE1; EC=3.4.23.-; Includes: RecName: Full=Reverse transcriptase RE1; EC=2.7.7.49; Includes: RecName: Full=Endonuclease RE1;	FOG: Transposon-encoded proteins with TYA, reverse transcriptase, integrase domains in various combinations	GO:0006310,DNA recombination; GO:0004519,endonuclease activity; GO:0015074,DNA integration; GO:0004190,aspartic-type endopeptidase activity; GO:0003676,nucleic acid binding; GO:0003964,RNA-directed DNA polymerase activity; GO:0046872,metal ion binding
novel.2948	K14488 SAUR family protein | (RefSeq) hypothetical protein (A)	hypothetical protein LSAT_6X78680 [Lactuca sativa]	--	--	GO:0009733,response to auxin
novel.2455	--	--	--	--	--
novel.2617	--	unnamed protein product [Coffea canephora]	--	--	GO:0042274,ribosomal small subunit biogenesis
novel.4681	K02980 small subunit ribosomal protein S29e | (RefSeq) 40S ribosomal protein S29 isoform X1 (A)	hypothetical protein OsI_38471 [Oryza sativa Indica Group]	RecName: Full=40S ribosomal protein S29;	40S ribosomal protein S29	GO:0003735,structural constituent of ribosome; GO:0046872,metal ion binding; GO:0006412,translation; GO:0005840,ribosome
novel.10369	--	--	--	--	--
novel.4909	--	PREDICTED: uncharacterized protein LOC104084765 [Nicotiana tomentosiformis]	--	--	GO:0015074,DNA integration; GO:0003676,nucleic acid binding
novel.10261	--	--	--	--	--
novel.6951	K15688 E3 ubiquitin-protein ligase MUL1 [EC:2.3.2.27] | (RefSeq) E3 ubiquitin-protein ligase SP1 (A)	E3 ubiquitin-protein ligase SP1 [Herrania umbratica]	RecName: Full=E3 ubiquitin-protein ligase SP1 {ECO:0000305}; EC=2.3.2.27 {ECO:0000305}; AltName: Full=DIAP1-like protein 1 {ECO:0000303|PubMed:20972793}; AltName: Full=Protein SUPPRESSOR OF PPI1 LOCUS 1 {ECO:0000303|PubMed:23118188}; AltName: Full=RING-type E3 ubiquitin transferase SP1 {ECO:0000305};	Predicted E3 ubiquitin ligase	GO:0006996,organelle organization; GO:1904215,regulation of protein import into chloroplast stroma; GO:0016021,integral component of membrane; GO:0009707,chloroplast outer membrane; GO:0046872,metal ion binding; GO:0004842,ubiquitin-protein transferase activity
novel.5416	--	PREDICTED: uncharacterized GPI-anchored protein At1g61900-like [Ziziphus jujuba]	RecName: Full=Uncharacterized GPI-anchored protein At1g61900; Flags: Precursor;	--	GO:0046658,anchored component of plasma membrane; GO:0005886,plasma membrane; GO:0009506,plasmodesma; GO:0031225,anchored component of membrane
novel.7620	--	--	--	--	GO:0009827,plant-type cell wall modification; GO:0005737,cytoplasm; GO:0016021,integral component of membrane; GO:0005634,nucleus
novel.9501	--	--	--	--	--
novel.10415	--	--	--	--	--
novel.293	K13459 disease resistance protein RPS2 | (RefSeq) probable disease resistance protein At4g27220 (A)	PREDICTED: probable disease resistance protein At4g27220 [Nelumbo nucifera]	RecName: Full=Probable disease resistance protein At4g27220;	Apoptotic ATPase	GO:0006952,defense response; GO:0005886,plasma membrane; GO:0005524,ATP binding; GO:0043531,ADP binding; GO:0007165,signal transduction
novel.4324	--	--	--	--	--
novel.4329	--	protein MEI2-like 5 isoform X2 [Hevea brasiliensis]	RecName: Full=Protein MEI2-like 3; Short=AML3; AltName: Full=MEI2-like protein 3;	Protein Mei2, essential for commitment to meiosis, and related proteins	GO:0051321,meiotic cell cycle; GO:0003723,RNA binding; GO:0045836,positive regulation of meiotic nuclear division; GO:0045927,positive regulation of growth
novel.3911	--	PREDICTED: uncharacterized protein LOC100249974 isoform X1 [Vitis vinifera]	--	Putative transcription factor HALR/MLL3, involved in embryonic development	--
novel.1868	--	--	--	--	--
novel.10586	--	General transcription factor 2-related zinc finger protein [Zea mays]	--	--	GO:0016021,integral component of membrane; GO:0047793,cycloeucalenol cycloisomerase activity
novel.113	--	--	--	--	--
novel.7191	--	--	--	--	--
novel.6563	K10400 kinesin family member 15 | (RefSeq) phragmoplast orienting kinesin-1-like (A)	Retrovirus-related Pol polyprotein LINE-1 [Cajanus cajan]	--	Predicted lipase/calmodulin-binding heat-shock protein	GO:0003887,DNA-directed DNA polymerase activity
novel.4200	K13430 serine/threonine-protein kinase PBS1 [EC:2.7.11.1] | (RefSeq) serine/threonine-protein kinase PBS1 (A)	putative serine/threonine-protein kinase pbl7 [Quercus suber]	RecName: Full=Serine/threonine-protein kinase PBL27 {ECO:0000303|PubMed:20413097}; EC=2.7.11.1 {ECO:0000269|PubMed:27679653}; AltName: Full=PBS1-like protein 27 {ECO:0000303|PubMed:20413097}; AltName: Full=Receptor-like cytoplasmic kinase PBL27 {ECO:0000303|PubMed:27679653};	Serine/threonine protein kinase	GO:0000187,activation of MAPK activity; GO:0006468,protein phosphorylation; GO:1900426,positive regulation of defense response to bacterium; GO:1900150,regulation of defense response to fungus; GO:0071323,cellular response to chitin; GO:0045087,innate immune response; GO:0005886,plasma membrane; GO:0004675,transmembrane receptor protein serine/threonine kinase activity; GO:0046658,anchored compon…
novel.1527	K12127 pseudo-response regulator 1 | (RefSeq) two-component response regulator-like APRR1 isoform X1 (A)	two-component response regulator-like APRR1 [Cucurbita pepo subsp. pepo]	RecName: Full=Two-component response regulator-like APRR1; AltName: Full=ABI3-interacting protein 1; AltName: Full=Pseudo-response regulator 1; AltName: Full=Timing of CAB expression 1;	GATA-4/5/6 transcription factors	GO:0007623,circadian rhythm; GO:0003700,DNA-binding transcription factor activity; GO:0000160,phosphorelay signal transduction system; GO:0005634,nucleus; GO:0006355,regulation of transcription, DNA-templated; GO:0010629,negative regulation of gene expression; GO:0006351,transcription, DNA-templated; GO:0003677,DNA binding; GO:0009908,flower development; GO:0010468,regulation of gene expression; …
novel.7500	K14638 solute carrier family 15 (peptide/histidine transporter), member 3/4 | (RefSeq) protein NRT1/ PTR FAMILY 4.6-like (A)	hypothetical protein CRG98_008423 [Punica granatum]	--	FOG: Transposon-encoded proteins with TYA, reverse transcriptase, integrase domains in various combinations	--
novel.3735	--	--	--	--	--
novel.1562	K17680 twinkle protein [EC:3.6.4.12] | (RefSeq) primase homolog protein-like (A)	hypothetical protein COLO4_04627 [Corchorus olitorius]	--	--	GO:0003723,RNA binding
novel.6696	--	unnamed protein product [Coffea canephora]	RecName: Full=F-box/kelch-repeat protein At5g26960;	FOG: Kelch repeat	GO:0016567,protein ubiquitination; GO:0031463,Cul3-RING ubiquitin ligase complex
novel.5618	--	--	--	--	--
novel.3498	--	uncharacterized protein LOC110757517 [Prunus avium]	--	--	--
novel.4600	--	--	--	--	--
novel.8563	K13412 calcium-dependent protein kinase [EC:2.7.11.1] | (RefSeq) hypothetical protein (A)	Stomatin-like protein 2 [Triticum urartu]	--	Prohibitins and stomatins of the PID superfamily	--
novel.5146	--	--	--	--	--
novel.3560	--	PREDICTED: pentatricopeptide repeat-containing protein At1g07590, mitochondrial [Theobroma cacao]	RecName: Full=Pentatricopeptide repeat-containing protein At1g07590, mitochondrial; Flags: Precursor;	FOG: PPR repeat	GO:0043231,intracellular membrane-bounded organelle; GO:0004519,endonuclease activity; GO:0005739,mitochondrion; GO:0009451,RNA modification; GO:0003723,RNA binding; GO:0046686,response to cadmium ion
novel.8692	--	hypothetical protein CQW23_30915 [Capsicum baccatum]	--	--	--
novel.2377	K14500 BR-signaling kinase [EC:2.7.11.1] | (RefSeq) probable serine/threonine-protein kinase At4g35230 (A)	PREDICTED: probable serine/threonine-protein kinase At4g35230, partial [Nicotiana tabacum]	RecName: Full=Serine/threonine-protein kinase BSK1 {ECO:0000305}; EC=2.7.11.1 {ECO:0000269|PubMed:23532072}; AltName: Full=Brassinosteroid-signaling kinase 1 {ECO:0000303|PubMed:18653891};	--	GO:0050832,defense response to fungus; GO:0006468,protein phosphorylation; GO:0009742,brassinosteroid mediated signaling pathway; GO:0005773,vacuole; GO:0016020,membrane; GO:0004675,transmembrane receptor protein serine/threonine kinase activity; GO:0042742,defense response to bacterium; GO:0007166,cell surface receptor signaling pathway; GO:0004672,protein kinase activity; GO:0009506,plasmodesma…
novel.10482	--	--	--	--	--
novel.7688	--	PREDICTED: uncharacterized protein LOC103424653 [Malus domestica]	--	--	--
novel.3386	--	--	--	--	--
novel.5957	K19525 vacuolar protein sorting-associated protein 13A/C | (RefSeq) uncharacterized protein LOC110098611 (A)	hypothetical protein F511_15455 [Dorcoceras hygrometricum]	RecName: Full=Uncharacterized mitochondrial protein AtMg00860; AltName: Full=ORF158;	FOG: Transposon-encoded proteins with TYA, reverse transcriptase, integrase domains in various combinations	GO:0005739,mitochondrion
novel.7730	K02995 small subunit ribosomal protein S8e | (RefSeq) 40S ribosomal protein S8 (A)	uncharacterized protein LOC109706122 [Ananas comosus]	--	--	GO:0046983,protein dimerization activity
novel.6621	K14488 SAUR family protein | (RefSeq) auxin-responsive protein SAUR50-like (A)	PREDICTED: auxin-induced protein 15A-like [Ziziphus jujuba]	RecName: Full=Auxin-responsive protein SAUR50 {ECO:0000303|PubMed:12036261}; AltName: Full=Protein SMALL AUXIN UP RNA 50 {ECO:0000303|PubMed:12036261};	--	GO:0040008,regulation of growth; GO:0009734,auxin-activated signaling pathway
novel.4237	K15601 [histone H3]-dimethyl-L-lysine9 demethylase [EC:1.14.11.65] | (RefSeq) uncharacterized protein LOC110908467 isoform X1 (A)	PREDICTED: lysine-specific demethylase JMJ25 isoform X6 [Theobroma cacao]	RecName: Full=Lysine-specific demethylase JMJ25; EC=1.14.11.-; AltName: Full=Jumonji domain-containing protein 25; AltName: Full=Lysine-specific histone demethylase JMJ25; AltName: Full=Protein INCREASE IN BONSAI METHYLATION 1; AltName: Full=Protein JUMONJI 25;	Putative transcription factor 5qNCA, contains JmjC domain	GO:0000785,chromatin; GO:0051213,dioxygenase activity; GO:0005634,nucleus; GO:0006355,regulation of transcription, DNA-templated; GO:0000976,transcription regulatory region sequence-specific DNA binding; GO:0006351,transcription, DNA-templated; GO:0032454,histone demethylase activity (H3-K9 specific); GO:0046872,metal ion binding; GO:0060969,negative regulation of gene silencing
novel.3137	K00734 galactosylxylosylprotein 3-beta-galactosyltransferase [EC:2.4.1.134] | (RefSeq) hypothetical protein (A)	uncharacterized protein LOC110646098 [Hevea brasiliensis]	RecName: Full=Hydroxyproline O-galactosyltransferase GALT3 {ECO:0000303|PubMed:26690932}; EC=2.4.1.- {ECO:0000269|PubMed:26690932}; AltName: Full=Beta-1,3-galactosyltransferase 16 {ECO:0000305};	Galactosyltransferases	GO:0005794,Golgi apparatus; GO:0016021,integral component of membrane; GO:0080147,root hair cell development; GO:0030246,carbohydrate binding; GO:0000139,Golgi membrane; GO:1990714,hydroxyproline O-galactosyltransferase activity; GO:0010405,arabinogalactan protein metabolic process; GO:0048354,mucilage biosynthetic process involved in seed coat development; GO:0018258,protein O-linked glycosylati…
novel.7302	K03257 translation initiation factor 4A | (RefSeq) uncharacterized LOC100244028 (A)	unnamed protein product, partial [Vitis vinifera]	RecName: Full=THO complex subunit 6; Short=AtTHO6; AltName: Full=Protein DWD HYPERSENSITIVE TO ABA 1; AltName: Full=WD repeat-containing protein DWA1;	--	GO:0010267,production of ta-siRNAs involved in RNA interference; GO:0080008,Cul4-RING E3 ubiquitin ligase complex; GO:0031047,gene silencing by RNA; GO:0009738,abscisic acid-activated signaling pathway; GO:0008380,RNA splicing; GO:0016567,protein ubiquitination; GO:0003723,RNA binding; GO:0000347,THO complex; GO:0009788,negative regulation of abscisic acid-activated signaling pathway; GO:0005634,…
novel.10560	--	--	--	--	--
novel.8650	--	--	--	--	--
novel.8302	--	--	--	--	--
novel.6485	K08678 UDP-glucuronate decarboxylase [EC:4.1.1.35] | (RefSeq) UDP-glucuronic acid decarboxylase 1-like (A)	PREDICTED: uncharacterized protein LOC108480909 [Gossypium arboreum]	--	--	--
novel.4766	--	--	--	--	--
novel.6490	--	uncharacterized protein LOC105164311 [Sesamum indicum]	--	--	--
novel.9702	--	PREDICTED: F-box/kelch-repeat protein At3g23880-like [Nicotiana attenuata]	--	--	--
novel.9295	K13347 peroxisomal membrane protein 2 | (RefSeq) peroxisomal membrane protein PMP22 isoform X1 (A)	--	--	--	--
novel.3966	K12842 U2-associated protein SR140 | (RefSeq) U2 snRNP-associated SURP motif-containing protein (A)	PREDICTED: uncharacterized protein LOC108210271 [Daucus carota subsp. sativus]	--	Abl interactor ABI-1, contains SH3 domain	--
novel.7540	--	--	--	--	--
novel.3140	--	--	--	--	--
novel.6408	--	--	--	--	--
novel.1880	--	--	--	--	--
novel.4437	K17964 leucine-rich PPR motif-containing protein, mitochondrial | (RefSeq) hypothetical protein (A)	PREDICTED: pentatricopeptide repeat-containing protein At5g15010, mitochondrial-like [Vitis vinifera]	RecName: Full=Pentatricopeptide repeat-containing protein At5g15010, mitochondrial; Flags: Precursor;	FOG: PPR repeat	GO:0043231,intracellular membrane-bounded organelle; GO:0004519,endonuclease activity; GO:0003723,RNA binding; GO:0005739,mitochondrion; GO:0009451,RNA modification
novel.834	--	--	--	--	--
novel.2350	--	hypothetical protein CDL12_17309 [Handroanthus impetiginosus]	RecName: Full=Cyclin-dependent kinase inhibitor 6; AltName: Full=KIP-related protein 6;	--	GO:0007050,cell cycle arrest; GO:0004861,cyclin-dependent protein serine/threonine kinase inhibitor activity; GO:0005634,nucleus
novel.1683	K19525 vacuolar protein sorting-associated protein 13A/C | (RefSeq) uncharacterized protein LOC110098611 (A)	PREDICTED: uncharacterized protein LOC108955652 [Eucalyptus grandis]	RecName: Full=RNA-directed DNA polymerase homolog; EC=2.7.7.48; AltName: Full=Reverse transcriptase homolog;	FOG: Transposon-encoded proteins with TYA, reverse transcriptase, integrase domains in various combinations	GO:0003964,RNA-directed DNA polymerase activity; GO:0003968,RNA-directed 5'-3' RNA polymerase activity; GO:0005739,mitochondrion
novel.312	--	--	--	--	--
novel.3605	K13463 coronatine-insensitive protein 1 | (RefSeq) coronatine-insensitive protein 1-like (A)	unnamed protein product, partial [Vitis vinifera]	RecName: Full=Histone deacetylase HDT1; AltName: Full=Histone deacetylase 2a; Short=HD2a; AltName: Full=ScHD2a;	--	GO:0016787,hydrolase activity; GO:0005730,nucleolus; GO:0006355,regulation of transcription, DNA-templated; GO:0006351,transcription, DNA-templated; GO:0003676,nucleic acid binding; GO:0046872,metal ion binding; GO:0016569,covalent chromatin modification
novel.6222	--	--	--	--	--
novel.10247	K11864 BRCA1/BRCA2-containing complex subunit 3 [EC:3.4.19.-] | (RefSeq) lys-63-specific deubiquitinase BRCC36 isoform X1 (A)	hypothetical protein LSAT_5X132520 [Lactuca sativa]	--	26S proteasome regulatory complex, subunit RPN11	--
novel.2621	K06630 14-3-3 protein epsilon | (RefSeq) 14-3-3-like protein D (A)	14-3-3-like protein GF14 iota isoform X1 [Durio zibethinus]	RecName: Full=14-3-3-like protein GF14 iota {ECO:0000303|PubMed:11553742}; AltName: Full=General regulatory factor 12 {ECO:0000303|PubMed:11553742};	Multifunctional chaperone (14-3-3 family)	GO:0005737,cytoplasm; GO:0005634,nucleus; GO:0019904,protein domain specific binding
novel.100	--	--	--	--	--
novel.3975	--	--	--	--	--
novel.1425	K20623 typhasterol/6-deoxotyphasterol 2alpha-hydroxylase | (RefSeq) cytochrome P450 71A1-like (A)	flavonoid 3' hydroxylase [Actinidia chinensis]	RecName: Full=Cytochrome P450 71A1; EC=1.14.-.-; AltName: Full=ARP-2; AltName: Full=CYPLXXIA1;	Cytochrome P450 CYP2 subfamily	GO:0004497,monooxygenase activity; GO:0009835,fruit ripening; GO:0020037,heme binding; GO:0016021,integral component of membrane; GO:0016705,oxidoreductase activity, acting on paired donors, with incorporation or reduction of molecular oxygen; GO:0005789,endoplasmic reticulum membrane; GO:0005506,iron ion binding; GO:0031090,organelle membrane
novel.7405	--	PREDICTED: uncharacterized protein LOC100258531 [Vitis vinifera]	--	--	--
novel.6069	--	--	--	--	--
novel.6858	--	--	--	--	--
novel.9971	K13217 pre-mRNA-processing factor 39 | (RefSeq) uncharacterized protein LOC114183870 isoform X1 (A)	Retrovirus-related Pol polyprotein from transposon TNT 1-94 [Cajanus cajan]	RecName: Full=Retrovirus-related Pol polyprotein from transposon TNT 1-94; Includes: RecName: Full=Protease; EC=3.4.23.-; Includes: RecName: Full=Reverse transcriptase; EC=2.7.7.49; Includes: RecName: Full=Endonuclease;	FOG: Transposon-encoded proteins with TYA, reverse transcriptase, integrase domains in various combinations	GO:0004519,endonuclease activity; GO:0015074,DNA integration; GO:0004190,aspartic-type endopeptidase activity; GO:0008270,zinc ion binding; GO:0003676,nucleic acid binding; GO:0003964,RNA-directed DNA polymerase activity
novel.8529	--	--	--	--	--
novel.7365	--	--	--	--	--
novel.10058	K01528 dynamin 1/3 [EC:3.6.5.5] | (Kazusa) Lj0g3v0199559.2; - (A)	putative gag/pol polyprotein [Trifolium pratense]	RecName: Full=Retrovirus-related Pol polyprotein from transposon TNT 1-94; Includes: RecName: Full=Protease; EC=3.4.23.-; Includes: RecName: Full=Reverse transcriptase; EC=2.7.7.49; Includes: RecName: Full=Endonuclease;	FOG: Transposon-encoded proteins with TYA, reverse transcriptase, integrase domains in various combinations	GO:0004519,endonuclease activity; GO:0015074,DNA integration; GO:0004190,aspartic-type endopeptidase activity; GO:0008270,zinc ion binding; GO:0003676,nucleic acid binding; GO:0003964,RNA-directed DNA polymerase activity
novel.9185	K10357 myosin V | (RefSeq) myosin-17 (A)	IQ motif, EF-hand binding site [Corchorus olitorius]	RecName: Full=Myosin-17; AltName: Full=Myosin XI K; Short=AtXIK;	Myosin class V heavy chain	GO:0048467,gynoecium development; GO:0090436,leaf pavement cell development; GO:0010090,trichome morphogenesis; GO:0010091,trichome branching; GO:0048768,root hair cell tip growth; GO:0009506,plasmodesma; GO:0003779,actin binding; GO:0030048,actin filament-based movement; GO:0035619,root hair tip; GO:0016459,myosin complex; GO:0005516,calmodulin binding; GO:0060151,peroxisome localization; GO:005…
novel.2631	--	--	--	--	--
novel.2641	K05849 solute carrier family 8 (sodium/calcium exchanger) | (RefSeq) uncharacterized LOC18613571 (A)	PREDICTED: putative pentatricopeptide repeat-containing protein At5g40405 [Prunus mume]	RecName: Full=Putative pentatricopeptide repeat-containing protein At5g40405;	FOG: PPR repeat	GO:0043231,intracellular membrane-bounded organelle; GO:0004519,endonuclease activity; GO:0009451,RNA modification; GO:0003723,RNA binding; GO:0008270,zinc ion binding
novel.10394	--	PREDICTED: autophagy-related protein 18f [Ziziphus jujuba]	--	--	GO:0005737,cytoplasm; GO:0016192,vesicle-mediated transport; GO:0042594,response to starvation
novel.6927	K23288 syndetin | (RefSeq) uncharacterized LOC105761952 (A)	hypothetical protein VITISV_041073 [Vitis vinifera]	RecName: Full=Retrovirus-related Pol polyprotein from transposon RE1; AltName: Full=Retro element 1 {ECO:0000303|PubMed:10689195}; Short=AtRE1 {ECO:0000303|PubMed:10689195}; Includes: RecName: Full=Protease RE1; EC=3.4.23.-; Includes: RecName: Full=Reverse transcriptase RE1; EC=2.7.7.49; Includes: RecName: Full=Endonuclease RE1;	FOG: Transposon-encoded proteins with TYA, reverse transcriptase, integrase domains in various combinations	GO:0006310,DNA recombination; GO:0004519,endonuclease activity; GO:0015074,DNA integration; GO:0004190,aspartic-type endopeptidase activity; GO:0003676,nucleic acid binding; GO:0003964,RNA-directed DNA polymerase activity; GO:0046872,metal ion binding
novel.7017	--	--	--	--	--
novel.10331	--	--	--	--	--
novel.3309	--	--	--	--	--
novel.1620	--	--	--	--	--
novel.3928	--	--	--	--	--
novel.7339	--	--	--	--	--
novel.3798	--	--	--	--	--
novel.5357	--	--	--	--	--
novel.3148	K09286 EREBP-like factor | (RefSeq) CBF1; CBF1 protein (A)	ethylene-responsive transcription factor ERF027 [Sesamum indicum]	RecName: Full=Ethylene-responsive transcription factor ERF025;	--	GO:0043565,sequence-specific DNA binding; GO:0044212,transcription regulatory region DNA binding; GO:0003700,DNA-binding transcription factor activity; GO:0019760,glucosinolate metabolic process; GO:0005634,nucleus; GO:0050832,defense response to fungus; GO:0006351,transcription, DNA-templated; GO:0009873,ethylene-activated signaling pathway
novel.10437	--	--	--	--	--
novel.6412	K12581 CCR4-NOT transcription complex subunit 7/8 | (RefSeq) probable CCR4-associated factor 1 homolog 7 (A)	putative CCR4-associated factor 1-7-like protein [Morus notabilis]	RecName: Full=Probable CCR4-associated factor 1 homolog 7; EC=3.1.13.4;	mRNA deadenylase subunit	GO:0005634,nucleus; GO:0004535,poly(A)-specific ribonuclease activity; GO:0000932,P-body; GO:0006355,regulation of transcription, DNA-templated; GO:0030015,CCR4-NOT core complex; GO:0003723,RNA binding; GO:0017148,negative regulation of translation; GO:0046872,metal ion binding; GO:0043928,exonucleolytic nuclear-transcribed mRNA catabolic process involved in deadenylation-dependent decay; GO:0006…
novel.2213	K20893 probable galacturonosyltransferase-like 1 [EC:2.4.1.-] | (RefSeq) probable galacturonosyltransferase-like 1 (A)	PREDICTED: probable galacturonosyltransferase-like 9 [Populus euphratica]	RecName: Full=Probable galacturonosyltransferase-like 8; EC=2.4.1.-; AltName: Full=Like glycosyl transferase 9;	--	GO:0005794,Golgi apparatus; GO:0016021,integral component of membrane; GO:0000271,polysaccharide biosynthetic process; GO:0000139,Golgi membrane; GO:0045489,pectin biosynthetic process; GO:0071555,cell wall organization; GO:0016757,transferase activity, transferring glycosyl groups; GO:0047262,polygalacturonate 4-alpha-galacturonosyltransferase activity
novel.2056	--	PREDICTED: uncharacterized protein LOC103420888 [Malus domestica]	--	--	--
novel.8897	--	--	--	--	--
novel.8816	K03006 DNA-directed RNA polymerase II subunit RPB1 [EC:2.7.7.6] | (RefSeq) LOW QUALITY PROTEIN: DNA-directed RNA polymerase II subunit 1-like (A)	putative mitochondrial protein [Dendrobium catenatum]	RecName: Full=Retrovirus-related Pol polyprotein from transposon TNT 1-94; Includes: RecName: Full=Protease; EC=3.4.23.-; Includes: RecName: Full=Reverse transcriptase; EC=2.7.7.49; Includes: RecName: Full=Endonuclease;	FOG: Transposon-encoded proteins with TYA, reverse transcriptase, integrase domains in various combinations	GO:0004519,endonuclease activity; GO:0015074,DNA integration; GO:0004190,aspartic-type endopeptidase activity; GO:0008270,zinc ion binding; GO:0003676,nucleic acid binding; GO:0003964,RNA-directed DNA polymerase activity
novel.1580	--	--	--	--	--
novel.3788	--	--	--	--	--
novel.347	K14488 SAUR family protein | (RefSeq) uncharacterized protein LOC105643803 (A)	PREDICTED: uncharacterized mitochondrial protein AtMg00810-like [Daucus carota subsp. sativus]	RecName: Full=Retrovirus-related Pol polyprotein from transposon RE1; AltName: Full=Retro element 1 {ECO:0000303|PubMed:10689195}; Short=AtRE1 {ECO:0000303|PubMed:10689195}; Includes: RecName: Full=Protease RE1; EC=3.4.23.-; Includes: RecName: Full=Reverse transcriptase RE1; EC=2.7.7.49; Includes: RecName: Full=Endonuclease RE1;	FOG: Transposon-encoded proteins with TYA, reverse transcriptase, integrase domains in various combinations	GO:0006310,DNA recombination; GO:0004519,endonuclease activity; GO:0015074,DNA integration; GO:0004190,aspartic-type endopeptidase activity; GO:0003676,nucleic acid binding; GO:0003964,RNA-directed DNA polymerase activity; GO:0046872,metal ion binding
novel.1288	K20718 LRR receptor-like serine/threonine-protein kinase ERECTA [EC:2.7.11.1] | (RefSeq) LRR receptor-like serine/threonine-protein kinase ERL1 (A)	PREDICTED: probable LRR receptor-like serine/threonine-protein kinase At4g08850 [Ziziphus jujuba]	RecName: Full=LRR receptor-like serine/threonine-protein kinase ERL1 {ECO:0000303|PubMed:14985254}; EC=2.7.11.1; AltName: Full=Protein ERECTA-like kinase 1; Flags: Precursor;	--	GO:0009553,embryo sac development; GO:0016021,integral component of membrane; GO:0016020,membrane; GO:0004674,protein serine/threonine kinase activity; GO:0005886,plasma membrane; GO:0048481,plant ovule development; GO:0010103,stomatal complex morphogenesis; GO:0005524,ATP binding
novel.10520	--	--	--	--	--
novel.1671	--	--	--	--	--
novel.10392	K13429 chitin elicitor receptor kinase 1 | (RefSeq) lysM domain receptor-like kinase 10 isoform X1 (A)	PREDICTED: probable leucine-rich repeat receptor-like serine/threonine-protein kinase At5g15730 isoform X1 [Gossypium raimondii]	RecName: Full=Calcium/calmodulin-regulated receptor-like kinase 1 {ECO:0000303|PubMed:21056039}; Short=AtCRLK1 {ECO:0000303|PubMed:21056039}; EC=2.7.11.1 {ECO:0000269|PubMed:20026608};	Serine/threonine protein kinase	GO:0016021,integral component of membrane; GO:0009631,cold acclimation; GO:0004674,protein serine/threonine kinase activity; GO:0005516,calmodulin binding; GO:0005886,plasma membrane; GO:0009409,response to cold; GO:0005524,ATP binding; GO:0010008,endosome membrane
novel.874	--	uncharacterized protein LOC110801692 [Spinacia oleracea]	--	--	--
novel.6831	--	--	--	--	--
novel.6805	K02912 large subunit ribosomal protein L32e | (GenBank) 60S ribosomal protein L32-1 (A)	unnamed protein product, partial [Vitis vinifera]	RecName: Full=60S ribosomal protein L32-1;	60S ribosomal protein L32	GO:0022626,cytosolic ribosome; GO:0005730,nucleolus; GO:0005829,cytosol; GO:0022625,cytosolic large ribosomal subunit; GO:0003735,structural constituent of ribosome; GO:0042788,polysomal ribosome; GO:0006412,translation
novel.1165	K01476 arginase [EC:3.5.3.1] | (RefSeq) arginase 1, mitochondrial (A)	PREDICTED: arginase 1, mitochondrial [Capsicum annuum]	RecName: Full=Arginase 1, mitochondrial; EC=3.5.3.1 {ECO:0000250|UniProtKB:P05089}; AltName: Full=Arginine amidohydrolase 1; Flags: Precursor;	Arginase family protein	GO:0006570,tyrosine metabolic process; GO:0006591,ornithine metabolic process; GO:0004053,arginase activity; GO:0006560,proline metabolic process; GO:0000050,urea cycle; GO:0008783,agmatinase activity; GO:0050897,cobalt ion binding; GO:0005739,mitochondrion; GO:0050832,defense response to fungus; GO:0009570,chloroplast stroma; GO:0033389,putrescine biosynthetic process from arginine, using agmati…
novel.4936	K03953 NADH dehydrogenase (ubiquinone) 1 alpha subcomplex subunit 9 | (RefSeq) NADH dehydrogenase [ubiquinone] 1 alpha subcomplex subunit 9, mitochondrial-like (A)	polyprotein, partial [Prunus avium]	RecName: Full=Retrovirus-related Pol polyprotein from transposon TNT 1-94; Includes: RecName: Full=Protease; EC=3.4.23.-; Includes: RecName: Full=Reverse transcriptase; EC=2.7.7.49; Includes: RecName: Full=Endonuclease;	FOG: Transposon-encoded proteins with TYA, reverse transcriptase, integrase domains in various combinations	GO:0004519,endonuclease activity; GO:0015074,DNA integration; GO:0004190,aspartic-type endopeptidase activity; GO:0008270,zinc ion binding; GO:0003676,nucleic acid binding; GO:0003964,RNA-directed DNA polymerase activity
novel.9847	K09584 protein disulfide-isomerase A6 [EC:5.3.4.1] | (RefSeq) protein disulfide-isomerase like 2-1 (A)	PREDICTED: protein disulfide-isomerase like 2-1 isoform X1 [Brassica rapa]	RecName: Full=Protein disulfide isomerase-like 2-1; Short=OsPDIL2-1; EC=5.3.4.1; AltName: Full=Protein disulfide isomerase-like 4-1; Short=OsPDIL4-1; Flags: Precursor;	Thioredoxin/protein disulfide isomerase	GO:0006457,protein folding; GO:0005783,endoplasmic reticulum; GO:0005576,extracellular region; GO:0003756,protein disulfide isomerase activity; GO:0045454,cell redox homeostasis; GO:0034976,response to endoplasmic reticulum stress
novel.2849	--	--	--	--	--
novel.675	--	unnamed protein product [Coffea canephora]	RecName: Full=MND1-interacting protein 1; Short=AtMIP1;	--	GO:0009966,regulation of signal transduction; GO:0005737,cytoplasm; GO:0046872,metal ion binding; GO:0004842,ubiquitin-protein transferase activity
novel.9438	--	--	--	--	--
novel.8123	--	hypothetical protein MANES_02G190200 [Manihot esculenta]	--	--	--
novel.520	--	--	--	--	--
novel.7455	K04079 molecular chaperone HtpG | (RefSeq) heat shock cognate protein HSP 90-beta-like (A)	Retrovirus-related Pol polyprotein from transposon TNT 1-94, partial [Cajanus cajan]	RecName: Full=Retrovirus-related Pol polyprotein from transposon TNT 1-94; Includes: RecName: Full=Protease; EC=3.4.23.-; Includes: RecName: Full=Reverse transcriptase; EC=2.7.7.49; Includes: RecName: Full=Endonuclease;	FOG: Transposon-encoded proteins with TYA, reverse transcriptase, integrase domains in various combinations	GO:0004519,endonuclease activity; GO:0015074,DNA integration; GO:0004190,aspartic-type endopeptidase activity; GO:0008270,zinc ion binding; GO:0003676,nucleic acid binding; GO:0003964,RNA-directed DNA polymerase activity
novel.6826	K00430 peroxidase [EC:1.11.1.7] | (RefSeq) peroxidase P7-like isoform X1 (A)	PREDICTED: cytochrome b-c1 complex subunit 8 [Elaeis guineensis]	RecName: Full=Cytochrome b-c1 complex subunit 8; AltName: Full=Complex III subunit 8; AltName: Full=Complex III subunit VII; AltName: Full=Ubiquinol-cytochrome c reductase complex 8.2 kDa protein; AltName: Full=Ubiquinol-cytochrome c reductase complex ubiquinone-binding protein QP-C;	--	GO:0005743,mitochondrial inner membrane; GO:0070469,respiratory chain; GO:0008121,ubiquinol-cytochrome-c reductase activity
novel.6739	--	--	--	--	--
novel.5457	K01051 pectinesterase [EC:3.1.1.11] | (RefSeq) probable pectinesterase/pectinesterase inhibitor 12 (A)	probable pectinesterase/pectinesterase inhibitor 12 [Dendrobium catenatum]	RecName: Full=Probable pectinesterase/pectinesterase inhibitor 25; Includes: RecName: Full=Pectinesterase inhibitor 25; AltName: Full=Pectin methylesterase inhibitor 25; Includes: RecName: Full=Pectinesterase 25; Short=PE 25; EC=3.1.1.11; AltName: Full=Pectin methylesterase 25; Short=AtPME25; Flags: Precursor;	--	GO:0042545,cell wall modification; GO:0046910,pectinesterase inhibitor activity; GO:0005618,cell wall; GO:0030599,pectinesterase activity; GO:0071944,cell periphery; GO:0045330,aspartyl esterase activity; GO:0045490,pectin catabolic process; GO:0005576,extracellular region
novel.4468	--	uncharacterized protein LOC105178320 [Sesamum indicum]	--	--	--
novel.8538	--	PREDICTED: late embryogenesis abundant protein At1g64065-like [Vitis vinifera]	RecName: Full=Late embryogenesis abundant protein At1g64065 {ECO:0000305};	--	GO:0016021,integral component of membrane
novel.2581	--	--	--	--	--
novel.7014	K17604 zinc finger SWIM domain-containing protein 3 | (RefSeq) protein FAR1-RELATED SEQUENCE 4-like (A)	protein FAR1-RELATED SEQUENCE 5-like [Prunus avium]	RecName: Full=Protein FAR1-RELATED SEQUENCE 5;	--	GO:0006355,regulation of transcription, DNA-templated; GO:0005634,nucleus; GO:0008270,zinc ion binding
novel.6051	K13416 brassinosteroid insensitive 1-associated receptor kinase 1 [EC:2.7.10.1 2.7.11.1] | (RefSeq) BRASSINOSTEROID INSENSITIVE 1-associated receptor kinase 1-like isoform X1 (A)	rust resistance kinase Lr10-like [Hevea brasiliensis]	RecName: Full=Rust resistance kinase Lr10 {ECO:0000312|EMBL:AAC49629.1}; EC=2.7.11.1; AltName: Full=Probable receptor-like serine/threonine-protein kinase LRK10; Flags: Precursor;	Serine/threonine protein kinase	GO:0004674,protein serine/threonine kinase activity; GO:0016021,integral component of membrane; GO:0005524,ATP binding; GO:0005886,plasma membrane
novel.193	--	--	--	--	--
novel.214	--	--	--	--	--
novel.4165	--	--	--	--	--
novel.8192	K14509 ethylene receptor [EC:2.7.13.-] | (RefSeq) ethylene receptor 2 (A)	ethylene receptor 3 [Diospyros kaki]	--	--	GO:0010105,negative regulation of ethylene-activated signaling pathway; GO:0000155,phosphorelay sensor kinase activity; GO:0038199,ethylene receptor activity; GO:0005789,endoplasmic reticulum membrane; GO:0051740,ethylene binding; GO:0046872,metal ion binding; GO:0016021,integral component of membrane; GO:0005524,ATP binding
novel.7402	K14998 surfeit locus 1 family protein | (RefSeq) surfeit locus protein 1 (A)	PREDICTED: surfeit locus protein 1 [Populus euphratica]	RecName: Full=Surfeit locus protein 1; Short=Surfeit 1; AltName: Full=Cytochrome c oxidase assembly protein SURF1; AltName: Full=Protein EMBRYO DEFECTIVE 3121; AltName: Full=Surfeit locus 1 cytochrome c oxidase biogenesis protein;	Mitochondrial protein Surfeit 1/SURF1/SHY1, required for expression of cytochrome oxidase	GO:0005743,mitochondrial inner membrane; GO:0016021,integral component of membrane; GO:0005739,mitochondrion
novel.5840	K22565 COMM domain containing 9 | (RefSeq) pentatricopeptide repeat-containing protein At5g50390, chloroplastic (A)	hypothetical protein CISIN_1g0367042mg, partial [Citrus sinensis]	RecName: Full=Pentatricopeptide repeat-containing protein At3g53360, mitochondrial; Flags: Precursor;	FOG: PPR repeat	GO:0043231,intracellular membrane-bounded organelle; GO:0004519,endonuclease activity; GO:0003723,RNA binding; GO:0005739,mitochondrion; GO:0009451,RNA modification
novel.6125	--	--	--	--	--
novel.313	--	--	--	--	--
novel.9841	--	--	--	--	--
novel.4086	K20843 hydroxyproline O-galactosyltransferase 2/3/4/5/6 [EC:2.4.1.-] | (RefSeq) hydroxyproline O-galactosyltransferase GALT3 (A)	Beta-1,3-galactosyltransferase 16 isoform 2 [Theobroma cacao]	RecName: Full=Hydroxyproline O-galactosyltransferase GALT3 {ECO:0000303|PubMed:26690932}; EC=2.4.1.- {ECO:0000269|PubMed:26690932}; AltName: Full=Beta-1,3-galactosyltransferase 16 {ECO:0000305};	Galactosyltransferases	GO:0005794,Golgi apparatus; GO:0016021,integral component of membrane; GO:0080147,root hair cell development; GO:0030246,carbohydrate binding; GO:0000139,Golgi membrane; GO:1990714,hydroxyproline O-galactosyltransferase activity; GO:0010405,arabinogalactan protein metabolic process; GO:0048354,mucilage biosynthetic process involved in seed coat development; GO:0018258,protein O-linked glycosylati…
novel.10556	K20716 mitogen-activated protein kinase kinase kinase 17/18 | (RefSeq) mitogen-activated protein kinase kinase kinase 18 (A)	PREDICTED: mitogen-activated protein kinase kinase kinase NPK1-like [Gossypium raimondii]	RecName: Full=Mitogen-activated protein kinase kinase kinase 17 {ECO:0000303|PubMed:25720833}; EC=2.7.11.25 {ECO:0000250|UniProtKB:Q9ZVP5, ECO:0000255|PROSITE-ProRule:PRU00159};	MEKK and related serine/threonine protein kinases	GO:0005737,cytoplasm; GO:0007346,regulation of mitotic cell cycle; GO:0009737,response to abscisic acid; GO:0005634,nucleus; GO:0009738,abscisic acid-activated signaling pathway; GO:0032147,activation of protein kinase activity; GO:0031098,stress-activated protein kinase signaling cascade; GO:0004674,protein serine/threonine kinase activity; GO:0006970,response to osmotic stress; GO:0023014,signa…
novel.10025	K01662 1-deoxy-D-xylulose-5-phosphate synthase [EC:2.2.1.7] | (RefSeq) probable 1-deoxy-D-xylulose-5-phosphate synthase 2, chloroplastic (A)	1-deoxy-D-xylulose-5-phosphate synthase [Actinidia chinensis]	RecName: Full=Probable 1-deoxy-D-xylulose-5-phosphate synthase 2, chloroplastic; Short=1-deoxyxylulose-5-phosphate synthase; Short=DXP synthase; Short=DXPS; EC=2.2.1.7; Flags: Precursor;	Transketolase	GO:0052865,1-deoxy-D-xylulose 5-phosphate biosynthetic process; GO:0016114,terpenoid biosynthetic process; GO:0009228,thiamine biosynthetic process; GO:0008661,1-deoxy-D-xylulose-5-phosphate synthase activity; GO:0046872,metal ion binding; GO:0009507,chloroplast
novel.3180	K18749 protein LSM14 | (RefSeq) protein decapping 5 (A)	PREDICTED: protein decapping 5 [Vitis vinifera]	RecName: Full=Protein decapping 5;	Uncharacterized mRNA-associated protein RAP55	GO:0031087,deadenylation-independent decapping of nuclear-transcribed mRNA; GO:0003729,mRNA binding; GO:0033962,cytoplasmic mRNA processing body assembly; GO:0010606,positive regulation of cytoplasmic mRNA processing body assembly; GO:0005829,cytosol; GO:0000932,P-body; GO:0017148,negative regulation of translation; GO:0042803,protein homodimerization activity; GO:0006397,mRNA processing
novel.10132	K20360 TBC1 domain family member 2 | (RefSeq) TBC1 domain family member 22B (A)	PREDICTED: TBC1 domain family member 22B [Nelumbo nucifera]	--	Ypt/Rab-specific GTPase-activating protein GYP1	--
novel.4727	K09872 aquaporin PIP | (RefSeq) aquaporin PIP1-3-like (A)	hypothetical protein CDL15_Pgr000763 [Punica granatum]	RecName: Full=Probable aquaporin PIP1-4; AltName: Full=Plasma membrane intrinsic protein 1-4; Short=AtPIP1;4; AltName: Full=Transmembrane protein C; Short=TMP-C;	Aquaporin (major intrinsic protein family)	GO:0009414,response to water deprivation; GO:0034220,ion transmembrane transport; GO:0016020,membrane; GO:0015250,water channel activity; GO:0006833,water transport; GO:0005887,integral component of plasma membrane; GO:0005886,plasma membrane
novel.1699	--	--	--	--	--
novel.1095	K19984 exocyst complex component 5 | (RefSeq) exocyst complex component SEC10b-like isoform X1 (A)	hypothetical protein B456_008G297000 [Gossypium raimondii]	RecName: Full=Exocyst complex component SEC10a {ECO:0000303|PubMed:24728280}; Short=AtSec10a {ECO:0000303|PubMed:24728280}; AltName: Full=Exocyst complex component 5;	--	GO:0048278,vesicle docking; GO:0005829,cytosol; GO:0006887,exocytosis; GO:0070062,extracellular exosome; GO:0000145,exocyst
novel.1009	--	--	--	--	--
novel.4303	K20224 importin-9 | (RefSeq) importin-9-like (A)	hypothetical protein VITISV_037042 [Vitis vinifera]	--	FOG: Reverse transcriptase	--
novel.9947	K03264 translation initiation factor 6 | (RefSeq) eukaryotic translation initiation factor 6-2-like (A)	eukaryotic translation initiation factor 6-2-like [Carica papaya]	RecName: Full=Eukaryotic translation initiation factor 6-2 {ECO:0000255|HAMAP-Rule:MF_03132}; Short=AteIF-6;2;	Translation initiation factor 6 (eIF-6)	GO:0000460,maturation of 5.8S rRNA; GO:0005730,nucleolus; GO:0005634,nucleus; GO:0005829,cytosol; GO:0030687,preribosome, large subunit precursor; GO:0000054,ribosomal subunit export from nucleus; GO:0042256,mature ribosome assembly; GO:1902626,assembly of large subunit precursor of preribosome; GO:0009793,embryo development ending in seed dormancy; GO:0000470,maturation of LSU-rRNA; GO:0043023,r…
novel.9850	--	PREDICTED: topless-related protein 3-like, partial [Nicotiana tabacum]	--	--	GO:0006355,regulation of transcription, DNA-templated
novel.7034	K14573 nucleolar protein 4 | (RefSeq) RNA-binding protein 28 (A)	hypothetical protein Csa_7G004080 [Cucumis sativus]	--	--	GO:0003723,RNA binding
novel.7563	K22804 structural maintenance of chromosomes protein 6 | (RefSeq) structural maintenance of chromosomes protein 6B-like (A)	PREDICTED: uncharacterized protein LOC109132875 [Camelina sativa]	RecName: Full=Uncharacterized mitochondrial protein AtMg00310; AltName: Full=ORF154;	FOG: Reverse transcriptase	GO:0005739,mitochondrion
novel.2180	--	--	--	--	--
novel.4372	K01620 threonine aldolase [EC:4.1.2.48] | (RefSeq) probable low-specificity L-threonine aldolase 1 (A)	PREDICTED: probable low-specificity L-threonine aldolase 1 [Ricinus communis]	RecName: Full=Probable low-specificity L-threonine aldolase 1; EC=4.1.2.48; AltName: Full=Threonine aldolase 1;	Threonine aldolase	GO:0006545,glycine biosynthetic process; GO:0006567,threonine catabolic process; GO:0005829,cytosol; GO:0004793,threonine aldolase activity; GO:0008732,L-allo-threonine aldolase activity
novel.8016	--	--	--	--	--
novel.5069	--	--	--	--	--
novel.8837	--	--	--	--	--
novel.5524	K03002 DNA-directed RNA polymerase I subunit RPA2 [EC:2.7.7.6] | (RefSeq) DNA-directed RNA polymerase I subunit 2 (A)	PREDICTED: DNA-directed RNA polymerase I subunit 2 isoform X1 [Vitis vinifera]	RecName: Full=DNA-directed RNA polymerase I subunit 2 {ECO:0000305}; AltName: Full=DNA-directed RNA polymerase I subunit RPA2 {ECO:0000305}; Short=DNA polymerase I subunit A2 {ECO:0000305}; EC=2.7.7.6 {ECO:0000305}; AltName: Full=Nuclear RNA polymerase A2 {ECO:0000312|EMBL:AEE31152.1};	RNA polymerase I, second largest subunit	GO:0005736,RNA polymerase I complex; GO:0005829,cytosol; GO:0009561,megagametogenesis; GO:0042254,ribosome biogenesis; GO:0006360,transcription by RNA polymerase I; GO:0032549,ribonucleoside binding; GO:0003899,DNA-directed 5'-3' RNA polymerase activity; GO:0046872,metal ion binding; GO:0003677,DNA binding
novel.8929	--	--	--	--	--
novel.8901	--	--	--	--	--
novel.492	--	--	--	--	--
novel.6174	--	--	--	--	--
novel.2594	K03006 DNA-directed RNA polymerase II subunit RPB1 [EC:2.7.7.6] | (RefSeq) LOW QUALITY PROTEIN: DNA-directed RNA polymerase II subunit 1-like (A)	hypothetical protein VITISV_033739 [Vitis vinifera]	RecName: Full=Retrovirus-related Pol polyprotein from transposon RE1; AltName: Full=Retro element 1 {ECO:0000303|PubMed:10689195}; Short=AtRE1 {ECO:0000303|PubMed:10689195}; Includes: RecName: Full=Protease RE1; EC=3.4.23.-; Includes: RecName: Full=Reverse transcriptase RE1; EC=2.7.7.49; Includes: RecName: Full=Endonuclease RE1;	FOG: Transposon-encoded proteins with TYA, reverse transcriptase, integrase domains in various combinations	GO:0006310,DNA recombination; GO:0004519,endonuclease activity; GO:0015074,DNA integration; GO:0004190,aspartic-type endopeptidase activity; GO:0003676,nucleic acid binding; GO:0003964,RNA-directed DNA polymerase activity; GO:0046872,metal ion binding
novel.2232	--	--	--	--	--
novel.6878	K06269 serine/threonine-protein phosphatase PP1 catalytic subunit [EC:3.1.3.16] | (RefSeq) serine/threonine-protein phosphatase PP1 isozyme 2-like (A)	serine/threonine-protein phosphatase PP1 isozyme 2-like [Helianthus annuus]	RecName: Full=Serine/threonine-protein phosphatase PP1 isozyme 1; EC=3.1.3.16;	Serine/threonine specific protein phosphatase PP1, catalytic subunit	GO:0046872,metal ion binding; GO:0004721,phosphoprotein phosphatase activity
novel.2399	--	--	--	--	--
novel.1619	K01649 2-isopropylmalate synthase [EC:2.3.3.13] | (RefSeq) LOW QUALITY PROTEIN: 2-isopropylmalate synthase 2, chloroplastic-like (A)	PREDICTED: uncharacterized protein LOC105771909 [Gossypium raimondii]	--	FOG: Transposon-encoded proteins with TYA, reverse transcriptase, integrase domains in various combinations	GO:0015074,DNA integration; GO:0008270,zinc ion binding; GO:0003676,nucleic acid binding
novel.3432	K23877 xyloglucan O-acetyltransferase | (RefSeq) protein ALTERED XYLOGLUCAN 4-like (A)	hypothetical protein CUMW_003650 [Citrus unshiu]	RecName: Full=Protein trichome birefringence;	--	GO:0009827,plant-type cell wall modification; GO:0005794,Golgi apparatus; GO:0016021,integral component of membrane; GO:0005802,trans-Golgi network; GO:0030244,cellulose biosynthetic process; GO:0045489,pectin biosynthetic process; GO:0016413,O-acetyltransferase activity; GO:0005768,endosome
novel.6687	K13428 LRR receptor-like serine/threonine-protein kinase EFR [EC:2.7.11.1] | (RefSeq) LRR receptor-like serine/threonine-protein kinase EFR (A)	probable LRR receptor-like serine/threonine-protein kinase At3g47570 [Manihot esculenta]	RecName: Full=Probable LRR receptor-like serine/threonine-protein kinase At3g47570; EC=2.7.11.1; Flags: Precursor;	--	GO:0004674,protein serine/threonine kinase activity; GO:0016021,integral component of membrane; GO:0005524,ATP binding; GO:0005886,plasma membrane
novel.7175	--	--	--	--	--
novel.404	K19525 vacuolar protein sorting-associated protein 13A/C | (RefSeq) uncharacterized protein LOC110098611 (A)	PREDICTED: uncharacterized protein LOC103333039 [Prunus mume]	RecName: Full=RNA-directed DNA polymerase homolog; EC=2.7.7.48; AltName: Full=Reverse transcriptase homolog;	FOG: Transposon-encoded proteins with TYA, reverse transcriptase, integrase domains in various combinations	GO:0003964,RNA-directed DNA polymerase activity; GO:0003968,RNA-directed 5'-3' RNA polymerase activity; GO:0005739,mitochondrion
novel.5182	--	pentatricopeptide repeat-containing protein, chloroplastic [Quercus suber]	--	--	--
novel.3067	K02469 DNA gyrase subunit A [EC:5.6.2.2] | (RefSeq) DNA gyrase subunit A, chloroplastic/mitochondrial-like (A)	Ty3/gypsy retrotransposon protein [Trifolium pratense]	--	FOG: Transposon-encoded proteins with TYA, reverse transcriptase, integrase domains in various combinations	GO:0015074,DNA integration; GO:0003676,nucleic acid binding
novel.877	--	--	--	--	--
novel.5485	K10357 myosin V | (RefSeq) myosin-12-like (A)	hypothetical protein CDL15_Pgr016074 [Punica granatum]	RecName: Full=Myosin-12; AltName: Full=Myosin XI F; Short=AtXIF;	Myosin class V heavy chain	GO:0003779,actin binding; GO:0030048,actin filament-based movement; GO:0016461,unconventional myosin complex; GO:0005516,calmodulin binding; GO:0003774,motor activity; GO:0005524,ATP binding
novel.7414	--	--	--	--	--
novel.2505	--	PREDICTED: GATA transcription factor 16-like [Nicotiana tomentosiformis]	--	--	--
novel.8728	--	--	--	--	--
novel.5019	K02729 20S proteasome subunit alpha 5 [EC:3.4.25.1] | (RefSeq) a5; proteasome subunit alpha type-5-like (A)	proteasome subunit alpha type-5-A isoform X1 [Arabidopsis lyrata subsp. lyrata]	RecName: Full=Proteasome subunit alpha type-5; EC=3.4.25.1; AltName: Full=20S proteasome alpha subunit E; AltName: Full=20S proteasome subunit alpha-5;	20S proteasome, regulatory subunit alpha type PSMA5/PUP2	GO:0005737,cytoplasm; GO:0043161,proteasome-mediated ubiquitin-dependent protein catabolic process; GO:0005634,nucleus; GO:0019773,proteasome core complex, alpha-subunit complex; GO:0004298,threonine-type endopeptidase activity
novel.10327	K24983 Ras GTPase-activating protein-binding protein 2 | (RefSeq) nuclear transport factor 2 isoform X1 (A)	PREDICTED: putative G3BP-like protein isoform X1 [Ipomoea nil]	--	RasGAP SH3 binding protein rasputin, contains NTF2 and RRM domains	--
novel.3848	--	--	--	--	--
novel.5829	--	--	--	--	--
novel.3477	--	--	--	--	--
novel.6947	--	--	--	--	--
novel.5984	--	PREDICTED: uncharacterized protein LOC100250229 isoform X3 [Vitis vinifera]	--	--	--
novel.6952	K10523 speckle-type POZ protein | (RefSeq) BTB/POZ and MATH domain-containing protein 2-like (A)	Speckle-type POZ protein SPOP [Handroanthus impetiginosus]	RecName: Full=BTB/POZ and MATH domain-containing protein 2; AltName: Full=Protein BTB-POZ AND MATH DOMAIN 2; Short=AtBPM2;	Speckle-type POZ protein SPOP and related proteins with TRAF, MATH and BTB/POZ domains	GO:0071472,cellular response to salt stress; GO:0042631,cellular response to water deprivation; GO:0006970,response to osmotic stress; GO:0005634,nucleus; GO:0016567,protein ubiquitination
novel.900	K11844 ubiquitin carboxyl-terminal hydrolase 16/45 [EC:3.4.19.12] | (RefSeq) ubiquitin carboxyl-terminal hydrolase 2 (A)	uncharacterized protein LOC111403582 isoform X1 [Olea europaea var. sylvestris]	RecName: Full=Myosin-binding protein 3 {ECO:0000303|PubMed:23995081};	--	GO:0016021,integral component of membrane; GO:0017022,myosin binding
novel.8014	--	uncharacterized protein LOC105630599 isoform X1 [Jatropha curcas]	--	--	--
novel.2012	K02961 small subunit ribosomal protein S17 | (RefSeq) uncharacterized protein LOC103833230 (A)	hypothetical protein COLO4_13821 [Corchorus olitorius]	--	--	--
novel.9639	K00430 peroxidase [EC:1.11.1.7] | (RefSeq) peroxidase 12-like (A)	PREDICTED: peroxidase 12 [Malus domestica]	RecName: Full=Peroxidase 12; Short=Atperox P12; EC=1.11.1.7; AltName: Full=ATP4a; AltName: Full=PRXR6; Flags: Precursor;	--	GO:0009664,plant-type cell wall organization; GO:0020037,heme binding; GO:0005618,cell wall; GO:0016020,membrane; GO:0006979,response to oxidative stress; GO:0005773,vacuole; GO:0042744,hydrogen peroxide catabolic process; GO:0009505,plant-type cell wall; GO:0046872,metal ion binding; GO:0004601,peroxidase activity; GO:0009506,plasmodesma; GO:0005576,extracellular region
novel.9108	--	--	--	--	--
novel.10625	--	uncharacterized protein LOC105163145 isoform X2 [Sesamum indicum]	--	--	GO:0016887,ATPase activity
novel.3492	K01551 arsenite/tail-anchored protein-transporting ATPase [EC:7.3.2.7 7.3.-.-] | (RefSeq) ATPase ASNA1 homolog (A)	atpase asna1 like [Quercus suber]	RecName: Full=ATPase ARSA2 {ECO:0000255|HAMAP-Rule:MF_03112}; Short=Cr-ArsA2 {ECO:0000303|PubMed:28382961}; EC=3.6.-.- {ECO:0000255|HAMAP-Rule:MF_03112}; AltName: Full=Arsenical pump-driving ATPase 2 {ECO:0000255|HAMAP-Rule:MF_03112}; AltName: Full=Arsenite-stimulated ATPase 2 {ECO:0000255|HAMAP-Rule:MF_03112};	Putative arsenite-translocating ATPase	GO:0048767,root hair elongation; GO:0005783,endoplasmic reticulum; GO:0071816,tail-anchored membrane protein insertion into ER membrane; GO:0005829,cytosol; GO:0005524,ATP binding; GO:0016887,ATPase activity; GO:0043621,protein self-association
novel.1401	--	--	--	--	--
novel.6275	--	--	--	--	--
novel.5972	K04646 clathrin heavy chain | (RefSeq) clathrin heavy chain 1 (A)	clathrin heavy chain 1 [Momordica charantia]	RecName: Full=Clathrin heavy chain 2;	Vesicle coat protein clathrin, heavy chain	GO:0016192,vesicle-mediated transport; GO:0006886,intracellular protein transport; GO:0032051,clathrin light chain binding; GO:0071439,clathrin complex; GO:0005198,structural molecule activity; GO:0048268,clathrin coat assembly; GO:0030130,clathrin coat of trans-Golgi network vesicle; GO:0030132,clathrin coat of coated pit
novel.10125	--	--	--	--	--
novel.5622	K23872 putative homogalacturonan methyltransferase [EC:2.1.1.-] | (RefSeq) probable methyltransferase PMT13 (A)	PREDICTED: probable methyltransferase PMT14 [Malus domestica]	RecName: Full=Probable methyltransferase PMT14; EC=2.1.1.-;	--	GO:0005737,cytoplasm; GO:0005794,Golgi apparatus; GO:0008757,S-adenosylmethionine-dependent methyltransferase activity; GO:0016021,integral component of membrane; GO:0005802,trans-Golgi network; GO:0005774,vacuolar membrane; GO:0000139,Golgi membrane; GO:0032259,methylation; GO:0005768,endosome; GO:0009505,plant-type cell wall
novel.778	--	Ribonuclease H-like domain containing protein, partial [Trema orientalis]	--	FOG: Transposon-encoded proteins with TYA, reverse transcriptase, integrase domains in various combinations	GO:0015074,DNA integration; GO:0004523,RNA-DNA hybrid ribonuclease activity; GO:0003676,nucleic acid binding
novel.10524	K05391 cyclic nucleotide gated channel, plant | (RefSeq) putative cyclic nucleotide-gated ion channel 15 (A)	PREDICTED: putative cyclic nucleotide-gated ion channel 15 [Daucus carota subsp. sativus]	RecName: Full=Protein CNGC15c {ECO:0000303|PubMed:27230377}; AltName: Full=Cyclic nucleotide-gated ion channel protein 15 c {ECO:0000303|PubMed:27230377};	K+-channel ERG and related proteins, contain PAS/PAC sensor domain	GO:0044325,ion channel binding; GO:0031965,nuclear membrane; GO:0016021,integral component of membrane; GO:0005249,voltage-gated potassium channel activity
novel.6683	K03404 magnesium chelatase subunit D [EC:6.6.1.1] | (RefSeq) magnesium-chelatase subunit ChlD, chloroplastic isoform X1 (A)	magnesium-chelatase subunit ChlD, chloroplastic isoform X1 [Durio zibethinus]	RecName: Full=Magnesium-chelatase subunit ChlD, chloroplastic; Short=Mg-chelatase subunit D; EC=6.6.1.1; AltName: Full=Mg-protoporphyrin IX chelatase subunit ChlD; AltName: Full=Protein ALBINA 1; AltName: Full=Protein PIGMENT DEFECTIVE EMBRYO 166; Flags: Precursor;	--	GO:0009534,chloroplast thylakoid; GO:0015995,chlorophyll biosynthetic process; GO:0016851,magnesium chelatase activity; GO:0009570,chloroplast stroma; GO:0010007,magnesium chelatase complex; GO:0015979,photosynthesis; GO:0005524,ATP binding; GO:0009507,chloroplast
novel.1201	--	--	--	--	--
novel.6576	K07447 putative pre-16S rRNA nuclease [EC:3.1.-.-] | (RefSeq) uncharacterized protein LOC110750800 isoform X1 (A)	uncharacterized protein LOC110750800 isoform X2 [Prunus avium]	--	Beta-fructofuranosidase (invertase)	GO:0006364,rRNA processing
novel.7266	K07964 heparanase [EC:3.2.1.166] | (RefSeq) heparanase-like protein 3 (A)	unnamed protein product, partial [Vitis vinifera]	RecName: Full=Heparanase-like protein 3; EC=3.2.-.-; Flags: Precursor;	--	GO:0005765,lysosomal membrane; GO:0005576,extracellular region; GO:0009505,plant-type cell wall; GO:0004566,beta-glucuronidase activity
novel.6351	--	--	--	--	--
novel.4018	K13201 nucleolysin TIA-1/TIAR | (RefSeq) RNA-binding domain-containing protein (A)	polyadenylate-binding protein RBP47B [Carica papaya]	RecName: Full=Polyadenylate-binding protein RBP47; Short=Poly(A)-binding protein RBP47; AltName: Full=RNA-binding protein 47; Short=NplRBP47;	FOG: RRM domain	GO:0008143,poly(A) binding; GO:0010494,cytoplasmic stress granule; GO:0034605,cellular response to heat; GO:0005634,nucleus; GO:0006397,mRNA processing
novel.4568	--	--	--	--	--
novel.1236	--	--	--	--	--
novel.8352	K13217 pre-mRNA-processing factor 39 | (RefSeq) uncharacterized protein LOC114183870 isoform X1 (A)	hypothetical protein VITISV_006047 [Vitis vinifera]	RecName: Full=Retrovirus-related Pol polyprotein from transposon TNT 1-94; Includes: RecName: Full=Protease; EC=3.4.23.-; Includes: RecName: Full=Reverse transcriptase; EC=2.7.7.49; Includes: RecName: Full=Endonuclease;	FOG: Transposon-encoded proteins with TYA, reverse transcriptase, integrase domains in various combinations	GO:0004519,endonuclease activity; GO:0015074,DNA integration; GO:0004190,aspartic-type endopeptidase activity; GO:0008270,zinc ion binding; GO:0003676,nucleic acid binding; GO:0003964,RNA-directed DNA polymerase activity
novel.7461	--	--	--	--	--
novel.2744	--	--	--	--	--
novel.3213	--	--	--	--	--
novel.2522	K01892 histidyl-tRNA synthetase [EC:6.1.1.21] | (RefSeq) histidine--tRNA ligase, cytoplasmic-like (A)	hypothetical protein EUGRSUZ_E00009, partial [Eucalyptus grandis]	RecName: Full=Histidine--tRNA ligase, cytoplasmic {ECO:0000305}; EC=6.1.1.21 {ECO:0000305}; AltName: Full=Histidyl-tRNA synthetase {ECO:0000305}; Short=HisRS {ECO:0000305};	Histidyl-tRNA synthetase	GO:0006427,histidyl-tRNA aminoacylation; GO:0004821,histidine-tRNA ligase activity; GO:0005829,cytosol; GO:0005739,mitochondrion; GO:0032543,mitochondrial translation; GO:0005524,ATP binding
novel.4385	--	--	--	--	--
novel.2808	--	hypothetical protein PRUPE_6G114400 [Prunus persica]	--	--	--
novel.4858	K14503 brassinosteroid resistant 1/2 | (RefSeq) protein BZR1 homolog 1-like (A)	PREDICTED: BES1/BZR1 homolog protein 3-like [Tarenaya hassleriana]	RecName: Full=BES1/BZR1 homolog protein 3;	--	GO:0003700,DNA-binding transcription factor activity; GO:0006355,regulation of transcription, DNA-templated; GO:0009742,brassinosteroid mediated signaling pathway; GO:0006351,transcription, DNA-templated; GO:0003677,DNA binding
novel.4728	K13217 pre-mRNA-processing factor 39 | (RefSeq) uncharacterized protein LOC114183870 isoform X1 (A)	hypothetical protein VITISV_041073 [Vitis vinifera]	RecName: Full=Retrovirus-related Pol polyprotein from transposon RE1; AltName: Full=Retro element 1 {ECO:0000303|PubMed:10689195}; Short=AtRE1 {ECO:0000303|PubMed:10689195}; Includes: RecName: Full=Protease RE1; EC=3.4.23.-; Includes: RecName: Full=Reverse transcriptase RE1; EC=2.7.7.49; Includes: RecName: Full=Endonuclease RE1;	FOG: Transposon-encoded proteins with TYA, reverse transcriptase, integrase domains in various combinations	GO:0006310,DNA recombination; GO:0004519,endonuclease activity; GO:0015074,DNA integration; GO:0004190,aspartic-type endopeptidase activity; GO:0003676,nucleic acid binding; GO:0003964,RNA-directed DNA polymerase activity; GO:0046872,metal ion binding
novel.3054	K12812 ATP-dependent RNA helicase UAP56/SUB2 [EC:3.6.4.13] | (RefSeq) DEAD-box ATP-dependent RNA helicase 56-like (A)	PREDICTED: DEAD-box ATP-dependent RNA helicase 56 isoform X2 [Nicotiana attenuata]	RecName: Full=DEAD-box ATP-dependent RNA helicase 56; EC=3.6.4.13; AltName: Full=API5-interacting protein 1 {ECO:0000303|PubMed:21467577};	ATP-dependent RNA helicase	GO:0005737,cytoplasm; GO:0009555,pollen development; GO:0005730,nucleolus; GO:0005634,nucleus; GO:0000398,mRNA splicing, via spliceosome; GO:0004004,ATP-dependent RNA helicase activity; GO:0006974,cellular response to DNA damage stimulus; GO:0005524,ATP binding; GO:0005681,spliceosomal complex; GO:0010501,RNA secondary structure unwinding; GO:0048653,anther development; GO:0010468,regulation of g…
novel.528	--	--	--	--	--
novel.6226	K06110 exocyst complex component 3 | (RefSeq) exocyst complex component SEC6 (A)	SEC6 [Arabidopsis thaliana]	RecName: Full=Exocyst complex component SEC6; Short=AtSec6;	Exocyst complex subunit SEC6	GO:0005856,cytoskeleton; GO:0009524,phragmoplast; GO:0051601,exocyst localization; GO:0070062,extracellular exosome; GO:0000145,exocyst; GO:0005618,cell wall; GO:0000149,SNARE binding; GO:0006887,exocytosis; GO:0005886,plasma membrane; GO:0005829,cytosol
novel.7633	--	--	--	--	--
novel.3971	--	--	--	--	--
novel.437	K15078 structure-specific endonuclease subunit SLX1 [EC:3.6.1.-] | (RefSeq) putative disease resistance protein RGA1 (A)	LRR and NB-ARC domain disease resistance protein [Medicago truncatula]	RecName: Full=Putative disease resistance protein RGA3; AltName: Full=Blight resistance protein B149; AltName: Full=RGA1-blb;	--	GO:0006952,defense response; GO:0005524,ATP binding; GO:0043531,ADP binding
novel.480	--	--	--	--	--
novel.10241	--	--	--	--	--
novel.612	--	--	--	--	--
novel.8350	--	--	--	--	--
novel.7370	--	hypothetical protein CQW23_32027 [Capsicum baccatum]	--	--	--
novel.3818	--	--	--	--	--
novel.4625	K10357 myosin V | (RefSeq) myosin-11-like isoform X1 (A)	Dil domain-containing protein [Cynara cardunculus var. scolymus]	RecName: Full=Myosin-11; AltName: Full=Myosin XI E; Short=AtXIE;	Myosin class V heavy chain	GO:0005737,cytoplasm; GO:0007015,actin filament organization; GO:0000146,microfilament motor activity; GO:0009860,pollen tube growth; GO:0003779,actin binding; GO:0030048,actin filament-based movement; GO:0016459,myosin complex; GO:0005516,calmodulin binding; GO:0051640,organelle localization; GO:0003774,motor activity; GO:0005524,ATP binding
novel.5638	K24544 cytochrome P450 family 714 subfamily C | (RefSeq) cytochrome P450 714C2-like (A)	cytochrome P450 714C2-like [Sesamum indicum]	RecName: Full=Cytochrome P450 714C2; EC=1.14.-.-;	Cytochrome P450 CYP4/CYP19/CYP26 subfamilies	GO:0005506,iron ion binding; GO:0016705,oxidoreductase activity, acting on paired donors, with incorporation or reduction of molecular oxygen; GO:0016021,integral component of membrane; GO:0004497,monooxygenase activity; GO:0020037,heme binding
novel.295	--	--	--	--	--
novel.9074	--	--	--	--	--
novel.3367	--	PREDICTED: protein PHYTOCHROME KINASE SUBSTRATE 1-like isoform X1 [Juglans regia]	RecName: Full=Protein PHYTOCHROME KINASE SUBSTRATE 1;	--	GO:0005737,cytoplasm; GO:0009638,phototropism; GO:0009585,red, far-red light phototransduction; GO:0005886,plasma membrane; GO:0010218,response to far red light; GO:0009958,positive gravitropism; GO:0010017,red or far-red light signaling pathway; GO:0010114,response to red light
novel.9112	--	--	--	--	--
novel.5237	K03259 translation initiation factor 4E | (RefSeq) eukaryotic translation initiation factor 4E-1-like (A)	PREDICTED: eukaryotic translation initiation factor 4E-1-like isoform X1 [Erythranthe guttata]	RecName: Full=Eukaryotic translation initiation factor 4E-1; Short=eIF-4E-1; Short=eIF4E-1; AltName: Full=eIF-4F 25 kDa subunit; AltName: Full=eIF-4F p26 subunit; AltName: Full=mRNA cap-binding protein;	--	GO:0006417,regulation of translation; GO:0005737,cytoplasm; GO:0003743,translation initiation factor activity
novel.5454	--	--	--	--	--
novel.10282	K17065 dynamin 1-like protein [EC:3.6.5.5] | (RefSeq) dynamin-related protein 3A (A)	PREDICTED: dynamin-related protein 3B-like, partial [Juglans regia]	RecName: Full=Dynamin-related protein 3B; AltName: Full=Dynamin-like protein 2b;	Vacuolar sorting protein VPS1, dynamin, and related proteins	GO:0007031,peroxisome organization; GO:0005777,peroxisome; GO:0008017,microtubule binding; GO:0003924,GTPase activity; GO:0005739,mitochondrion; GO:0007049,cell cycle; GO:0051301,cell division; GO:0005525,GTP binding
novel.8545	K17506 protein phosphatase 1L [EC:3.1.3.16] | (RefSeq) probable protein phosphatase 2C 76 isoform X1 (A)	probable protein phosphatase 2C 76 [Carica papaya]	RecName: Full=Probable protein phosphatase 2C 52; Short=OsPP2C52; EC=3.1.3.16;	Serine/threonine protein phosphatase	GO:0046872,metal ion binding; GO:0004722,protein serine/threonine phosphatase activity
novel.4017	--	PREDICTED: uncharacterized protein LOC109002331 [Juglans regia]	--	Uncharacterized conserved protein	--
novel.5836	--	--	--	--	--
novel.4349	--	--	--	--	--
novel.3544	--	hypothetical protein POPTR_009G046300v3 [Populus trichocarpa]	RecName: Full=SMR domain-containing protein At5g58720 {ECO:0000305}; AltName: Full=PRL1-interacting protein PIPC {ECO:0000303|PubMed:10220464};	Predicted MutS-related protein involved in mismatch repair	--
novel.2910	--	hypothetical protein CDL12_25404 [Handroanthus impetiginosus]	--	--	--
novel.1996	--	hypothetical protein EUGRSUZ_L01655 [Eucalyptus grandis]	--	Predicted lipase	GO:0016787,hydrolase activity; GO:0006629,lipid metabolic process
novel.6102	--	--	--	--	--
novel.1639	--	--	--	--	--
novel.3359	--	--	--	--	--
novel.6567	--	PREDICTED: ATG8-interacting protein 1 [Vitis vinifera]	RecName: Full=ATG8-interacting protein 1 {ECO:0000303|PubMed:22253227};	Uncharacterized membrane protein, predicted efflux pump	GO:0031969,chloroplast membrane; GO:0005783,endoplasmic reticulum; GO:0009570,chloroplast stroma; GO:0005829,cytosol; GO:0005789,endoplasmic reticulum membrane; GO:1904962,plastid to vacuole vesicle-mediated transport; GO:0016021,integral component of membrane; GO:0071211,protein targeting to vacuole involved in autophagy; GO:0043231,intracellular membrane-bounded organelle
novel.9701	--	--	--	--	--
novel.6816	--	--	--	--	--
novel.4912	K24104 GPN-loop GTPase | (RefSeq) LOW QUALITY PROTEIN: uncharacterized protein LOC104799061 (A)	S-locus lectin protein kinase family protein, putative isoform 1 [Theobroma cacao]	RecName: Full=G-type lectin S-receptor-like serine/threonine-protein kinase At1g61440; EC=2.7.11.1; Flags: Precursor;	--	GO:0006468,protein phosphorylation; GO:0016021,integral component of membrane; GO:0030246,carbohydrate binding; GO:0004674,protein serine/threonine kinase activity; GO:0005516,calmodulin binding; GO:0005886,plasma membrane; GO:0005524,ATP binding; GO:0048544,recognition of pollen
novel.2819	K13080 flavanone 7-O-glucoside 2''-O-beta-L-rhamnosyltransferase [EC:2.4.1.236] | (RefSeq) flavanone 7-O-glucoside 2''-O-beta-L-rhamnosyltransferase (A)	PREDICTED: flavanone 7-O-glucoside 2''-O-beta-L-rhamnosyltransferase [Vitis vinifera]	RecName: Full=Flavanone 7-O-glucoside 2''-O-beta-L-rhamnosyltransferase; EC=2.4.1.236 {ECO:0000269|PubMed:1939145}; AltName: Full=1,2 rhamnosyltransferase;	UDP-glucuronosyl and UDP-glucosyl transferase	GO:0033835,flavanone 7-O-glucoside 2''-O-beta-L-rhamnosyltransferase activity; GO:0016021,integral component of membrane; GO:0008152,metabolic process
novel.6	K03094 S-phase kinase-associated protein 1 | (RefSeq) SKP1-like protein 1B (A)	SKP1 component [Corchorus capsularis]	RecName: Full=SKP1-like protein 4; Short=AtSK4;	SCF ubiquitin ligase, Skp1 component	GO:0005737,cytoplasm; GO:0005730,nucleolus; GO:0005634,nucleus; GO:0016567,protein ubiquitination; GO:0006511,ubiquitin-dependent protein catabolic process; GO:0019005,SCF ubiquitin ligase complex
novel.8900	--	--	RecName: Full=DNA-directed RNA polymerase subunit beta {ECO:0000255|HAMAP-Rule:MF_01321}; EC=2.7.7.6 {ECO:0000255|HAMAP-Rule:MF_01321}; AltName: Full=PEP {ECO:0000255|HAMAP-Rule:MF_01321}; AltName: Full=Plastid-encoded RNA polymerase subunit beta {ECO:0000255|HAMAP-Rule:MF_01321}; Short=RNA polymerase subunit beta {ECO:0000255|HAMAP-Rule:MF_01321};	--	GO:0003899,DNA-directed 5'-3' RNA polymerase activity; GO:0032549,ribonucleoside binding; GO:0006351,transcription, DNA-templated; GO:0009507,chloroplast; GO:0003677,DNA binding
novel.1127	--	--	--	--	--
novel.5525	--	--	--	--	--
novel.4486	K13217 pre-mRNA-processing factor 39 | (RefSeq) uncharacterized protein LOC114183870 isoform X1 (A)	PREDICTED: uncharacterized protein LOC104436359 [Eucalyptus grandis]	--	--	--
novel.2201	--	uncharacterized protein LOC111404680 [Olea europaea var. sylvestris]	--	FOG: Reverse transcriptase	--
novel.9509	--	--	--	--	--
novel.2158	--	ultraviolet-B receptor UVR8 isoform X2 [Sesamum indicum]	--	--	--
novel.8997	--	--	--	--	--
novel.1555	--	--	--	--	--
novel.7622	--	--	--	--	--
novel.4854	--	--	--	--	--
novel.2747	--	uncharacterized protein LOC111284697 [Durio zibethinus]	--	--	--
novel.8005	K10664 E3 ubiquitin-protein ligase ATL6/9/15/31/42/55 [EC:2.3.2.27] | (RefSeq) RING-H2 finger protein ATL54 (A)	PREDICTED: RING-H2 finger protein ATL54 [Vitis vinifera]	RecName: Full=RING-H2 finger protein ATL54; EC=2.3.2.27 {ECO:0000305}; AltName: Full=RING-type E3 ubiquitin transferase ATL54 {ECO:0000305};	FOG: Predicted E3 ubiquitin ligase	GO:0043161,proteasome-mediated ubiquitin-dependent protein catabolic process; GO:0016021,integral component of membrane; GO:0046872,metal ion binding; GO:0061630,ubiquitin protein ligase activity
novel.7220	--	--	--	--	--
novel.8405	--	43kDa postsynaptic protein [Trema orientalis]	RecName: Full=Histone-lysine N-methyltransferase ATX4; EC=2.1.1.43; AltName: Full=Protein SET DOMAIN GROUP 16; AltName: Full=Trithorax-homolog protein 4; Short=TRX-homolog protein 4; Short=Trithorax 4;	Histone H3 (Lys4) methyltransferase complex, subunit SET1 and related methyltransferases	GO:0018024,histone-lysine N-methyltransferase activity; GO:0005634,nucleus; GO:0046872,metal ion binding; GO:0051571,positive regulation of histone H3-K4 methylation
novel.551	K19613 leucine-rich repeat protein SHOC2 | (RefSeq) putative disease resistance RPP13-like protein 1 (A)	potato resistance-like protein I2GA-SH23-3 [Solanum tuberosum]	RecName: Full=Putative disease resistance protein RGA4; AltName: Full=RGA4-blb;	Apoptotic ATPase	GO:0006952,defense response; GO:0005524,ATP binding; GO:0043531,ADP binding
novel.10269	K03696 ATP-dependent Clp protease ATP-binding subunit ClpC | (RefSeq) chaperone protein ClpC, chloroplastic (A)	RecName: Full=Chaperone protein ClpC, chloroplastic; AltName: Full=ATP-dependent Clp protease ATP-binding subunit ClpC homolog; AltName: Full=Casein lytic proteinase C; Flags: Precursor AAA33680.1 nuclear encoded precursor to chloroplast protein [Pisum sativum]	RecName: Full=Chaperone protein ClpC, chloroplastic; AltName: Full=ATP-dependent Clp protease ATP-binding subunit ClpC homolog; AltName: Full=Casein lytic proteinase C; Flags: Precursor;	Chaperone HSP104 and related ATP-dependent Clp proteases	GO:0019538,protein metabolic process; GO:0005524,ATP binding; GO:0009507,chloroplast
novel.2693	K03040 DNA-directed RNA polymerase subunit alpha [EC:2.7.7.6] | (RefSeq) rpoA, SotuCp054; RNA polymerase alpha chain (A)	RNA polymerase a-subunit (chloroplast) [Actinidia eriantha]	RecName: Full=DNA-directed RNA polymerase subunit alpha {ECO:0000255|HAMAP-Rule:MF_00059}; Short=PEP {ECO:0000255|HAMAP-Rule:MF_00059}; EC=2.7.7.6 {ECO:0000255|HAMAP-Rule:MF_00059}; AltName: Full=Plastid-encoded RNA polymerase subunit alpha {ECO:0000255|HAMAP-Rule:MF_00059}; Short=RNA polymerase subunit alpha {ECO:0000255|HAMAP-Rule:MF_00059};	--	GO:0003899,DNA-directed 5'-3' RNA polymerase activity; GO:0046983,protein dimerization activity; GO:0009507,chloroplast; GO:0006351,transcription, DNA-templated; GO:0003677,DNA binding
novel.7537	--	--	--	--	--
novel.5497	--	PREDICTED: uncharacterized protein LOC108217730 [Daucus carota subsp. sativus]	--	--	--
novel.3985	--	--	--	--	--
novel.2549	--	--	--	--	--
novel.6691	K10615 E3 ubiquitin-protein ligase HERC4 [EC:2.3.2.26] | (RefSeq) probable E3 ubiquitin-protein ligase HERC4 isoform X1 (A)	uncharacterized protein LOC105163660 isoform X2 [Sesamum indicum]	RecName: Full=PH, RCC1 and FYVE domains-containing protein 1 {ECO:0000303|PubMed:11563980}; AltName: Full=Protein Praf4 {ECO:0000303|PubMed:15358268};	--	GO:0035091,phosphatidylinositol binding; GO:0070300,phosphatidic acid binding; GO:0046872,metal ion binding; GO:0017112,Rab guanyl-nucleotide exchange factor activity
novel.6400	K02325 DNA polymerase epsilon subunit 2 [EC:2.7.7.7] | (RefSeq) DNA polymerase epsilon subunit B (A)	DNA polymerase epsilon subunit B [Cucurbita pepo subsp. pepo]	RecName: Full=DNA polymerase epsilon subunit B; EC=2.7.7.7; AltName: Full=DNA polymerase II subunit 2 {ECO:0000305}; Short=AtDPB2 {ECO:0000303|PubMed:16212602}; AltName: Full=Protein CYCLOPS 2 {ECO:0000303|PubMed:16212602};	DNA polymerase epsilon, subunit B	GO:0070182,DNA polymerase binding; GO:0008622,epsilon DNA polymerase complex; GO:0042276,error-prone translesion synthesis; GO:0051781,positive regulation of cell division; GO:0003887,DNA-directed DNA polymerase activity; GO:0009793,embryo development ending in seed dormancy; GO:0006261,DNA-dependent DNA replication; GO:0003677,DNA binding; GO:0007049,cell cycle
novel.10127	--	hypothetical protein VITISV_019583 [Vitis vinifera]	--	--	--
novel.8431	K02873 large subunit ribosomal protein L13e | (RefSeq) 60S ribosomal protein L13-1 (A)	putative membrane protein [Handroanthus impetiginosus]	RecName: Full=Aluminum-activated malate transporter 6; Short=AtALMT6;	Predicted membrane protein	GO:0015140,malate transmembrane transporter activity; GO:0016021,integral component of membrane; GO:0071423,malate transmembrane transport; GO:0005774,vacuolar membrane; GO:0009705,plant-type vacuole membrane
novel.2352	K20043 clathrin coat assembly protein AP180 | (RefSeq) putative clathrin assembly protein At5g35200 (A)	dof zinc finger protein DOF5.3 [Jatropha curcas]	RecName: Full=Dof zinc finger protein DOF5.3; Short=AtDOF5.3;	--	GO:0044212,transcription regulatory region DNA binding; GO:0003700,DNA-binding transcription factor activity; GO:0005634,nucleus; GO:0006355,regulation of transcription, DNA-templated; GO:0048364,root development; GO:0006351,transcription, DNA-templated; GO:0046872,metal ion binding
novel.3623	--	--	--	--	--
novel.1105	--	probable serine/threonine-protein kinase At1g01540 [Arachis ipaensis]	RecName: Full=Probable serine/threonine-protein kinase At1g01540; EC=2.7.11.1;	Serine/threonine protein kinase	GO:0006468,protein phosphorylation; GO:0016021,integral component of membrane; GO:0004675,transmembrane receptor protein serine/threonine kinase activity; GO:0004674,protein serine/threonine kinase activity; GO:0007166,cell surface receptor signaling pathway; GO:0005886,plasma membrane; GO:0046777,protein autophosphorylation; GO:0005524,ATP binding
novel.1459	--	--	--	--	--
novel.8928	--	--	--	--	--
novel.3006	--	--	--	--	--
novel.1736	K20168 TBC1 domain family member 15 | (RefSeq) TBC1 domain family member 17-like isoform X1 (A)	uncharacterized protein LOC111299034 isoform X5 [Durio zibethinus]	--	Ypt/Rab-specific GTPase-activating protein GYP7 and related proteins	--
novel.1137	--	--	--	--	--
novel.7076	--	--	--	--	--
novel.5975	--	--	--	--	--
novel.2339	--	PREDICTED: BTB/POZ domain-containing protein At5g67385-like isoform X1 [Populus euphratica]	RecName: Full=BTB/POZ domain-containing protein SR1IP1 {ECO:0000305}; AltName: Full=Protein ATSR1-INTERACTION PROTEIN 1 {ECO:0000303|PubMed:24528504};	--	GO:0016567,protein ubiquitination; GO:0042742,defense response to bacterium
novel.9779	--	--	--	--	--
novel.7929	K12619 5'-3' exoribonuclease 2 [EC:3.1.13.-] | (RefSeq) 5'-3' exoribonuclease 3 (A)	zinc finger protein [Macleaya cordata]	RecName: Full=5'-3' exoribonuclease 3 {ECO:0000305}; Short=AtXRN3 {ECO:0000303|PubMed:11106401}; EC=3.1.13.- {ECO:0000269|PubMed:11106401}; AltName: Full=Protein EXORIBONUCLEASE 3 {ECO:0000305};	5'-3' exonuclease HKE1/RAT1	GO:0010587,miRNA catabolic process; GO:0071035,nuclear polyadenylation-dependent rRNA catabolic process; GO:0004534,5'-3' exoribonuclease activity; GO:0000967,rRNA 5'-end processing; GO:0008270,zinc ion binding; GO:0003676,nucleic acid binding; GO:0060149,negative regulation of posttranscriptional gene silencing; GO:0005634,nucleus; GO:0006397,mRNA processing
novel.7219	--	--	--	--	--
novel.1330	--	--	--	--	--
novel.3086	K06118 UDP-sulfoquinovose synthase [EC:3.13.1.1] | (RefSeq) UDP-sulfoquinovose synthase, chloroplastic (A)	PREDICTED: UDP-sulfoquinovose synthase, chloroplastic [Vitis vinifera]	RecName: Full=UDP-sulfoquinovose synthase, chloroplastic; EC=3.13.1.1; AltName: Full=SoSQD1; AltName: Full=Sulfite:UDP-glucose sulfotransferase; AltName: Full=Sulfolipid biosynthesis protein; Flags: Precursor;	UDP-glucose 4-epimerase/UDP-sulfoquinovose synthase	GO:0050662,coenzyme binding; GO:0046507,UDPsulfoquinovose synthase activity; GO:0101016,FMN-binding domain binding; GO:0019899,enzyme binding; GO:0009570,chloroplast stroma
novel.10167	--	--	--	--	--
novel.5493	--	--	--	--	--
novel.6588	K12501 homogentisate solanesyltransferase [EC:2.5.1.117] | (RefSeq) hypothetical protein (A)	hypothetical protein LSAT_4X40001 [Lactuca sativa]	RecName: Full=Trihelix transcription factor ASIL2 {ECO:0000305}; AltName: Full=6B-interacting protein 1-like 2 {ECO:0000303|PubMed:21330492}; AltName: Full=Trihelix DNA-binding protein ASIL2 {ECO:0000305};	Transcription factor GT-2 and related proteins, contains trihelix DNA-binding/SANT domain	GO:0043565,sequence-specific DNA binding; GO:0003700,DNA-binding transcription factor activity; GO:0005634,nucleus; GO:0006355,regulation of transcription, DNA-templated; GO:0009793,embryo development ending in seed dormancy; GO:0006351,transcription, DNA-templated; GO:0010431,seed maturation
novel.7849	K04460 serine/threonine-protein phosphatase 5 [EC:3.1.3.16] | (RefSeq) serine/threonine-protein phosphatase 7-like (A)	PREDICTED: uncharacterized protein LOC101302707 [Fragaria vesca subsp. vesca]	--	--	GO:0046983,protein dimerization activity
novel.602	--	--	--	--	--
novel.3356	K20296 vacuolar protein sorting-associated protein 51 | (RefSeq) vacuolar protein sorting-associated protein 51 homolog (A)	hypothetical protein PRUPE_5G007800 [Prunus persica]	RecName: Full=Vacuolar protein sorting-associated protein 51 homolog {ECO:0000303|PubMed:24757006}; AltName: Full=Protein UNHINGED {ECO:0000303|PubMed:24757006};	Uncharacterized conserved protein	GO:0055037,recycling endosome; GO:0032456,endocytic recycling; GO:0007034,vacuolar transport; GO:0006869,lipid transport; GO:0010305,leaf vascular tissue pattern formation; GO:0006914,autophagy; GO:0005770,late endosome; GO:0042147,retrograde transport, endosome to Golgi; GO:0007041,lysosomal transport; GO:0015031,protein transport; GO:0000938,GARP complex; GO:1990745,EARP complex; GO:0005829,cyt…
novel.1607	--	--	--	--	--
novel.2958	--	--	--	--	--
novel.6181	K19613 leucine-rich repeat protein SHOC2 | (RefSeq) probable LRR receptor-like serine/threonine-protein kinase At3g47570 (A)	hypothetical protein CICLE_v10033823mg, partial [Citrus clementina]	RecName: Full=Putative leucine-rich repeat receptor-like serine/threonine-protein kinase At2g24130; EC=2.7.11.1; Flags: Precursor;	--	GO:0004674,protein serine/threonine kinase activity; GO:0016021,integral component of membrane; GO:0005524,ATP binding; GO:0005886,plasma membrane
novel.4076	--	--	--	--	--
novel.1235	--	--	--	--	--
novel.7696	K06100 symplekin | (RefSeq) uncharacterized protein LOC110685469 (A)	uncharacterized protein LOC110685469 [Chenopodium quinoa]	--	mRNA cleavage and polyadenylation factor II complex, subunit PTA1	--
novel.3265	K01809 mannose-6-phosphate isomerase [EC:5.3.1.8] | (RefSeq) mannose-6-phosphate isomerase 2 (A)	Mannose-6-phosphate isomerase [Macleaya cordata]	RecName: Full=Mannose-6-phosphate isomerase 1; EC=5.3.1.8; AltName: Full=Phosphohexomutase 1; AltName: Full=Phosphomannose isomerase 1; Short=PMI1; AltName: Full=Protein MATERNAL EFFECT EMBRYO ARREST 31;	Mannose-6-phosphate isomerase	GO:0032025,response to cobalt ion; GO:0005737,cytoplasm; GO:0005975,carbohydrate metabolic process; GO:0006486,protein glycosylation; GO:0033591,response to L-ascorbic acid; GO:0004476,mannose-6-phosphate isomerase activity; GO:0009298,GDP-mannose biosynthetic process; GO:0010043,response to zinc ion; GO:0009793,embryo development ending in seed dormancy; GO:0009416,response to light stimulus; GO…
novel.227	--	hypothetical protein PAHAL_A01759 [Panicum hallii]	--	--	--
novel.1945	K00876 uridine kinase [EC:2.7.1.48] | (RefSeq) uridine-cytidine kinase C isoform X1 (A)	hypothetical protein POPTR_0015s06570g, partial [Populus trichocarpa]	--	Armadillo/beta-Catenin/plakoglobin	GO:0006206,pyrimidine nucleobase metabolic process; GO:0005829,cytosol; GO:0043097,pyrimidine nucleoside salvage; GO:0005524,ATP binding; GO:0004849,uridine kinase activity
novel.361	K10666 E3 ubiquitin-protein ligase RNF5 [EC:2.3.2.27] | (RefSeq) E3 ubiquitin-protein ligase RMA1H1-like (A)	unnamed protein product, partial [Vitis vinifera]	RecName: Full=E3 ubiquitin-protein ligase RMA1H1; EC=2.3.2.27; AltName: Full=Protein RING membrane-anchor 1 homolog 1; AltName: Full=RING-type E3 ubiquitin transferase RMA1H1 {ECO:0000305};	Predicted E3 ubiquitin ligase	GO:0005789,endoplasmic reticulum membrane; GO:0043161,proteasome-mediated ubiquitin-dependent protein catabolic process; GO:0016021,integral component of membrane; GO:0009611,response to wounding; GO:0009723,response to ethylene; GO:0016567,protein ubiquitination; GO:0006970,response to osmotic stress; GO:0009414,response to water deprivation; GO:0009409,response to cold; GO:0046872,metal ion bin…
novel.3000	--	--	--	--	--
novel.5202	K00924 kinase [EC:2.7.1.-] | (RefSeq) shaggy-related protein kinase alpha (A)	PREDICTED: shaggy-related protein kinase alpha-like [Juglans regia]	RecName: Full=Shaggy-related protein kinase alpha {ECO:0000303|PubMed:7509023}; EC=2.7.11.1; AltName: Full=ASK-alpha {ECO:0000303|PubMed:7509023}; AltName: Full=Shaggy-related protein kinase 11 {ECO:0000303|PubMed:28575660}; Short=AtSK11 {ECO:0000303|PubMed:28575660};	Glycogen synthase kinase-3	GO:0042538,hyperosmotic salinity response; GO:0005829,cytosol; GO:1901002,positive regulation of response to salt stress; GO:0004674,protein serine/threonine kinase activity; GO:0009933,meristem structural organization; GO:0004672,protein kinase activity; GO:0009651,response to salt stress; GO:0005524,ATP binding
novel.5219	K13993 HSP20 family protein | (RefSeq) hypothetical protein (A)	hypothetical protein CICLE_v10029467mg [Citrus clementina]	RecName: Full=17.8 kDa class I heat shock protein; AltName: Full=Clone DCHSP17.7;	Molecular chaperone (small heat-shock protein Hsp26/Hsp42)	GO:0005737,cytoplasm
novel.2612	--	PREDICTED: auxin response factor 23 isoform X3 [Vitis vinifera]	--	--	GO:0006355,regulation of transcription, DNA-templated; GO:0005634,nucleus; GO:0009734,auxin-activated signaling pathway; GO:0006351,transcription, DNA-templated; GO:0003677,DNA binding
novel.943	--	--	--	--	--
novel.4088	K22145 transmembrane protein 18 | (RefSeq) transmembrane protein 18 (A)	transmembrane protein 18 [Herrania umbratica]	--	Anion exchanger adaptor protein Kanadaptin, contains FHA domain	GO:0016021,integral component of membrane
novel.1414	K00921 1-phosphatidylinositol-3-phosphate 5-kinase [EC:2.7.1.150] | (RefSeq) 1-phosphatidylinositol-3-phosphate 5-kinase FAB1B (A)	unnamed protein product [Coffea canephora]	RecName: Full=1-phosphatidylinositol-3-phosphate 5-kinase FAB1B; Short=Phosphatidylinositol 3-phosphate 5-kinase; EC=2.7.1.150; AltName: Full=FYVE finger-containing phosphoinositide kinase; AltName: Full=PIKfyve; AltName: Full=Phosphatidylinositol 3-phosphate 5-kinase type III; Short=PIPkin-III; Short=Type III PIP kinase; AltName: Full=Protein FORMS APLOID AND BINUCLEATE CELLS 1B;	Phosphatidylinositol-4-phosphate 5-kinase and related FYVE finger-containing proteins	GO:0007033,vacuole organization; GO:0009555,pollen development; GO:0000285,1-phosphatidylinositol-3-phosphate 5-kinase activity; GO:0005829,cytosol; GO:0010256,endomembrane system organization; GO:0005739,mitochondrion; GO:0090332,stomatal closure; GO:0042147,retrograde transport, endosome to Golgi; GO:0046872,metal ion binding; GO:0005768,endosome; GO:0005524,ATP binding; GO:0010008,endosome mem…
novel.2956	K18663 activating signal cointegrator complex subunit 3 [EC:3.6.4.12] | (RefSeq) DExH-box ATP-dependent RNA helicase DExH14-like (A)	DExH-box ATP-dependent RNA helicase DExH14 [Herrania umbratica]	--	--	--
novel.5138	K09527 DnaJ homolog subfamily C member 7 | (RefSeq) inactive TPR repeat-containing thioredoxin TTL3-like (A)	PREDICTED: TPR repeat-containing thioredoxin TTL1 [Ricinus communis]	RecName: Full=TPR repeat-containing thioredoxin TTL1; AltName: Full=Tetratricopeptide repeat thioredoxin-like 1;	FOG: TPR repeat	GO:0009737,response to abscisic acid; GO:0009738,abscisic acid-activated signaling pathway; GO:0005623,cell; GO:0006970,response to osmotic stress; GO:0009651,response to salt stress; GO:0045454,cell redox homeostasis; GO:0009789,positive regulation of abscisic acid-activated signaling pathway
novel.5650	--	hypothetical protein PRUPE_6G040600 [Prunus persica]	--	--	--
novel.7350	--	--	--	--	--
novel.4515	K11801 DDB1- and CUL4-associated factor 11 | (RefSeq) LEC14B homolog isoform X1 (A)	PREDICTED: LEC14B homolog isoform X2 [Daucus carota subsp. sativus]	RecName: Full=LEC14B protein;	WD40 repeat-containing protein	--
novel.1788	--	--	--	--	--
novel.9807	--	--	--	--	--
novel.4546	K12400 AP-4 complex subunit epsilon-1 | (RefSeq) AP-4 complex subunit epsilon (A)	AP-4 complex subunit epsilon-like [Dendrobium catenatum]	RecName: Full=AP-4 complex subunit epsilon; AltName: Full=AP-4 adaptor complex subunit epsilon; AltName: Full=Adaptor-related protein complex 4 subunit epsilon; AltName: Full=Epsilon subunit of AP-4; AltName: Full=Epsilon-adaptin;	Vesicle coat complex AP-1, gamma subunit	GO:0005794,Golgi apparatus; GO:0016192,vesicle-mediated transport; GO:0006886,intracellular protein transport; GO:0005905,clathrin-coated pit; GO:0009506,plasmodesma; GO:0005829,cytosol; GO:0030124,AP-4 adaptor complex
novel.7301	K02218 casein kinase 1 [EC:2.7.11.1] | (RefSeq) casein kinase I-like (A)	casein kinase 1-like protein 2 isoform X1 [Brassica napus]	RecName: Full=Casein kinase 1-like protein 5 {ECO:0000305}; EC=2.7.11.1 {ECO:0000305}; AltName: Full=Protein CASEIN KINASE I-LIKE 5 {ECO:0000303|PubMed:16126836};	Casein kinase (serine/threonine/tyrosine protein kinase)	GO:0005737,cytoplasm; GO:0018105,peptidyl-serine phosphorylation; GO:0005634,nucleus; GO:0004674,protein serine/threonine kinase activity; GO:0008360,regulation of cell shape; GO:0005524,ATP binding
novel.3139	K15198 transcription factor TFIIIB component B'' | (RefSeq) uncharacterized protein LOC8069083 isoform X1 (A)	myeloid leukemia factor 1 [Sesamum indicum]	--	--	--
novel.1292	--	--	--	--	--
novel.3371	--	uncharacterized protein LOC110614413 [Manihot esculenta]	--	--	--
novel.1977	--	--	--	--	--
novel.3844	--	hypothetical protein POPTR_0016s07700g [Populus trichocarpa]	--	--	--
novel.451	K01209 alpha-L-arabinofuranosidase [EC:3.2.1.55] | (RefSeq) alpha-L-arabinofuranosidase 1-like isoform X1 (A)	Alpha-L-arabinofuranosidase, C-terminal [Parasponia andersonii]	RecName: Full=Alpha-L-arabinofuranosidase 1; Short=AtASD1; EC=3.2.1.55; AltName: Full=Beta-D-xylosidase; EC=3.2.1.-; Flags: Precursor;	--	GO:0046556,alpha-L-arabinofuranosidase activity; GO:0005773,vacuole; GO:0005578,NA; GO:0046373,L-arabinose metabolic process; GO:0009044,xylan 1,4-beta-xylosidase activity; GO:0048046,apoplast; GO:0045493,xylan catabolic process; GO:0009505,plant-type cell wall
novel.7376	--	--	--	--	--
novel.8746	--	--	--	--	--
novel.2998	--	--	--	--	--
novel.1995	--	--	--	--	--
novel.7061	K16911 ATP-dependent RNA helicase DDX21 [EC:3.6.4.13] | (RefSeq) DEAD-box ATP-dependent RNA helicase 3, chloroplastic (A)	hypothetical protein B456_007G309800, partial [Gossypium raimondii]	RecName: Full=DEAD-box ATP-dependent RNA helicase 3, chloroplastic; EC=3.6.4.13; AltName: Full=Protein EMBRYO DEFECTIVE 1138; Flags: Precursor;	--	GO:0009941,chloroplast envelope; GO:0005730,nucleolus; GO:0009570,chloroplast stroma; GO:0016020,membrane; GO:0042254,ribosome biogenesis; GO:0004004,ATP-dependent RNA helicase activity; GO:0009658,chloroplast organization; GO:0008270,zinc ion binding; GO:0009507,chloroplast; GO:0000373,Group II intron splicing; GO:0009651,response to salt stress; GO:0010501,RNA secondary structure unwinding; GO:…
novel.6585	K07195 exocyst complex component 7 | (RefSeq) exocyst complex component EXO70A1-like (A)	hypothetical protein VITISV_011289 [Vitis vinifera]	--	FOG: Transposon-encoded proteins with TYA, reverse transcriptase, integrase domains in various combinations	GO:0015074,DNA integration; GO:0004523,RNA-DNA hybrid ribonuclease activity; GO:0003676,nucleic acid binding
novel.9974	--	--	--	--	--
novel.996	--	--	--	--	--
novel.8530	--	--	--	--	--
novel.5105	--	hypothetical protein F511_02889 [Dorcoceras hygrometricum]	--	--	--
novel.2602	--	--	--	--	--
novel.4801	--	--	--	--	--
novel.5912	K04711 dihydroceramidase [EC:3.5.1.-] | (RefSeq) alkaline ceramidase 3 (A)	PREDICTED: alkaline ceramidase 3 [Vitis vinifera]	RecName: Full=Alkaline ceramidase {ECO:0000303|PubMed:25619405}; Short=AlkCDase {ECO:0000303|PubMed:25619405}; Short=Alkaline CDase {ECO:0000303|PubMed:25619405}; Short=AtACER {ECO:0000303|PubMed:25619405}; EC=3.5.1.- {ECO:0000305}; AltName: Full=Acyl-CoA independent ceramide synthase 1 {ECO:0000303|PubMed:23505340}; Short=AtCES1 {ECO:0000303|PubMed:23505340}; AltName: Full=Alkaline ceramidase YP…	Alkaline ceramidase	GO:0030148,sphingolipid biosynthetic process; GO:0005794,Golgi apparatus; GO:0016021,integral component of membrane; GO:0009738,abscisic acid-activated signaling pathway; GO:0009737,response to abscisic acid; GO:0005783,endoplasmic reticulum; GO:0005789,endoplasmic reticulum membrane; GO:0009814,defense response, incompatible interaction; GO:0016811,hydrolase activity, acting on carbon-nitrogen (…
novel.2550	--	PREDICTED: protein MEI2-like 5 [Ziziphus jujuba]	--	--	GO:0003723,RNA binding
novel.2441	--	PREDICTED: protein YLS9 [Lupinus angustifolius]	--	--	GO:0016021,integral component of membrane
novel.7773	K03246 translation initiation factor 3 subunit I | (RefSeq) eukaryotic translation initiation factor 3 subunit I-like isoform X1 (A)	eukaryotic translation initiation factor 3 subunit I-like isoform X2 [Manihot esculenta]	RecName: Full=Eukaryotic translation initiation factor 3 subunit I {ECO:0000255|HAMAP-Rule:MF_03008}; Short=eIF3i {ECO:0000255|HAMAP-Rule:MF_03008}; AltName: Full=Eukaryotic translation initiation factor 3 subunit 2 {ECO:0000255|HAMAP-Rule:MF_03008}; AltName: Full=TGF-beta receptor-interacting protein 1; Short=TRIP-1; AltName: Full=eIF-3-beta {ECO:0000255|HAMAP-Rule:MF_03008}; AltName: Full=eIF3 …	Translation initiation factor 3, subunit i (eIF-3i)/TGF-beta receptor-interacting protein (TRIP-1)	GO:0005852,eukaryotic translation initiation factor 3 complex; GO:0080008,Cul4-RING E3 ubiquitin ligase complex; GO:0005829,cytosol; GO:0046686,response to cadmium ion; GO:0009651,response to salt stress; GO:0003743,translation initiation factor activity
novel.10347	--	--	--	--	--
novel.6803	--	PREDICTED: uncharacterized protein LOC104087688 [Nicotiana tomentosiformis]	--	--	--
novel.8874	--	PREDICTED: uncharacterized protein LOC105953783 [Erythranthe guttata]	--	--	--
novel.4870	--	--	--	--	--
novel.4030	--	--	--	--	--
novel.6820	K13288 oligoribonuclease [EC:3.1.-.-] | (RefSeq) oligoribonuclease isoform X1 (A)	PREDICTED: oligoribonuclease-like [Gossypium hirsutum]	RecName: Full=Oligoribonuclease; EC=3.1.-.-;	Oligoribonuclease (3'->5' exoribonuclease)	GO:0090305,nucleic acid phosphodiester bond hydrolysis; GO:0005739,mitochondrion; GO:0003676,nucleic acid binding; GO:0000175,3'-5'-exoribonuclease activity
novel.4753	K18108 (-)-alpha-terpineol synthase [EC:4.2.3.111] | (RefSeq) (-)-alpha-terpineol synthase (A)	terpene synthase [Camellia sinensis]	RecName: Full=Probable terpene synthase 9; Short=RcSeTPS9; EC=4.2.3.-;	--	GO:0010333,terpene synthase activity; GO:0000287,magnesium ion binding; GO:0008152,metabolic process
novel.9172	K15196 transcription factor IIIB 90 kDa subunit | (RefSeq) transcription factor IIIB 60 kDa subunit (A)	transcription factor IIIB 60 kDa subunit [Sesamum indicum]	--	Transcription initiation factor TFIIIB, Brf1 subunit	GO:0017025,TBP-class protein binding; GO:0000126,transcription factor TFIIIB complex; GO:0006383,transcription by RNA polymerase III; GO:0070897,transcription preinitiation complex assembly; GO:0001026,NA
novel.6116	K06268 serine/threonine-protein phosphatase 2B regulatory subunit | (RefSeq) CBL01; calcineurin B-like protein 1 (A)	PREDICTED: calcineurin B-like protein 01 isoform X2 [Vitis vinifera]	RecName: Full=Calcineurin B-like protein 1; AltName: Full=SOS3-like calcium-binding protein 5;	Ca2+/calmodulin-dependent protein phosphatase (calcineurin subunit B), EF-Hand superfamily protein	GO:0005737,cytoplasm; GO:0009738,abscisic acid-activated signaling pathway; GO:0019722,calcium-mediated signaling; GO:0009860,pollen tube growth; GO:0019900,kinase binding; GO:0006970,response to osmotic stress; GO:0005509,calcium ion binding; GO:0009414,response to water deprivation; GO:0005886,plasma membrane; GO:0009409,response to cold; GO:0009651,response to salt stress; GO:0090406,pollen tu…
novel.9428	--	--	--	--	--
novel.10097	--	--	--	--	--
novel.4590	--	hypothetical protein F511_28785 [Dorcoceras hygrometricum]	--	--	--
novel.2185	--	--	--	--	--
novel.6807	--	--	--	--	--
novel.8944	--	--	--	--	--
novel.10322	--	--	--	--	--
novel.7858	K20043 clathrin coat assembly protein AP180 | (RefSeq) putative clathrin assembly protein At5g35200 (A)	PREDICTED: dof zinc finger protein DOF3.1 [Nelumbo nucifera]	RecName: Full=Dof zinc finger protein DOF1.7; Short=AtDOF1.7;	--	GO:0044212,transcription regulatory region DNA binding; GO:0010200,response to chitin; GO:0003700,DNA-binding transcription factor activity; GO:0005634,nucleus; GO:0006355,regulation of transcription, DNA-templated; GO:0006351,transcription, DNA-templated; GO:0046872,metal ion binding
novel.8260	K07375 tubulin beta | (RefSeq) tubulin beta-8 chain-like (A)	PREDICTED: tubulin beta-4 chain-like, partial [Ziziphus jujuba]	RecName: Full=Tubulin beta-1 chain; AltName: Full=Beta-1-tubulin; Flags: Fragment;	Beta tubulin	GO:0005737,cytoplasm; GO:0007017,microtubule-based process; GO:0003924,GTPase activity; GO:0005200,structural constituent of cytoskeleton; GO:0005874,microtubule; GO:0005525,GTP binding
novel.7800	K23565 ER membrane protein complex subunit 4 | (RefSeq) hypothetical protein (A)	hypothetical protein CICLE_v10009603mg [Citrus clementina]	--	--	GO:0016021,integral component of membrane
novel.6638	K00999 CDP-diacylglycerol--inositol 3-phosphatidyltransferase [EC:2.7.8.11] | (RefSeq) CDP-diacylglycerol--inositol 3-phosphatidyltransferase 1-like isoform X1 (A)	hypothetical protein POPTR_004G175600v3 [Populus trichocarpa]	RecName: Full=Probable CDP-diacylglycerol--inositol 3-phosphatidyltransferase 2; EC=2.7.8.11; AltName: Full=Phosphatidylinositol synthase 2; Short=AtPIS2; Short=PI synthase 2; Short=PtdIns synthase 2;	Phosphatidylinositol synthase	GO:0005794,Golgi apparatus; GO:0005783,endoplasmic reticulum; GO:0008654,phospholipid biosynthetic process; GO:0016021,integral component of membrane; GO:0003881,CDP-diacylglycerol-inositol 3-phosphatidyltransferase activity; GO:0046872,metal ion binding
novel.9697	K13459 disease resistance protein RPS2 | (RefSeq) disease resistance protein At4g27190-like (A)	Uncharacterized protein TCM_006100 [Theobroma cacao]	RecName: Full=Disease resistance protein RPS2; AltName: Full=Resistance to Pseudomonas syringae protein 2;	Apoptotic ATPase	GO:0005737,cytoplasm; GO:0016045,detection of bacterium; GO:0009626,plant-type hypersensitive response; GO:0006952,defense response; GO:0042742,defense response to bacterium; GO:0043531,ADP binding; GO:0005886,plasma membrane; GO:0005524,ATP binding; GO:0007165,signal transduction
novel.2368	K02218 casein kinase 1 [EC:2.7.11.1] | (RefSeq) uncharacterized protein LOC8069780 (A)	PREDICTED: uncharacterized protein LOC100264919 [Vitis vinifera]	--	Predicted transposase	GO:0016301,kinase activity
novel.9388	--	--	--	--	--
novel.8584	--	--	--	--	--
novel.5354	--	--	--	--	--
novel.9571	K12619 5'-3' exoribonuclease 2 [EC:3.1.13.-] | (RefSeq) 5'-3' exoribonuclease 3 (A)	5'-3' exoribonuclease 3-like protein, partial [Trifolium pratense]	RecName: Full=5'-3' exoribonuclease 3 {ECO:0000305}; Short=AtXRN3 {ECO:0000303|PubMed:11106401}; EC=3.1.13.- {ECO:0000269|PubMed:11106401}; AltName: Full=Protein EXORIBONUCLEASE 3 {ECO:0000305};	5'-3' exonuclease HKE1/RAT1	GO:0010587,miRNA catabolic process; GO:0071035,nuclear polyadenylation-dependent rRNA catabolic process; GO:0004534,5'-3' exoribonuclease activity; GO:0000967,rRNA 5'-end processing; GO:0008270,zinc ion binding; GO:0003676,nucleic acid binding; GO:0060149,negative regulation of posttranscriptional gene silencing; GO:0005634,nucleus; GO:0006397,mRNA processing
novel.7513	--	--	--	--	--
novel.6369	K14376 poly(A) polymerase [EC:2.7.7.19] | (RefSeq) hypothetical protein (A)	PREDICTED: uncharacterized protein LOC107261256 [Ricinus communis]	--	--	GO:0016021,integral component of membrane
novel.3204	--	--	--	--	--
novel.3255	--	--	--	--	--
novel.8218	K15164 mediator of RNA polymerase II transcription subunit 13 | (RefSeq) mediator of RNA polymerase II transcription subunit 13 isoform X1 (A)	PREDICTED: mediator of RNA polymerase II transcription subunit 13-like isoform X4 [Glycine max]	RecName: Full=Mediator of RNA polymerase II transcription subunit 13; AltName: Full=Protein GRAND CENTRAL; AltName: Full=Protein MACCHI-BOU 2;	Acyl-CoA synthetase	GO:0016021,integral component of membrane; GO:0051119,sugar transmembrane transporter activity; GO:0040008,regulation of growth; GO:0090213,regulation of radial pattern formation; GO:0008643,carbohydrate transport; GO:0006355,regulation of transcription, DNA-templated; GO:0006351,transcription, DNA-templated; GO:0005634,nucleus; GO:0007275,multicellular organism development; GO:0040034,regulation…
novel.7944	--	--	--	--	--
novel.8339	--	--	--	--	--
novel.8682	--	--	--	--	--
novel.3765	K12396 AP-3 complex subunit delta | (RefSeq) LOW QUALITY PROTEIN: uncharacterized protein LOC111400700 (A)	gag-pol, partial [Camellia sinensis]	--	FOG: Transposon-encoded proteins with TYA, reverse transcriptase, integrase domains in various combinations	GO:0015074,DNA integration; GO:0003676,nucleic acid binding
novel.4121	--	--	--	--	--
novel.533	K02876 large subunit ribosomal protein L15 | (RefSeq) 50S ribosomal protein L15, chloroplastic (A)	Mitochondrial/chloroplast ribosomal protein L15/L10 [Handroanthus impetiginosus]	RecName: Full=50S ribosomal protein L15, chloroplastic {ECO:0000303|PubMed:10874046}; AltName: Full=CL15; AltName: Full=Chloroplastic large ribosomal subunit protein uL15c {ECO:0000303|PubMed:28007896}; Flags: Precursor;	Mitochondrial/chloroplast ribosomal protein L15/L10	GO:0003735,structural constituent of ribosome; GO:0015934,large ribosomal subunit; GO:0006412,translation; GO:0009507,chloroplast
novel.9301	--	--	--	--	--
novel.9961	K03029 26S proteasome regulatory subunit N10 | (RefSeq) 26S proteasome non-ATPase regulatory subunit 4 homolog isoform X1 (A)	26S proteasome non-ATPase regulatory subunit 4 homolog isoform X1 [Manihot esculenta]	--	--	GO:0000502,proteasome complex
novel.8572	K16250 DNA-directed RNA polymerase IV subunit 1 [EC:2.7.7.6] | (RefSeq) DNA-directed RNA polymerase IV subunit 1 isoform X2 (A)	RNA polymerase IV largest subunit, partial [Solanum lycopersicum]	--	--	GO:0010495,long-distance posttranscriptional gene silencing; GO:0030422,production of siRNA involved in RNA interference; GO:0003677,DNA binding; GO:0006351,transcription, DNA-templated; GO:0000418,RNA polymerase IV complex; GO:0003899,DNA-directed 5'-3' RNA polymerase activity
novel.373	K08495 golgi SNAP receptor complex member 1 | (RefSeq) Golgi SNAP receptor complex member 1-2 isoform X1 (A)	Golgi SNAP receptor complex member 1-2 isoform X2 [Durio zibethinus]	RecName: Full=Golgi SNAP receptor complex member 1-2; AltName: Full=Golgi SNARE 12 protein; Short=AtGOS12;	SNARE protein GS28	GO:0048209,regulation of vesicle targeting, to, from or within Golgi; GO:0005797,Golgi medial cisterna; GO:0006888,ER to Golgi vesicle-mediated transport; GO:0009737,response to abscisic acid; GO:0005794,Golgi apparatus; GO:0005801,cis-Golgi network; GO:0005829,cytosol; GO:0006906,vesicle fusion; GO:0031201,SNARE complex; GO:0005789,endoplasmic reticulum membrane; GO:0005773,vacuole; GO:0015031,p…
novel.8343	--	--	--	--	--
novel.4029	K01180 endo-1,3(4)-beta-glucanase [EC:3.2.1.6] | (RefSeq) uncharacterized protein LOC111487562 (A)	probable receptor-like serine/threonine-protein kinase At4g34500 isoform X1 [Prunus avium]	RecName: Full=Probable receptor-like serine/threonine-protein kinase At4g34500; EC=2.7.11.1;	Serine/threonine protein kinase	GO:0006468,protein phosphorylation; GO:0016021,integral component of membrane; GO:0004675,transmembrane receptor protein serine/threonine kinase activity; GO:0007166,cell surface receptor signaling pathway; GO:0005886,plasma membrane; GO:0005524,ATP binding
novel.7940	--	--	--	--	--
novel.4820	--	--	--	--	--
novel.5884	--	--	--	--	--
novel.3369	K10573 ubiquitin-conjugating enzyme E2 A [EC:2.3.2.23] | (RefSeq) hypothetical protein (A)	hypothetical protein PHAVU_003G068500g [Phaseolus vulgaris]	RecName: Full=Ubiquitin-conjugating enzyme E2 2; EC=2.3.2.23; AltName: Full=E2 ubiquitin-conjugating enzyme 2; AltName: Full=Ubiquitin carrier protein 2; AltName: Full=Ubiquitin-conjugating enzyme E2-17 kDa 2; AltName: Full=Ubiquitin-protein ligase 2;	Ubiquitin-protein ligase	GO:0016567,protein ubiquitination; GO:0016740,transferase activity; GO:0005524,ATP binding
novel.3925	K00799 glutathione S-transferase [EC:2.5.1.18] | (RefSeq) glutathione S-transferase F11-like isoform X1 (A)	Vesicle transport protein, Got1/SFT2-like protein [Cynara cardunculus var. scolymus]	RecName: Full=Vesicle transport protein GOT1 {ECO:0000303|PubMed:25900983}; AltName: Full=Golgi transport 1 {ECO:0000303|PubMed:25900983};	Ferric reductase-like proteins	GO:0016021,integral component of membrane; GO:0016192,vesicle-mediated transport; GO:0000139,Golgi membrane
novel.9529	K09264 MADS-box transcription factor, plant | (RefSeq) agamous-like MADS-box protein AGL21 (A)	unnamed protein product [Coffea canephora]	--	DNA polymerase sigma	GO:0016779,nucleotidyltransferase activity
novel.7765	K03884 NADH-ubiquinone oxidoreductase chain 6 [EC:7.1.1.2] | (RefSeq) uncharacterized protein LOC109243048 (A)	invertase 3 [Camellia sinensis]	RecName: Full=Probable alkaline/neutral invertase D {ECO:0000305}; Short=A/N-INVD {ECO:0000303|PubMed:21441406}; EC=3.2.1.26 {ECO:0000250|UniProtKB:Q9FXA8};	--	GO:0005829,cytosol; GO:0005975,carbohydrate metabolic process; GO:0033926,glycopeptide alpha-N-acetylgalactosaminidase activity; GO:0004575,sucrose alpha-glucosidase activity
novel.6660	K08288 protein kinase C substrate 80K-H | (RefSeq) glucosidase 2 subunit beta-like (A)	PREDICTED: glucosidase 2 subunit beta isoform X1 [Vitis vinifera]	RecName: Full=Glucosidase 2 subunit beta; AltName: Full=Glucosidase II subunit beta; Flags: Precursor;	Protein kinase C substrate, 80 KD protein, heavy chain	GO:0042742,defense response to bacterium; GO:0006491,N-glycan processing; GO:0005783,endoplasmic reticulum
novel.10602	--	hypothetical protein JCGZ_05747 [Jatropha curcas]	--	--	--
novel.2024	--	--	--	--	--
novel.8649	--	hypothetical protein EUTSA_v10014979mg [Eutrema salsugineum]	--	Protein phosphatase 2A regulatory subunit A and related proteins	--
novel.6047	--	--	--	--	--
novel.6001	--	--	--	--	--
novel.8447	K25058 cactin | (RefSeq) cactin isoform X1 (A)	cactin isoform X1 [Cucurbita pepo subsp. pepo]	RecName: Full=Cactin;	Cactin	GO:0016607,nuclear speck; GO:0005634,nucleus; GO:0009793,embryo development ending in seed dormancy; GO:0008380,RNA splicing; GO:0005681,spliceosomal complex; GO:0006397,mRNA processing
novel.10307	--	--	--	--	--
novel.9208	--	hypothetical protein F511_28785 [Dorcoceras hygrometricum]	--	--	GO:0015074,DNA integration; GO:0008270,zinc ion binding; GO:0003676,nucleic acid binding
novel.6557	K17086 transmembrane 9 superfamily member 2/4 | (RefSeq) uncharacterized LOC101300290 (A)	hypothetical protein TSUD_210540 [Trifolium subterraneum]	--	--	--
novel.5404	--	pollen-specific leucine-rich repeat extensin-like protein 1 [Dorcoceras hygrometricum]	--	--	GO:0046872,metal ion binding; GO:0030001,metal ion transport
novel.291	K11593 eukaryotic translation initiation factor 2C | (RefSeq) protein argonaute 4A-like (A)	hypothetical protein CISIN_1g0024492mg, partial [Citrus sinensis]	RecName: Full=Protein argonaute 4; AltName: Full=Protein OVEREXPRESSOR OF CATIONIC PEROXIDASE 11;	Translation initiation factor 2C (eIF-2C) and related proteins	GO:0030422,production of siRNA involved in RNA interference; GO:0019048,modulation by virus of host morphology or physiology; GO:0051567,histone H3-K9 methylation; GO:0070919,production of siRNA involved in chromatin silencing by small RNA; GO:0006306,DNA methylation; GO:0005719,nuclear euchromatin; GO:0005730,nucleolus; GO:0006342,chromatin silencing; GO:0004521,endoribonuclease activity; GO:003…
novel.2673	--	--	--	--	--
novel.7882	--	--	--	--	--
novel.8902	--	--	--	--	--
novel.4053	K20456 oxysterol-binding protein 1 | (RefSeq) hypothetical protein (A)	PREDICTED: protein DETOXIFICATION 45, chloroplastic [Ricinus communis]	RecName: Full=Protein DETOXIFICATION 45, chloroplastic {ECO:0000303|PubMed:11739388}; Short=AtDTX45 {ECO:0000303|PubMed:11739388}; AltName: Full=Multidrug and toxic compound extrusion protein 45 {ECO:0000305}; Short=MATE protein 45 {ECO:0000305}; Flags: Precursor;	Uncharacterized membrane protein, predicted efflux pump	GO:0031969,chloroplast membrane; GO:0015297,antiporter activity; GO:0009507,chloroplast; GO:0016021,integral component of membrane; GO:0015238,drug transmembrane transporter activity
novel.9021	K10268 F-box and leucine-rich repeat protein 2/20 | (RefSeq) F-box/LRR-repeat protein 20-like (A)	Retrovirus-related Pol polyprotein from transposon TNT 1-94 [Cajanus cajan]	RecName: Full=Retrovirus-related Pol polyprotein from transposon TNT 1-94; Includes: RecName: Full=Protease; EC=3.4.23.-; Includes: RecName: Full=Reverse transcriptase; EC=2.7.7.49; Includes: RecName: Full=Endonuclease;	FOG: Transposon-encoded proteins with TYA, reverse transcriptase, integrase domains in various combinations	GO:0004519,endonuclease activity; GO:0015074,DNA integration; GO:0004190,aspartic-type endopeptidase activity; GO:0008270,zinc ion binding; GO:0003676,nucleic acid binding; GO:0003964,RNA-directed DNA polymerase activity
novel.487	--	--	--	--	--
novel.2787	--	--	--	--	--
novel.3289	K17506 protein phosphatase 1L [EC:3.1.3.16] | (RefSeq) probable protein phosphatase 2C 14 (A)	unnamed protein product, partial [Vitis vinifera]	RecName: Full=Bax inhibitor 1; Short=AtBI-1; Short=BI-1;	Bax-mediated apoptosis inhibitor TEGT/BI-1	GO:0005737,cytoplasm; GO:0005783,endoplasmic reticulum; GO:0006983,ER overload response; GO:0016021,integral component of membrane; GO:0005635,nuclear envelope; GO:0005789,endoplasmic reticulum membrane; GO:0043066,negative regulation of apoptotic process; GO:0009414,response to water deprivation; GO:0000038,very long-chain fatty acid metabolic process; GO:0043069,negative regulation of programme…
novel.3160	--	Plastocyanin-like [Macleaya cordata]	--	--	GO:0009055,electron transfer activity
novel.1179	--	hypothetical protein glysoja_046567 [Glycine soja]	--	--	GO:0016021,integral component of membrane
novel.1441	K00469 inositol oxygenase [EC:1.13.99.1] | (RefSeq) inositol oxygenase 4-like (A)	Aldehyde reductase [Handroanthus impetiginosus]	RecName: Full=Inositol oxygenase 1; EC=1.13.99.1; AltName: Full=Myo-inositol oxygenase 1; Short=AtMIOX1; Short=MI oxygenase 1;	Aldehyde reductase	GO:0019853,L-ascorbic acid biosynthetic process; GO:0005737,cytoplasm; GO:0050113,inositol oxygenase activity; GO:0019310,inositol catabolic process; GO:0005506,iron ion binding
novel.4294	--	--	--	--	--
novel.9503	--	--	--	--	--
novel.9270	K10666 E3 ubiquitin-protein ligase RNF5 [EC:2.3.2.27] | (RefSeq) E3 ubiquitin-protein ligase RMA1H1-like (A)	PREDICTED: E3 ubiquitin-protein ligase RMA1H1 [Vitis vinifera]	RecName: Full=E3 ubiquitin-protein ligase RMA1H1; EC=2.3.2.27; AltName: Full=Protein RING membrane-anchor 1 homolog 1; AltName: Full=RING-type E3 ubiquitin transferase RMA1H1 {ECO:0000305};	Predicted E3 ubiquitin ligase	GO:0005789,endoplasmic reticulum membrane; GO:0043161,proteasome-mediated ubiquitin-dependent protein catabolic process; GO:0016021,integral component of membrane; GO:0009611,response to wounding; GO:0009723,response to ethylene; GO:0016567,protein ubiquitination; GO:0006970,response to osmotic stress; GO:0009414,response to water deprivation; GO:0009409,response to cold; GO:0046872,metal ion bin…
novel.1688	--	PREDICTED: uncharacterized protein LOC105116554 [Populus euphratica]	--	--	GO:0015074,DNA integration; GO:0003676,nucleic acid binding
novel.7987	K23871 putative pectin methylesterase [EC:2.1.1.-] | (RefSeq) probable pectin methylesterase CGR3 (A)	hypothetical protein COLO4_11628 [Corchorus olitorius]	RecName: Full=Uncharacterized protein At3g49720;	--	GO:0009535,chloroplast thylakoid membrane; GO:0005794,Golgi apparatus; GO:0005802,trans-Golgi network; GO:0040007,growth; GO:0016021,integral component of membrane; GO:0016020,membrane; GO:0005774,vacuolar membrane; GO:0045489,pectin biosynthetic process; GO:0005886,plasma membrane; GO:0005768,endosome
novel.2555	--	--	--	--	--
novel.10015	--	--	--	--	--
novel.4840	--	--	--	--	--
novel.5681	K14638 solute carrier family 15 (peptide/histidine transporter), member 3/4 | (RefSeq) protein NRT1/ PTR FAMILY 8.2-like (A)	Peptide transporter [Morus notabilis]	RecName: Full=Protein NRT1/ PTR FAMILY 8.2; Short=AtNPF8.2; AltName: Full=Peptide transporter PTR5;	H+/oligopeptide symporter	GO:0042938,dipeptide transport; GO:0016021,integral component of membrane; GO:0009860,pollen tube growth; GO:0042936,NA; GO:0022857,transmembrane transporter activity; GO:0005886,plasma membrane; GO:0015031,protein transport
novel.4640	--	PREDICTED: transmembrane protein 234 homolog [Fragaria vesca subsp. vesca]	--	Unnamed protein	--
novel.2071	--	--	--	--	--
novel.10123	--	--	--	--	--
novel.10280	K13412 calcium-dependent protein kinase [EC:2.7.11.1] | (RefSeq) calcium-dependent protein kinase 2-like (A)	uncharacterized protein LOC18776192 isoform X1 [Prunus persica]	RecName: Full=Zinc finger CCCH domain-containing protein 63; Short=AtC3H63; AltName: Full=Zinc finger CCCH domain and WD40 repeat-containing protein 2;	--	GO:0046872,metal ion binding; GO:0003729,mRNA binding; GO:0003677,DNA binding
novel.5256	--	PREDICTED: uncharacterized protein LOC105795287 isoform X2 [Gossypium raimondii]	--	SOK1 kinase belonging to the STE20/SPS1/GC kinase family	GO:0009506,plasmodesma
novel.8639	K01180 endo-1,3(4)-beta-glucanase [EC:3.2.1.6] | (RefSeq) probable endo-1,3(4)-beta-glucanase ARB_01444 (A)	Glyco_hydro_81 domain-containing protein [Cephalotus follicularis]	--	Predicted endo-1,3-beta-glucanase	GO:0052861,glucan endo-1,3-beta-glucanase activity, C-3 substituted reducing group
novel.2329	K04487 cysteine desulfurase [EC:2.8.1.7] | (RefSeq) cysteine desulfurase, mitochondrial (A)	PREDICTED: cysteine desulfurase, mitochondrial [Nelumbo nucifera]	RecName: Full=Cysteine desulfurase, mitochondrial; EC=2.8.1.7; AltName: Full=NIFS homolog 1 {ECO:0000303|Ref.1}; Short=AtNIFS1; AltName: Full=Protein AtMtNifS; Flags: Precursor;	Cysteine desulfurase NFS1	GO:0031071,cysteine desulfurase activity; GO:0005739,mitochondrion; GO:0016226,iron-sulfur cluster assembly; GO:0008270,zinc ion binding; GO:0044571,[2Fe-2S] cluster assembly; GO:0051536,iron-sulfur cluster binding; GO:0005524,ATP binding; GO:0030170,pyridoxal phosphate binding
novel.8085	K19525 vacuolar protein sorting-associated protein 13A/C | (RefSeq) uncharacterized protein LOC110098611 (A)	PREDICTED: uncharacterized protein LOC108983648 [Juglans regia]	RecName: Full=RNA-directed DNA polymerase homolog; EC=2.7.7.48; AltName: Full=Reverse transcriptase homolog;	FOG: Transposon-encoded proteins with TYA, reverse transcriptase, integrase domains in various combinations	GO:0003964,RNA-directed DNA polymerase activity; GO:0003968,RNA-directed 5'-3' RNA polymerase activity; GO:0005739,mitochondrion
novel.2872	--	--	--	--	--
novel.10584	--	--	--	--	--
novel.5096	K13217 pre-mRNA-processing factor 39 | (RefSeq) uncharacterized protein LOC114183870 isoform X1 (A)	hypothetical protein VITISV_041073 [Vitis vinifera]	RecName: Full=Retrovirus-related Pol polyprotein from transposon RE1; AltName: Full=Retro element 1 {ECO:0000303|PubMed:10689195}; Short=AtRE1 {ECO:0000303|PubMed:10689195}; Includes: RecName: Full=Protease RE1; EC=3.4.23.-; Includes: RecName: Full=Reverse transcriptase RE1; EC=2.7.7.49; Includes: RecName: Full=Endonuclease RE1;	FOG: Transposon-encoded proteins with TYA, reverse transcriptase, integrase domains in various combinations	GO:0006310,DNA recombination; GO:0004519,endonuclease activity; GO:0015074,DNA integration; GO:0004190,aspartic-type endopeptidase activity; GO:0003676,nucleic acid binding; GO:0003964,RNA-directed DNA polymerase activity; GO:0046872,metal ion binding
novel.1926	--	--	--	--	--
novel.3305	K02995 small subunit ribosomal protein S8e | (RefSeq) 40S ribosomal protein S8 (A)	LOW QUALITY PROTEIN: zf-BED domain-containing protein/DUF659 domain-containing protein/Dimer_Tnp_hAT domain-containing protein [Cephalotus follicularis]	--	--	GO:0046983,protein dimerization activity; GO:0003677,DNA binding
novel.6339	--	protein TIME FOR COFFEE-like isoform X2 [Helianthus annuus]	--	--	--
novel.8294	--	--	--	--	--
novel.1809	--	--	--	--	--
novel.3645	K05758 actin related protein 2/3 complex, subunit 2 | (RefSeq) LOW QUALITY PROTEIN: uncharacterized protein LOC106797677 (A)	hypothetical protein AQUCO_01200052v1 [Aquilegia coerulea]	RecName: Full=Probable leucine-rich repeat receptor-like serine/threonine-protein kinase At3g14840; EC=2.7.11.1; Flags: Precursor;	FOG: Transposon-encoded proteins with TYA, reverse transcriptase, integrase domains in various combinations	GO:0045088,regulation of innate immune response; GO:0009861,jasmonic acid and ethylene-dependent systemic resistance; GO:0004674,protein serine/threonine kinase activity; GO:0009506,plasmodesma; GO:0005886,plasma membrane; GO:0016021,integral component of membrane; GO:0005524,ATP binding
novel.7699	K10592 E3 ubiquitin-protein ligase HUWE1 [EC:2.3.2.26] | (RefSeq) E3 ubiquitin-protein ligase UPL1-like (A)	hypothetical protein CRG98_006502 [Punica granatum]	RecName: Full=E3 ubiquitin-protein ligase UPL2; Short=Ubiquitin-protein ligase 2; EC=2.3.2.26; AltName: Full=HECT-type E3 ubiquitin transferase UPL2;	E3 ubiquitin-protein ligase/Putative upstream regulatory element binding protein	GO:0005829,cytosol; GO:0061630,ubiquitin protein ligase activity; GO:0005634,nucleus; GO:0005739,mitochondrion
novel.5510	K03070 preprotein translocase subunit SecA [EC:7.4.2.8] | (RefSeq) LOW QUALITY PROTEIN: protein translocase subunit SECA2, chloroplastic (A)	uncharacterized protein LOC105420314, partial [Amborella trichopoda]	--	FOG: Transposon-encoded proteins with TYA, reverse transcriptase, integrase domains in various combinations	GO:0015074,DNA integration; GO:0003676,nucleic acid binding
novel.10355	--	--	--	--	--
novel.783	K17725 sulfur dioxygenase [EC:1.13.11.18] | (RefSeq) persulfide dioxygenase ETHE1 homolog, mitochondrial-like (A)	BnaA06g00850D [Brassica napus]	RecName: Full=Persulfide dioxygenase ETHE1 homolog, mitochondrial; EC=1.13.11.18 {ECO:0000269|PubMed:22786886}; AltName: Full=Glyoxalase II; Short=Glx II; AltName: Full=Sulfur dioxygenase ETHE1; Flags: Precursor;	Glyoxylase	GO:0048316,seed development; GO:0050313,sulfur dioxygenase activity; GO:0009960,endosperm development; GO:0009793,embryo development ending in seed dormancy; GO:0005739,mitochondrion; GO:0016788,hydrolase activity, acting on ester bonds; GO:0009651,response to salt stress; GO:0046872,metal ion binding
novel.6156	K23093 U6 snRNA phosphodiesterase [EC:3.1.4.-] | (RefSeq) U6 snRNA phosphodiesterase (A)	PREDICTED: U6 snRNA phosphodiesterase [Ipomoea nil]	--	Uncharacterized conserved protein	GO:0004518,nuclease activity; GO:0005634,nucleus; GO:0034477,U6 snRNA 3'-end processing; GO:0008380,RNA splicing; GO:0006397,mRNA processing
novel.9024	--	--	--	--	--
novel.5181	K12617 DNA topoisomerase 2-associated protein PAT1 | (RefSeq) protein PAT1 homolog (A)	hypothetical protein BVC80_8831g27 [Macleaya cordata]	RecName: Full=Protein PAT1 homolog {ECO:0000305}; Short=AtPAT1 {ECO:0000303|PubMed:25603932};	--	GO:0000290,deadenylation-dependent decapping of nuclear-transcribed mRNA; GO:0033962,cytoplasmic mRNA processing body assembly; GO:0045087,innate immune response; GO:0000932,P-body; GO:0003729,mRNA binding; GO:0006397,mRNA processing
novel.9460	K22912 5-amino-6-(5-phospho-D-ribitylamino)uracil phosphatase [EC:3.1.3.104] | (RefSeq) sugar phosphatase YfbT-like (A)	PREDICTED: uncharacterized protein LOC104245545 [Nicotiana sylvestris]	--	--	GO:0016787,hydrolase activity; GO:0008152,metabolic process
novel.505	--	--	--	--	--
novel.7152	--	--	--	--	--
novel.3122	K14845 RAT1-interacting protein | (RefSeq) decapping nuclease DXO homolog, chloroplastic (A)	PREDICTED: decapping nuclease DXO homolog, chloroplastic [Erythranthe guttata]	RecName: Full=Decapping nuclease DXO homolog, chloroplastic; EC=3.6.1.-; Flags: Precursor;	Nuclear 5'-3' exoribonuclease-interacting protein, Rai1p	GO:0004518,nuclease activity; GO:0005829,cytosol; GO:0000166,nucleotide binding; GO:0003723,RNA binding; GO:0046872,metal ion binding; GO:0009507,chloroplast
novel.9860	K06269 serine/threonine-protein phosphatase PP1 catalytic subunit [EC:3.1.3.16] | (RefSeq) serine/threonine-protein phosphatase PP1 isoform X1 (A)	serine/threonine-protein phosphatase pp1 [Quercus suber]	RecName: Full=Serine/threonine-protein phosphatase PP1 isozyme 9 {ECO:0000305}; EC=3.1.3.16 {ECO:0000269|PubMed:21222654}; AltName: Full=Type one protein phosphatase 9 {ECO:0000303|PubMed:17368080};	Serine/threonine specific protein phosphatase PP1, catalytic subunit	GO:0005737,cytoplasm; GO:0005634,nucleus; GO:0046872,metal ion binding; GO:0004722,protein serine/threonine phosphatase activity
novel.5251	K06062 histone acetyltransferase [EC:2.3.1.48] | (RefSeq) probable histone acetyltransferase GCN5 (A)	uncharacterized protein LOC105169093 [Sesamum indicum]	RecName: Full=Transcription factor GTE6; AltName: Full=Bromodomain-containing protein GTE6; AltName: Full=Protein GENERAL TRANSCRIPTION FACTOR GROUP E6; AltName: Full=Protein GLOBAL TRANSCRIPTION FACTOR GROUP E6;	Transcription initiation factor TFIID, subunit BDF1 and related bromodomain proteins	GO:0006355,regulation of transcription, DNA-templated; GO:0005634,nucleus; GO:0006351,transcription, DNA-templated; GO:0007275,multicellular organism development; GO:0016569,covalent chromatin modification
novel.4834	K11578 protein transport protein DSL1/ZW10 | (RefSeq) centromere/kinetochore protein zw10 homolog isoform X2 (A)	PREDICTED: centromere/kinetochore protein zw10 homolog isoform X1 [Solanum lycopersicum]	RecName: Full=Centromere/kinetochore protein zw10 homolog; Short=AtZW10; AltName: Full=MAG2-interacting protein 1 {ECO:0000303|PubMed:24118572};	Centromere/kinetochore protein zw10 involved in mitotic chromosome segregation	GO:0005819,spindle; GO:0006888,ER to Golgi vesicle-mediated transport; GO:0005634,nucleus; GO:0005789,endoplasmic reticulum membrane; GO:0015031,protein transport; GO:1990423,RZZ complex; GO:0007094,mitotic spindle assembly checkpoint; GO:0007059,chromosome segregation; GO:0051301,cell division; GO:0000777,condensed chromosome kinetochore
novel.1851	--	PREDICTED: uncharacterized protein LOC107812058 [Nicotiana tabacum]	--	U4/U6-associated splicing factor PRP4	--
novel.9122	K12393 AP-1 complex subunit mu | (RefSeq) LOW QUALITY PROTEIN: AP-1 complex subunit mu-2-like (A)	unnamed protein product [Coffea canephora]	RecName: Full=Retrovirus-related Pol polyprotein from transposon TNT 1-94; Includes: RecName: Full=Protease; EC=3.4.23.-; Includes: RecName: Full=Reverse transcriptase; EC=2.7.7.49; Includes: RecName: Full=Endonuclease;	FOG: Transposon-encoded proteins with TYA, reverse transcriptase, integrase domains in various combinations	GO:0004519,endonuclease activity; GO:0015074,DNA integration; GO:0004190,aspartic-type endopeptidase activity; GO:0008270,zinc ion binding; GO:0003676,nucleic acid binding; GO:0003964,RNA-directed DNA polymerase activity
novel.3635	--	--	--	--	--
novel.9016	K03006 DNA-directed RNA polymerase II subunit RPB1 [EC:2.7.7.6] | (RefSeq) LOW QUALITY PROTEIN: DNA-directed RNA polymerase II subunit 1-like (A)	Retrovirus-related Pol polyprotein from transposon TNT 1-94 [Cajanus cajan]	RecName: Full=Retrovirus-related Pol polyprotein from transposon RE1; AltName: Full=Retro element 1 {ECO:0000303|PubMed:10689195}; Short=AtRE1 {ECO:0000303|PubMed:10689195}; Includes: RecName: Full=Protease RE1; EC=3.4.23.-; Includes: RecName: Full=Reverse transcriptase RE1; EC=2.7.7.49; Includes: RecName: Full=Endonuclease RE1;	FOG: Transposon-encoded proteins with TYA, reverse transcriptase, integrase domains in various combinations	GO:0006310,DNA recombination; GO:0004519,endonuclease activity; GO:0015074,DNA integration; GO:0004190,aspartic-type endopeptidase activity; GO:0003676,nucleic acid binding; GO:0003964,RNA-directed DNA polymerase activity; GO:0046872,metal ion binding
novel.4427	K03253 translation initiation factor 3 subunit B | (RefSeq) eukaryotic translation initiation factor 3 subunit B-like (A)	PREDICTED: eukaryotic translation initiation factor 3 subunit B-like, partial [Nicotiana tabacum]	RecName: Full=Eukaryotic translation initiation factor 3 subunit B {ECO:0000255|HAMAP-Rule:MF_03001}; Short=eIF3b {ECO:0000255|HAMAP-Rule:MF_03001}; AltName: Full=eIF-3-eta {ECO:0000255|HAMAP-Rule:MF_03001}; AltName: Full=eIF3 p110 {ECO:0000255|HAMAP-Rule:MF_03001};	Translation initiation factor 3, subunit b (eIF-3b)	GO:0031369,translation initiation factor binding; GO:0005852,eukaryotic translation initiation factor 3 complex; GO:0003743,translation initiation factor activity
novel.5660	--	sorting nexin 2B [Sesamum indicum]	RecName: Full=Sorting nexin 2B;	Membrane coat complex Retromer, subunit VPS5/SNX1, Sorting nexins, and related PX domain-containing proteins	GO:0032502,developmental process; GO:0005794,Golgi apparatus; GO:0032585,multivesicular body membrane; GO:0016020,membrane; GO:0006897,endocytosis; GO:0090351,seedling development; GO:0051604,protein maturation; GO:0035091,phosphatidylinositol binding; GO:0005829,cytosol; GO:0005543,phospholipid binding; GO:0016050,vesicle organization; GO:0019898,extrinsic component of membrane; GO:0030904,retro…
novel.8593	K15271 ATP-dependent DNA helicase HFM1/MER3 [EC:3.6.4.12] | (RefSeq) LOW QUALITY PROTEIN: DExH-box ATP-dependent RNA helicase DExH17 (A)	pentatricopeptide repeat-containing protein, putative [Ricinus communis]	RecName: Full=Pentatricopeptide repeat-containing protein At2g35030, mitochondrial; Flags: Precursor;	FOG: PPR repeat	GO:0043231,intracellular membrane-bounded organelle; GO:0004519,endonuclease activity; GO:0003723,RNA binding; GO:0005739,mitochondrion; GO:0009451,RNA modification
novel.1203	K19026 spatacsin | (RefSeq) uncharacterized LOC107760795 (A)	line-1 retrotransposable element orf2 protein [Quercus suber]	RecName: Full=Putative ribonuclease H protein At1g65750; EC=3.1.26.4;	FOG: Reverse transcriptase	GO:0046872,metal ion binding; GO:0004523,RNA-DNA hybrid ribonuclease activity; GO:0003676,nucleic acid binding
novel.4265	K13217 pre-mRNA-processing factor 39 | (RefSeq) uncharacterized protein LOC114183870 isoform X1 (A)	hypothetical protein VITISV_041073 [Vitis vinifera]	RecName: Full=Retrovirus-related Pol polyprotein from transposon RE1; AltName: Full=Retro element 1 {ECO:0000303|PubMed:10689195}; Short=AtRE1 {ECO:0000303|PubMed:10689195}; Includes: RecName: Full=Protease RE1; EC=3.4.23.-; Includes: RecName: Full=Reverse transcriptase RE1; EC=2.7.7.49; Includes: RecName: Full=Endonuclease RE1;	FOG: Transposon-encoded proteins with TYA, reverse transcriptase, integrase domains in various combinations	GO:0006310,DNA recombination; GO:0004519,endonuclease activity; GO:0015074,DNA integration; GO:0004190,aspartic-type endopeptidase activity; GO:0003676,nucleic acid binding; GO:0003964,RNA-directed DNA polymerase activity; GO:0046872,metal ion binding
novel.1612	K13457 disease resistance protein RPM1 | (RefSeq) disease resistance protein RPM1-like (A)	uncharacterized protein LOC110027457 [Phalaenopsis equestris]	RecName: Full=Retrovirus-related Pol polyprotein from transposon RE1; AltName: Full=Retro element 1 {ECO:0000303|PubMed:10689195}; Short=AtRE1 {ECO:0000303|PubMed:10689195}; Includes: RecName: Full=Protease RE1; EC=3.4.23.-; Includes: RecName: Full=Reverse transcriptase RE1; EC=2.7.7.49; Includes: RecName: Full=Endonuclease RE1;	FOG: Transposon-encoded proteins with TYA, reverse transcriptase, integrase domains in various combinations	GO:0006310,DNA recombination; GO:0004519,endonuclease activity; GO:0015074,DNA integration; GO:0004190,aspartic-type endopeptidase activity; GO:0003676,nucleic acid binding; GO:0003964,RNA-directed DNA polymerase activity; GO:0046872,metal ion binding
novel.1150	--	--	--	--	--
novel.3214	K03456 serine/threonine-protein phosphatase 2A regulatory subunit A | (RefSeq) serine/threonine-protein phosphatase 2A 65 kDa regulatory subunit A beta isoform (A)	protein phosphatase PP2A regulatory subunit A-like [Hevea brasiliensis]	RecName: Full=Serine/threonine-protein phosphatase 2A 65 kDa regulatory subunit A beta isoform; Short=AtA beta; Short=PP2A, subunit A, beta isoform;	Protein phosphatase 2A regulatory subunit A and related proteins	GO:0042325,regulation of phosphorylation; GO:0005829,cytosol; GO:0005777,peroxisome; GO:0005886,plasma membrane; GO:0046686,response to cadmium ion; GO:0005634,nucleus
novel.7598	K10405 kinesin family member C1 | (RefSeq) Kinesin-1 (A)	PREDICTED: kinesin-like calmodulin-binding protein isoform X1 [Populus euphratica]	RecName: Full=Kinesin-like protein KIN-14E {ECO:0000305}; AltName: Full=Kinesin-like calmodulin-binding protein {ECO:0000303|PubMed:8636137, ECO:0000303|PubMed:9434184}; AltName: Full=Protein ZWICHEL {ECO:0000303|PubMed:9177205};	Myosin VII, myosin IXB and related myosins	GO:0005856,cytoskeleton; GO:0009524,phragmoplast; GO:0048629,trichome patterning; GO:0043531,ADP binding; GO:0055028,cortical microtubule; GO:0001578,microtubule bundle formation; GO:0008017,microtubule binding; GO:0008569,ATP-dependent microtubule motor activity, minus-end-directed; GO:0007018,microtubule-based movement; GO:0051015,actin filament binding; GO:0019901,protein kinase binding; GO:00…
novel.128	--	--	--	--	--
novel.5209	K03884 NADH-ubiquinone oxidoreductase chain 6 [EC:7.1.1.2] | (RefSeq) uncharacterized protein LOC109243048 (A)	Six-hairpin glycosidase-like protein [Corchorus olitorius]	RecName: Full=Alkaline/neutral invertase A, mitochondrial {ECO:0000305}; Short=A/N-INVA {ECO:0000303|PubMed:21441406}; EC=3.2.1.26 {ECO:0000269|PubMed:21441406}; Flags: Precursor;	--	GO:0042542,response to hydrogen peroxide; GO:0033926,glycopeptide alpha-N-acetylgalactosaminidase activity; GO:0005739,mitochondrion; GO:0005987,sucrose catabolic process; GO:0048364,root development; GO:0004575,sucrose alpha-glucosidase activity
novel.6478	K16221 transcription factor TCP21 (protein CCA1 HIKING EXPEDITION) | (RefSeq) transcription factor TCP7 (A)	TCP transcription factor [Trema orientalis]	RecName: Full=Transcription factor TCP9;	--	GO:0003700,DNA-binding transcription factor activity; GO:0005634,nucleus; GO:1900056,negative regulation of leaf senescence; GO:0006355,regulation of transcription, DNA-templated; GO:0008361,regulation of cell size; GO:0048364,root development; GO:0006351,transcription, DNA-templated; GO:0003677,DNA binding
novel.9105	K01520 dUTP pyrophosphatase [EC:3.6.1.23] | (RefSeq) uncharacterized protein LOC109756322 (A)	hypothetical protein TorRG33x02_210490 [Trema orientalis]	--	--	--
novel.2291	--	--	--	--	--
novel.6985	K10406 kinesin family member C2/C3 | (RefSeq) hypothetical protein (A)	hypothetical protein CISIN_1g001820mg [Citrus sinensis]	RecName: Full=Kinesin-like protein KIN-14I {ECO:0000305};	Kinesin (KAR3 subfamily)	GO:0008017,microtubule binding; GO:0007018,microtubule-based movement; GO:0003777,microtubule motor activity; GO:0016887,ATPase activity; GO:0005871,kinesin complex; GO:0005874,microtubule; GO:0005524,ATP binding
novel.9880	K13963 serpin B | (RefSeq) uncharacterized protein LOC111242705 (A)	PREDICTED: protein FAR1-RELATED SEQUENCE 3 [Vitis vinifera]	RecName: Full=Protein FAR1-RELATED SEQUENCE 3;	--	GO:0006355,regulation of transcription, DNA-templated; GO:0005634,nucleus; GO:0008270,zinc ion binding; GO:0009506,plasmodesma
novel.1488	--	--	--	--	--
novel.5545	K22804 structural maintenance of chromosomes protein 6 | (RefSeq) structural maintenance of chromosomes protein 6A (A)	structural maintenance of chromosomes protein 6B-like [Dorcoceras hygrometricum]	RecName: Full=Structural maintenance of chromosomes protein 6A;	DNA repair protein RAD18 (SMC family protein)	GO:0010165,response to X-ray; GO:0000724,double-strand break repair via homologous recombination; GO:0005634,nucleus; GO:0030915,Smc5-Smc6 complex; GO:0005524,ATP binding; GO:0007062,sister chromatid cohesion
novel.8450	--	--	--	--	--
novel.5554	--	--	--	--	--
novel.1375	K15200 general transcription factor 3C polypeptide 2 | (RefSeq) uncharacterized LOC100852537 (A)	PREDICTED: uncharacterized protein LOC100852537 [Vitis vinifera]	--	3-methyladenine DNA glycosidase	GO:0006355,regulation of transcription, DNA-templated; GO:0003677,DNA binding
novel.231	--	PREDICTED: uncharacterized protein LOC100257020 [Vitis vinifera]	--	--	GO:0016021,integral component of membrane
novel.6782	K08511 vesicle-associated membrane protein 72 | (RefSeq) vesicle-associated membrane protein 722 (A)	hypothetical protein DCAR_018554 [Daucus carota subsp. sativus]	RecName: Full=Putative vesicle-associated membrane protein 726; Short=AtVAMP726;	Synaptobrevin/VAMP-like protein	GO:0006906,vesicle fusion; GO:0000149,SNARE binding; GO:0006887,exocytosis; GO:0031201,SNARE complex; GO:0005886,plasma membrane; GO:0015031,protein transport; GO:0005484,SNAP receptor activity; GO:0005768,endosome; GO:0016021,integral component of membrane; GO:0031901,early endosome membrane; GO:0009507,chloroplast
novel.394	--	--	--	--	--
novel.3630	--	--	--	--	--
novel.2568	--	--	--	--	--
novel.8596	K12598 ATP-dependent RNA helicase DOB1 [EC:3.6.4.13] | (RefSeq) DExH-box ATP-dependent RNA helicase DExH10-like (A)	cysteine-rich receptor-like protein kinase, partial [Trifolium pratense]	--	FOG: Reverse transcriptase	--
novel.3858	--	PREDICTED: uncharacterized protein LOC103951471 isoform X5 [Pyrus x bretschneideri]	--	--	GO:0016021,integral component of membrane
novel.7591	--	PREDICTED: probable leucine-rich repeat receptor-like protein kinase At5g49770 [Solanum lycopersicum]	RecName: Full=Brassinosteroid LRR receptor kinase BRI1 {ECO:0000305}; EC=2.7.11.1 {ECO:0000305}; AltName: Full=Protein BRASSINOSTEROID INSENSITIVE 1 homolog {ECO:0000303|PubMed:11006334}; Short=OsBRI1 {ECO:0000303|PubMed:11006334}; AltName: Full=Protein DWARF 61 {ECO:0000303|PubMed:11006334}; Flags: Precursor;	--	GO:0009647,skotomorphogenesis; GO:0010224,response to UV-B; GO:0009742,brassinosteroid mediated signaling pathway; GO:0009729,detection of brassinosteroid stimulus; GO:0010584,pollen exine formation; GO:0048366,leaf development; GO:0001578,microtubule bundle formation; GO:0009911,positive regulation of flower development; GO:0010268,brassinosteroid homeostasis; GO:0048657,anther wall tapetum cell…
novel.1074	K12818 ATP-dependent RNA helicase DHX8/PRP22 [EC:3.6.4.13] | (GenBank) NB-ARC domain disease resistance protein, putative (A)	LRR and NB-ARC domains-containing disease resistance protein, putative [Theobroma cacao]	RecName: Full=Putative disease resistance RPP13-like protein 1;	Apoptotic ATPase	GO:0005886,plasma membrane; GO:0007165,signal transduction; GO:0005524,ATP binding; GO:0043531,ADP binding; GO:0009626,plant-type hypersensitive response
novel.3134	--	--	--	--	--
novel.6766	K15333 tRNA guanosine-2'-O-methyltransferase [EC:2.1.1.34] | (RefSeq) uncharacterized protein LOC104224633 (A)	hypothetical protein MANES_16G063100 [Manihot esculenta]	RecName: Full=Subtilisin-like protease SBT2.3 {ECO:0000303|PubMed:16193095}; EC=3.4.21.- {ECO:0000255|PROSITE-ProRule:PRU10082}; AltName: Full=Subtilase subfamily 2 member 3 {ECO:0000303|PubMed:16193095}; Short=AtSBT2.3 {ECO:0000303|PubMed:16193095}; Flags: Precursor;	--	GO:0004252,serine-type endopeptidase activity; GO:0005576,extracellular region
novel.7408	--	--	--	--	--
novel.3253	--	hypothetical protein DCAR_001521 [Daucus carota subsp. sativus]	--	--	--
novel.3758	--	--	--	--	--
novel.10303	--	--	--	--	--
novel.6199	K03283 heat shock 70kDa protein 1/2/6/8 | (RefSeq) heat shock cognate 70 kDa protein 2-like (A)	heat shock cognate 70 kda protein [Quercus suber]	RecName: Full=Heat shock cognate 70 kDa protein 2;	Molecular chaperones HSP70/HSC70, HSP70 superfamily	GO:0005524,ATP binding
novel.5088	--	--	--	--	--
novel.2974	K03768 peptidyl-prolyl cis-trans isomerase B (cyclophilin B) [EC:5.2.1.8] | (RefSeq) peptidyl-prolyl cis-trans isomerase CYP26-2, chloroplastic (A)	putative polyprotein [Oryza sativa Japonica Group]	RecName: Full=Peptidyl-prolyl cis-trans isomerase CYP26-2, chloroplastic; Short=PPIase CYP26-2; EC=5.2.1.8; AltName: Full=Cyclophilin of 26 kDa 2; AltName: Full=Cyclophilin-26-2; Flags: Precursor;	Cyclophilin type peptidyl-prolyl cis-trans isomerase	GO:0009534,chloroplast thylakoid; GO:0003755,peptidyl-prolyl cis-trans isomerase activity; GO:0009507,chloroplast
novel.1049	--	--	--	--	--
novel.732	K22809 inositol phosphorylceramide glucuronosyltransferase 1 [EC:2.4.1.-] | (RefSeq) inositol phosphorylceramide glucuronosyltransferase 1-like (A)	inositol phosphorylceramide glucuronosyltransferase 1-like [Durio zibethinus]	RecName: Full=Inositol phosphorylceramide glucuronosyltransferase 1 {ECO:0000303|PubMed:25122154}; EC=2.4.1.17 {ECO:0000269|PubMed:25122154}; AltName: Full=Glycogenin-like protein 6; AltName: Full=Plant glycogenin-like starch initiation protein 6;	--	GO:0005794,Golgi apparatus; GO:0005802,trans-Golgi network; GO:0016021,integral component of membrane; GO:0016020,membrane; GO:0000139,Golgi membrane; GO:1990482,sphingolipid alpha-glucuronosyltransferase activity; GO:0015020,glucuronosyltransferase activity; GO:0046872,metal ion binding; GO:0005768,endosome; GO:0046513,ceramide biosynthetic process
novel.2051	K01011 thiosulfate/3-mercaptopyruvate sulfurtransferase [EC:2.8.1.1 2.8.1.2] | (RefSeq) thiosulfate/3-mercaptopyruvate sulfurtransferase 1, mitochondrial isoform X2 (A)	PREDICTED: thiosulfate/3-mercaptopyruvate sulfurtransferase 1, mitochondrial isoform X1 [Nicotiana tomentosiformis]	RecName: Full=Thiosulfate/3-mercaptopyruvate sulfurtransferase 1, mitochondrial; EC=2.8.1.1 {ECO:0000269|PubMed:10601861, ECO:0000269|PubMed:10951223, ECO:0000269|PubMed:12437129, ECO:0000269|PubMed:12482606}; EC=2.8.1.2 {ECO:0000269|PubMed:10601861, ECO:0000269|PubMed:10951223, ECO:0000269|PubMed:12437129, ECO:0000269|PubMed:12482606}; AltName: Full=AtMST1; AltName: Full=Rhodanese homolog protei…	Mercaptopyruvate sulfurtransferase/thiosulfate sulfurtransferase	GO:0016784,3-mercaptopyruvate sulfurtransferase activity; GO:0016783,sulfurtransferase activity; GO:0005739,mitochondrion; GO:0009793,embryo development ending in seed dormancy; GO:0004792,thiosulfate sulfurtransferase activity; GO:0009507,chloroplast
novel.10600	--	--	--	--	--
novel.10038	K13217 pre-mRNA-processing factor 39 | (RefSeq) uncharacterized protein LOC114183870 isoform X1 (A)	Retrovirus-related Pol polyprotein from transposon TNT 1-94 [Cajanus cajan]	RecName: Full=Retrovirus-related Pol polyprotein from transposon RE1; AltName: Full=Retro element 1 {ECO:0000303|PubMed:10689195}; Short=AtRE1 {ECO:0000303|PubMed:10689195}; Includes: RecName: Full=Protease RE1; EC=3.4.23.-; Includes: RecName: Full=Reverse transcriptase RE1; EC=2.7.7.49; Includes: RecName: Full=Endonuclease RE1;	FOG: Transposon-encoded proteins with TYA, reverse transcriptase, integrase domains in various combinations	GO:0006310,DNA recombination; GO:0004519,endonuclease activity; GO:0015074,DNA integration; GO:0004190,aspartic-type endopeptidase activity; GO:0003676,nucleic acid binding; GO:0003964,RNA-directed DNA polymerase activity; GO:0046872,metal ion binding
novel.1484	K07342 protein transport protein SEC61 subunit gamma and related proteins | (RefSeq) protein transport protein Sec61 subunit gamma (A)	Protein transport protein Sec61 subunit gamma [Triticum urartu]	RecName: Full=Protein transport protein Sec61 subunit gamma-2;	Preprotein translocase, gamma subunit	GO:0005789,endoplasmic reticulum membrane; GO:0016021,integral component of membrane; GO:0015450,P-P-bond-hydrolysis-driven protein transmembrane transporter activity; GO:0006605,protein targeting
novel.5037	--	--	--	--	--
novel.10458	--	hypothetical protein CDL12_17608 [Handroanthus impetiginosus]	--	--	--
novel.134	--	--	--	--	--
novel.3284	--	--	--	--	--
novel.819	--	--	--	--	--
novel.2135	K23232 8-hydroxygeraniol dehydrogenase [EC:1.1.1.324] | (RefSeq) 8-hydroxygeraniol dehydrogenase-like (A)	putative mannitol dehydrogenase [Quercus suber]	RecName: Full=Probable mannitol dehydrogenase; EC=1.1.1.255; AltName: Full=NAD-dependent mannitol dehydrogenase;	Alcohol dehydrogenase, class V	GO:0008270,zinc ion binding; GO:0046029,mannitol dehydrogenase activity
novel.7735	--	--	--	--	--
novel.9139	K07888 Ras-related protein Rab-5B | (RefSeq) ras-related protein RHN1-like isoform X1 (A)	ras-related protein RHN1-like isoform X1 [Manihot esculenta]	RecName: Full=Ras-related protein RHN1;	GTPase Rab5/YPT51 and related small G protein superfamily GTPases	GO:0015031,protein transport; GO:0005886,plasma membrane; GO:0003924,GTPase activity; GO:0005525,GTP binding
novel.5907	--	Protein IQ-DOMAIN 14 [Morus notabilis]	--	--	--
novel.3712	--	--	--	--	--
novel.6434	--	--	--	--	--
novel.7832	--	--	--	--	--
novel.5136	K08065 nuclear transcription Y subunit beta | (RefSeq) nuclear transcription factor Y subunit B-3-like (A)	PREDICTED: nuclear transcription factor Y subunit B-3-like, partial [Nicotiana tomentosiformis]	RecName: Full=Nuclear transcription factor Y subunit B-3; Short=AtNF-YB-3; AltName: Full=Transcriptional activator HAP3C;	CCAAT-binding factor, subunit A (HAP3)	GO:0003700,DNA-binding transcription factor activity; GO:0043565,sequence-specific DNA binding; GO:0005634,nucleus; GO:0046982,protein heterodimerization activity; GO:0006351,transcription, DNA-templated
novel.5298	--	--	--	--	--
novel.5373	--	PREDICTED: FT-interacting protein 1 [Vitis vinifera]	RecName: Full=FT-interacting protein 1 {ECO:0000303|PubMed:22529749};	--	GO:0008565,protein transporter activity; GO:0005783,endoplasmic reticulum; GO:0048574,long-day photoperiodism, flowering; GO:0009911,positive regulation of flower development; GO:0034613,cellular protein localization; GO:0005789,endoplasmic reticulum membrane; GO:0009511,plasmodesmatal endoplasmic reticulum; GO:0016757,transferase activity, transferring glycosyl groups; GO:0010228,vegetative to r…
novel.10332	K03046 DNA-directed RNA polymerase subunit beta' [EC:2.7.7.6] | (RefSeq) uncharacterized protein LOC109236054 (A)	RNA polymerase b'-subunit (chloroplast) [Actinidia arguta]	RecName: Full=DNA-directed RNA polymerase subunit beta'' {ECO:0000255|HAMAP-Rule:MF_01324}; EC=2.7.7.6 {ECO:0000255|HAMAP-Rule:MF_01324}; AltName: Full=PEP {ECO:0000255|HAMAP-Rule:MF_01324}; AltName: Full=Plastid-encoded RNA polymerase subunit beta'' {ECO:0000255|HAMAP-Rule:MF_01324}; Short=RNA polymerase subunit beta'' {ECO:0000255|HAMAP-Rule:MF_01324};	--	GO:0003899,DNA-directed 5'-3' RNA polymerase activity; GO:0009507,chloroplast; GO:0006351,transcription, DNA-templated; GO:0003677,DNA binding
novel.2973	K23288 syndetin | (RefSeq) uncharacterized LOC105761952 (A)	hypothetical protein VITISV_031400 [Vitis vinifera]	RecName: Full=Protein CHAPERONE-LIKE PROTEIN OF POR1, chloroplastic {ECO:0000303|PubMed:24151298}; Short=AtCPP1 {ECO:0000303|PubMed:24151298}; AltName: Full=Protein CELL GROWTH DEFECT FACTOR 1 {ECO:0000303|PubMed:16192270}; Short=AtCDF1 {ECO:0000303|PubMed:16192270}; Flags: Precursor;	FOG: Transposon-encoded proteins with TYA, reverse transcriptase, integrase domains in various combinations	GO:0009535,chloroplast thylakoid membrane; GO:0009941,chloroplast envelope; GO:1904216,positive regulation of protein import into chloroplast stroma; GO:0009534,chloroplast thylakoid; GO:0055035,plastid thylakoid membrane; GO:0009706,chloroplast inner membrane; GO:0016021,integral component of membrane; GO:0044183,protein binding involved in protein folding; GO:0009704,de-etiolation; GO:0031966,m…
novel.274	K20620 fatty acid hydroxylase | (RefSeq) isoflavone 2'-hydroxylase-like (A)	PREDICTED: cytochrome P450 81E8 [Vitis vinifera]	RecName: Full=Cytochrome P450 81D1; EC=1.14.-.-;	Cytochrome P450 CYP2 subfamily	GO:0042343,indole glucosinolate metabolic process; GO:0020037,heme binding; GO:0016709,oxidoreductase activity, acting on paired donors, with incorporation or reduction of molecular oxygen, NAD(P)H as one donor, and incorporation of one atom of oxygen; GO:0044550,secondary metabolite biosynthetic process; GO:0016021,integral component of membrane; GO:0016020,membrane; GO:0098542,defense response …
novel.83	--	--	--	--	--
novel.6531	--	--	--	--	--
novel.3708	--	--	--	--	--
novel.6845	K00924 kinase [EC:2.7.1.-] | (RefSeq) LOW QUALITY PROTEIN: receptor-like protein kinase HSL1 (A)	ser-thr protein kinase, partial [Gossypium hirsutum]	RecName: Full=Inactive receptor-like serine/threonine-protein kinase At2g40270; Flags: Precursor;	Serine/threonine protein kinase	GO:0006468,protein phosphorylation; GO:0016021,integral component of membrane; GO:0004675,transmembrane receptor protein serine/threonine kinase activity; GO:0007166,cell surface receptor signaling pathway; GO:0005886,plasma membrane; GO:0005524,ATP binding
novel.7359	K11253 histone H3 | (RefSeq) histone H3.3 (A)	hypothetical protein AXF42_Ash009796 [Apostasia shenzhenica]	RecName: Full=Histone H3.3;	Histones H3 and H4	GO:0005634,nucleus; GO:0046982,protein heterodimerization activity; GO:0000786,nucleosome; GO:0003677,DNA binding
novel.4287	K08332 vacuolar protein 8 | (RefSeq) U-box domain-containing protein 4-like (A)	PREDICTED: U-box domain-containing protein 8 [Vitis vinifera]	RecName: Full=U-box domain-containing protein 8; EC=2.3.2.27; AltName: Full=Plant U-box protein 8; AltName: Full=RING-type E3 ubiquitin transferase PUB8 {ECO:0000305};	FOG: Armadillo/beta-catenin-like repeats	GO:0005737,cytoplasm; GO:0016567,protein ubiquitination; GO:0005634,nucleus; GO:0004842,ubiquitin-protein transferase activity
novel.5737	--	hypothetical protein JCGZ_10751 [Jatropha curcas]	--	--	--
novel.804	--	--	--	--	--
novel.9268	K02888 large subunit ribosomal protein L21 | (RefSeq) 50S ribosomal protein L21, mitochondrial-like (A)	PREDICTED: 50S ribosomal protein L21, mitochondrial-like [Nicotiana tabacum]	RecName: Full=50S ribosomal protein L21, mitochondrial {ECO:0000303|PubMed:11675010}; AltName: Full=Protein NUCLEAR FUSION DEFECTIVE 1 {ECO:0000303|PubMed:16698901}; Flags: Precursor;	--	GO:0009553,embryo sac development; GO:0043565,sequence-specific DNA binding; GO:0000741,karyogamy; GO:0005840,ribosome; GO:0009555,pollen development; GO:0009567,double fertilization forming a zygote and endosperm; GO:0005739,mitochondrion; GO:0019843,rRNA binding; GO:0003735,structural constituent of ribosome; GO:0010197,polar nucleus fusion; GO:0007338,single fertilization; GO:0006412,translati…
novel.3212	--	PREDICTED: uncharacterized protein LOC108202089 [Daucus carota subsp. sativus]	--	--	--
novel.8439	K14821 bud site selection protein 20 | (RefSeq) zinc finger protein 593-like (A)	hypothetical protein LSAT_1X52340 [Lactuca sativa]	--	U1-like Zn-finger-containing protein, probabl erole in RNA processing/splicing	GO:0008270,zinc ion binding; GO:0003676,nucleic acid binding
novel.6833	--	transcription repressor OFP4-like [Hevea brasiliensis]	RecName: Full=Transcription repressor OFP4; AltName: Full=Ovate family protein 4; Short=AtOFP4;	--	GO:0005634,nucleus; GO:2000652,regulation of secondary cell wall biogenesis; GO:0045892,negative regulation of transcription, DNA-templated; GO:0006351,transcription, DNA-templated; GO:0003677,DNA binding
novel.1028	--	--	--	--	--
novel.7446	K05909 laccase [EC:1.10.3.2] | (RefSeq) laccase-14 (A)	PREDICTED: laccase-14 [Vitis vinifera]	RecName: Full=Laccase-14; EC=1.10.3.2; AltName: Full=Benzenediol:oxygen oxidoreductase 14; AltName: Full=Diphenol oxidase 14; AltName: Full=Urishiol oxidase 14; Flags: Precursor;	Multicopper oxidases	GO:0048046,apoplast; GO:0052716,hydroquinone:oxygen oxidoreductase activity; GO:0016722,oxidoreductase activity, oxidizing metal ions; GO:0005507,copper ion binding; GO:0046274,lignin catabolic process
novel.6792	--	--	--	--	--
novel.5782	K18466 vacuolar protein sorting-associated protein 26 | (RefSeq) uncharacterized protein LOC111920750 (A)	hypothetical protein CDL12_07651 [Handroanthus impetiginosus]	RecName: Full=Protein IQ-DOMAIN 31;	--	GO:0005829,cytosol; GO:0005875,microtubule associated complex; GO:0005886,plasma membrane
novel.1463	--	--	--	--	--
novel.9049	--	hypothetical protein CDL12_13525 [Handroanthus impetiginosus]	--	--	--
novel.4614	--	hypothetical protein AQUCO_01400705v1 [Aquilegia coerulea]	RecName: Full=Probable inactive purple acid phosphatase 16; Flags: Precursor;	Predicted DNA repair exonuclease SIA1	GO:0016020,membrane; GO:0046872,metal ion binding; GO:0003993,acid phosphatase activity; GO:0005576,extracellular region
novel.7880	K00921 1-phosphatidylinositol-3-phosphate 5-kinase [EC:2.7.1.150] | (RefSeq) 1-phosphatidylinositol-3-phosphate 5-kinase FAB1B (A)	PREDICTED: 1-phosphatidylinositol-3-phosphate 5-kinase FAB1B [Vitis vinifera]	RecName: Full=1-phosphatidylinositol-3-phosphate 5-kinase FAB1B; Short=Phosphatidylinositol 3-phosphate 5-kinase; EC=2.7.1.150; AltName: Full=FYVE finger-containing phosphoinositide kinase; AltName: Full=PIKfyve; AltName: Full=Phosphatidylinositol 3-phosphate 5-kinase type III; Short=PIPkin-III; Short=Type III PIP kinase; AltName: Full=Protein FORMS APLOID AND BINUCLEATE CELLS 1B;	Phosphatidylinositol-4-phosphate 5-kinase and related FYVE finger-containing proteins	GO:0007033,vacuole organization; GO:0009555,pollen development; GO:0000285,1-phosphatidylinositol-3-phosphate 5-kinase activity; GO:0005829,cytosol; GO:0010256,endomembrane system organization; GO:0005739,mitochondrion; GO:0090332,stomatal closure; GO:0042147,retrograde transport, endosome to Golgi; GO:0046872,metal ion binding; GO:0005768,endosome; GO:0005524,ATP binding; GO:0010008,endosome mem…
novel.635	K15289 solute carrier family 35, member F5 | (RefSeq) uncharacterized vacuolar membrane protein YML018C (A)	hypothetical protein GLYMA_16G131400 [Glycine max]	--	Predicted membrane protein	--
novel.4570	--	--	--	--	--
novel.5376	--	--	--	--	--
novel.1111	--	--	--	--	--
novel.898	--	--	--	--	--
novel.10250	--	--	--	--	--
novel.1814	K06941 23S rRNA (adenine2503-C2)-methyltransferase [EC:2.1.1.192] | (RefSeq) uncharacterized protein LOC107261750 (A)	hypothetical protein AQUCO_02500304v1 [Aquilegia coerulea]	--	--	GO:0005737,cytoplasm; GO:0008173,RNA methyltransferase activity; GO:0051536,iron-sulfur cluster binding; GO:0006364,rRNA processing
novel.6109	--	--	--	--	--
novel.6186	--	--	--	--	--
novel.8644	--	--	--	--	--
novel.8627	--	--	--	--	--
novel.9008	--	--	--	--	--
novel.2944	--	--	--	--	--
novel.7281	K24104 GPN-loop GTPase | (RefSeq) LOW QUALITY PROTEIN: uncharacterized protein LOC104799061 (A)	Serine/threonine protein kinase [Trema orientalis]	RecName: Full=G-type lectin S-receptor-like serine/threonine-protein kinase CES101; EC=2.7.11.1; AltName: Full=Protein CALLUS EXPRESSION OF RBCS 101; Flags: Precursor;	--	GO:0006468,protein phosphorylation; GO:0009620,response to fungus; GO:0045087,innate immune response; GO:0030246,carbohydrate binding; GO:0004674,protein serine/threonine kinase activity; GO:0005516,calmodulin binding; GO:0005886,plasma membrane; GO:0016021,integral component of membrane; GO:0005524,ATP binding
novel.681	K13457 disease resistance protein RPM1 | (RefSeq) disease resistance protein RPM1-like (A)	LOW QUALITY PROTEIN: putative inactive disease susceptibility protein LOV1 [Arachis duranensis]	RecName: Full=Putative disease resistance RPP13-like protein 3;	Apoptotic ATPase	GO:0005886,plasma membrane; GO:0007165,signal transduction; GO:0005524,ATP binding; GO:0043531,ADP binding; GO:0009626,plant-type hypersensitive response
novel.9725	K03006 DNA-directed RNA polymerase II subunit RPB1 [EC:2.7.7.6] | (RefSeq) LOW QUALITY PROTEIN: DNA-directed RNA polymerase II subunit 1-like (A)	Retrovirus-related Pol polyprotein from transposon TNT 1-94 [Cajanus cajan]	RecName: Full=Retrovirus-related Pol polyprotein from transposon TNT 1-94; Includes: RecName: Full=Protease; EC=3.4.23.-; Includes: RecName: Full=Reverse transcriptase; EC=2.7.7.49; Includes: RecName: Full=Endonuclease;	FOG: Transposon-encoded proteins with TYA, reverse transcriptase, integrase domains in various combinations	GO:0004519,endonuclease activity; GO:0015074,DNA integration; GO:0004190,aspartic-type endopeptidase activity; GO:0008270,zinc ion binding; GO:0003676,nucleic acid binding; GO:0003964,RNA-directed DNA polymerase activity
novel.3260	--	zinc finger CCCH domain-containing protein 48-like [Helianthus annuus]	RecName: Full=Zinc finger CCCH domain-containing protein 17; Short=OsC3H17;	Cdc4 and related F-box and WD-40 proteins	GO:0046872,metal ion binding; GO:0003677,DNA binding
novel.9889	K12447 UDP-sugar pyrophosphorylase [EC:2.7.7.64] | (RefSeq) uncharacterized protein LOC104808371 (A)	Retrovirus-related Pol polyprotein from transposon TNT 1-94, partial [Cajanus cajan]	RecName: Full=Retrovirus-related Pol polyprotein from transposon TNT 1-94; Includes: RecName: Full=Protease; EC=3.4.23.-; Includes: RecName: Full=Reverse transcriptase; EC=2.7.7.49; Includes: RecName: Full=Endonuclease;	FOG: Transposon-encoded proteins with TYA, reverse transcriptase, integrase domains in various combinations	GO:0004519,endonuclease activity; GO:0015074,DNA integration; GO:0004190,aspartic-type endopeptidase activity; GO:0008270,zinc ion binding; GO:0003676,nucleic acid binding; GO:0003964,RNA-directed DNA polymerase activity
novel.2290	--	--	--	--	--
novel.3989	K20367 endoplasmic reticulum-Golgi intermediate compartment protein 3 | (RefSeq) endoplasmic reticulum-Golgi intermediate compartment protein 3 (A)	endoplasmic reticulum-Golgi intermediate compartment protein 3-like [Herrania umbratica]	--	COPII vesicle protein	GO:0016021,integral component of membrane
novel.557	--	--	--	--	--
novel.58	--	PREDICTED: uncharacterized protein LOC108325250 [Vigna angularis]	--	--	--
novel.7808	--	--	--	--	--
novel.8547	--	--	--	--	--
novel.1623	K24637 zinc finger BED domain-containing protein 1 (E3 SUMO-protein ligase ZBED1) [EC:2.3.2.-] | (RefSeq) zinc finger BED domain-containing protein 1-like (A)	hypothetical protein AQUCO_00400484v1, partial [Aquilegia coerulea]	RecName: Full=Putative AC transposase; AltName: Full=ORFA;	Tam3-transposase (Ac family)	GO:0006310,DNA recombination; GO:0046983,protein dimerization activity; GO:0032196,transposition; GO:0003677,DNA binding
novel.1149	--	--	--	--	--
novel.5238	--	--	--	--	--
novel.6364	K12392 AP-1 complex subunit beta-1 | (RefSeq) beta-adaptin-like protein C (A)	hypothetical protein MIMGU_mgv1a001261mg [Erythranthe guttata]	--	--	GO:0030131,clathrin adaptor complex; GO:0006886,intracellular protein transport; GO:0030276,clathrin binding; GO:0016192,vesicle-mediated transport
novel.190	--	--	--	--	--
novel.734	--	--	--	--	--
novel.3856	K04485 DNA repair protein RadA/Sms | (RefSeq) uncharacterized protein LOC7475108 (A)	hypothetical protein AXF42_Ash013521 [Apostasia shenzhenica]	RecName: Full=Myosin-5; AltName: Full=AtMYA1;	Myosin class V heavy chain	GO:0005737,cytoplasm; GO:0009791,post-embryonic development; GO:0048467,gynoecium development; GO:0090436,leaf pavement cell development; GO:0010154,fruit development; GO:0009826,unidimensional cell growth; GO:0010090,trichome morphogenesis; GO:0005524,ATP binding; GO:0003779,actin binding; GO:0030048,actin filament-based movement; GO:0016459,myosin complex; GO:0005516,calmodulin binding; GO:0051…
novel.4859	--	--	--	--	--
novel.7197	K09286 EREBP-like factor | (RefSeq) ethylene-responsive transcription factor ERF011-like (A)	hypothetical protein Ccrd_024811 [Cynara cardunculus var. scolymus]	RecName: Full=Ethylene-responsive transcription factor ERF010;	--	GO:0003700,DNA-binding transcription factor activity; GO:0005634,nucleus; GO:0009873,ethylene-activated signaling pathway; GO:0006351,transcription, DNA-templated; GO:0003677,DNA binding
novel.393	K10393 kinesin family member 2/24 | (RefSeq) kinesin-like protein KIN-13B (A)	kinesin-like protein KIN-13B [Herrania umbratica]	RecName: Full=Kinesin-like protein KIN-13A {ECO:0000305}; AltName: Full=Protein SMALL AND ROUND SEED 3 {ECO:0000303|PubMed:18089549};	Kinesin-like protein	GO:0005783,endoplasmic reticulum; GO:0008017,microtubule binding; GO:0007018,microtubule-based movement; GO:0043231,intracellular membrane-bounded organelle; GO:0005524,ATP binding; GO:0005874,microtubule; GO:0003777,microtubule motor activity; GO:1903338,regulation of cell wall organization or biogenesis
novel.8755	K15889 prenylcysteine alpha-carboxyl methylesterase [EC:3.1.1.-] | (RefSeq) probable isoprenylcysteine alpha-carbonyl methylesterase ICMEL2 (A)	probable isoprenylcysteine alpha-carbonyl methylesterase ICMEL1 [Herrania umbratica]	RecName: Full=Probable isoprenylcysteine alpha-carbonyl methylesterase ICMEL1; EC=3.1.1.n2; AltName: Full=Isoprenylcysteine methylesterase-like protein 1;	Carboxylesterase and related proteins	GO:0009737,response to abscisic acid; GO:0010296,prenylcysteine methylesterase activity; GO:0016021,integral component of membrane; GO:0000139,Golgi membrane; GO:0005789,endoplasmic reticulum membrane; GO:0009056,catabolic process
novel.8199	K08790 serine/threonine kinase 38 [EC:2.7.11.1] | (RefSeq) serine/threonine-protein kinase tricorner (A)	hypothetical protein COLO4_15887 [Corchorus olitorius]	--	NDR and related serine/threonine kinases	GO:0005524,ATP binding; GO:0004672,protein kinase activity
novel.246	--	--	--	--	--
novel.1376	K15200 general transcription factor 3C polypeptide 2 | (RefSeq) uncharacterized LOC100852537 (A)	PREDICTED: uncharacterized protein LOC100852537 [Vitis vinifera]	--	3-methyladenine DNA glycosidase	GO:0006355,regulation of transcription, DNA-templated; GO:0003677,DNA binding
novel.271	--	--	--	--	--
novel.283	--	--	--	--	--
novel.8809	K01309 ubiquitin carboxyl-terminal hydrolase MINDY-1/2 [EC:3.4.19.12] | (RefSeq) uncharacterized protein LOC103698954 isoform X1 (A)	Retrovirus-related Pol polyprotein from transposon TNT 1-94, partial [Cajanus cajan]	RecName: Full=Retrovirus-related Pol polyprotein from transposon TNT 1-94; Includes: RecName: Full=Protease; EC=3.4.23.-; Includes: RecName: Full=Reverse transcriptase; EC=2.7.7.49; Includes: RecName: Full=Endonuclease;	FOG: Transposon-encoded proteins with TYA, reverse transcriptase, integrase domains in various combinations	GO:0004519,endonuclease activity; GO:0015074,DNA integration; GO:0004190,aspartic-type endopeptidase activity; GO:0008270,zinc ion binding; GO:0003676,nucleic acid binding; GO:0003964,RNA-directed DNA polymerase activity
novel.3320	--	hypothetical protein JCGZ_18643 [Jatropha curcas]	--	--	--
novel.3482	--	--	--	--	--
novel.6396	--	--	--	--	--
novel.10034	--	PREDICTED: uncharacterized protein LOC109177845 [Ipomoea nil]	--	--	--
novel.7169	--	--	--	--	--
novel.10086	K12396 AP-3 complex subunit delta | (RefSeq) LOW QUALITY PROTEIN: uncharacterized protein LOC111400700 (A)	PREDICTED: uncharacterized protein LOC108983648 [Juglans regia]	--	FOG: Transposon-encoded proteins with TYA, reverse transcriptase, integrase domains in various combinations	--
novel.9072	K19043 E3 ubiquitin-protein ligase RHF [EC:2.3.2.27] | (RefSeq) E3 ubiquitin-protein ligase RHF2A (A)	E3 ubiquitin-protein ligase [Camellia sinensis var. sinensis]	--	--	GO:0016874,ligase activity
novel.8236	--	PREDICTED: AUGMIN subunit 5 [Daucus carota subsp. sativus]	RecName: Full=AUGMIN subunit 5 {ECO:0000303|PubMed:22505726};	--	GO:0009524,phragmoplast; GO:0051011,microtubule minus-end binding; GO:0051301,cell division; GO:0070652,HAUS complex; GO:0051225,spindle assembly; GO:0005876,spindle microtubule
novel.1413	K19040 E3 ubiquitin-protein ligase ATL10/75/76/77/78 [EC:2.3.2.27] | (RefSeq) RING-H2 finger protein ATL74-like (A)	Uncharacterized protein TCM_029258 [Theobroma cacao]	RecName: Full=RING-H2 finger protein ATL72; EC=2.3.2.27 {ECO:0000305}; AltName: Full=RING-type E3 ubiquitin transferase ATL72 {ECO:0000305};	FOG: Predicted E3 ubiquitin ligase	GO:0043161,proteasome-mediated ubiquitin-dependent protein catabolic process; GO:0016021,integral component of membrane; GO:0046872,metal ion binding; GO:0061630,ubiquitin protein ligase activity
novel.9578	--	PREDICTED: uncharacterized protein LOC100262487 isoform X2 [Vitis vinifera]	--	GYF domain containing proteins	--
novel.1277	--	--	--	--	--
novel.6764	K08857 NIMA (never in mitosis gene a)-related kinase 1/4/5 [EC:2.7.11.1] | (RefSeq) serine/threonine-protein kinase Nek5 (A)	serine/threonine-protein kinase [Camellia sinensis]	RecName: Full=Serine/threonine-protein kinase Nek5; EC=2.7.11.1; AltName: Full=NimA-related protein kinase 5; Short=AtNEK6; Short=AtNek5;	Serine/threonine protein kinase	GO:0007017,microtubule-based process; GO:0055028,cortical microtubule; GO:0009913,epidermal cell differentiation; GO:0004674,protein serine/threonine kinase activity; GO:0004672,protein kinase activity; GO:0043622,cortical microtubule organization; GO:0005524,ATP binding
novel.5176	K20178 vacuolar protein sorting-associated protein 8 | (RefSeq) uncharacterized LOC107864957 (A)	uncharacterized protein LOC111375444 [Olea europaea var. sylvestris]	RecName: Full=Uncharacterized mitochondrial protein AtMg01250; AltName: Full=ORF102;	FOG: Reverse transcriptase	GO:0005739,mitochondrion
novel.3438	--	hypothetical protein SOVF_205710, partial [Spinacia oleracea]	--	Protein involved in mRNA turnover and stability	GO:0016021,integral component of membrane
novel.5910	--	hypothetical protein B456_011G137700 [Gossypium raimondii]	--	--	--
novel.6213	--	--	--	--	--
novel.7733	--	--	--	--	--
novel.9650	--	--	--	--	--
novel.5877	--	AT-hook motif nuclear-localized protein 10 [Capsicum annuum]	RecName: Full=AT-hook motif nuclear-localized protein 1 {ECO:0000303|PubMed:15604740};	--	GO:0005737,cytoplasm; GO:0043565,sequence-specific DNA binding; GO:0005730,nucleolus; GO:0005634,nucleus; GO:0005739,mitochondrion; GO:0005654,nucleoplasm; GO:0006355,regulation of transcription, DNA-templated; GO:0006351,transcription, DNA-templated; GO:0003677,DNA binding; GO:0003680,AT DNA binding; GO:0098687,chromosomal region
novel.5045	--	--	--	--	--
novel.2251	--	PREDICTED: pentatricopeptide repeat-containing protein At2g29760, chloroplastic [Vitis vinifera]	--	--	GO:0031425,chloroplast RNA processing; GO:0008270,zinc ion binding; GO:0003723,RNA binding; GO:0004519,endonuclease activity; GO:0009507,chloroplast; GO:1900865,chloroplast RNA modification
novel.7927	K12619 5'-3' exoribonuclease 2 [EC:3.1.13.-] | (RefSeq) 5'-3' exoribonuclease 3 isoform X1 (A)	PREDICTED: 5'-3' exoribonuclease 3 isoform X2 [Nicotiana sylvestris]	RecName: Full=5'-3' exoribonuclease 3 {ECO:0000305}; Short=AtXRN3 {ECO:0000303|PubMed:11106401}; EC=3.1.13.- {ECO:0000269|PubMed:11106401}; AltName: Full=Protein EXORIBONUCLEASE 3 {ECO:0000305};	5'-3' exonuclease HKE1/RAT1	GO:0010587,miRNA catabolic process; GO:0071035,nuclear polyadenylation-dependent rRNA catabolic process; GO:0004534,5'-3' exoribonuclease activity; GO:0000967,rRNA 5'-end processing; GO:0008270,zinc ion binding; GO:0003676,nucleic acid binding; GO:0060149,negative regulation of posttranscriptional gene silencing; GO:0005634,nucleus; GO:0006397,mRNA processing
novel.7094	--	--	--	--	--
novel.3562	--	--	--	--	--
novel.1768	--	PREDICTED: uncharacterized protein LOC100257222 isoform X2 [Vitis vinifera]	--	--	GO:0046539,histamine N-methyltransferase activity; GO:0032259,methylation
novel.4789	--	--	--	--	--
novel.9977	--	--	--	--	--
novel.6493	--	--	--	--	--
novel.6458	K11838 ubiquitin carboxyl-terminal hydrolase 7 [EC:3.4.19.12] | (RefSeq) uncharacterized protein LOC104229842 (A)	PREDICTED: protein NLP7-like isoform X2 [Nicotiana tabacum]	--	--	GO:0006355,regulation of transcription, DNA-templated; GO:0005634,nucleus; GO:0006351,transcription, DNA-templated; GO:0003677,DNA binding
novel.5781	K13217 pre-mRNA-processing factor 39 | (RefSeq) uncharacterized protein LOC114183870 isoform X1 (A)	hypothetical protein VITISV_021168 [Vitis vinifera]	RecName: Full=Retrovirus-related Pol polyprotein from transposon RE1; AltName: Full=Retro element 1 {ECO:0000303|PubMed:10689195}; Short=AtRE1 {ECO:0000303|PubMed:10689195}; Includes: RecName: Full=Protease RE1; EC=3.4.23.-; Includes: RecName: Full=Reverse transcriptase RE1; EC=2.7.7.49; Includes: RecName: Full=Endonuclease RE1;	FOG: Transposon-encoded proteins with TYA, reverse transcriptase, integrase domains in various combinations	GO:0006310,DNA recombination; GO:0004519,endonuclease activity; GO:0015074,DNA integration; GO:0004190,aspartic-type endopeptidase activity; GO:0003676,nucleic acid binding; GO:0003964,RNA-directed DNA polymerase activity; GO:0046872,metal ion binding
novel.354	K02884 large subunit ribosomal protein L19 | (RefSeq) 50S ribosomal protein L19-1, chloroplastic (A)	PREDICTED: 50S ribosomal protein L19-1, chloroplastic [Nelumbo nucifera]	RecName: Full=50S ribosomal protein L19, chloroplastic {ECO:0000303|PubMed:10874046}; AltName: Full=CL19; AltName: Full=Chloroplastic large ribosomal subunit protein bL19c {ECO:0000303|PubMed:28007896}; Flags: Precursor;	Mitochondrial/chloroplast ribosomal protein L19	GO:0003735,structural constituent of ribosome; GO:0005840,ribosome; GO:0009507,chloroplast; GO:0006412,translation; GO:0019843,rRNA binding
novel.2538	--	hypothetical protein POPTR_0011s07540g [Populus trichocarpa]	RecName: Full=Protein trichome birefringence-like 38;	--	GO:0071554,cell wall organization or biogenesis; GO:0005794,Golgi apparatus; GO:0016021,integral component of membrane; GO:0016413,O-acetyltransferase activity
novel.8006	--	uncharacterized protein LOC111408727 isoform X2 [Olea europaea var. sylvestris]	--	--	--
novel.4589	--	--	--	--	--
novel.974	--	--	--	--	--
novel.10056	--	G-type lectin S-receptor-like serine/threonine-protein kinase SD1-1 isoform X4 [Aegilops tauschii subsp. tauschii]	RecName: Full=G-type lectin S-receptor-like serine/threonine-protein kinase At1g11330; EC=2.7.11.1; Flags: Precursor;	--	GO:0006468,protein phosphorylation; GO:0016021,integral component of membrane; GO:0030246,carbohydrate binding; GO:0004674,protein serine/threonine kinase activity; GO:0005516,calmodulin binding; GO:0005886,plasma membrane; GO:0005524,ATP binding; GO:0048544,recognition of pollen
novel.7363	--	--	--	--	--
novel.7816	--	--	--	--	--
novel.9660	K20890 xylan alpha-glucuronosyltransferase [EC:2.4.1.-] | (RefSeq) putative UDP-glucuronate:xylan alpha-glucuronosyltransferase 3 (A)	putative UDP-glucuronate:xylan alpha-glucuronosyltransferase 3 [Sesamum indicum]	RecName: Full=Putative UDP-glucuronate:xylan alpha-glucuronosyltransferase 3; Short=UDP-GlcA:xylan glucuronyltransferase 3; EC=2.4.1.-; AltName: Full=Glycogenin-like protein 3; AltName: Full=Plant glycogenin-like starch initiation protein 2; AltName: Full=Protein GLUCURONIC ACID SUBSTITUTION OF XYLAN 3; Short=AtGUX3;	Glycosyl transferase, family 8 - glycogenin	GO:0005794,Golgi apparatus; GO:0009834,plant-type secondary cell wall biogenesis; GO:0016021,integral component of membrane; GO:0005802,trans-Golgi network; GO:0000139,Golgi membrane; GO:0071555,cell wall organization; GO:0045492,xylan biosynthetic process; GO:0015020,glucuronosyltransferase activity; GO:0046872,metal ion binding; GO:0005768,endosome
novel.3436	--	--	--	--	--
novel.1480	K22418 11beta/17beta-hydroxysteroid dehydrogenase [EC:1.1.1.146 1.1.1.-] | (RefSeq) 11-beta-hydroxysteroid dehydrogenase 1B-like (A)	11-beta-hydroxysteroid dehydrogenase 1B-like [Olea europaea var. sylvestris]	RecName: Full=11-beta-hydroxysteroid dehydrogenase 1B; EC=1.1.1.146; AltName: Full=17-beta-hydroxysteroid dehydrogenase 1B; EC=1.1.1.-; AltName: Full=Hydroxysteroid dehydrogenase 1; Short=AtHSD1;	Predicted dehydrogenase	GO:0016021,integral component of membrane; GO:0005811,lipid droplet; GO:0006694,steroid biosynthetic process; GO:0070524,11-beta-hydroxysteroid dehydrogenase (NADP+) activity
novel.5573	--	--	--	--	--
novel.6860	--	PREDICTED: uncharacterized protein LOC107176071 [Citrus sinensis]	--	--	--
novel.2651	K02964 small subunit ribosomal protein S18e | (RefSeq) 40S ribosomal protein S18 (A)	ribosomal protein S18 [Rhododendron molle]	RecName: Full=40S ribosomal protein S18;	Ribosomal protein S18	GO:0022626,cytosolic ribosome; GO:0022627,cytosolic small ribosomal subunit; GO:0005730,nucleolus; GO:0005618,cell wall; GO:0005829,cytosol; GO:0016020,membrane; GO:0042254,ribosome biogenesis; GO:0019843,rRNA binding; GO:0003735,structural constituent of ribosome; GO:0005773,vacuole; GO:0005840,ribosome; GO:0015935,small ribosomal subunit; GO:0005886,plasma membrane; GO:0005774,vacuolar membrane…
novel.188	--	--	--	--	--
novel.6270	--	--	--	--	--
novel.5879	--	PREDICTED: uncharacterized protein At4g14450, chloroplastic [Erythranthe guttata]	--	--	--
novel.2344	K09286 EREBP-like factor | (RefSeq) ethylene-responsive transcription factor RAP2-9-like (A)	PREDICTED: ethylene-responsive transcription factor RAP2-9-like [Ipomoea nil]	RecName: Full=Ethylene-responsive transcription factor ERF008;	--	GO:0003700,DNA-binding transcription factor activity; GO:0005634,nucleus; GO:0009873,ethylene-activated signaling pathway; GO:0006351,transcription, DNA-templated; GO:0003677,DNA binding
novel.623	K10949 ER lumen protein retaining receptor | (RefSeq) hypothetical protein (A)	hypothetical protein MIMGU_mgv1a0136072mg, partial [Erythranthe guttata]	RecName: Full=ER lumen protein-retaining receptor; AltName: Full=HDEL receptor; AltName: Full=PGP169-12;	ER lumen protein retaining receptor	GO:0016192,vesicle-mediated transport; GO:0016021,integral component of membrane; GO:0006621,protein retention in ER lumen; GO:0005789,endoplasmic reticulum membrane; GO:0015031,protein transport; GO:0046923,ER retention sequence binding
novel.9740	--	--	--	--	GO:0015074,DNA integration; GO:0008270,zinc ion binding; GO:0003676,nucleic acid binding
novel.9391	--	PREDICTED: uncharacterized protein LOC104879753 [Vitis vinifera]	--	--	GO:0008270,zinc ion binding; GO:0003676,nucleic acid binding
novel.8867	--	PREDICTED: uncharacterized protein LOC107177480 [Citrus sinensis]	--	FOG: Transposon-encoded proteins with TYA, reverse transcriptase, integrase domains in various combinations	--
novel.4913	K24104 GPN-loop GTPase | (RefSeq) LOW QUALITY PROTEIN: uncharacterized protein LOC104799061 (A)	G-type lectin S-receptor-like serine/threonine-protein kinase At4g27290 isoform X1 [Manihot esculenta]	RecName: Full=G-type lectin S-receptor-like serine/threonine-protein kinase At1g11330; EC=2.7.11.1; Flags: Precursor;	--	GO:0006468,protein phosphorylation; GO:0016021,integral component of membrane; GO:0030246,carbohydrate binding; GO:0004674,protein serine/threonine kinase activity; GO:0005516,calmodulin binding; GO:0005886,plasma membrane; GO:0005524,ATP binding; GO:0048544,recognition of pollen
novel.4311	--	PREDICTED: apoptosis inhibitor 5-like protein API5 isoform X2 [Vitis vinifera]	RecName: Full=Apoptosis inhibitor 5-like protein API5; AltName: Full=Protein APOPTOSIS INHIBITOR 5 {ECO:0000303|PubMed:21467577};	Apoptosis inhibitor 5/fibroblast growth factor 2-interacting factor 2, and related proteins	GO:0043067,regulation of programmed cell death; GO:0005634,nucleus; GO:0009555,pollen development
novel.9202	--	--	--	--	--
novel.7861	K17086 transmembrane 9 superfamily member 2/4 | (RefSeq) transmembrane 9 superfamily member 7-like (A)	hypothetical protein CRG98_017326, partial [Punica granatum]	RecName: Full=Transmembrane 9 superfamily member 7 {ECO:0000305}; AltName: Full=Endomembrane protein 5 {ECO:0000303|PubMed:22570441}; AltName: Full=Transmembrane nine protein 7 {ECO:0000303|PubMed:20681974}; Short=AtTMN7 {ECO:0000303|PubMed:20681974}; Flags: Precursor;	Endosomal membrane proteins, EMP70	GO:0005737,cytoplasm; GO:0005794,Golgi apparatus; GO:0006878,cellular copper ion homeostasis; GO:0005774,vacuolar membrane; GO:0006811,ion transport; GO:0005802,trans-Golgi network; GO:0006882,cellular zinc ion homeostasis; GO:0000139,Golgi membrane; GO:0005634,nucleus; GO:0005768,endosome; GO:0016021,integral component of membrane; GO:0010008,endosome membrane
novel.4487	K14686 solute carrier family 31 (copper transporter), member 1 | (RefSeq) copper transporter 5.1-like (A)	copper transporter 5.1-like [Olea europaea var. sylvestris]	RecName: Full=Copper transporter 5; Short=AtCOPT5;	Copper transporter	GO:0005794,Golgi apparatus; GO:0009737,response to abscisic acid; GO:0005773,vacuole; GO:0016021,integral component of membrane; GO:0005770,late endosome; GO:0005774,vacuolar membrane; GO:0015680,protein maturation by copper ion transfer; GO:0005375,copper ion transmembrane transporter activity; GO:0009506,plasmodesma
novel.793	--	auxin response factor 9 [Quercus suber]	--	--	GO:0006355,regulation of transcription, DNA-templated; GO:0005634,nucleus; GO:0009734,auxin-activated signaling pathway; GO:0006351,transcription, DNA-templated; GO:0003677,DNA binding
novel.8021	--	hypothetical protein AQUCO_00800086v1 [Aquilegia coerulea]	RecName: Full=Aspartic proteinase-like protein 1; EC=3.4.23.-; Flags: Precursor;	Aspartyl protease	GO:0046658,anchored component of plasma membrane; GO:0006508,proteolysis; GO:0004190,aspartic-type endopeptidase activity; GO:0030163,protein catabolic process; GO:0031225,anchored component of membrane
novel.38	--	--	--	--	--
novel.2092	K01887 arginyl-tRNA synthetase [EC:6.1.1.19] | (RefSeq) arginine--tRNA ligase, cytoplasmic-like isoform X1 (A)	hypothetical protein MANES_16G107800 [Manihot esculenta]	RecName: Full=Arginine--tRNA ligase, cytoplasmic {ECO:0000305}; EC=6.1.1.19 {ECO:0000305}; AltName: Full=Arginyl-tRNA synthetase {ECO:0000305}; Short=ArgRS {ECO:0000305};	Arginyl-tRNA synthetase	GO:0006420,arginyl-tRNA aminoacylation; GO:0005737,cytoplasm; GO:0005829,cytosol; GO:0004814,arginine-tRNA ligase activity; GO:0005524,ATP binding
novel.9323	--	--	--	--	--
novel.8679	--	--	--	--	--
novel.4731	K22794 flavonol-3-O-glucoside/galactoside glucosyltransferase [EC:2.4.1.239 2.4.1.-] | (RefSeq) anthocyanidin 3-O-glucoside 2''-O-glucosyltransferase-like (A)	UGTPg34 [Panax ginseng]	RecName: Full=UDP-glycosyltransferase 79B8; EC=2.4.1.-;	UDP-glucuronosyl and UDP-glucosyl transferase	GO:0080043,quercetin 3-O-glucosyltransferase activity; GO:0008152,metabolic process; GO:0080044,quercetin 7-O-glucosyltransferase activity; GO:0043231,intracellular membrane-bounded organelle
novel.7463	K03243 translation initiation factor 5B | (RefSeq) eukaryotic translation initiation factor 5B (A)	PREDICTED: eukaryotic translation initiation factor 5B [Vitis vinifera]	RecName: Full=Translation initiation factor IF-2, chloroplastic;	Translation initiation factor 5B (eIF-5B)	GO:0003743,translation initiation factor activity; GO:0003924,GTPase activity; GO:0009507,chloroplast; GO:0005525,GTP binding
novel.8070	K03660 N-glycosylase/DNA lyase [EC:3.2.2.- 4.2.99.18] | (RefSeq) N-glycosylase/DNA lyase OGG1 (A)	PREDICTED: serine/threonine-protein phosphatase 7 long form homolog [Pyrus x bretschneideri]	--	--	--
novel.1232	--	--	--	--	--
novel.4630	K10393 kinesin family member 2/24 | (RefSeq) kinesin-13A-like (A)	uncharacterized protein LOC110920144 [Helianthus annuus]	--	FOG: Reverse transcriptase	GO:0003964,RNA-directed DNA polymerase activity
novel.6098	--	--	--	--	--
novel.6210	--	--	--	--	--
novel.3539	--	hypothetical protein POPTR_001G281700v3 [Populus trichocarpa]	--	--	--
novel.3192	--	PREDICTED: lachrymatory-factor synthase [Vitis vinifera]	--	--	--
novel.8543	K05666 ATP-binding cassette, subfamily C (CFTR/MRP), member 2 | (RefSeq) ABC transporter C family member 10 (A)	ABC transporter C family member 10-like protein [Trifolium pratense]	RecName: Full=ABC transporter C family member 10; Short=ABC transporter ABCC.10; Short=AtABCC10; EC=3.6.3.44; AltName: Full=ATP-energized glutathione S-conjugate pump 14; AltName: Full=Glutathione S-conjugate-transporting ATPase 14; AltName: Full=Multidrug resistance-associated protein 14;	Multidrug resistance-associated protein/mitoxantrone resistance protein, ABC superfamily	GO:0000325,plant-type vacuole; GO:0016021,integral component of membrane; GO:0042626,ATPase activity, coupled to transmembrane movement of substances; GO:0005774,vacuolar membrane; GO:0008559,xenobiotic transmembrane transporting ATPase activity; GO:0055085,transmembrane transport; GO:0005524,ATP binding
novel.5772	--	hypothetical protein DCAR_015036 [Daucus carota subsp. sativus]	--	--	GO:0016021,integral component of membrane
novel.10399	--	--	--	--	--
novel.3329	K13457 disease resistance protein RPM1 | (RefSeq) disease resistance protein RPM1-like (A)	PREDICTED: uncharacterized protein LOC105955856 [Erythranthe guttata]	RecName: Full=RNA-directed DNA polymerase homolog; EC=2.7.7.48; AltName: Full=Reverse transcriptase homolog;	FOG: Transposon-encoded proteins with TYA, reverse transcriptase, integrase domains in various combinations	GO:0003964,RNA-directed DNA polymerase activity; GO:0003968,RNA-directed 5'-3' RNA polymerase activity; GO:0005739,mitochondrion
novel.8550	--	--	--	--	--
novel.10379	K00521 ferric-chelate reductase [EC:1.16.1.7] | (RefSeq) ferric reduction oxidase 7, chloroplastic-like (A)	NAC protein 2 [Actinidia chinensis]	RecName: Full=NAC transcription factor 56 {ECO:0000303|PubMed:15029955}; Short=AtNAC056 {ECO:0000303|PubMed:15029955}; AltName: Full=NAC domain-containing protein 2 {ECO:0000303|PubMed:11245578}; Short=AtNAC2 {ECO:0000303|PubMed:11245578}; AltName: Full=Protein NAC-REGULATED SEED MORPHOLOGY 1 {ECO:0000303|PubMed:18849494};	--	GO:0044212,transcription regulatory region DNA binding; GO:0048317,seed morphogenesis; GO:0009753,response to jasmonic acid; GO:0003700,DNA-binding transcription factor activity; GO:0005634,nucleus; GO:0080060,integument development; GO:0006351,transcription, DNA-templated; GO:0045995,regulation of embryonic development
novel.6540	--	--	--	--	--
novel.929	--	hypothetical protein POPTR_0009s05990g [Populus trichocarpa]	RecName: Full=Acyl-CoA--sterol O-acyltransferase 1; EC=2.3.1.-; AltName: Full=Sterol O-acyltransferase 1;	--	GO:0008374,O-acyltransferase activity; GO:0016127,sterol catabolic process; GO:0016021,integral component of membrane; GO:0034434,sterol esterification
novel.805	--	--	--	--	--
novel.3958	--	--	--	--	--
novel.3771	--	--	--	--	--
novel.2282	--	retroelement pol polyprotein-like [Trifolium pratense]	--	FOG: Transposon-encoded proteins with TYA, reverse transcriptase, integrase domains in various combinations	--
novel.2383	K03686 molecular chaperone DnaJ | (RefSeq) uncharacterized protein LOC111910192 (A)	DnaJ domain [Macleaya cordata]	RecName: Full=Chaperone protein dnaJ 11, chloroplastic; Short=AtDjC11; Short=AtJ11; Flags: Precursor;	Molecular chaperone (DnaJ superfamily)	GO:0009570,chloroplast stroma; GO:0005634,nucleus; GO:0009536,plastid; GO:0009507,chloroplast
novel.2267	K11644 paired amphipathic helix protein Sin3a | (RefSeq) paired amphipathic helix protein Sin3-like 2 (A)	PREDICTED: paired amphipathic helix protein Sin3-like 2 [Vitis vinifera]	RecName: Full=Paired amphipathic helix protein Sin3-like 1;	Histone deacetylase complex, SIN3 component	GO:0000118,histone deacetylase complex; GO:0000122,negative regulation of transcription by RNA polymerase II; GO:0005634,nucleus; GO:0016575,histone deacetylation; GO:0001106,NA; GO:0000785,chromatin; GO:0006351,transcription, DNA-templated; GO:0045892,negative regulation of transcription, DNA-templated
novel.5128	K00799 glutathione S-transferase [EC:2.5.1.18] | (RefSeq) probable glutathione S-transferase parC (A)	PREDICTED: probable glutathione S-transferase parC [Prunus mume]	RecName: Full=Probable glutathione S-transferase parA; EC=2.5.1.18; AltName: Full=Auxin-regulated protein parA; AltName: Full=STR246C protein;	Glutathione S-transferase	GO:0004364,glutathione transferase activity; GO:0009734,auxin-activated signaling pathway
novel.325	--	--	--	--	--
novel.7525	--	--	--	--	--
novel.1367	K13496 UDP-glucosyltransferase 73C [EC:2.4.1.-] | (RefSeq) UDP-glycosyltransferase 73C2 (A)	PREDICTED: UDP-glycosyltransferase 73C2 [Vitis vinifera]	RecName: Full=UDP-glycosyltransferase 73C3; EC=2.4.1.-;	UDP-glucuronosyl and UDP-glucosyl transferase	GO:0080043,quercetin 3-O-glucosyltransferase activity; GO:0008152,metabolic process; GO:0080044,quercetin 7-O-glucosyltransferase activity; GO:0043231,intracellular membrane-bounded organelle
novel.3322	K13217 pre-mRNA-processing factor 39 | (RefSeq) uncharacterized protein LOC114183870 isoform X1 (A)	helicase-like transcription factor CHR28, partial [Carica papaya]	RecName: Full=Helicase-like transcription factor CHR28 {ECO:0000305}; EC=3.6.4.- {ECO:0000305}; AltName: Full=Protein CHROMATIN REMODELING 28 {ECO:0000305}; AltName: Full=Protein SNF2-RING-HELICASE-LIKE 2 {ECO:0000303|PubMed:25425661};	Helicase-like transcription factor HLTF/DNA helicase RAD5, DEAD-box superfamily	GO:0005737,cytoplasm; GO:0005634,nucleus; GO:0080188,RNA-directed DNA methylation; GO:0004386,helicase activity; GO:0006355,regulation of transcription, DNA-templated; GO:0006351,transcription, DNA-templated; GO:0003677,DNA binding; GO:0046872,metal ion binding; GO:0005524,ATP binding; GO:0016569,covalent chromatin modification
novel.6454	--	ORM1-like protein 2 [Olea europaea var. sylvestris]	--	Predicted membrane protein	--
novel.8590	--	--	--	--	--
novel.9471	K23260 scopoletin glucosyltransferase [EC:2.4.1.128] | (RefSeq) scopoletin glucosyltransferase-like (A)	UDP-glucose flavonoid glucosyl-transferase [Actinidia chinensis]	RecName: Full=Scopoletin glucosyltransferase; EC=2.4.1.128; AltName: Full=Phenylpropanoid:glucosyltransferase 1;	UDP-glucuronosyl and UDP-glucosyl transferase	GO:0008152,metabolic process; GO:0050275,scopoletin glucosyltransferase activity; GO:0042802,identical protein binding
novel.3296	--	--	--	--	--
novel.3943	K15042 importin subunit alpha-6/7 | (RefSeq) importin subunit alpha-4-like (A)	PREDICTED: uncharacterized protein LOC102623579 [Citrus sinensis]	--	--	GO:0006355,regulation of transcription, DNA-templated
novel.1597	K22651 E3 ubiquitin-protein ligase RNF4 [EC:2.3.2.27] | (RefSeq) LOW QUALITY PROTEIN: pentatricopeptide repeat-containing protein At1g50270-like (A)	hypothetical protein L484_019144 [Morus notabilis]	RecName: Full=Putative pentatricopeptide repeat-containing protein At3g11460, mitochondrial; AltName: Full=Mitochondrial RNA editing factor 10 {ECO:0000303|PubMed:23288601}; Flags: Precursor;	FOG: PPR repeat	GO:0043231,intracellular membrane-bounded organelle; GO:0004519,endonuclease activity; GO:0016554,cytidine to uridine editing; GO:0008270,zinc ion binding; GO:0005739,mitochondrion; GO:0003723,RNA binding; GO:0006397,mRNA processing
novel.4995	K01937 CTP synthase [EC:6.3.4.2] | (RefSeq) hypothetical protein (A)	CTP synthase 1-like [Phalaenopsis equestris]	--	CTP synthase (UTP-ammonia lyase)	GO:0006221,pyrimidine nucleotide biosynthetic process; GO:0003883,CTP synthase activity
novel.10502	K04079 molecular chaperone HtpG | (RefSeq) heat shock protein 90-2 (A)	PREDICTED: heat shock protein 90-2-like, partial [Gossypium hirsutum]	RecName: Full=Heat shock protein 83;	Molecular chaperone (HSP90 family)	GO:0005737,cytoplasm; GO:0006950,response to stress; GO:0006457,protein folding; GO:0051082,unfolded protein binding; GO:0005524,ATP binding
novel.7511	--	--	--	--	--
novel.4622	--	--	--	--	--
novel.9085	--	--	--	--	--
novel.7818	K03006 DNA-directed RNA polymerase II subunit RPB1 [EC:2.7.7.6] | (RefSeq) LOW QUALITY PROTEIN: DNA-directed RNA polymerase II subunit 1-like (A)	Retrovirus-related Pol polyprotein from transposon TNT 1-94 [Cajanus cajan]	RecName: Full=Retrovirus-related Pol polyprotein from transposon TNT 1-94; Includes: RecName: Full=Protease; EC=3.4.23.-; Includes: RecName: Full=Reverse transcriptase; EC=2.7.7.49; Includes: RecName: Full=Endonuclease;	FOG: Transposon-encoded proteins with TYA, reverse transcriptase, integrase domains in various combinations	GO:0004519,endonuclease activity; GO:0015074,DNA integration; GO:0004190,aspartic-type endopeptidase activity; GO:0008270,zinc ion binding; GO:0003676,nucleic acid binding; GO:0003964,RNA-directed DNA polymerase activity
novel.4915	K24345 calcium-binding protein KIC and related proteins | (RefSeq) calcium-binding protein PBP1-like (A)	hypothetical protein LSAT_7X107461 [Lactuca sativa]	RecName: Full=Calcium-binding protein PBP1; AltName: Full=KIC-related protein 2; AltName: Full=PINOID-binding protein 1;	Ca2+-binding protein (centrin/caltractin), EF-Hand superfamily protein	GO:0009733,response to auxin; GO:0005509,calcium ion binding
novel.9389	K01528 dynamin 1/3 [EC:3.6.5.5] | (Kazusa) Lj0g3v0199559.2; - (A)	uncharacterized protein LOC109948051 [Prunus persica]	RecName: Full=Retrovirus-related Pol polyprotein from transposon RE1; AltName: Full=Retro element 1 {ECO:0000303|PubMed:10689195}; Short=AtRE1 {ECO:0000303|PubMed:10689195}; Includes: RecName: Full=Protease RE1; EC=3.4.23.-; Includes: RecName: Full=Reverse transcriptase RE1; EC=2.7.7.49; Includes: RecName: Full=Endonuclease RE1;	FOG: Transposon-encoded proteins with TYA, reverse transcriptase, integrase domains in various combinations	GO:0006310,DNA recombination; GO:0004519,endonuclease activity; GO:0015074,DNA integration; GO:0004190,aspartic-type endopeptidase activity; GO:0003676,nucleic acid binding; GO:0003964,RNA-directed DNA polymerase activity; GO:0046872,metal ion binding
novel.2761	--	--	--	--	--
novel.8428	K03537 ribonuclease P/MRP protein subunit POP5 [EC:3.1.26.5] | (RefSeq) probable ribonuclease P/MRP protein subunit POP5 (A)	PREDICTED: probable ribonuclease P/MRP protein subunit POP5 [Ricinus communis]	RecName: Full=Probable ribonuclease P/MRP protein subunit POP5; EC=3.1.26.5; AltName: Full=Protein EMBRYO DEFECTIVE 1687;	RNase P/RNase MRP subunit POP5	GO:0005773,vacuole; GO:0009249,protein lipoylation; GO:0004526,ribonuclease P activity; GO:0008033,tRNA processing; GO:0005730,nucleolus
novel.2570	K10683 BRCA1-associated RING domain protein 1 | (RefSeq) hypothetical protein (A)	pentatricopeptide repeat-containing protein At4g21065 isoform X2 [Manihot esculenta]	RecName: Full=Pentatricopeptide repeat-containing protein At4g21065;	FOG: PPR repeat	GO:0043231,intracellular membrane-bounded organelle; GO:0004519,endonuclease activity; GO:0009451,RNA modification; GO:0003723,RNA binding; GO:0008270,zinc ion binding
novel.2391	--	--	--	--	--
novel.6273	--	--	--	--	--
novel.2575	--	--	--	--	--
novel.2049	K05909 laccase [EC:1.10.3.2] | (RefSeq) laccase-4-like (A)	hypothetical protein VITISV_024659 [Vitis vinifera]	RecName: Full=Retrovirus-related Pol polyprotein from transposon TNT 1-94; Includes: RecName: Full=Protease; EC=3.4.23.-; Includes: RecName: Full=Reverse transcriptase; EC=2.7.7.49; Includes: RecName: Full=Endonuclease;	FOG: Transposon-encoded proteins with TYA, reverse transcriptase, integrase domains in various combinations	GO:0004519,endonuclease activity; GO:0015074,DNA integration; GO:0004190,aspartic-type endopeptidase activity; GO:0008270,zinc ion binding; GO:0003676,nucleic acid binding; GO:0003964,RNA-directed DNA polymerase activity
novel.3792	--	hypothetical protein CDL12_09957 [Handroanthus impetiginosus]	--	--	--
novel.5958	--	--	--	--	--
novel.5466	--	--	--	--	--
novel.3489	--	hypothetical protein CDL15_Pgr003653 [Punica granatum]	RecName: Full=Peroxisomal membrane protein 11C; AltName: Full=Peroxin-11C; Short=AtPEX11c;	Peroxisomal biogenesis protein (peroxin)	GO:0005779,integral component of peroxisomal membrane; GO:0007031,peroxisome organization; GO:0016559,peroxisome fission; GO:0044375,regulation of peroxisome size; GO:0005777,peroxisome; GO:0009506,plasmodesma; GO:0042802,identical protein binding
novel.1980	K12604 CCR4-NOT transcription complex subunit 1 | (RefSeq) LOW QUALITY PROTEIN: CCR4-NOT transcription complex subunit 1 (A)	PREDICTED: CCR4-NOT transcription complex subunit 1 isoform X2 [Malus domestica]	--	Negative regulator of transcription	GO:0000932,P-body; GO:0030015,CCR4-NOT core complex; GO:0000288,nuclear-transcribed mRNA catabolic process, deadenylation-dependent decay; GO:0032947,protein-containing complex scaffold activity; GO:0017148,negative regulation of translation
novel.6132	K00008 L-iditol 2-dehydrogenase [EC:1.1.1.14] | (RefSeq) sorbitol dehydrogenase (A)	PREDICTED: sorbitol dehydrogenase isoform X2 [Solanum tuberosum]	RecName: Full=Sorbitol dehydrogenase; EC=1.1.1.14; AltName: Full=L-iditol 2-dehydrogenase;	Sorbitol dehydrogenase	GO:0005737,cytoplasm; GO:0003939,L-iditol 2-dehydrogenase activity; GO:0005829,cytosol; GO:0031966,mitochondrial membrane; GO:0008270,zinc ion binding; GO:0005886,plasma membrane; GO:0009506,plasmodesma
novel.1301	--	--	--	--	--
novel.1687	--	--	--	--	--
novel.5880	K10615 E3 ubiquitin-protein ligase HERC4 [EC:2.3.2.26] | (RefSeq) probable E3 ubiquitin-protein ligase HERC4 isoform X1 (A)	PH, RCC1 and FYVE domains-containing protein 1-like [Durio zibethinus]	RecName: Full=PH, RCC1 and FYVE domains-containing protein 1 {ECO:0000303|PubMed:11563980}; AltName: Full=Protein Praf4 {ECO:0000303|PubMed:15358268};	--	GO:0035091,phosphatidylinositol binding; GO:0070300,phosphatidic acid binding; GO:0046872,metal ion binding; GO:0017112,Rab guanyl-nucleotide exchange factor activity
novel.2073	K05849 solute carrier family 8 (sodium/calcium exchanger) | (RefSeq) pentatricopeptide repeat-containing protein At3g62890-like (A)	hypothetical protein VITISV_031859 [Vitis vinifera]	RecName: Full=Pentatricopeptide repeat-containing protein At3g51320;	FOG: PPR repeat	GO:0043231,intracellular membrane-bounded organelle; GO:0004519,endonuclease activity; GO:0003723,RNA binding; GO:0009451,RNA modification
novel.9836	--	--	--	--	--
novel.2735	K23260 scopoletin glucosyltransferase [EC:2.4.1.128] | (RefSeq) scopoletin glucosyltransferase-like (A)	UDP-glucoronosyl/UDP-glucosyl transferase family protein [Populus trichocarpa]	RecName: Full=UDP-glycosyltransferase 92A1; EC=2.4.1.-;	UDP-glucuronosyl and UDP-glucosyl transferase	GO:0080043,quercetin 3-O-glucosyltransferase activity; GO:0008152,metabolic process; GO:0080044,quercetin 7-O-glucosyltransferase activity; GO:0043231,intracellular membrane-bounded organelle
novel.4899	K01303 acylaminoacyl-peptidase [EC:3.4.19.1] | (RefSeq) uncharacterized LOC101311565 (A)	uncharacterized protein LOC111402855 [Olea europaea var. sylvestris]	RecName: Full=Dihydrolipoyllysine-residue succinyltransferase component of 2-oxoglutarate dehydrogenase complex 2, mitochondrial; EC=2.3.1.61; AltName: Full=2-oxoglutarate dehydrogenase complex component E2-2; Short=OGDC-E2-2; AltName: Full=Dihydrolipoamide succinyltransferase component of 2-oxoglutarate dehydrogenase complex 2; AltName: Full=E2K-2; Flags: Precursor;	Dihydrolipoamide succinyltransferase (2-oxoglutarate dehydrogenase, E2 subunit)	GO:0045252,oxoglutarate dehydrogenase complex; GO:0016020,membrane; GO:0033512,L-lysine catabolic process to acetyl-CoA via saccharopine; GO:0005739,mitochondrion; GO:0006099,tricarboxylic acid cycle; GO:0008270,zinc ion binding; GO:0004149,dihydrolipoyllysine-residue succinyltransferase activity
novel.830	--	--	--	--	--
novel.10061	--	--	--	--	--
novel.7509	--	--	--	--	--
novel.7747	K01807 ribose 5-phosphate isomerase A [EC:5.3.1.6] | (RefSeq) uncharacterized protein LOC105127593 isoform X1 (A)	isoform 2 of protein far1-related sequence 2 [Quercus suber]	--	--	--
novel.149	--	unnamed protein product, partial [Vitis vinifera]	--	--	--
novel.975	--	--	--	--	--
novel.5608	--	--	--	--	--
novel.2991	--	--	--	--	--
novel.1306	K13428 LRR receptor-like serine/threonine-protein kinase EFR [EC:2.7.11.1] | (RefSeq) hypothetical protein (A)	PREDICTED: probable LRR receptor-like serine/threonine-protein kinase At3g47570 [Gossypium hirsutum]	RecName: Full=Putative receptor-like protein kinase At3g47110; EC=2.7.11.1; Flags: Precursor;	--	GO:0004674,protein serine/threonine kinase activity; GO:0016021,integral component of membrane; GO:0005524,ATP binding; GO:0005886,plasma membrane
novel.6583	--	hypothetical protein POPTR_014G050500v3 [Populus trichocarpa]	--	FOG: Ankyrin repeat	GO:0016021,integral component of membrane
novel.6148	K22804 structural maintenance of chromosomes protein 6 | (RefSeq) structural maintenance of chromosomes protein 6B (A)	structural maintenance of chromosomes protein 6B-like [Dorcoceras hygrometricum]	RecName: Full=Structural maintenance of chromosomes protein 6A;	DNA repair protein RAD18 (SMC family protein)	GO:0010165,response to X-ray; GO:0000724,double-strand break repair via homologous recombination; GO:0005634,nucleus; GO:0030915,Smc5-Smc6 complex; GO:0005524,ATP binding; GO:0007062,sister chromatid cohesion
novel.9816	--	uncharacterized protein LOC111381333 [Olea europaea var. sylvestris]	--	--	GO:0016021,integral component of membrane; GO:0008146,sulfotransferase activity
novel.5124	K12448 UDP-arabinose 4-epimerase [EC:5.1.3.5] | (RefSeq) UDP-arabinose 4-epimerase 1 (A)	PREDICTED: UDP-arabinose 4-epimerase 1 [Daucus carota subsp. sativus]	RecName: Full=Probable UDP-arabinose 4-epimerase 3; EC=5.1.3.5; AltName: Full=UDP-D-xylose 4-epimerase 3;	UDP-glucose 4-epimerase/UDP-sulfoquinovose synthase	GO:0016021,integral component of membrane; GO:0045227,capsule polysaccharide biosynthetic process; GO:0006012,galactose metabolic process; GO:0033358,UDP-L-arabinose biosynthetic process; GO:0050373,UDP-arabinose 4-epimerase activity; GO:0003978,UDP-glucose 4-epimerase activity; GO:0032580,Golgi cisterna membrane
novel.8781	K15456 protein KTI12 | (RefSeq) protein KTI12 homolog (A)	PREDICTED: protein KTI12 homolog [Juglans regia]	RecName: Full=Protein KTI12 homolog {ECO:0000303|PubMed:20836892}; Short=AtKTI12 {ECO:0000303|PubMed:20836892}; AltName: Full=At1g13870; AltName: Full=Protein DEFORMED ROOTS AND LEAVES 1 {ECO:0000303|PubMed:8392411}; Short=AtDRL1 {ECO:0000303|PubMed:8392411}; AltName: Full=Protein ELONGATA4 {ECO:0000303|PubMed:10353913};	RNA polymerase II elongator associated protein	GO:0005737,cytoplasm; GO:0010449,root meristem growth; GO:0005634,nucleus; GO:0033588,Elongator holoenzyme complex; GO:0048366,leaf development; GO:0009933,meristem structural organization; GO:0006357,regulation of transcription by RNA polymerase II; GO:0005516,calmodulin binding; GO:0006400,tRNA modification; GO:0080178,5-carbamoylmethyl uridine residue modification; GO:0002098,tRNA wobble uridi…
novel.10383	K11836 ubiquitin carboxyl-terminal hydrolase 5/13 [EC:3.4.19.12] | (RefSeq) ubiquitin carboxyl-terminal hydrolase 14 (A)	PREDICTED: ubiquitin carboxyl-terminal hydrolase 14 [Gossypium arboreum]	RecName: Full=Ubiquitin carboxyl-terminal hydrolase 14; EC=3.4.19.12; AltName: Full=Deubiquitinating enzyme 14; Short=AtUBP14; AltName: Full=TITAN-6 protein; AltName: Full=Ubiquitin thioesterase 14; AltName: Full=Ubiquitin-specific-processing protease 14;	Ubiquitin-specific protease UBP14	GO:0048767,root hair elongation; GO:0005829,cytosol; GO:0009793,embryo development ending in seed dormancy; GO:0006511,ubiquitin-dependent protein catabolic process; GO:0008270,zinc ion binding; GO:0005634,nucleus; GO:0016579,protein deubiquitination; GO:0004843,thiol-dependent ubiquitin-specific protease activity
novel.5083	--	uncharacterized protein LOC111470828 [Cucurbita maxima]	--	--	GO:0016579,protein deubiquitination; GO:0036459,thiol-dependent ubiquitinyl hydrolase activity; GO:0003676,nucleic acid binding
novel.10153	--	--	--	--	--
novel.3063	K01193 beta-fructofuranosidase [EC:3.2.1.26] | (RefSeq) beta-fructofuranosidase, insoluble isoenzyme 3-like (A)	PREDICTED: UPF0481 protein At3g47200-like [Malus domestica]	RecName: Full=UPF0481 protein At3g47200;	--	GO:0016021,integral component of membrane; GO:0005886,plasma membrane
novel.9873	--	--	--	--	--
novel.1159	K13254 spastin [EC:5.6.1.1] | (RefSeq) spastin (A)	spastin [Olea europaea var. sylvestris]	--	--	GO:0005524,ATP binding
novel.8040	--	PREDICTED: uncharacterized protein C57A10.07 [Vitis vinifera]	--	Uncharacterized conserved protein	GO:0016021,integral component of membrane
novel.7652	--	--	--	--	--
novel.4219	K21888 glutathione dehydrogenase/transferase [EC:1.8.5.1 2.5.1.18] | (RefSeq) glutathione S-transferase DHAR2 (A)	dehydroascorbate reductase 1 [Actinidia deliciosa]	RecName: Full=Glutathione S-transferase DHAR2; EC=2.5.1.18 {ECO:0000269|PubMed:12077129}; AltName: Full=Chloride intracellular channel homolog 2; Short=CLIC homolog 2; AltName: Full=Glutathione-dependent dehydroascorbate reductase 2 {ECO:0000303|PubMed:12077129}; Short=AtDHAR2 {ECO:0000303|PubMed:12077129}; Short=CytDHAR; Short=GSH-dependent dehydroascorbate reductase 2; EC=1.8.5.1 {ECO:0000269|P…	Intracellular Cl- channel CLIC, contains GST domain	GO:0045174,glutathione dehydrogenase (ascorbate) activity; GO:0004364,glutathione transferase activity; GO:0005829,cytosol; GO:0010731,protein glutathionylation; GO:0080151,positive regulation of salicylic acid mediated signaling pathway; GO:0006749,glutathione metabolic process; GO:0005886,plasma membrane; GO:0043295,glutathione binding
novel.88	--	--	--	--	--
novel.332	K12120 phytochrome A | (RefSeq) phytochrome A1-like (A)	uncharacterized protein LOC107646692 [Arachis ipaensis]	--	--	GO:0003964,RNA-directed DNA polymerase activity
novel.500	K02939 large subunit ribosomal protein L9 | (RefSeq) 50S ribosomal protein L9, chloroplastic (A)	hypothetical protein GLYMA_12G081500 [Glycine max]	RecName: Full=50S ribosomal protein L9, chloroplastic; AltName: Full=CL9; Flags: Precursor;	Mitochondrial ribosomal protein L9	GO:0009941,chloroplast envelope; GO:0009570,chloroplast stroma; GO:0005739,mitochondrion; GO:0019843,rRNA binding; GO:0003735,structural constituent of ribosome; GO:0003723,RNA binding; GO:0000311,plastid large ribosomal subunit; GO:0006412,translation; GO:0009507,chloroplast
novel.8484	--	--	--	--	--
novel.1778	K04681 retinoblastoma-like protein 1 | (RefSeq) retinoblastoma-related protein isoform X2 (A)	RecName: Full=Retinoblastoma-related protein BAE80326.1 retinoblastoma related protein [Camellia sinensis]	RecName: Full=Retinoblastoma-related protein;	Rb (Retinoblastoma tumor suppressor)-related protein	GO:0005634,nucleus; GO:0006357,regulation of transcription by RNA polymerase II; GO:0006351,transcription, DNA-templated; GO:0007049,cell cycle; GO:0051726,regulation of cell cycle
novel.5748	K02871 large subunit ribosomal protein L13 | (RefSeq) uncharacterized protein LOC110662864 isoform X1 (A)	PREDICTED: uncharacterized protein LOC109009183 isoform X2 [Juglans regia]	RecName: Full=50S ribosomal protein L13, chloroplastic {ECO:0000255|HAMAP-Rule:MF_01366};	Mitochondrial/chloroplast ribosomal protein L13	GO:0003735,structural constituent of ribosome; GO:0005840,ribosome; GO:0006412,translation; GO:0009507,chloroplast
novel.1113	--	BnaCnng13080D [Brassica napus]	--	--	GO:0051287,NAD binding; GO:0048038,quinone binding; GO:0016651,oxidoreductase activity, acting on NAD(P)H
novel.6066	--	--	--	--	--
novel.8794	--	--	--	--	--
novel.5602	K20770 (+)-delta-cadinene 8-hydroxylase [EC:1.14.-.-] | (RefSeq) flavonoid 3'-monooxygenase (A)	PREDICTED: cytochrome P450 76C2-like [Vitis vinifera]	RecName: Full=Flavonoid 3',5'-hydroxylase 1; Short=F3'5'H; EC=1.14.13.88; AltName: Full=CYPLXXVA1; AltName: Full=Cytochrome P450 75A1;	Cytochrome P450 CYP2 subfamily	GO:0033772,flavonoid 3',5'-hydroxylase activity; GO:0009718,anthocyanin-containing compound biosynthetic process; GO:0005506,iron ion binding; GO:0005783,endoplasmic reticulum; GO:0020037,heme binding
novel.9013	--	--	--	--	--
novel.6192	K00966 mannose-1-phosphate guanylyltransferase [EC:2.7.7.13] | (RefSeq) mannose-1-phosphate guanylyltransferase 1 (A)	hypothetical protein POPTR_010G198800v3 [Populus trichocarpa]	RecName: Full=Mannose-1-phosphate guanylyltransferase 1; EC=2.7.7.13; AltName: Full=GDP-mannose pyrophosphorylase 1; AltName: Full=Protein CYTOKINESIS DEFECTIVE 1; AltName: Full=Protein EMBRYO DEFECTIVE 101; AltName: Full=Protein HYPERSENSITIVE TO AMMONIUM ION 1; AltName: Full=Protein SENSITIVE TO OZONE 1; AltName: Full=Protein VITAMIN C DEFECTIVE 1;	GDP-mannose pyrophosphorylase/mannose-1-phosphate guanylyltransferase	GO:0019853,L-ascorbic acid biosynthetic process; GO:0009753,response to jasmonic acid; GO:0060359,response to ammonium ion; GO:0005829,cytosol; GO:0004475,mannose-1-phosphate guanylyltransferase activity; GO:0030244,cellulose biosynthetic process; GO:0009298,GDP-mannose biosynthetic process; GO:0042742,defense response to bacterium; GO:0010193,response to ozone; GO:0009651,response to salt stress…
novel.50	--	--	--	--	--
novel.8647	--	--	--	--	--
novel.3589	--	--	--	--	--
novel.1027	--	PREDICTED: uncharacterized protein LOC100252352 isoform X2 [Vitis vinifera]	--	--	--
novel.9883	K01191 alpha-mannosidase [EC:3.2.1.24] | (RefSeq) alpha-mannosidase At3g26720-like (A)	PREDICTED: uncharacterized protein LOC100266910 isoform X1 [Vitis vinifera]	RecName: Full=65-kDa microtubule-associated protein 9; Short=AtMAP65-9;	--	GO:0000910,cytokinesis; GO:0005737,cytoplasm; GO:0008017,microtubule binding; GO:0000922,spindle pole; GO:0000226,microtubule cytoskeleton organization; GO:0005634,nucleus
novel.6645	K11667 INO80 complex subunit C | (RefSeq) chromatin-remodeling complex subunit ies6 isoform X1 (A)	uncharacterized protein LOC111410109 isoform X3 [Olea europaea var. sylvestris]	--	--	--
novel.8845	--	--	--	--	--
novel.1274	--	--	--	--	--
novel.144	--	PREDICTED: WAT1-related protein At5g47470 isoform X2 [Cucumis sativus]	RecName: Full=WAT1-related protein At5g47470;	--	GO:0022857,transmembrane transporter activity; GO:0016021,integral component of membrane; GO:0005886,plasma membrane
novel.6283	K05387 glutamate receptor, ionotropic, plant | (RefSeq) glutamate receptor 2.5-like (A)	hypothetical protein VITISV_044312 [Vitis vinifera]	--	FOG: Transposon-encoded proteins with TYA, reverse transcriptase, integrase domains in various combinations	GO:0015074,DNA integration; GO:0005634,nucleus; GO:0003676,nucleic acid binding
novel.5171	--	--	--	--	--
novel.3267	--	PREDICTED: uncharacterized protein LOC109209420 [Nicotiana attenuata]	--	--	--
novel.3977	--	PREDICTED: uncharacterized protein LOC107777455 [Nicotiana tabacum]	--	--	GO:0016021,integral component of membrane
novel.580	K15304 Ran-binding protein 3 | (RefSeq) nuclear pore complex protein NUP50B-like (A)	Talin [Parasponia andersonii]	RecName: Full=Nuclear pore complex protein NUP50A {ECO:0000303|PubMed:21189294}; AltName: Full=Nucleoporin 50A;	Ran-binding protein RANBP1 and related RanBD domain proteins	GO:0046907,intracellular transport; GO:0005643,nuclear pore; GO:0005829,cytosol; GO:0008536,Ran GTPase binding; GO:0005654,nucleoplasm; GO:0015031,protein transport; GO:0051028,mRNA transport; GO:0005634,nucleus
novel.4092	K10589 ubiquitin-protein ligase E3 C [EC:2.3.2.26] | (RefSeq) E3 ubiquitin-protein ligase UPL6-like isoform X1 (A)	HECT domain containing protein, partial [Parasponia andersonii]	RecName: Full=E3 ubiquitin-protein ligase UPL6; Short=Ubiquitin-protein ligase 6; EC=2.3.2.26; AltName: Full=HECT-type E3 ubiquitin transferase UPL6;	--	GO:0005737,cytoplasm; GO:0061630,ubiquitin protein ligase activity
novel.8827	--	--	--	--	--
novel.173	--	--	--	--	--
novel.10035	--	Prolamin_like domain-containing protein, partial [Cephalotus follicularis]	--	--	--
novel.3114	--	--	--	--	--
novel.267	K13466 EIX receptor 1/2 | (RefSeq) receptor-like protein EIX2 (A)	Leucine-rich repeat protein [Handroanthus impetiginosus]	RecName: Full=Tyrosine-sulfated glycopeptide receptor 1 {ECO:0000305}; EC=2.7.11.1 {ECO:0000305}; AltName: Full=PSY1 receptor {ECO:0000303|PubMed:23062058};	--	GO:0009826,unidimensional cell growth; GO:0045851,pH reduction; GO:0016021,integral component of membrane; GO:0004674,protein serine/threonine kinase activity; GO:0004888,transmembrane signaling receptor activity; GO:0001653,peptide receptor activity; GO:0005886,plasma membrane; GO:0005524,ATP binding
novel.6368	--	--	--	--	--
novel.1792	K09264 MADS-box transcription factor, plant | (Kazusa) Lj2g3v1105370.1; - (A)	Agamous-like MADS-box protein AGL9 isogeny [Cajanus cajan]	RecName: Full=MADS-box protein EJ2 {ECO:0000305}; AltName: Full=MADS-box protein 1 {ECO:0000312|EMBL:AAP57412.1}; Short=LeMADS1 {ECO:0000312|EMBL:AAP57412.1}; AltName: Full=Protein ENHANCER-OF-JOINTLESS-2 {ECO:0000303|PubMed:28528644};	MADS box transcription factor	GO:0003700,DNA-binding transcription factor activity; GO:0005634,nucleus; GO:0045944,positive regulation of transcription by RNA polymerase II; GO:0000977,RNA polymerase II regulatory region sequence-specific DNA binding; GO:0046983,protein dimerization activity; GO:0006351,transcription, DNA-templated
novel.2427	K02180 cell cycle arrest protein BUB3 | (RefSeq) mitotic checkpoint protein BUB3.2 (A)	hypothetical protein CUMW_113770 [Citrus unshiu]	RecName: Full=Mitotic checkpoint protein BUB3.2; AltName: Full=Protein BUDDING UNINHIBITED BY BENZYMIDAZOL 3.2;	Mitotic spindle checkpoint protein BUB3, WD repeat superfamily	GO:0033597,mitotic checkpoint complex; GO:0009524,phragmoplast; GO:0005819,spindle; GO:0051321,meiotic cell cycle; GO:1990298,bub1-bub3 complex; GO:0043130,ubiquitin binding; GO:0000776,kinetochore; GO:0007094,mitotic spindle assembly checkpoint; GO:0007059,chromosome segregation; GO:0051301,cell division; GO:0000777,condensed chromosome kinetochore
novel.6647	--	hypothetical protein A4A49_26718 [Nicotiana attenuata]	--	--	--
novel.3466	K14803 protein phosphatase PTC2/3 [EC:3.1.3.16] | (RefSeq) probable protein phosphatase 2C 27 (A)	hypothetical protein GLYMA_13G165300 [Glycine max]	RecName: Full=Probable protein phosphatase 2C 27; Short=OsPP2C27; EC=3.1.3.16;	Serine/threonine protein phosphatase	GO:0046872,metal ion binding; GO:0004722,protein serine/threonine phosphatase activity
novel.914	K13216 nuclear inhibitor of protein phosphatase 1 [EC:3.1.4.-] | (RefSeq) nuclear inhibitor of protein phosphatase 1-like (A)	PREDICTED: nuclear inhibitor of protein phosphatase 1-like [Nelumbo nucifera]	--	--	--
novel.6849	--	--	--	--	--
novel.6509	--	--	--	--	--
novel.1352	K08065 nuclear transcription Y subunit beta | (RefSeq) nuclear transcription factor Y subunit B-10 (A)	PREDICTED: uncharacterized protein LOC107407175 [Ziziphus jujuba]	RecName: Full=Nuclear transcription factor Y subunit B-8; Short=AtNF-YB-8;	CCAAT-binding factor, subunit A (HAP3)	GO:0003700,DNA-binding transcription factor activity; GO:0043565,sequence-specific DNA binding; GO:0005634,nucleus; GO:0046982,protein heterodimerization activity; GO:0006351,transcription, DNA-templated
novel.9620	K00020 3-hydroxyisobutyrate dehydrogenase [EC:1.1.1.31] | (GenBank) 6-phosphogluconate dehydrogenase-like protein (A)	protein exordium [Quercus suber]	RecName: Full=Protein EXORDIUM; Flags: Precursor;	--	GO:0005794,Golgi apparatus; GO:0005615,extracellular space; GO:0009741,response to brassinosteroid; GO:0005618,cell wall; GO:0048046,apoplast; GO:0009505,plant-type cell wall
novel.8096	K10534 nitrate reductase (NAD(P)H) [EC:1.7.1.1 1.7.1.2 1.7.1.3] | (RefSeq) nitrate reductase [NADH]-like (A)	PREDICTED: nitrate reductase [NADH]	RecName: Full=Nitrate reductase [NADH] 1; Short=NR1; EC=1.7.1.1;	Sulfite oxidase, molybdopterin-binding component	GO:0043546,molybdopterin cofactor binding; GO:0050464,nitrate reductase (NADPH) activity; GO:0020037,heme binding; GO:0009703,nitrate reductase (NADH) activity; GO:0030151,molybdenum ion binding; GO:0042128,nitrate assimilation; GO:0006809,nitric oxide biosynthetic process
novel.8623	--	--	--	--	--
novel.7267	K17604 zinc finger SWIM domain-containing protein 3 | (RefSeq) uncharacterized LOC105761149 (A)	PREDICTED: uncharacterized protein LOC103447691 [Malus domestica]	--	--	GO:0008270,zinc ion binding
novel.9494	--	--	--	--	--
novel.7668	--	--	--	--	--
novel.3923	K19995 secretory carrier-associated membrane protein | (RefSeq) uncharacterized LOC100825352 (A)	hypothetical protein POPTR_0005s00420g [Populus trichocarpa]	RecName: Full=Agamous-like MADS-box protein AGL80;	MADS box transcription factor	GO:0043565,sequence-specific DNA binding; GO:0003700,DNA-binding transcription factor activity; GO:0005634,nucleus; GO:0045944,positive regulation of transcription by RNA polymerase II; GO:0006351,transcription, DNA-templated; GO:0000987,proximal promoter sequence-specific DNA binding; GO:0046983,protein dimerization activity; GO:0000982,transcription factor activity, RNA polymerase II proximal p…
novel.4534	K07953 GTP-binding protein SAR1 [EC:3.6.5.-] | (RefSeq) GTP-binding protein SAR1A-like (A)	GTP-binding protein SAR1A-like [Momordica charantia]	RecName: Full=GTP-binding protein SAR1A;	Vesicle coat complex COPII, GTPase subunit SAR1	GO:0005794,Golgi apparatus; GO:0005783,endoplasmic reticulum; GO:0006886,intracellular protein transport; GO:0005886,plasma membrane; GO:0005525,GTP binding; GO:0016192,vesicle-mediated transport
novel.2078	--	--	--	--	--
novel.3670	--	PREDICTED: uncharacterized protein LOC101299670 isoform X1 [Fragaria vesca subsp. vesca]	--	--	--
novel.4768	K15042 importin subunit alpha-6/7 | (RefSeq) importin subunit alpha-2-like (A)	importin subunit alpha-1-like protein, partial [Trifolium pratense]	RecName: Full=Importin subunit alpha-1b;	Karyopherin (importin) alpha	GO:0008565,protein transporter activity; GO:0008139,nuclear localization sequence binding; GO:0005643,nuclear pore; GO:0005829,cytosol; GO:0006607,NLS-bearing protein import into nucleus; GO:0005654,nucleoplasm; GO:0048471,perinuclear region of cytoplasm
novel.10337	K09264 MADS-box transcription factor, plant | (RefSeq) SEP1; developmental protein SEPALLATA 1 (A)	SEP4 [Actinidia chinensis]	RecName: Full=MADS-box transcription factor 1; AltName: Full=OsMADS1; AltName: Full=Protein LEAFY HULL STERILE 1; AltName: Full=Protein SEPALLATA-like;	MADS box transcription factor	GO:0010582,floral meristem determinacy; GO:0006351,transcription, DNA-templated; GO:0010093,specification of floral organ identity; GO:0003700,DNA-binding transcription factor activity; GO:0008134,transcription factor binding; GO:0030154,cell differentiation; GO:0045944,positive regulation of transcription by RNA polymerase II; GO:0000977,RNA polymerase II regulatory region sequence-specific DNA …
novel.5749	K14175 (3S,6E)-nerolidol synthase [EC:4.2.3.48] | (RefSeq) (3S,6E)-nerolidol synthase 1-like (A)	RVT_1 domain-containing protein/NMT domain-containing protein/NMT_C domain-containing protein/Lycopene_cycl domain-containing protein, partial [Cephalotus follicularis]	RecName: Full=Uncharacterized mitochondrial protein AtMg00860; AltName: Full=ORF158;	FOG: Transposon-encoded proteins with TYA, reverse transcriptase, integrase domains in various combinations	GO:0005739,mitochondrion
novel.7320	K14486 auxin response factor | (RefSeq) auxin response factor 7-like (A)	hypothetical protein VITISV_014723 [Vitis vinifera]	RecName: Full=Auxin response factor 19; AltName: Full=OsARF7a;	--	GO:0006355,regulation of transcription, DNA-templated; GO:0005634,nucleus; GO:0009734,auxin-activated signaling pathway; GO:0006351,transcription, DNA-templated; GO:0003677,DNA binding
novel.541	--	--	--	--	--
novel.4364	K13466 EIX receptor 1/2 | (RefSeq) hypothetical protein (A)	putative Ty-1 copia retrotransposon [Phaseolus vulgaris]	RecName: Full=Receptor-like protein EIX2 {ECO:0000305}; AltName: Full=EIX receptor 2 {ECO:0000312|EMBL:AAR28378.1}; Flags: Precursor;	FOG: Transposon-encoded proteins with TYA, reverse transcriptase, integrase domains in various combinations	GO:0050832,defense response to fungus; GO:0016021,integral component of membrane; GO:0005886,plasma membrane
novel.6447	K15363 fanconi-associated nuclease 1 [EC:3.1.21.- 3.1.4.1] | (RefSeq) fanconi-associated nuclease 1 homolog (A)	metal-nicotianamine transporter YSL1 isoform X3 [Sesamum indicum]	RecName: Full=Metal-nicotianamine transporter YSL1; AltName: Full=Protein YELLOW STRIPE LIKE 1; Short=AtYSL1;	--	GO:0016021,integral component of membrane; GO:0048316,seed development; GO:0006811,ion transport; GO:0005886,plasma membrane; GO:0003006,developmental process involved in reproduction; GO:0055072,iron ion homeostasis; GO:0010039,response to iron ion; GO:0055085,transmembrane transport
novel.5683	--	--	--	--	--
novel.8360	K14297 nuclear pore complex protein Nup98-Nup96 | (RefSeq) flocculation protein FLO11-like isoform X1 (A)	uncharacterized protein LOC105178709 [Sesamum indicum]	--	FOG: Reverse transcriptase	GO:0003964,RNA-directed DNA polymerase activity
novel.5306	--	PREDICTED: uncharacterized protein LOC100854716 [Vitis vinifera]	--	--	--
novel.1859	K02835 peptide chain release factor 1 | (RefSeq) uncharacterized protein LOC8265888 isoform X2 (A)	peptide chain release factor 1-like protein, partial [Trifolium pratense]	--	Mitochondrial polypeptide chain release factor	GO:0003747,translation release factor activity
novel.951	K20291 conserved oligomeric Golgi complex subunit 4 | (RefSeq) pentatricopeptide repeat-containing protein At4g01400, mitochondrial (A)	PREDICTED: pentatricopeptide repeat-containing protein At3g13160, mitochondrial-like [Vitis vinifera]	RecName: Full=Pentatricopeptide repeat-containing protein At3g13160, mitochondrial; Flags: Precursor;	FOG: PPR repeat	GO:0043231,intracellular membrane-bounded organelle; GO:0004519,endonuclease activity; GO:0016020,membrane; GO:0005739,mitochondrion; GO:0009451,RNA modification; GO:0003723,RNA binding
novel.4560	--	hypothetical protein TorRG33x02_159950, partial [Trema orientalis]	--	FOG: Transposon-encoded proteins with TYA, reverse transcriptase, integrase domains in various combinations	--
novel.3580	--	--	--	--	--
novel.2638	--	--	--	--	--
novel.3695	K17604 zinc finger SWIM domain-containing protein 3 | (RefSeq) protein FAR1-RELATED SEQUENCE 6-like isoform X1 (A)	PREDICTED: protein FAR1-RELATED SEQUENCE 4 [Daucus carota subsp. sativus]	RecName: Full=Protein FAR1-RELATED SEQUENCE 4;	--	GO:0009585,red, far-red light phototransduction; GO:0003700,DNA-binding transcription factor activity; GO:0005634,nucleus; GO:0042753,positive regulation of circadian rhythm; GO:0008270,zinc ion binding; GO:0010018,far-red light signaling pathway; GO:0045893,positive regulation of transcription, DNA-templated
novel.3950	K13420 LRR receptor-like serine/threonine-protein kinase FLS2 [EC:2.7.11.1] | (RefSeq) LRR receptor-like serine/threonine-protein kinase FLS2 (A)	MDIS1-interacting receptor like kinase 2-like [Manihot esculenta]	RecName: Full=LRR receptor-like serine/threonine-protein kinase ERECTA {ECO:0000303|PubMed:8624444}; EC=2.7.11.1; AltName: Full=Protein QUANTITATIVE RESISTANCE TO PLECTOSPHAERELLA 1; AltName: Full=Protein QUANTITATIVE RESISTANCE TO RALSTONIA SOLANACEARUM 1; AltName: Full=Protein TRANSPIRATION EFFICIENCY 1; Flags: Precursor;	--	GO:0009664,plant-type cell wall organization; GO:0010148,transpiration; GO:0016021,integral component of membrane; GO:0042277,peptide binding; GO:0048281,inflorescence morphogenesis; GO:0010087,phloem or xylem histogenesis; GO:0030155,regulation of cell adhesion; GO:0009965,leaf morphogenesis; GO:0005739,mitochondrion; GO:0010103,stomatal complex morphogenesis; GO:0050832,defense response to fung…
novel.9318	K00953 FAD synthetase [EC:2.7.7.2] | (RefSeq) probable FAD synthase (A)	PREDICTED: FAD synthase [Cucumis melo]	--	3'-phosphoadenosine 5'-phosphosulfate sulfotransferase (PAPS reductase)/FAD synthetase and related enzymes	GO:0006747,FAD biosynthetic process; GO:0005737,cytoplasm; GO:0003919,FMN adenylyltransferase activity; GO:0055114,oxidation-reduction process
novel.4653	--	--	--	--	--
novel.431	--	--	--	--	--
novel.9432	--	hypothetical protein LSAT_9X25860 [Lactuca sativa]	--	--	GO:0016021,integral component of membrane
novel.8136	--	--	--	--	--
novel.9171	K02983 small subunit ribosomal protein S30e | (RefSeq) hypothetical protein (A)	40S ribosomal protein S30 [Cajanus cajan]	RecName: Full=40S ribosomal protein S30;	Ubiquitin-like/40S ribosomal S30 protein fusion	GO:0003735,structural constituent of ribosome; GO:0005730,nucleolus; GO:0006412,translation; GO:0022627,cytosolic small ribosomal subunit
novel.2870	K04728 serine-protein kinase ATM [EC:2.7.11.1] | (RefSeq) serine/threonine-protein kinase ATM isoform X1 (A)	PREDICTED: serine/threonine-protein kinase ATM isoform X1 [Nicotiana tomentosiformis]	RecName: Full=Serine/threonine-protein kinase ATM; EC=2.7.11.1; AltName: Full=Ataxia telangiectasia mutated homolog; Short=AtATM;	Protein kinase ATM/Tel1, involved in telomere length regulation and DNA repair	GO:0051321,meiotic cell cycle; GO:0005634,nucleus; GO:0006974,cellular response to DNA damage stimulus; GO:0004674,protein serine/threonine kinase activity; GO:0003677,DNA binding; GO:0005524,ATP binding
novel.3407	--	--	--	--	--
novel.1955	K13195 cold-inducible RNA-binding protein | (RefSeq) glycine-rich RNA-binding, abscisic acid-inducible protein-like (A)	hypothetical protein CQW23_12296 [Capsicum baccatum]	RecName: Full=NAD(P)H-quinone oxidoreductase subunit J, chloroplastic {ECO:0000255|HAMAP-Rule:MF_01357}; EC=1.6.5.- {ECO:0000255|HAMAP-Rule:MF_01357}; AltName: Full=NAD(P)H dehydrogenase subunit J; AltName: Full=NADH-plastoquinone oxidoreductase subunit J {ECO:0000255|HAMAP-Rule:MF_01357};	NADH-ubiquinone oxidoreductase, NDUFS3/30 kDa subunit	GO:0009535,chloroplast thylakoid membrane; GO:0008137,NADH dehydrogenase (ubiquinone) activity; GO:0048038,quinone binding
novel.937	K17964 leucine-rich PPR motif-containing protein, mitochondrial | (RefSeq) pentatricopeptide repeat-containing protein At5g61990, mitochondrial (A)	PREDICTED: pentatricopeptide repeat-containing protein At1g11710, mitochondrial [Ziziphus jujuba]	RecName: Full=Pentatricopeptide repeat-containing protein At1g11710, mitochondrial; Flags: Precursor;	FOG: PPR repeat	GO:0043231,intracellular membrane-bounded organelle; GO:0004519,endonuclease activity; GO:0003723,RNA binding; GO:0005739,mitochondrion; GO:0009451,RNA modification
novel.9994	K01537 P-type Ca2+ transporter type 2C [EC:7.2.2.10] | (RefSeq) calcium-transporting ATPase 9, plasma membrane-type isoform X1 (A)	hypothetical protein AQUCO_01800024v1 [Aquilegia coerulea]	RecName: Full=Calcium-transporting ATPase 9, plasma membrane-type; EC=3.6.3.8; AltName: Full=Ca(2+)-ATPase isoform 9;	Calcium transporting ATPase	GO:0043231,intracellular membrane-bounded organelle; GO:0009555,pollen development; GO:0007338,single fertilization; GO:0005887,integral component of plasma membrane; GO:0005886,plasma membrane; GO:0005388,calcium-transporting ATPase activity; GO:0046872,metal ion binding; GO:0005524,ATP binding; GO:0005516,calmodulin binding
novel.261	--	--	--	--	--
novel.2162	K02327 DNA polymerase delta subunit 1 [EC:2.7.7.7] | (GenBank) DNA polymerase delta catalytic subunit (A)	DNA binding,nucleotide bindin isoform 1 [Dorcoceras hygrometricum]	RecName: Full=DNA polymerase delta catalytic subunit; EC=2.7.7.7;	--	GO:0006287,base-excision repair, gap-filling; GO:0006297,nucleotide-excision repair, DNA gap filling; GO:0051539,4 iron, 4 sulfur cluster binding; GO:0045004,DNA replication proofreading; GO:0000166,nucleotide binding; GO:0003887,DNA-directed DNA polymerase activity; GO:0003677,DNA binding; GO:0043625,delta DNA polymerase complex; GO:0046872,metal ion binding; GO:0008296,3'-5'-exodeoxyribonucleas…
novel.3875	--	--	--	--	--
novel.117	K01180 endo-1,3(4)-beta-glucanase [EC:3.2.1.6] | (RefSeq) uncharacterized protein LOC111487562 (A)	hypothetical protein F383_12503 [Gossypium arboreum]	RecName: Full=Probable serine/threonine-protein kinase At1g01540; EC=2.7.11.1;	Serine/threonine protein kinase	GO:0006468,protein phosphorylation; GO:0016021,integral component of membrane; GO:0004675,transmembrane receptor protein serine/threonine kinase activity; GO:0004674,protein serine/threonine kinase activity; GO:0007166,cell surface receptor signaling pathway; GO:0005886,plasma membrane; GO:0046777,protein autophosphorylation; GO:0005524,ATP binding
novel.99	--	hypothetical protein GLYMA_13G017200 [Glycine max]	--	--	--
novel.7859	K07870 mitochondrial Rho GTPase 1 [EC:3.6.5.-] | (GenBank) MIRO-like protein (A)	LOW QUALITY PROTEIN: uncharacterized protein LOC111405097 [Olea europaea var. sylvestris]	--	--	--
novel.4977	K14843 pescadillo | (RefSeq) pescadillo homolog (A)	hypothetical protein DCAR_021719 [Daucus carota subsp. sativus]	RecName: Full=Pescadillo homolog {ECO:0000255|HAMAP-Rule:MF_03028};	Protein required for normal rRNA processing	GO:0005654,nucleoplasm; GO:0070545,PeBoW complex; GO:0000463,maturation of LSU-rRNA from tricistronic rRNA transcript (SSU-rRNA, 5.8S rRNA, LSU-rRNA); GO:0003723,RNA binding; GO:2000232,regulation of rRNA processing
novel.4897	--	--	--	--	--
novel.6834	--	--	--	--	--
novel.7410	--	--	--	--	--
novel.807	K11644 paired amphipathic helix protein Sin3a | (RefSeq) LOW QUALITY PROTEIN: paired amphipathic helix protein Sin3-like 4 (A)	LOW QUALITY PROTEIN: paired amphipathic helix protein Sin3-like 4 [Carica papaya]	RecName: Full=Paired amphipathic helix protein Sin3-like 4;	Histone deacetylase complex, SIN3 component	GO:0000118,histone deacetylase complex; GO:0000122,negative regulation of transcription by RNA polymerase II; GO:0016575,histone deacetylation; GO:0001106,NA; GO:0000785,chromatin; GO:0006351,transcription, DNA-templated
novel.7614	--	--	--	--	--
novel.3759	--	hypothetical protein F511_28785 [Dorcoceras hygrometricum]	--	--	GO:0016020,membrane; GO:0003924,GTPase activity; GO:0008270,zinc ion binding; GO:0003676,nucleic acid binding; GO:0005525,GTP binding
novel.5332	--	--	--	--	--
novel.7457	--	--	--	--	--
novel.3072	K03145 transcription elongation factor S-II | (RefSeq) transcription elongation factor TFIIS (A)	PREDICTED: uncharacterized protein LOC100267937 [Vitis vinifera]	RecName: Full=Transcription elongation factor TFIIS {ECO:0000305}; AltName: Full=Protein REDUCED DORMANCY 2 {ECO:0000303|PubMed:21799800};	Predicted transcription factor DATF1, contains PHD and TFS2M domains	GO:0034243,regulation of transcription elongation from RNA polymerase II promoter; GO:0010162,seed dormancy process; GO:0009739,response to gibberellin; GO:0009910,negative regulation of flower development; GO:0009845,seed germination; GO:0008270,zinc ion binding; GO:0003746,translation elongation factor activity; GO:0005634,nucleus; GO:0006351,transcription, DNA-templated
novel.1394	K03637 cyclic pyranopterin monophosphate synthase [EC:4.6.1.17] | (RefSeq) cyclic pyranopterin monophosphate synthase accessory protein, mitochondrial (A)	Molybdopterin cofactor biosynthesis C (MoaC) domain [Macleaya cordata]	RecName: Full=Cyclic pyranopterin monophosphate synthase, mitochondrial; EC=4.6.1.17 {ECO:0000250|UniProtKB:P0A738}; AltName: Full=Molybdenum cofactor biosynthesis enzyme CNX3; AltName: Full=Molybdenum cofactor biosynthesis protein C; AltName: Full=Molybdopterin biosynthesis protein CNX3; Flags: Precursor;	Molybdenum cofactor biosynthesis pathway protein	GO:0005759,mitochondrial matrix; GO:0006777,Mo-molybdopterin cofactor biosynthetic process; GO:0005739,mitochondrion; GO:0061799,cyclic pyranopterin monophosphate synthase activity; GO:0009507,chloroplast
novel.6021	--	hypothetical protein COLO4_19449 [Corchorus olitorius]	--	--	--
novel.9213	K20715 phototropin [EC:2.7.11.1] | (RefSeq) phototropin-2 isoform X2 (A)	putative LOV domain-containing protein [Actinidia chinensis]	RecName: Full=Phototropin-2; EC=2.7.11.1; AltName: Full=Defective in chloroplast avoidance protein 1; AltName: Full=Non-phototropic hypocotyl 1-like protein 1; Short=AtKin7; Short=NPH1-like protein 1;	--	GO:0005794,Golgi apparatus; GO:0009638,phototropism; GO:0016020,membrane; GO:0007623,circadian rhythm; GO:0009735,response to cytokinin; GO:0009882,blue light photoreceptor activity; GO:0000155,phosphorelay sensor kinase activity; GO:0005634,nucleus; GO:0016301,kinase activity; GO:0009637,response to blue light; GO:0018298,protein-chromophore linkage; GO:0004674,protein serine/threonine kinase ac…
novel.4970	K12890 serine/arginine-rich splicing factor 1 | (RefSeq) serine/arginine-rich splicing factor SR30-like isoform X1 (A)	PREDICTED: serine/arginine-rich-splicing factor SR34-like isoform X2 [Erythranthe guttata]	RecName: Full=Serine/arginine-rich-splicing factor SR34; Short=At-SR34; Short=At-SRp34; Short=AtSR34; AltName: Full=Pre-mRNA-splicing factor SF2; AltName: Full=SR1 protein;	Alternative splicing factor ASF/SF2 (RRM superfamily)	GO:0016607,nuclear speck; GO:0035061,interchromatin granule; GO:0005634,nucleus; GO:0003729,mRNA binding; GO:0008380,RNA splicing; GO:0005681,spliceosomal complex; GO:0006397,mRNA processing
novel.8749	--	hypothetical protein LSAT_4X17220 [Lactuca sativa]	RecName: Full=Protein IDA; AltName: Full=Protein INFLORESCENCE DEFICIENT IN ABSCISSION; Flags: Precursor;	--	GO:0005615,extracellular space; GO:0010468,regulation of gene expression; GO:0009723,response to ethylene; GO:0048046,apoplast; GO:0005576,extracellular region; GO:0010227,floral organ abscission; GO:0005102,signaling receptor binding; GO:0010102,lateral root morphogenesis; GO:0045490,pectin catabolic process
novel.8850	K19525 vacuolar protein sorting-associated protein 13A/C | (RefSeq) uncharacterized protein LOC110098611 (A)	DNA/RNA polymerases superfamily protein [Theobroma cacao]	RecName: Full=RNA-directed DNA polymerase homolog; EC=2.7.7.48; AltName: Full=Reverse transcriptase homolog;	FOG: Transposon-encoded proteins with TYA, reverse transcriptase, integrase domains in various combinations	GO:0003964,RNA-directed DNA polymerase activity; GO:0003968,RNA-directed 5'-3' RNA polymerase activity; GO:0005739,mitochondrion
novel.6242	K19525 vacuolar protein sorting-associated protein 13A/C | (RefSeq) uncharacterized protein LOC110098611 (A)	PREDICTED: RNA-directed DNA polymerase homolog [Citrus sinensis]	RecName: Full=RNA-directed DNA polymerase homolog; EC=2.7.7.48; AltName: Full=Reverse transcriptase homolog;	FOG: Transposon-encoded proteins with TYA, reverse transcriptase, integrase domains in various combinations	GO:0003964,RNA-directed DNA polymerase activity; GO:0003968,RNA-directed 5'-3' RNA polymerase activity; GO:0005739,mitochondrion
novel.167	--	--	--	--	--
novel.4856	K05387 glutamate receptor, ionotropic, plant | (RefSeq) glutamate receptor 3.4 (A)	unnamed protein product, partial [Vitis vinifera]	RecName: Full=Glutamate receptor 3.4; Short=AtGLR4; AltName: Full=Ligand-gated ion channel 3.4; Flags: Precursor;	Glutamate-gated kainate-type ion channel receptor subunit GluR5 and related subunits	GO:0016021,integral component of membrane; GO:0071230,cellular response to amino acid stimulus; GO:0019722,calcium-mediated signaling; GO:0071260,cellular response to mechanical stimulus; GO:0005262,calcium channel activity; GO:0006816,calcium ion transport; GO:0015276,ligand-gated ion channel activity; GO:0070417,cellular response to cold; GO:0008066,glutamate receptor activity; GO:0071311,cellu…
novel.5585	--	--	--	--	--
novel.965	--	--	--	--	--
novel.10055	K00894 ethanolamine kinase [EC:2.7.1.82] | (RefSeq) probable ethanolamine kinase isoform X1 (A)	hypothetical protein CUMW_127900 [Citrus unshiu]	RecName: Full=Probable ethanolamine kinase; EC=2.7.1.82; AltName: Full=Protein EMBRYO DEFECTIVE 1187;	Ethanolamine kinase	GO:0006646,phosphatidylethanolamine biosynthetic process; GO:0005886,plasma membrane; GO:0004305,ethanolamine kinase activity; GO:0005524,ATP binding; GO:0008654,phospholipid biosynthetic process
novel.8498	--	--	--	--	--
novel.2722	--	--	--	--	--
novel.6579	--	--	--	--	--
novel.3337	--	--	--	--	--
novel.5887	K12837 splicing factor U2AF 65 kDa subunit | (RefSeq) splicing factor U2af large subunit A (A)	hypothetical protein VITISV_009755 [Vitis vinifera]	--	Splicing factor U2AF, large subunit (RRM superfamily)	GO:0003723,RNA binding
novel.5731	K08776 puromycin-sensitive aminopeptidase [EC:3.4.11.14] | (RefSeq) aminopeptidase M1-like (A)	hypothetical protein VITISV_018870 [Vitis vinifera]	RecName: Full=RNA-directed DNA polymerase homolog; EC=2.7.7.48; AltName: Full=Reverse transcriptase homolog;	FOG: Transposon-encoded proteins with TYA, reverse transcriptase, integrase domains in various combinations	GO:0003964,RNA-directed DNA polymerase activity; GO:0003968,RNA-directed 5'-3' RNA polymerase activity; GO:0005739,mitochondrion
novel.7135	K10706 senataxin [EC:3.6.4.-] | (RefSeq) uncharacterized LOC100262126 (A)	hypothetical protein BC332_05054 [Capsicum chinense]	RecName: Full=Probable helicase MAGATAMA 3; EC=3.6.4.-; AltName: Full=SEN1-like protein;	tRNA-splicing endonuclease positive effector (SEN1)	GO:0009553,embryo sac development; GO:0005634,nucleus; GO:0004386,helicase activity; GO:0009875,pollen-pistil interaction; GO:0010183,pollen tube guidance; GO:0005524,ATP binding
novel.8574	K01783 ribulose-phosphate 3-epimerase [EC:5.1.3.1] | (RefSeq) ribulose-phosphate 3-epimerase, cytoplasmic isoform (A)	unnamed protein product [Coffea canephora]	RecName: Full=Ribulose-phosphate 3-epimerase, cytoplasmic isoform; EC=5.1.3.1; AltName: Full=Cyt-RPEase; AltName: Full=Pentose-5-phosphate 3-epimerase; Short=PPE; AltName: Full=RPEcyt; AltName: Full=Ribulose-5-phosphate-epimerase;	D-ribulose-5-phosphate 3-epimerase	GO:0019323,pentose catabolic process; GO:0044262,cellular carbohydrate metabolic process; GO:0005829,cytosol; GO:0009052,pentose-phosphate shunt, non-oxidative branch; GO:0004750,ribulose-phosphate 3-epimerase activity; GO:0046872,metal ion binding
novel.4461	--	--	--	--	--
novel.915	--	--	--	--	--
novel.8500	K18059 sulfate transporter 4 | (RefSeq) probable sulfate transporter 4.2 (A)	PREDICTED: probable sulfate transporter 4.2 isoform X3 [Vitis vinifera]	RecName: Full=Sulfate transporter 4.1, chloroplastic; AltName: Full=AST82; Flags: Precursor;	Sulfate/bicarbonate/oxalate exchanger SAT-1 and related transporters (SLC26 family)	GO:0015116,sulfate transmembrane transporter activity; GO:0031969,chloroplast membrane; GO:0008271,secondary active sulfate transmembrane transporter activity; GO:0005887,integral component of plasma membrane; GO:0015293,symporter activity
novel.8193	K14516 ethylene-responsive transcription factor 1 | (RefSeq) ethylene-responsive transcription factor 1B-like (A)	PREDICTED: ethylene-responsive transcription factor ERF096 [Solanum lycopersicum]	RecName: Full=Ethylene-responsive transcription factor ERF095;	--	GO:0003700,DNA-binding transcription factor activity; GO:0005634,nucleus; GO:0009873,ethylene-activated signaling pathway; GO:0006351,transcription, DNA-templated; GO:0003677,DNA binding
novel.2934	--	hypothetical protein CUMW_223690 [Citrus unshiu]	RecName: Full=Protein AE7 {ECO:0000303|PubMed:21070412}; AltName: Full=AS1/2 enhancer 7 {ECO:0000303|PubMed:21070412}; AltName: Full=Asymmetric leaves 1/2 enhancer 7 {ECO:0000303|PubMed:21070412};	Uncharacterized conserved protein	GO:0042127,regulation of cell proliferation; GO:0005737,cytoplasm; GO:0009944,polarity specification of adaxial/abaxial axis; GO:0051726,regulation of cell cycle; GO:1990067,intrachromosomal DNA recombination; GO:0005634,nucleus; GO:0010209,vacuolar sorting signal binding; GO:0016226,iron-sulfur cluster assembly; GO:0006259,DNA metabolic process; GO:0007059,chromosome segregation; GO:2001022,posi…
novel.7248	K02690 photosystem I P700 chlorophyll a apoprotein A2 | (RefSeq) psaB, CDC77_pgp065; PsaB (A)	photosystem I subunit (chloroplast) [Antirrhinum majus]	RecName: Full=Photosystem I P700 chlorophyll a apoprotein A2 {ECO:0000255|HAMAP-Rule:MF_00482}; EC=1.97.1.12 {ECO:0000255|HAMAP-Rule:MF_00482}; AltName: Full=PSI-B {ECO:0000255|HAMAP-Rule:MF_00482}; AltName: Full=PsaB {ECO:0000255|HAMAP-Rule:MF_00482};	--	GO:0009535,chloroplast thylakoid membrane; GO:0016168,chlorophyll binding; GO:0009522,photosystem I; GO:0051539,4 iron, 4 sulfur cluster binding; GO:0016021,integral component of membrane; GO:0018298,protein-chromophore linkage; GO:0046872,metal ion binding; GO:0015979,photosynthesis; GO:0016491,oxidoreductase activity
novel.3556	K19525 vacuolar protein sorting-associated protein 13A/C | (RefSeq) uncharacterized protein LOC110098611 (A)	reverse transcriptase [Corchorus capsularis]	RecName: Full=RNA-directed DNA polymerase homolog; EC=2.7.7.48; AltName: Full=Reverse transcriptase homolog;	FOG: Transposon-encoded proteins with TYA, reverse transcriptase, integrase domains in various combinations	GO:0003964,RNA-directed DNA polymerase activity; GO:0003968,RNA-directed 5'-3' RNA polymerase activity; GO:0005739,mitochondrion
novel.2426	K02180 cell cycle arrest protein BUB3 | (RefSeq) mitotic checkpoint protein BUB3.2 (A)	PREDICTED: uncharacterized protein LOC103869929 isoform X2 [Brassica rapa]	RecName: Full=Mitotic checkpoint protein BUB3.1; AltName: Full=Protein BUDDING UNINHIBITED BY BENZYMIDAZOL 3.1;	Mitotic spindle checkpoint protein BUB3, WD repeat superfamily	GO:0033597,mitotic checkpoint complex; GO:0009524,phragmoplast; GO:0051321,meiotic cell cycle; GO:1990298,bub1-bub3 complex; GO:0080008,Cul4-RING E3 ubiquitin ligase complex; GO:0005828,kinetochore microtubule; GO:0005876,spindle microtubule; GO:0043130,ubiquitin binding; GO:0000776,kinetochore; GO:0007094,mitotic spindle assembly checkpoint; GO:0007059,chromosome segregation; GO:0051301,cell div…
novel.4966	K05666 ATP-binding cassette, subfamily C (CFTR/MRP), member 2 | (RefSeq) ABC transporter C family member 14-like (A)	abc transporter c family member 14 [Quercus suber]	RecName: Full=ABC transporter C family member 14; Short=ABC transporter ABCC.14; Short=AtABCC14; EC=3.6.3.44; AltName: Full=ATP-energized glutathione S-conjugate pump 10; AltName: Full=Glutathione S-conjugate-transporting ATPase 10; AltName: Full=Multidrug resistance-associated protein 10;	Multidrug resistance-associated protein/mitoxantrone resistance protein, ABC superfamily	GO:0005794,Golgi apparatus; GO:0042626,ATPase activity, coupled to transmembrane movement of substances; GO:0005773,vacuole; GO:0016021,integral component of membrane; GO:0000325,plant-type vacuole; GO:0005774,vacuolar membrane; GO:0008559,xenobiotic transmembrane transporting ATPase activity; GO:0055085,transmembrane transport; GO:0005524,ATP binding
novel.3907	K12890 serine/arginine-rich splicing factor 1 | (RefSeq) serine/arginine-rich-splicing factor SR34-like (A)	serine/arginine-rich-splicing factor SR34-like isoform X3 [Manihot esculenta]	RecName: Full=Serine/arginine-rich-splicing factor SR34; Short=At-SR34; Short=At-SRp34; Short=AtSR34; AltName: Full=Pre-mRNA-splicing factor SF2; AltName: Full=SR1 protein;	Alternative splicing factor ASF/SF2 (RRM superfamily)	GO:0016607,nuclear speck; GO:0035061,interchromatin granule; GO:0005634,nucleus; GO:0003729,mRNA binding; GO:0008380,RNA splicing; GO:0005681,spliceosomal complex; GO:0006397,mRNA processing
novel.5175	K11838 ubiquitin carboxyl-terminal hydrolase 7 [EC:3.4.19.12] | (RefSeq) ubiquitin carboxyl-terminal hydrolase 12-like (A)	WEB family protein At5g55860-like [Spinacia oleracea]	RecName: Full=Putative ribonuclease H protein At1g65750; EC=3.1.26.4;	--	GO:0046872,metal ion binding; GO:0004523,RNA-DNA hybrid ribonuclease activity; GO:0003676,nucleic acid binding
novel.3547	K01303 acylaminoacyl-peptidase [EC:3.4.19.1] | (RefSeq) uncharacterized LOC101311565 (A)	PREDICTED: uncharacterized protein LOC103328489 [Prunus mume]	--	FOG: Transposon-encoded proteins with TYA, reverse transcriptase, integrase domains in various combinations	--
novel.10490	--	uncharacterized protein LOC105631775 [Jatropha curcas]	--	--	--
novel.7489	--	--	--	--	--
novel.1599	K14508 regulatory protein NPR1 | (RefSeq) BTB/POZ domain and ankyrin repeat-containing protein NPR5-like (A)	Retrovirus-related Pol polyprotein from transposon TNT 1-94 [Cajanus cajan]	RecName: Full=Retrovirus-related Pol polyprotein from transposon TNT 1-94; Includes: RecName: Full=Protease; EC=3.4.23.-; Includes: RecName: Full=Reverse transcriptase; EC=2.7.7.49; Includes: RecName: Full=Endonuclease;	--	GO:0004519,endonuclease activity; GO:0015074,DNA integration; GO:0004190,aspartic-type endopeptidase activity; GO:0008270,zinc ion binding; GO:0003676,nucleic acid binding; GO:0003964,RNA-directed DNA polymerase activity
novel.5809	--	--	--	--	--
novel.8018	K23362 ethanolamine phosphate phosphodiesterase [EC:3.1.-.-] | (RefSeq) metallophosphoesterase 1 (A)	hypothetical protein BVC80_8855g17 [Macleaya cordata]	--	--	GO:0005737,cytoplasm; GO:0016787,hydrolase activity; GO:0016021,integral component of membrane; GO:0006888,ER to Golgi vesicle-mediated transport
novel.5728	--	--	--	--	--
novel.2200	--	hypothetical protein AQUCO_07100032v1 [Aquilegia coerulea]	--	--	--
novel.2863	--	--	--	--	--
novel.4052	K07393 glutathionyl-hydroquinone reductase [EC:1.8.5.7] | (RefSeq) uncharacterized protein LOC110775499 (A)	PREDICTED: uncharacterized protein LOC100255496 [Vitis vinifera]	--	--	--
novel.1126	K10393 kinesin family member 2/24 | (RefSeq) kinesin-13A-like (A)	uncharacterized protein LOC105180271 [Sesamum indicum]	RecName: Full=Putative ribonuclease H protein At1g65750; EC=3.1.26.4;	FOG: Reverse transcriptase	GO:0046872,metal ion binding; GO:0004523,RNA-DNA hybrid ribonuclease activity; GO:0003676,nucleic acid binding
novel.2715	K14488 SAUR family protein | (RefSeq) auxin-responsive protein SAUR40-like (A)	PREDICTED: auxin-responsive protein SAUR40-like [Ziziphus jujuba]	RecName: Full=Auxin-responsive protein SAUR32 {ECO:0000305}; AltName: Full=Protein ABOLISHED APICAL HOOK MAINTENANCE 1 {ECO:0000303|Ref.6}; AltName: Full=Protein SMALL AUXIN UP RNA 32 {ECO:0000303|PubMed:12036261};	--	GO:0005737,cytoplasm; GO:0009734,auxin-activated signaling pathway; GO:0005634,nucleus; GO:0007275,multicellular organism development; GO:1900140,regulation of seedling development; GO:0040008,regulation of growth
novel.8031	--	--	--	--	--
novel.6727	--	probable LRR receptor-like serine/threonine-protein kinase At1g05700 [Manihot esculenta]	--	--	GO:0016021,integral component of membrane
novel.7878	--	--	--	--	--
novel.10121	--	--	--	--	--
novel.5299	--	--	--	--	--
novel.8688	K01726 gamma-carbonic anhydrase [EC:4.2.1.-] | (RefSeq) gamma carbonic anhydrase 2, mitochondrial-like (A)	gamma carbonic anhydrase 2, mitochondrial-like, partial [Olea europaea var. sylvestris]	RecName: Full=Gamma carbonic anhydrase 2, mitochondrial; Short=AtCA2; Short=GAMMA CA2; EC=4.2.1.-; AltName: Full=Transcription factor APFI; Flags: Precursor;	--	GO:0004089,carbonate dehydratase activity; GO:0070207,protein homotrimerization; GO:0005747,mitochondrial respiratory chain complex I; GO:0016020,membrane; GO:2000377,regulation of reactive oxygen species metabolic process; GO:0005739,mitochondrion; GO:0031966,mitochondrial membrane; GO:0009853,photorespiration; GO:0045271,respiratory chain complex I; GO:0009901,anther dehiscence; GO:0009651,resp…
novel.5751	--	PREDICTED: trihelix transcription factor GT-1 isoform X2 [Vitis vinifera]	RecName: Full=Trihelix transcription factor GT-1; AltName: Full=Trihelix DNA-binding protein GT-1;	Transcription factor GT-2 and related proteins, contains trihelix DNA-binding/SANT domain	GO:0043565,sequence-specific DNA binding; GO:0003700,DNA-binding transcription factor activity; GO:0005634,nucleus; GO:0006355,regulation of transcription, DNA-templated; GO:0042802,identical protein binding; GO:0006351,transcription, DNA-templated; GO:0000981,DNA-binding transcription factor activity, RNA polymerase II-specific
novel.4602	--	--	--	--	--
novel.2705	K18342 OTU domain-containing protein 6 [EC:3.4.19.12] | (RefSeq) OTU domain-containing protein At3g57810-like isoform X3 (A)	hypothetical protein CDL12_21855 [Handroanthus impetiginosus]	RecName: Full=OTU domain-containing protein At3g57810;	OTU (ovarian tumor)-like cysteine protease	GO:0009507,chloroplast
novel.4289	K03327 multidrug resistance protein, MATE family | (RefSeq) hypothetical protein (A)	PREDICTED: S-locus-specific glycoprotein S13-like isoform X1 [Eucalyptus grandis]	RecName: Full=G-type lectin S-receptor-like serine/threonine-protein kinase At4g27290; EC=2.7.11.1; Flags: Precursor;	--	GO:0006468,protein phosphorylation; GO:0030246,carbohydrate binding; GO:0004674,protein serine/threonine kinase activity; GO:0005516,calmodulin binding; GO:0005886,plasma membrane; GO:0005524,ATP binding; GO:0048544,recognition of pollen
novel.2689	K14398 cleavage and polyadenylation specificity factor subunit 6/7 | (RefSeq) cleavage and polyadenylation specificity factor subunit 6 isoform X1 (A)	RRM_1 domain-containing protein [Cephalotus follicularis]	RecName: Full=Glycine-rich RNA-binding protein GRP1A;	FOG: RRM domain	GO:0005634,nucleus; GO:0003723,RNA binding
novel.9982	--	PREDICTED: uncharacterized protein LOC101292967 [Fragaria vesca subsp. vesca]	--	FOG: Transposon-encoded proteins with TYA, reverse transcriptase, integrase domains in various combinations	--
novel.8473	--	--	--	--	--
novel.6844	K17479 glutaredoxin domain-containing cysteine-rich protein 1 | (RefSeq) uncharacterized protein At5g39865 (A)	PREDICTED: uncharacterized protein At5g39865 [Theobroma cacao]	RecName: Full=Uncharacterized protein At5g39865;	Glutaredoxin-related protein	GO:0045454,cell redox homeostasis; GO:0005886,plasma membrane; GO:0015035,protein disulfide oxidoreductase activity; GO:0009055,electron transfer activity
novel.4690	K00134 glyceraldehyde 3-phosphate dehydrogenase [EC:1.2.1.12] | (RefSeq) glyceraldehyde-3-phosphate dehydrogenase GAPCP2, chloroplastic (A)	PREDICTED: glyceraldehyde-3-phosphate dehydrogenase GAPCP2, chloroplastic-like [Ziziphus jujuba]	RecName: Full=Glyceraldehyde-3-phosphate dehydrogenase GAPCP1, chloroplastic; EC=1.2.1.12; AltName: Full=Glyceraldehyde-3-phosphate dehydrogenase of plastid 1; AltName: Full=NAD-dependent glyceraldehydephosphate dehydrogenase chloroplastic 1; Flags: Precursor;	Glyceraldehyde 3-phosphate dehydrogenase	GO:0004365,glyceraldehyde-3-phosphate dehydrogenase (NAD+) (phosphorylating) activity; GO:0009536,plastid; GO:0005975,carbohydrate metabolic process; GO:0009735,response to cytokinin; GO:0009555,pollen development; GO:0051287,NAD binding; GO:0016020,membrane; GO:0050661,NADP binding; GO:0080144,amino acid homeostasis; GO:0009570,chloroplast stroma; GO:0080022,primary root development; GO:0008270,…
novel.6515	K15030 translation initiation factor 3 subunit M | (RefSeq) uncharacterized protein LOC106426879 isoform X2 (A)	unnamed protein product [Coffea canephora]	RecName: Full=F-box protein CPR1; AltName: Full=Protein CONSTITUTIVE EXPRESSER OF PR GENES 1; AltName: Full=Protein CONSTITUTIVE EXPRESSER OF PR GENES 30 {ECO:0000303|PubMed:19682297};	--	GO:0005737,cytoplasm; GO:0005634,nucleus; GO:0031146,SCF-dependent proteasomal ubiquitin-dependent protein catabolic process; GO:0009626,plant-type hypersensitive response; GO:0031348,negative regulation of defense response; GO:0042177,negative regulation of protein catabolic process; GO:0004842,ubiquitin-protein transferase activity
novel.1899	K00695 sucrose synthase [EC:2.4.1.13] | (GenBank) sucrose synthase (A)	PREDICTED: disease resistance protein TAO1 [Vitis vinifera]	RecName: Full=TMV resistance protein N;	--	GO:0005737,cytoplasm; GO:0007165,signal transduction; GO:0005524,ATP binding; GO:0043531,ADP binding; GO:0009626,plant-type hypersensitive response
novel.2121	K04122 ent-kaurene oxidase [EC:1.14.14.86] | (RefSeq) ent-kaurene oxidase, chloroplastic-like (A)	PREDICTED: uncharacterized protein LOC107817738, partial [Nicotiana tabacum]	RecName: Full=Retrovirus-related Pol polyprotein from transposon TNT 1-94; Includes: RecName: Full=Protease; EC=3.4.23.-; Includes: RecName: Full=Reverse transcriptase; EC=2.7.7.49; Includes: RecName: Full=Endonuclease;	FOG: Transposon-encoded proteins with TYA, reverse transcriptase, integrase domains in various combinations	GO:0004519,endonuclease activity; GO:0015074,DNA integration; GO:0004190,aspartic-type endopeptidase activity; GO:0008270,zinc ion binding; GO:0003676,nucleic acid binding; GO:0003964,RNA-directed DNA polymerase activity
novel.7189	K15634 2,3-bisphosphoglycerate-dependent phosphoglycerate mutase [EC:5.4.2.11] | (RefSeq) phosphoglycerate mutase-like protein 4 (A)	hypothetical protein POPTR_0007s11330g [Populus trichocarpa]	RecName: Full=Phosphoglycerate mutase-like protein 4 {ECO:0000305};	Phosphoglycerate mutase	GO:0005829,cytosol; GO:0016791,phosphatase activity
novel.194	--	--	--	--	--
novel.7085	K20725 MAP kinase substrate 1 | (RefSeq) protein MKS1-like (A)	PREDICTED: protein MKS1-like [Ipomoea nil]	RecName: Full=Protein MKS1; AltName: Full=Protein MAP kinase 4 substrate 1; AltName: Full=VQ motif-containing protein 21 {ECO:0000303|PubMed:22535423}; Short=AtVQ21 {ECO:0000303|PubMed:22535423};	--	GO:0006952,defense response; GO:0005634,nucleus; GO:0009870,defense response signaling pathway, resistance gene-dependent
novel.10005	K23814 cytochrome P450 family 705 subfamily A [EC:1.14.-.-] | (GenBank) cytochrome P450 family protein (A)	unnamed protein product [Coffea canephora]	RecName: Full=3,9-dihydroxypterocarpan 6A-monooxygenase; EC=1.14.13.28; AltName: Full=Cytochrome P450 93A1; AltName: Full=Dihydroxypterocarpan 6a-hydroxylase; Short=D6aH;	Cytochrome P450 CYP2 subfamily	GO:0020037,heme binding; GO:0016709,oxidoreductase activity, acting on paired donors, with incorporation or reduction of molecular oxygen, NAD(P)H as one donor, and incorporation of one atom of oxygen; GO:0044550,secondary metabolite biosynthetic process; GO:0016020,membrane; GO:0006952,defense response; GO:0047082,3,9-dihydroxypterocarpan 6a-monooxygenase activity; GO:0005506,iron ion binding
novel.7318	--	--	--	--	--
novel.4049	--	Choline_transpo domain-containing protein [Cephalotus follicularis]	--	Choline transporter-like protein	GO:0016021,integral component of membrane
novel.10334	--	--	--	--	--
novel.7140	--	--	--	--	--
novel.3143	K15333 tRNA guanosine-2'-O-methyltransferase [EC:2.1.1.34] | (RefSeq) uncharacterized protein LOC104224633 (A)	PREDICTED: subtilisin-like protease SBT1.7 [Vitis vinifera]	RecName: Full=Subtilisin-like protease SBT1.7 {ECO:0000303|PubMed:16193095}; EC=3.4.21.- {ECO:0000305}; AltName: Full=Cucumisin-like serine protease; AltName: Full=Subtilase subfamily 1 member 7 {ECO:0000303|PubMed:16193095}; Short=AtSBT1.7 {ECO:0000303|PubMed:16193095}; AltName: Full=Subtilisin-like serine protease 1 {ECO:0000303|PubMed:12702015}; Short=At-SLP1 {ECO:0000303|PubMed:12702015}; Fla…	--	GO:0004252,serine-type endopeptidase activity; GO:0010214,seed coat development; GO:0005618,cell wall; GO:0080001,mucilage extrusion from seed coat; GO:0048046,apoplast; GO:0005576,extracellular region; GO:0048359,mucilage metabolic process involved in seed coat development; GO:0009505,plant-type cell wall
novel.1594	--	--	--	--	--
novel.4308	--	--	--	--	--
novel.4203	K15728 phosphatidate phosphatase LPIN [EC:3.1.3.4] | (RefSeq) phosphatidate phosphatase PAH1-like (A)	hypothetical protein LR48_Vigan02g142600 [Vigna angularis]	RecName: Full=Phosphatidate phosphatase PAH1; EC=3.1.3.4; AltName: Full=Phosphatidic acid phosphohydrolase 1; Short=AtPAH1;	Protein involved in plasmid maintenance/nuclear protein involved in lipid metabolism	GO:0005829,cytosol; GO:0006629,lipid metabolic process; GO:0008654,phospholipid biosynthetic process; GO:0006886,intracellular protein transport; GO:0000139,Golgi membrane; GO:0016036,cellular response to phosphate starvation; GO:0019375,galactolipid biosynthetic process; GO:0032586,protein storage vacuole membrane; GO:0008195,phosphatidate phosphatase activity
novel.1569	K17604 zinc finger SWIM domain-containing protein 3 | (RefSeq) uncharacterized protein LOC107260768 isoform X1 (A)	PREDICTED: uncharacterized protein LOC100254040 [Vitis vinifera]	--	--	GO:0008270,zinc ion binding
novel.7056	--	hypothetical protein A4A49_59042 [Nicotiana attenuata]	--	--	--
novel.2533	K14497 protein phosphatase 2C [EC:3.1.3.16] | (GenBank) phosphatase 2C family protein (A)	hypothetical protein VITISV_004111 [Vitis vinifera]	RecName: Full=Probable protein phosphatase 2C 34; Short=AtPP2C34; EC=3.1.3.16;	Serine/threonine protein phosphatase	GO:0045926,negative regulation of growth; GO:1904526,regulation of microtubule binding; GO:0006470,protein dephosphorylation; GO:0004722,protein serine/threonine phosphatase activity; GO:0009414,response to water deprivation; GO:0005886,plasma membrane; GO:0046872,metal ion binding
novel.8290	K15255 ATP-dependent DNA helicase PIF1 [EC:3.6.4.12] | (RefSeq) uncharacterized protein LOC104118200 (A)	gag-pol, partial [Camellia sinensis]	--	FOG: Transposon-encoded proteins with TYA, reverse transcriptase, integrase domains in various combinations	GO:0015074,DNA integration; GO:0003676,nucleic acid binding
novel.3047	--	--	--	--	--
novel.6904	--	--	--	--	--
novel.8094	K10534 nitrate reductase (NAD(P)H) [EC:1.7.1.1 1.7.1.2 1.7.1.3] | (RefSeq) nitrate reductase [NADH]-like (A)	unnamed protein product, partial [Vitis vinifera]	RecName: Full=Nitrate reductase [NADH]; Short=NR; EC=1.7.1.1;	NADH-cytochrome b-5 reductase	GO:0043546,molybdopterin cofactor binding; GO:0050464,nitrate reductase (NADPH) activity; GO:0020037,heme binding; GO:0009703,nitrate reductase (NADH) activity; GO:0030151,molybdenum ion binding; GO:0042128,nitrate assimilation; GO:0006809,nitric oxide biosynthetic process
novel.648	--	--	--	--	--
novel.4692	K19984 exocyst complex component 5 | (RefSeq) uncharacterized protein LOC113272286 (A)	hypothetical protein POPTR_017G031200v3 [Populus trichocarpa]	RecName: Full=Zinc finger BED domain-containing protein RICESLEEPER 2; AltName: Full=Transposase-like protein RICESLEEPER 2;	Tam3-transposase (Ac family)	GO:0003700,DNA-binding transcription factor activity; GO:0005634,nucleus; GO:0009791,post-embryonic development; GO:0006357,regulation of transcription by RNA polymerase II; GO:0000977,RNA polymerase II regulatory region sequence-specific DNA binding; GO:0046983,protein dimerization activity; GO:0046872,metal ion binding; GO:0006351,transcription, DNA-templated
novel.991	--	--	--	--	--
novel.5289	K00975 glucose-1-phosphate adenylyltransferase [EC:2.7.7.27] | (RefSeq) glucose-1-phosphate adenylyltransferase large subunit 1-like (A)	PREDICTED: uncharacterized protein LOC109114072 [Nelumbo nucifera]	RecName: Full=Retrovirus-related Pol polyprotein from transposon RE1; AltName: Full=Retro element 1 {ECO:0000303|PubMed:10689195}; Short=AtRE1 {ECO:0000303|PubMed:10689195}; Includes: RecName: Full=Protease RE1; EC=3.4.23.-; Includes: RecName: Full=Reverse transcriptase RE1; EC=2.7.7.49; Includes: RecName: Full=Endonuclease RE1;	FOG: Transposon-encoded proteins with TYA, reverse transcriptase, integrase domains in various combinations	GO:0006310,DNA recombination; GO:0004519,endonuclease activity; GO:0015074,DNA integration; GO:0004190,aspartic-type endopeptidase activity; GO:0003676,nucleic acid binding; GO:0003964,RNA-directed DNA polymerase activity; GO:0046872,metal ion binding
novel.7974	--	--	--	--	--
novel.5177	--	PREDICTED: uncharacterized protein LOC104241922 [Nicotiana sylvestris]	--	--	GO:0004523,RNA-DNA hybrid ribonuclease activity; GO:0003676,nucleic acid binding
novel.6267	--	PREDICTED: putative 4-hydroxy-4-methyl-2-oxoglutarate aldolase 2 [Nicotiana attenuata]	RecName: Full=Putative 4-hydroxy-4-methyl-2-oxoglutarate aldolase 2; Short=HMG aldolase 2; EC=4.1.3.17; AltName: Full=Oxaloacetate decarboxylase; Short=OAA decarboxylase; EC=4.1.1.3; AltName: Full=Regulator of ribonuclease activity homolog 2; AltName: Full=RraA-like protein 2;	--	GO:0008948,oxaloacetate decarboxylase activity; GO:0008428,ribonuclease inhibitor activity; GO:0046872,metal ion binding; GO:0047443,4-hydroxy-4-methyl-2-oxoglutarate aldolase activity; GO:0051252,regulation of RNA metabolic process
novel.9058	--	integrase [Populus trichocarpa]	--	--	GO:0003676,nucleic acid binding
novel.8985	--	PREDICTED: zinc finger BED domain-containing protein RICESLEEPER 1-like [Ipomoea nil]	--	Tam3-transposase (Ac family)	GO:0046983,protein dimerization activity; GO:0003677,DNA binding
novel.3612	--	PREDICTED: probable mitochondrial saccharopine dehydrogenase-like oxidoreductase At5g39410 [Ipomoea nil]	RecName: Full=Probable mitochondrial saccharopine dehydrogenase-like oxidoreductase At5g39410; Short=SDH; EC=1.-.-.-;	Uncharacterized membrane protein	GO:0009941,chloroplast envelope; GO:0005773,vacuole; GO:0016020,membrane; GO:0005739,mitochondrion; GO:0031966,mitochondrial membrane; GO:0005886,plasma membrane; GO:0005774,vacuolar membrane; GO:0016491,oxidoreductase activity
novel.9618	K05305 fucokinase [EC:2.7.1.52] | (RefSeq) bifunctional fucokinase/fucose pyrophosphorylase isoform X2 (A)	PREDICTED: bifunctional fucokinase/fucose pyrophosphorylase [Malus domestica]	RecName: Full=Bifunctional fucokinase/fucose pyrophosphorylase; Short=AtFKGP; Includes: RecName: Full=L-fucokinase; EC=2.7.1.52; Includes: RecName: Full=Fucose-1-phosphate guanylyltransferase; EC=2.7.7.30; AltName: Full=GDP-fucose pyrophosphorylase;	L-fucose kinase	GO:0050201,fucokinase activity; GO:0005975,carbohydrate metabolic process; GO:0042352,GDP-L-fucose salvage; GO:0047341,fucose-1-phosphate guanylyltransferase activity; GO:0046872,metal ion binding; GO:0005524,ATP binding
novel.2236	K12386 cystinosin | (RefSeq) cystinosin homolog (A)	PREDICTED: cystinosin homolog [Solanum lycopersicum]	RecName: Full=Cystinosin homolog;	Cystine transporter Cystinosin	GO:0015184,L-cystine transmembrane transporter activity; GO:0015811,L-cystine transport; GO:0005774,vacuolar membrane; GO:0016021,integral component of membrane; GO:0005765,lysosomal membrane
novel.5170	K08867 WNK lysine deficient protein kinase [EC:2.7.11.1] | (RefSeq) probable serine/threonine-protein kinase WNK11 (A)	probable serine/threonine-protein kinase WNK11 [Sesamum indicum]	RecName: Full=Probable serine/threonine-protein kinase WNK11; Short=AtWNK11; EC=2.7.11.1; AltName: Full=Protein kinase with no lysine 11;	Serine/threonine protein kinase	GO:0004674,protein serine/threonine kinase activity; GO:0035556,intracellular signal transduction; GO:0005829,cytosol; GO:0006468,protein phosphorylation; GO:0005524,ATP binding
novel.659	--	--	--	--	--
novel.2928	--	--	--	--	--
novel.10296	K08332 vacuolar protein 8 | (RefSeq) U-box domain-containing protein 4-like (A)	U-box domain-containing protein 38 [Jatropha curcas]	RecName: Full=U-box domain-containing protein 38; EC=2.3.2.27; AltName: Full=Plant U-box protein 38; AltName: Full=RING-type E3 ubiquitin transferase PUB38 {ECO:0000305};	--	GO:0005737,cytoplasm; GO:0016567,protein ubiquitination; GO:0005634,nucleus; GO:0004842,ubiquitin-protein transferase activity; GO:0070696,transmembrane receptor protein serine/threonine kinase binding
novel.4533	--	--	--	--	--
novel.151	K15188 cyclin T | (RefSeq) cyclin-T1-5 (A)	Cyclin C/H/T/L [Macleaya cordata]	RecName: Full=Cyclin-T1-4; Short=CycT1;4;	CDK9 kinase-activating protein cyclin T	GO:1901409,positive regulation of phosphorylation of RNA polymerase II C-terminal domain; GO:0000307,cyclin-dependent protein kinase holoenzyme complex; GO:0016538,cyclin-dependent protein serine/threonine kinase regulator activity; GO:0045944,positive regulation of transcription by RNA polymerase II; GO:0007049,cell cycle; GO:0045737,positive regulation of cyclin-dependent protein serine/threoni…
novel.5434	K12829 splicing factor 3B subunit 2 | (RefSeq) splicing factor 3B subunit 2 (A)	PREDICTED: splicing factor 3B subunit 2 [Vitis vinifera]	--	Splicing factor 3b, subunit 2	GO:0005634,nucleus
novel.7029	--	--	--	--	--
novel.3734	--	--	--	--	--
novel.6130	K13412 calcium-dependent protein kinase [EC:2.7.11.1] | (RefSeq) calcium-dependent protein kinase 2-like (A)	PREDICTED: zinc finger CCCH domain-containing protein 48 [Fragaria vesca subsp. vesca]	RecName: Full=Zinc finger CCCH domain-containing protein 63; Short=AtC3H63; AltName: Full=Zinc finger CCCH domain and WD40 repeat-containing protein 2;	Cdc4 and related F-box and WD-40 proteins	GO:0046872,metal ion binding; GO:0003729,mRNA binding; GO:0003677,DNA binding
novel.1044	K12869 crooked neck | (RefSeq) crooked neck-like protein 1 (A)	PREDICTED: crooked neck-like protein 1 [Solanum pennellii]	--	Cell cycle control protein (crooked neck)	--
novel.10525	K15501 serine/threonine-protein phosphatase 6 regulatory subunit 3 | (RefSeq) serine/threonine-protein phosphatase 6 regulatory subunit 2-like isoform X1 (A)	serine/threonine-protein phosphatase 6 regulatory subunit 1 [Quercus suber]	--	SAP family cell cycle dependent phosphatase-associated protein	--
novel.3801	--	--	--	--	--
novel.6573	K14488 SAUR family protein | (RefSeq) auxin-responsive protein SAUR36-like (A)	hypothetical protein CDL12_24209 [Handroanthus impetiginosus]	RecName: Full=Auxin-responsive protein SAUR36 {ECO:0000305}; AltName: Full=Protein RESPONSE TO AUXINS AND GIBBERELLINS 1 {ECO:0000303|PubMed:23503980}; AltName: Full=Protein SENESCENCE-ASSOCIATED GENE 201 {ECO:0000305}; AltName: Full=Protein SMALL AUXIN UP RNA 36 {ECO:0000303|PubMed:12036261};	--	GO:0009734,auxin-activated signaling pathway; GO:0040008,regulation of growth; GO:1900057,positive regulation of leaf senescence; GO:0007275,multicellular organism development; GO:0010029,regulation of seed germination; GO:0005634,nucleus
novel.1935	--	--	--	--	--
novel.1585	K14175 (3S,6E)-nerolidol synthase [EC:4.2.3.48] | (RefSeq) (3S,6E)-nerolidol synthase 1-like (A)	uncharacterized protein LOC111382921 [Olea europaea var. sylvestris]	--	FOG: Transposon-encoded proteins with TYA, reverse transcriptase, integrase domains in various combinations	--
novel.4558	K19525 vacuolar protein sorting-associated protein 13A/C | (RefSeq) uncharacterized protein LOC110098611 (A)	PREDICTED: uncharacterized protein LOC104822532 [Tarenaya hassleriana]	RecName: Full=Uncharacterized mitochondrial protein AtMg00860; AltName: Full=ORF158;	FOG: Transposon-encoded proteins with TYA, reverse transcriptase, integrase domains in various combinations	GO:0005739,mitochondrion
novel.845	--	--	--	--	--
novel.9593	K03860 phosphatidylinositol N-acetylglucosaminyltransferase subunit Q | (RefSeq) N-acetylglucosaminyl-phosphatidylinositol biosynthetic protein gpi1-like (A)	PREDICTED: peamaclein-like [Populus euphratica]	RecName: Full=Snakin-1; Flags: Precursor;	--	GO:0006952,defense response; GO:0005618,cell wall; GO:0005576,extracellular region
novel.10008	--	--	--	--	--
novel.710	--	--	--	--	--
novel.8819	K14400 pre-mRNA cleavage complex 2 protein Pcf11 | (RefSeq) LOW QUALITY PROTEIN: uncharacterized protein LOC109844760 (A)	unnamed protein product [Coffea canephora]	RecName: Full=Serine/threonine-protein phosphatase 7 long form homolog; EC=3.1.3.16; AltName: Full=Protein MAIN-LIKE 3 {ECO:0000303|PubMed:24635680};	--	GO:0005634,nucleus; GO:0046872,metal ion binding; GO:0004721,phosphoprotein phosphatase activity
novel.4101	--	--	--	--	--
novel.3065	--	--	--	--	--
novel.1650	--	--	--	--	--
novel.3877	--	--	--	--	--
novel.9992	K01537 P-type Ca2+ transporter type 2C [EC:7.2.2.10] | (RefSeq) calcium-transporting ATPase 10, plasma membrane-type isoform X1 (A)	hypothetical protein POPTR_0006s07240g [Populus trichocarpa]	--	--	GO:0005887,integral component of plasma membrane; GO:0005388,calcium-transporting ATPase activity; GO:0005516,calmodulin binding; GO:0005524,ATP binding; GO:0043231,intracellular membrane-bounded organelle
novel.9921	--	AGL104 [Monotropa hypopitys]	--	--	GO:0046983,protein dimerization activity; GO:0005634,nucleus; GO:0045944,positive regulation of transcription by RNA polymerase II; GO:0000977,RNA polymerase II regulatory region sequence-specific DNA binding; GO:0006351,transcription, DNA-templated
novel.6517	--	--	--	--	--
novel.8782	--	hypothetical protein SORBI_3002G364800 [Sorghum bicolor]	--	Cobalamin synthesis protein	--
novel.1405	--	--	--	--	--
novel.1968	K14494 DELLA protein | (RefSeq) uncharacterized protein LOC107943687 isoform X1 (A)	hypothetical protein PRUPE_8G060700 [Prunus persica]	RecName: Full=Zinc finger BED domain-containing protein RICESLEEPER 3; AltName: Full=Transposase-like protein RICESLEEPER 3;	Tam3-transposase (Ac family)	GO:0003700,DNA-binding transcription factor activity; GO:0005634,nucleus; GO:0009791,post-embryonic development; GO:0006357,regulation of transcription by RNA polymerase II; GO:0000977,RNA polymerase II regulatory region sequence-specific DNA binding; GO:0046983,protein dimerization activity; GO:0046872,metal ion binding; GO:0006351,transcription, DNA-templated
novel.4464	--	uncharacterized protein LOC110825411 [Carica papaya]	--	--	--
novel.5954	--	--	--	--	--
novel.8796	K03349 anaphase-promoting complex subunit 2 | (RefSeq) anaphase-promoting complex subunit 2-like (A)	anaphase-promoting complex subunit 2-like, partial [Olea europaea var. sylvestris]	RecName: Full=Anaphase-promoting complex subunit 2; AltName: Full=Cyclosome subunit 2;	Anaphase-promoting complex (APC), subunit 2	GO:0031625,ubiquitin protein ligase binding; GO:0005634,nucleus; GO:0009561,megagametogenesis; GO:0005819,spindle; GO:0042787,NA; GO:0007049,cell cycle; GO:0051301,cell division; GO:0005680,anaphase-promoting complex
novel.3496	--	hypothetical protein MANES_13G032700 [Manihot esculenta]	--	--	--
novel.5100	--	--	--	--	--
novel.3870	K17545 serine/threonine-protein kinase ULK4 [EC:2.7.11.1] | (RefSeq) uncharacterized protein LOC103634684 (A)	Retrovirus-related Pol polyprotein from transposon TNT 1-94 [Cajanus cajan]	RecName: Full=Retrovirus-related Pol polyprotein from transposon RE1; AltName: Full=Retro element 1 {ECO:0000303|PubMed:10689195}; Short=AtRE1 {ECO:0000303|PubMed:10689195}; Includes: RecName: Full=Protease RE1; EC=3.4.23.-; Includes: RecName: Full=Reverse transcriptase RE1; EC=2.7.7.49; Includes: RecName: Full=Endonuclease RE1;	FOG: Transposon-encoded proteins with TYA, reverse transcriptase, integrase domains in various combinations	GO:0006310,DNA recombination; GO:0004519,endonuclease activity; GO:0015074,DNA integration; GO:0004190,aspartic-type endopeptidase activity; GO:0003676,nucleic acid binding; GO:0003964,RNA-directed DNA polymerase activity; GO:0046872,metal ion binding
novel.2532	--	hypothetical protein COLO4_03799 [Corchorus olitorius]	RecName: Full=Topless-related protein 3;	WD40 repeat-containing protein	GO:0006355,regulation of transcription, DNA-templated; GO:0005634,nucleus; GO:0006351,transcription, DNA-templated
novel.1947	--	--	--	--	--
novel.7439	--	--	--	--	--
novel.6773	K21843 tetratricopeptide repeat protein 7 | (RefSeq) uncharacterized LOC107863890 (A)	protein NPGR2-like [Prunus avium]	RecName: Full=Protein NPGR2 {ECO:0000303|PubMed:12928497}; AltName: Full=NO POLLEN GERMINATION RELATED 2 {ECO:0000303|PubMed:12928497};	Predicted calmodulin-binding protein	GO:0005516,calmodulin binding; GO:0005886,plasma membrane
novel.3934	K12604 CCR4-NOT transcription complex subunit 1 | (RefSeq) CCR4-NOT transcription complex subunit 1 isoform X1 (A)	PREDICTED: CCR4-NOT transcription complex subunit 1 isoform X1 [Ziziphus jujuba]	--	Negative regulator of transcription	--
novel.3658	--	--	--	--	--
novel.1956	--	--	--	--	--
novel.7561	--	hypothetical protein ABT39_MTgene1646 (mitochondrion) [Picea glauca]	RecName: Full=DNA-directed RNA polymerase subunit beta {ECO:0000255|HAMAP-Rule:MF_01321}; EC=2.7.7.6 {ECO:0000255|HAMAP-Rule:MF_01321}; AltName: Full=PEP {ECO:0000255|HAMAP-Rule:MF_01321}; AltName: Full=Plastid-encoded RNA polymerase subunit beta {ECO:0000255|HAMAP-Rule:MF_01321}; Short=RNA polymerase subunit beta {ECO:0000255|HAMAP-Rule:MF_01321};	--	GO:0003899,DNA-directed 5'-3' RNA polymerase activity; GO:0032549,ribonucleoside binding; GO:0006351,transcription, DNA-templated; GO:0009507,chloroplast; GO:0003677,DNA binding
novel.4550	--	--	--	--	--
novel.3960	--	--	--	--	--
novel.9379	K13217 pre-mRNA-processing factor 39 | (RefSeq) uncharacterized protein LOC114183870 isoform X1 (A)	Retrovirus-related Pol polyprotein from transposon TNT 1-94 [Cajanus cajan]	RecName: Full=Retrovirus-related Pol polyprotein from transposon RE1; AltName: Full=Retro element 1 {ECO:0000303|PubMed:10689195}; Short=AtRE1 {ECO:0000303|PubMed:10689195}; Includes: RecName: Full=Protease RE1; EC=3.4.23.-; Includes: RecName: Full=Reverse transcriptase RE1; EC=2.7.7.49; Includes: RecName: Full=Endonuclease RE1;	FOG: Transposon-encoded proteins with TYA, reverse transcriptase, integrase domains in various combinations	GO:0006310,DNA recombination; GO:0004519,endonuclease activity; GO:0015074,DNA integration; GO:0004190,aspartic-type endopeptidase activity; GO:0003676,nucleic acid binding; GO:0003964,RNA-directed DNA polymerase activity; GO:0046872,metal ion binding
novel.10106	K15889 prenylcysteine alpha-carboxyl methylesterase [EC:3.1.1.-] | (RefSeq) probable isoprenylcysteine alpha-carbonyl methylesterase ICMEL2 (A)	Gag-protease-integrase-RT-RNaseH polyprotein [Glycine max]	RecName: Full=Non-specific lipid-transfer protein 1; Short=LTP1 {ECO:0000303|PubMed:22114713}; Short=nsLTP1 {ECO:0000303|PubMed:22114713}; AltName: Allergen=Act d 10.01 {ECO:0000303|PubMed:22114713};	FOG: Transposon-encoded proteins with TYA, reverse transcriptase, integrase domains in various combinations	GO:0008289,lipid binding; GO:0006869,lipid transport
novel.9440	K13217 pre-mRNA-processing factor 39 | (RefSeq) uncharacterized protein LOC114183870 isoform X1 (A)	Retrovirus-related Pol polyprotein from transposon TNT 1-94, partial [Cajanus cajan]	RecName: Full=Retrovirus-related Pol polyprotein from transposon TNT 1-94; Includes: RecName: Full=Protease; EC=3.4.23.-; Includes: RecName: Full=Reverse transcriptase; EC=2.7.7.49; Includes: RecName: Full=Endonuclease;	FOG: Transposon-encoded proteins with TYA, reverse transcriptase, integrase domains in various combinations	GO:0004519,endonuclease activity; GO:0015074,DNA integration; GO:0004190,aspartic-type endopeptidase activity; GO:0008270,zinc ion binding; GO:0003676,nucleic acid binding; GO:0003964,RNA-directed DNA polymerase activity
novel.1900	K14638 solute carrier family 15 (peptide/histidine transporter), member 3/4 | (RefSeq) protein NRT1/ PTR FAMILY 4.6-like (A)	uncharacterized protein LOC111387423 [Olea europaea var. sylvestris]	--	FOG: Transposon-encoded proteins with TYA, reverse transcriptase, integrase domains in various combinations	--
novel.6431	--	--	--	--	--
novel.6064	--	--	--	--	--
novel.2551	--	--	--	--	--
novel.738	--	--	--	--	--
novel.9304	--	--	--	--	--
novel.3640	--	PREDICTED: uncharacterized protein LOC100265091 [Vitis vinifera]	--	--	GO:0032040,small-subunit processome; GO:0005730,nucleolus; GO:1901259,chloroplast rRNA processing; GO:0034337,RNA folding; GO:0019843,rRNA binding; GO:0000462,maturation of SSU-rRNA from tricistronic rRNA transcript (SSU-rRNA, 5.8S rRNA, LSU-rRNA); GO:0003723,RNA binding; GO:0000466,maturation of 5.8S rRNA from tricistronic rRNA transcript (SSU-rRNA, 5.8S rRNA, LSU-rRNA); GO:0009507,chloroplast; …
novel.9673	K13457 disease resistance protein RPM1 | (RefSeq) disease resistance protein RPM1-like (A)	PREDICTED: uncharacterized protein LOC107176464 [Citrus sinensis]	RecName: Full=RNA-directed DNA polymerase homolog; EC=2.7.7.48; AltName: Full=Reverse transcriptase homolog;	FOG: Transposon-encoded proteins with TYA, reverse transcriptase, integrase domains in various combinations	GO:0003964,RNA-directed DNA polymerase activity; GO:0003968,RNA-directed 5'-3' RNA polymerase activity; GO:0005739,mitochondrion
novel.7724	--	--	--	--	--
novel.4466	K21737 acyl-lipid Delta6-acetylenase / acyl-lipid (9-3)-desaturase [EC:1.14.19.38 1.14.19.47] | (RefSeq) acyl-lipid (9-3)-desaturase-like (A)	cytochrome b5-like heme/steroid binding domain-containing protein [Cynara cardunculus var. scolymus]	RecName: Full=Delta(8)-fatty-acid desaturase 2; EC=1.14.19.29 {ECO:0000269|PubMed:22023480}; AltName: Full=Delta(8)-sphingolipid desaturase 2; AltName: Full=Sphingoid long-chain base desaturase 2; Short=Sphingoid LCB desaturase 2; AltName: Full=Sphingolipid 8-(E/Z)-desaturase 2;	Delta 6-fatty acid desaturase/delta-8 sphingolipid desaturase	GO:0030148,sphingolipid biosynthetic process; GO:0005783,endoplasmic reticulum; GO:0052631,sphingolipid delta-8 desaturase activity; GO:0016021,integral component of membrane; GO:0005789,endoplasmic reticulum membrane; GO:0070417,cellular response to cold; GO:0046872,metal ion binding
novel.6723	--	--	--	--	--
novel.5951	K01568 pyruvate decarboxylase [EC:4.1.1.1] | (RefSeq) pyruvate decarboxylase 1 (A)	PDC1 [Actinidia deliciosa]	RecName: Full=Pyruvate decarboxylase 1; Short=PDC; EC=4.1.1.1; Flags: Fragment;	Thiamine pyrophosphate-requiring enzyme	GO:0000287,magnesium ion binding; GO:0030976,thiamine pyrophosphate binding; GO:0004737,pyruvate decarboxylase activity
novel.5717	K01728 pectate lyase [EC:4.2.2.2] | (RefSeq) pectate lyase 1-like (A)	PREDICTED: uncharacterized protein LOC100251572 [Vitis vinifera]	--	--	GO:0016021,integral component of membrane
novel.10043	K17604 zinc finger SWIM domain-containing protein 3 | (RefSeq) uncharacterized protein LOC107411697 isoform X1 (A)	hypothetical protein CFP56_15709 [Quercus suber]	--	--	--
novel.4987	K02883 large subunit ribosomal protein L18e | (RefSeq) 60S ribosomal protein L18 (A)	60S ribosomal protein L18 [Amborella trichopoda]	RecName: Full=60S ribosomal protein L18; Flags: Fragment;	60s ribosomal protein L18	GO:0003735,structural constituent of ribosome; GO:0006412,translation; GO:0005840,ribosome
novel.2439	--	--	--	--	--
novel.1686	K23878 alpha- and gamma-adaptin-binding protein p34 | (RefSeq) uncharacterized protein LOC107477879 (A)	PREDICTED: uncharacterized protein LOC109135776 [Beta vulgaris subsp. vulgaris]	--	--	GO:0004523,RNA-DNA hybrid ribonuclease activity; GO:0003676,nucleic acid binding
novel.7864	K11279 nucleosome assembly protein 1-like 1 | (RefSeq) nucleosome assembly protein 1;4 (A)	PREDICTED: nucleosome assembly protein 1;4 isoform X1 [Nelumbo nucifera]	RecName: Full=Nucleosome assembly protein 1;3; Short=OsNAP1;3; AltName: Full=Nucleosome assembly protein 1-like 3; Short=OsNAP1_L3;	Nucleosome assembly protein NAP-1	GO:0005737,cytoplasm; GO:0006334,nucleosome assembly; GO:0005634,nucleus
novel.1029	--	--	--	--	--
novel.4888	--	uncharacterized protein LOC111403735 [Olea europaea var. sylvestris]	--	--	--
novel.5859	K05674 ATP-binding cassette, subfamily C (CFTR/MRP), member 10 | (RefSeq) ABC transporter C family member 13 isoform X1 (A)	hypothetical protein JCGZ_26985 [Jatropha curcas]	RecName: Full=ABC transporter C family member 13; Short=ABC transporter ABCC.13; Short=AtABCC13; EC=3.6.3.44; AltName: Full=ATP-energized glutathione S-conjugate pump 11; AltName: Full=Glutathione S-conjugate-transporting ATPase 11; AltName: Full=Multidrug resistance-associated protein 11;	Multidrug resistance-associated protein/mitoxantrone resistance protein, ABC superfamily	GO:0000325,plant-type vacuole; GO:0016021,integral component of membrane; GO:0042626,ATPase activity, coupled to transmembrane movement of substances; GO:0008559,xenobiotic transmembrane transporting ATPase activity; GO:0055085,transmembrane transport; GO:0005524,ATP binding
novel.539	--	--	--	--	--
novel.9918	--	--	--	--	--
novel.10489	--	integrase, partial [Coccinia grandis]	--	FOG: Transposon-encoded proteins with TYA, reverse transcriptase, integrase domains in various combinations	GO:0015074,DNA integration; GO:0003676,nucleic acid binding
novel.1511	--	--	--	--	--
novel.2425	K02180 cell cycle arrest protein BUB3 | (RefSeq) mitotic checkpoint protein BUB3.2-like (A)	hypothetical protein PHYPA_016279 [Physcomitrella patens]	RecName: Full=Mitotic checkpoint protein BUB3.2; AltName: Full=Protein BUDDING UNINHIBITED BY BENZYMIDAZOL 3.2;	Mitotic spindle checkpoint protein BUB3, WD repeat superfamily	GO:0033597,mitotic checkpoint complex; GO:0009524,phragmoplast; GO:0005819,spindle; GO:0051321,meiotic cell cycle; GO:1990298,bub1-bub3 complex; GO:0043130,ubiquitin binding; GO:0000776,kinetochore; GO:0007094,mitotic spindle assembly checkpoint; GO:0007059,chromosome segregation; GO:0051301,cell division; GO:0000777,condensed chromosome kinetochore
novel.690	--	--	RecName: Full=Protein FATTY ACID EXPORT 1, chloroplastic {ECO:0000303|PubMed:25646734}; Short=At-FAX1 {ECO:0000303|PubMed:25646734}; Flags: Precursor;	Predicted membrane protein	GO:0009941,chloroplast envelope; GO:0009536,plastid; GO:0015908,fatty acid transport; GO:0016021,integral component of membrane; GO:0009706,chloroplast inner membrane; GO:0010208,pollen wall assembly; GO:0055088,lipid homeostasis; GO:0015245,fatty acid transmembrane transporter activity; GO:0009507,chloroplast; GO:0071668,plant-type cell wall assembly; GO:1902001,fatty acid transmembrane transport
novel.8656	--	hypothetical protein CRG98_037524 [Punica granatum]	RecName: Full=Transcription factor bHLH61; AltName: Full=Basic helix-loop-helix protein 61; Short=AtbHLH61; Short=bHLH 61; AltName: Full=Transcription factor EN 46; AltName: Full=bHLH transcription factor bHLH061;	--	GO:0003700,DNA-binding transcription factor activity; GO:0005634,nucleus; GO:0006355,regulation of transcription, DNA-templated; GO:0006351,transcription, DNA-templated; GO:0003677,DNA binding; GO:0046983,protein dimerization activity
novel.7289	K10527 enoyl-CoA hydratase/3-hydroxyacyl-CoA dehydrogenase [EC:4.2.1.17 1.1.1.35 1.1.1.211] | (RefSeq) LOW QUALITY PROTEIN: peroxisomal fatty acid beta-oxidation multifunctional protein AIM1-like (A)	peroxisomal fatty acid beta-oxidation multifunctional protein AIM1-like [Hevea brasiliensis]	RecName: Full=Peroxisomal fatty acid beta-oxidation multifunctional protein AIM1; AltName: Full=Protein ABNORMAL INFLORESCENCE MERISTEM 1; Short=AtAIM1; Includes: RecName: Full=Enoyl-CoA hydratase/3-2-trans-enoyl-CoA isomerase/3-hydroxybutyryl-CoA epimerase; EC=4.2.1.17; EC=5.1.2.3; EC=5.3.3.8; Includes: RecName: Full=3-hydroxyacyl-CoA dehydrogenase; EC=1.1.1.35;	Hydroxyacyl-CoA dehydrogenase/enoyl-CoA hydratase	GO:0004165,dodecenoyl-CoA delta-isomerase activity; GO:0008692,3-hydroxybutyryl-CoA epimerase activity; GO:0006635,fatty acid beta-oxidation; GO:0009695,jasmonic acid biosynthetic process; GO:0005618,cell wall; GO:0005777,peroxisome; GO:0004300,enoyl-CoA hydratase activity; GO:0003857,3-hydroxyacyl-CoA dehydrogenase activity; GO:0009908,flower development; GO:0009506,plasmodesma; GO:0009507,chlor…
novel.1278	--	--	--	--	--
novel.8474	--	predicted protein [Physcomitrella patens]	RecName: Full=ERBB-3 BINDING PROTEIN 1 {ECO:0000303|PubMed:17024182}; Short=AtEBP1 {ECO:0000303|PubMed:17024182}; AltName: Full=Proliferation-associated protein G2p {ECO:0000303|PubMed:17024182}; Short=AtG2 {ECO:0000303|PubMed:10645728}; AltName: Full=Protein CELL-PROLIFERATION-RELATED {ECO:0000303|PubMed:15689342}; Short=AtCPR {ECO:0000303|PubMed:15689342};	Metallopeptidase	GO:0009735,response to cytokinin; GO:0009734,auxin-activated signaling pathway; GO:0005634,nucleus; GO:0005730,nucleolus; GO:0051302,regulation of cell division; GO:0001558,regulation of cell growth; GO:0003723,RNA binding; GO:0005886,plasma membrane; GO:0044843,cell cycle G1/S phase transition; GO:0030529,NA; GO:0007275,multicellular organism development; GO:0006364,rRNA processing
novel.4058	--	--	--	--	--
novel.230	--	--	--	--	--
novel.527	K00284 glutamate synthase (ferredoxin) [EC:1.4.7.1] | (RefSeq) ferredoxin-dependent glutamate synthase, chloroplastic-like (A)	PREDICTED: uncharacterized mitochondrial protein AtMg00810-like [Gossypium arboreum]	RecName: Full=Retrovirus-related Pol polyprotein from transposon RE1; AltName: Full=Retro element 1 {ECO:0000303|PubMed:10689195}; Short=AtRE1 {ECO:0000303|PubMed:10689195}; Includes: RecName: Full=Protease RE1; EC=3.4.23.-; Includes: RecName: Full=Reverse transcriptase RE1; EC=2.7.7.49; Includes: RecName: Full=Endonuclease RE1;	FOG: Transposon-encoded proteins with TYA, reverse transcriptase, integrase domains in various combinations	GO:0006310,DNA recombination; GO:0004519,endonuclease activity; GO:0015074,DNA integration; GO:0004190,aspartic-type endopeptidase activity; GO:0003676,nucleic acid binding; GO:0003964,RNA-directed DNA polymerase activity; GO:0046872,metal ion binding
novel.10263	--	--	--	--	--
novel.3049	--	--	--	--	--
novel.399	--	--	--	--	--
novel.10403	K16587 HAUS augmin-like complex subunit 4 | (RefSeq) AUGMIN subunit 4 (A)	PREDICTED: AUGMIN subunit 4 [Ricinus communis]	--	--	GO:0051225,spindle assembly; GO:0070652,HAUS complex
novel.9984	--	hypothetical protein F511_28785 [Dorcoceras hygrometricum]	--	--	--
novel.6516	K19984 exocyst complex component 5 | (RefSeq) uncharacterized protein LOC113272286 (A)	hypothetical protein PRUPE_8G060700 [Prunus persica]	RecName: Full=Putative AC9 transposase;	Tam3-transposase (Ac family)	GO:0006310,DNA recombination; GO:0046983,protein dimerization activity; GO:0032196,transposition; GO:0003677,DNA binding
novel.5831	--	--	--	--	--
novel.4023	K23136 fraxetin 5-hydroxylase [EC:1.14.14.164] | (RefSeq) xanthotoxin 5-hydroxylase CYP82C4-like (A)	hypothetical protein POPTR_0004s15470g [Populus trichocarpa]	RecName: Full=Cytochrome P450 82C4; EC=1.14.-.-;	Cytochrome P450 CYP2 subfamily	GO:0071281,cellular response to iron ion; GO:0004497,monooxygenase activity; GO:0020037,heme binding; GO:0016709,oxidoreductase activity, acting on paired donors, with incorporation or reduction of molecular oxygen, NAD(P)H as one donor, and incorporation of one atom of oxygen; GO:0044550,secondary metabolite biosynthetic process; GO:0016021,integral component of membrane; GO:0016020,membrane; GO…
novel.9119	K09419 heat shock transcription factor, other eukaryote | (RefSeq) heat stress transcription factor B-3-like isoform X1 (A)	heat shock factor B3 [Rhododendron calophytum]	RecName: Full=Heat stress transcription factor B-3; Short=AtHsfB3; AltName: Full=AtHsf-05;	Heat shock transcription factor	GO:0005737,cytoplasm; GO:0043565,sequence-specific DNA binding; GO:0003700,DNA-binding transcription factor activity; GO:0005634,nucleus; GO:0006351,transcription, DNA-templated; GO:0046686,response to cadmium ion
[truncated: 9,176 more rows]
