# Supplementary material for: Combined Widely Targeted Metabolomic, Transcriptomic, and Spatial Metabolomic Analysis Reveals the Potential Mechanism of Coloration and Fruit Quality Formation in Actinidia chinensis cv. Hongyang
Source: Foods. 2024 Jan 11;13(2):233. doi: 10.3390/foods13020233 (PMC10814455; doi:10.3390/foods13020233)
Supplement: Supplementary file 1 [file foods-13-00233-s001.zip › Supporting Information File S7.xlsx]

## Sheet: Sheet1
File S7. The list of 2542 transcription factors
ID	TGP1_fpkm	TGP2_fpkm	TGP3_fpkm	TGX1_fpkm	TGX2_fpkm	TGX3_fpkm	THR1_fpkm	THR2_fpkm	THR3_fpkm	TLR1_fpkm	TLR2_fpkm	TLR3_fpkm	KEGG	NR	Swissprot	KOG	GO
Actinidia00031	2.19	2.29	3.17	2.73	3.26	3.36	1.85	1.89	3.41	1.9	2.18	2.59	K15032 mTERF domain-containing protein, mitochondrial | (RefSeq) uncharacterized protein LOC109005960 (A)	PREDICTED: uncharacterized protein LOC109005960 [Juglans regia]	RecName: Full=Transcription termination factor MTERF8, chloroplastic {ECO:0000305}; AltName: Full=Mitochondrial transcription termination factor 8 {ECO:0000303|PubMed:23087700}; AltName: Full=Protein PLASTID TRANSCRIPTIONALLY ACTIVE 15 {ECO:0000303|PubMed:16326926}; Flags: Precursor;	Mitochondrial transcription termination factor, mTERF	GO:0009507,chloroplast; GO:0009295,nucleoid; GO:0009508,plastid chromosome; GO:0003690,double-stranded DNA binding; GO:0019843,rRNA binding; GO:0003727,single-stranded RNA binding; GO:0009658,chloroplast organization; GO:0032502,developmental process; GO:0006353,DNA-templated transcription, termination; GO:0006355,regulation of transcription, DNA-templated; GO:0042255,ribosome assembly; GO:000838…
Actinidia00032	3.24	3.47	3.38	3.44	4.12	4.23	3.71	2.61	5.53	2.21	4.4	3.98	K15032 mTERF domain-containing protein, mitochondrial | (RefSeq) transcription termination factor MTERF6, chloroplastic/mitochondrial-like (A)	transcription termination factor MTERF6, chloroplastic/mitochondrial-like [Cucurbita pepo subsp. pepo]	RecName: Full=Transcription termination factor MTERF8, chloroplastic {ECO:0000305}; AltName: Full=Mitochondrial transcription termination factor 8 {ECO:0000303|PubMed:23087700}; AltName: Full=Protein PLASTID TRANSCRIPTIONALLY ACTIVE 15 {ECO:0000303|PubMed:16326926}; Flags: Precursor;	Mitochondrial transcription termination factor, mTERF	GO:0009507,chloroplast; GO:0009295,nucleoid; GO:0009508,plastid chromosome; GO:0003690,double-stranded DNA binding; GO:0019843,rRNA binding; GO:0003727,single-stranded RNA binding; GO:0009658,chloroplast organization; GO:0032502,developmental process; GO:0006353,DNA-templated transcription, termination; GO:0006355,regulation of transcription, DNA-templated; GO:0042255,ribosome assembly; GO:000838…
Actinidia00033	3.35	1.84	3.63	3.26	2.47	2.69	3.28	1.78	2.73	1.91	1.25	1.98	K15032 mTERF domain-containing protein, mitochondrial | (RefSeq) transcription termination factor MTERF15, mitochondrial-like (A)	transcription termination factor mterf8, chloroplastic [Quercus suber]	RecName: Full=Transcription termination factor MTERF9, chloroplastic {ECO:0000305}; AltName: Full=Mitochondrial transcription termination factor 9 {ECO:0000303|PubMed:23087700}; AltName: Full=Protein TWIRT1 {ECO:0000303|PubMed:21599977}; Flags: Precursor;	Mitochondrial transcription termination factor, mTERF	GO:0009507,chloroplast; GO:0003690,double-stranded DNA binding; GO:0019843,rRNA binding; GO:0003727,single-stranded RNA binding; GO:0009658,chloroplast organization; GO:0006353,DNA-templated transcription, termination; GO:0006355,regulation of transcription, DNA-templated; GO:0009651,response to salt stress; GO:0042255,ribosome assembly; GO:0008380,RNA splicing; GO:0048364,root development; GO:00…
Actinidia00042	7.79	16.77	7.23	10.3	15.53	7.72	6.69	12.58	10.38	9.76	10.65	8.9	K03164 DNA topoisomerase II [EC:5.6.2.2] | (RefSeq) DNA topoisomerase 2-like (A)	PREDICTED: protein ALWAYS EARLY 3 [Vitis vinifera]	RecName: Full=Protein ALWAYS EARLY 3; Short=AtALY3;	Retinoblastoma pathway protein LIN-9/chromatin-associated protein Aly	GO:0005634,nucleus; GO:0017053,transcriptional repressor complex; GO:0003677,DNA binding; GO:0007049,cell cycle; GO:0006351,transcription, DNA-templated
Actinidia00043	3.45	5.35	4.12	4.21	5.42	3.71	3.85	3.09	5	3.11	2.75	2.48	K15032 mTERF domain-containing protein, mitochondrial | (RefSeq) transcription termination factor MTERF6, chloroplastic/mitochondrial-like (A)	PREDICTED: transcription termination factor MTERF6, chloroplastic/mitochondrial-like [Juglans regia]	RecName: Full=Transcription termination factor MTERF8, chloroplastic {ECO:0000305}; AltName: Full=Mitochondrial transcription termination factor 8 {ECO:0000303|PubMed:23087700}; AltName: Full=Protein PLASTID TRANSCRIPTIONALLY ACTIVE 15 {ECO:0000303|PubMed:16326926}; Flags: Precursor;	Mitochondrial transcription termination factor, mTERF	GO:0009507,chloroplast; GO:0009295,nucleoid; GO:0009508,plastid chromosome; GO:0003690,double-stranded DNA binding; GO:0019843,rRNA binding; GO:0003727,single-stranded RNA binding; GO:0009658,chloroplast organization; GO:0032502,developmental process; GO:0006353,DNA-templated transcription, termination; GO:0006355,regulation of transcription, DNA-templated; GO:0042255,ribosome assembly; GO:000838…
Actinidia00044	5.38	4.76	6.17	4.88	4.31	6.1	4.27	3.76	6.38	5.64	6.47	5.78	K15032 mTERF domain-containing protein, mitochondrial | (RefSeq) transcription termination factor MTERF5, chloroplastic-like (A)	PREDICTED: transcription termination factor MTERF5, chloroplastic-like [Vitis vinifera]	RecName: Full=Transcription termination factor MTERF6, chloroplastic/mitochondrial {ECO:0000305}; AltName: Full=Mitochondrial transcription termination factor 6 {ECO:0000303|PubMed:23087700}; AltName: Full=Protein PIGMENT DEFECTIVE 191 {ECO:0000305}; Flags: Precursor;	Mitochondrial transcription termination factor, mTERF	GO:0009507,chloroplast; GO:0005739,mitochondrion; GO:0003690,double-stranded DNA binding; GO:0003723,RNA binding; GO:0006353,DNA-templated transcription, termination; GO:0006355,regulation of transcription, DNA-templated; GO:0008033,tRNA processing
Actinidia00045	1.83	0.94	1.85	1.67	1.98	1.97	2.38	1.53	1.29	1.35	1.37	1.69	K15032 mTERF domain-containing protein, mitochondrial | (RefSeq) transcription termination factor MTERF6, chloroplastic/mitochondrial-like (A)	transcription termination factor MTERF6, chloroplastic/mitochondrial-like [Cucurbita pepo subsp. pepo]	--	Mitochondrial transcription termination factor, mTERF	--
Actinidia00046	2.13	1.5	1.56	0.86	0.74	1.22	0.9	0.39	1.84	0.62	0.95	1.12	K13832 3-dehydroquinate dehydratase / shikimate dehydrogenase [EC:4.2.1.10 1.1.1.25] | (RefSeq) bifunctional 3-dehydroquinate dehydratase/shikimate dehydrogenase, chloroplastic-like isoform X1 (A)	zinc finger CCCH domain-containing protein 34-like isoform X1 [Manihot esculenta]	RecName: Full=Zinc finger CCCH domain-containing protein 32; Short=AtC3H32; AltName: Full=Zinc finger CCCH domain-containing protein ZFN-like 1;	CCCH-type Zn-finger protein	GO:0005634,nucleus; GO:0003677,DNA binding; GO:0046872,metal ion binding; GO:0003729,mRNA binding
Actinidia00093	1.72	0.6	1.7	0.46	0.16	0.81	0.08	0.29	0.41	0.37	0.3	0.53	K15032 mTERF domain-containing protein, mitochondrial | (RefSeq) transcription termination factor MTERF9, chloroplastic (A)	unnamed protein product, partial [Vitis vinifera]	RecName: Full=Transcription termination factor MTERF9, chloroplastic {ECO:0000305}; AltName: Full=Mitochondrial transcription termination factor 9 {ECO:0000303|PubMed:23087700}; AltName: Full=Protein TWIRT1 {ECO:0000303|PubMed:21599977}; Flags: Precursor;	Mitochondrial transcription termination factor, mTERF	GO:0009507,chloroplast; GO:0003690,double-stranded DNA binding; GO:0019843,rRNA binding; GO:0003727,single-stranded RNA binding; GO:0009658,chloroplast organization; GO:0006353,DNA-templated transcription, termination; GO:0006355,regulation of transcription, DNA-templated; GO:0009651,response to salt stress; GO:0042255,ribosome assembly; GO:0008380,RNA splicing; GO:0048364,root development; GO:00…
Actinidia00095	8.62	5.78	8.36	7.28	5.68	6.67	6.8	5.49	6.84	4.91	4.52	6.24	K18834 WRKY transcription factor 1 | (RefSeq) WRKY transcription factor 1 (A)	putative wrky transcription factor 20 [Quercus suber]	RecName: Full=Probable WRKY transcription factor 20; AltName: Full=WRKY DNA-binding protein 20;	--	GO:0005634,nucleus; GO:0003700,DNA-binding transcription factor activity; GO:0043565,sequence-specific DNA binding; GO:0045893,positive regulation of transcription, DNA-templated; GO:0009961,response to 1-aminocyclopropane-1-carboxylic acid; GO:0009611,response to wounding; GO:0006351,transcription, DNA-templated
Actinidia00107	18.08	21.56	18.1	19.15	19.08	16.75	15.13	16.64	18.64	11.44	12.23	14.53	K15223 upstream activation factor subunit UAF30 | (RefSeq) formin-G (A)	PREDICTED: uncharacterized protein LOC105962059 [Erythranthe guttata]	--	RNA polymerase I transcription factor UAF	--
Actinidia00119	14.28	21.06	16.27	12.3	15.19	12.21	13.33	11.44	11.29	13.96	13.61	15.37	K20557 transcription factor VIP1 | (RefSeq) transcription factor VIP1 (A)	PREDICTED: uncharacterized protein LOC100255631 isoform X1 [Vitis vinifera]	RecName: Full=bZIP transcription factor 18 {ECO:0000305}; Short=AtbZIP18 {ECO:0000303|PubMed:11906833}; Short=bZIP protein 18 {ECO:0000305};	--	GO:0005737,cytoplasm; GO:0005654,nucleoplasm; GO:0048471,perinuclear region of cytoplasm; GO:0003677,DNA binding; GO:0003700,DNA-binding transcription factor activity; GO:0043621,protein self-association; GO:0006351,transcription, DNA-templated
Actinidia00120	5.51	3.68	3.31	4.3	5.08	6.47	5.22	4.81	5.63	4.84	3.9	5.2	K05544 tRNA-dihydrouridine synthase 3 [EC:1.3.1.89] | (RefSeq) tRNA-dihydrouridine(47) synthase [NAD(P)(+)]-like (A)	PREDICTED: tRNA-dihydrouridine(47) synthase [NAD(P)(+)]	RecName: Full=tRNA-dihydrouridine(47) synthase [NAD(P)(+)]-like; EC=1.3.1.-; AltName: Full=Zinc finger CCCH domain-containing protein 50; Short=AtC3H50; AltName: Full=tRNA-dihydrouridine synthase 3-like;	Uncharacterized conserved protein	GO:0005773,vacuole; GO:0050660,flavin adenine dinucleotide binding; GO:0046872,metal ion binding; GO:0017150,tRNA dihydrouridine synthase activity
Actinidia00136	4.45	4.72	4.78	0	0	0	0	0	0	0	0	0	K00521 ferric-chelate reductase [EC:1.16.1.7] | (RefSeq) ferric reduction oxidase 7, chloroplastic-like (A)	PREDICTED: NAC domain-containing protein 35 [Juglans regia]	RecName: Full=NAC domain-containing protein 22 {ECO:0000303|PubMed:15029955}; Short=ONAC022 {ECO:0000303|PubMed:15029955};	--	GO:0005634,nucleus; GO:0043565,sequence-specific DNA binding; GO:1901002,positive regulation of response to salt stress; GO:1902584,positive regulation of response to water deprivation; GO:0045893,positive regulation of transcription, DNA-templated; GO:0006351,transcription, DNA-templated
Actinidia00138	44.18	26.23	45.4	51.14	35.22	46.55	38.43	28.75	38.72	35.81	34.89	29.18	K24083 abhydrolase domain-containing protein 13 [EC:3.-.-.-] | (RefSeq) protein bem46-like isoform X1 (A)	PREDICTED: PHD finger protein Alfin1 [Vitis vinifera]	RecName: Full=PHD finger protein Alfin1;	Uncharacterized PHD Zn-finger protein	GO:0005634,nucleus; GO:0003677,DNA binding; GO:0042393,histone binding; GO:0046872,metal ion binding; GO:0071472,cellular response to salt stress; GO:0016569,covalent chromatin modification; GO:0045727,positive regulation of translation; GO:0006355,regulation of transcription, DNA-templated; GO:0009651,response to salt stress; GO:0006351,transcription, DNA-templated
Actinidia00156	12.64	20.11	13.43	10.71	13.87	10.84	9.36	12.63	19.88	7.98	11.08	11.61	K17604 zinc finger SWIM domain-containing protein 3 | (RAP-DB) Os01g0852650; FAR1 DNA binding domain domain containing protein. (A)	protein FAR1-RELATED SEQUENCE 11 [Jatropha curcas]	RecName: Full=Protein FAR1-RELATED SEQUENCE 11;	--	GO:0005634,nucleus; GO:0008270,zinc ion binding; GO:0006355,regulation of transcription, DNA-templated
Actinidia00187	8	2.48	12.8	8.51	6.16	9.37	7.3	6.05	7.89	6.41	6.57	12.68	K16221 transcription factor TCP21 (protein CCA1 HIKING EXPEDITION) | (RefSeq) transcription factor TCP7 (A)	TCP family transcription factor [Theobroma cacao]	RecName: Full=Transcription factor TCP8;	--	GO:0005634,nucleus; GO:0003700,DNA-binding transcription factor activity; GO:0000978,RNA polymerase II proximal promoter sequence-specific DNA binding; GO:0044212,transcription regulatory region DNA binding; GO:0006355,regulation of transcription, DNA-templated; GO:0006351,transcription, DNA-templated
Actinidia00189	38.75	43.05	35.61	45.35	40.77	35.85	44.98	39.89	44.06	38.76	42.35	39.96	K09191 general transcription factor IIIA | (RefSeq) zinc finger protein 729 (A)	PREDICTED: uncharacterized zinc finger protein At4g06634 isoform X2 [Vitis vinifera]	RecName: Full=Zinc finger transcription factor YY1 {ECO:0000303|PubMed:22508367}; AltName: Full=Protein YIN YANG 1 {ECO:0000303|PubMed:22508367}; Short=AtYY1 {ECO:0000303|PubMed:22508367};	FOG: Zn-finger	GO:0005634,nucleus; GO:0046872,metal ion binding; GO:0043565,sequence-specific DNA binding; GO:0009738,abscisic acid-activated signaling pathway; GO:0006952,defense response; GO:0009788,negative regulation of abscisic acid-activated signaling pathway; GO:0045892,negative regulation of transcription, DNA-templated; GO:0045893,positive regulation of transcription, DNA-templated; GO:1900150,regulati…
Actinidia00225	0.91	0.94	1.21	0	0.02	0.38	0.45	0.2	0.13	0.16	0.12	0.48	K13424 WRKY transcription factor 33 | (RefSeq) probable WRKY transcription factor 33 (A)	probable WRKY transcription factor 9 [Durio zibethinus]	RecName: Full=Probable WRKY transcription factor 9 {ECO:0000305}; AltName: Full=WRKY DNA-binding protein 9 {ECO:0000305};	--	GO:0005634,nucleus; GO:0003700,DNA-binding transcription factor activity; GO:0043565,sequence-specific DNA binding; GO:0044212,transcription regulatory region DNA binding; GO:0006351,transcription, DNA-templated
Actinidia00228	47.54	39.54	31.71	66.15	66.18	51.03	45.13	51.21	21.44	50.04	40.95	24.12	K14432 ABA responsive element binding factor | (RefSeq) G-box-binding factor 4-like (A)	PREDICTED: G-box-binding factor 4-like [Daucus carota subsp. sativus]	RecName: Full=G-box-binding factor 4; AltName: Full=bZIP transcription factor 40; Short=AtbZIP40;	--	GO:0005634,nucleus; GO:0003677,DNA binding; GO:0003700,DNA-binding transcription factor activity; GO:0043565,sequence-specific DNA binding; GO:0006351,transcription, DNA-templated
Actinidia00229	23.7	40.34	29.86	22.22	27.32	19.29	17.71	21.15	19.25	15.21	18.46	20.28	K19600 tubby and related proteins | (RefSeq) tubby-like F-box protein 8 (A)	PREDICTED: tubby-like F-box protein 8 [Daucus carota subsp. sativus]	RecName: Full=Tubby-like F-box protein 10; Short=AtTLP10; AltName: Full=SKP1-interacting partner 26;	Tub family proteins	GO:0005829,cytosol; GO:0005634,nucleus; GO:0005886,plasma membrane; GO:0009536,plastid; GO:0003700,DNA-binding transcription factor activity; GO:0035091,phosphatidylinositol binding; GO:0016567,protein ubiquitination; GO:0006355,regulation of transcription, DNA-templated; GO:0009620,response to fungus
Actinidia00246	0.08	0	0	0	0	0.08	0	0	0	0	0	0.15	K00521 ferric-chelate reductase [EC:1.16.1.7] | (RefSeq) ferric reduction oxidase 7, chloroplastic-like (A)	nac domain-containing protein 104 [Quercus suber]	RecName: Full=NAC domain-containing protein 104 {ECO:0000305}; Short=ANAC104 {ECO:0000303|PubMed:15029955}; AltName: Full=Protein XYLEM NAC DOMAIN 1 {ECO:0000312|EMBL:AED97913.1};	--	GO:0005634,nucleus; GO:0003677,DNA binding; GO:0003700,DNA-binding transcription factor activity; GO:0043067,regulation of programmed cell death; GO:0048367,shoot system development; GO:0006351,transcription, DNA-templated; GO:0010089,xylem development
Actinidia00249	0.85	1.09	0.47	0.61	0.22	0.31	0.12	0.37	0.39	0.4	0.53	0.48	K18753 butyrate response factor | (RefSeq) uncharacterized LOC104599994 (A)	PREDICTED: uncharacterized protein LOC104599994 [Nelumbo nucifera]	RecName: Full=Zinc finger CCCH domain-containing protein 39; Short=OsC3H39;	CCCH-type Zn-finger protein	GO:0005829,cytosol; GO:0003677,DNA binding; GO:0046872,metal ion binding; GO:0003730,mRNA 3'-UTR binding; GO:0061158,3'-UTR-mediated mRNA destabilization
Actinidia00276	12.44	11.65	10.24	27.26	21.11	15.57	17.05	7.74	12.57	12.8	8.67	9.68	--	unnamed protein product, partial [Vitis vinifera]	--	--	GO:0005634,nucleus; GO:0003677,DNA binding
Actinidia00301	0	0.55	0.43	0	0	0.35	0	0	0	0	0	0.11	K09264 MADS-box transcription factor, plant | (RefSeq) agamous-like MADS-box protein AGL16 isoform X1 (A)	SVP4 [Actinidia chinensis]	RecName: Full=MADS-box protein SVP {ECO:0000303|PubMed:10758486}; AltName: Full=Protein SHORT VEGETATIVE PHASE {ECO:0000303|PubMed:10758486};	MADS box transcription factor	GO:0005634,nucleus; GO:0003700,DNA-binding transcription factor activity; GO:0046983,protein dimerization activity; GO:0000977,RNA polymerase II regulatory region sequence-specific DNA binding; GO:0043565,sequence-specific DNA binding; GO:0000900,translation repressor activity, mRNA regulatory element binding; GO:0030154,cell differentiation; GO:0048438,floral whorl development; GO:0009910,negati…
Actinidia00311	16.79	25.41	19.4	22.49	25.3	19.37	16.98	19.1	23.41	17.39	19.31	17.75	K17065 dynamin 1-like protein [EC:3.6.5.5] | (RefSeq) dynamin-related protein 3A (A)	unnamed protein product [Coffea canephora]	RecName: Full=Dynamin-related protein 3A; AltName: Full=Dynamin-like protein 2; AltName: Full=Dynamin-like protein 2a;	Vacuolar sorting protein VPS1, dynamin, and related proteins	GO:0005739,mitochondrion; GO:0005777,peroxisome; GO:0005525,GTP binding; GO:0003924,GTPase activity; GO:0042802,identical protein binding; GO:0008017,microtubule binding; GO:0007049,cell cycle; GO:0051301,cell division; GO:0007031,peroxisome organization
Actinidia00343	1.45	0.21	2.96	15.29	5.32	3.55	14.2	11.8	4.06	6.8	19.58	9.02	K12412 pheromone receptor transcription factor | (RefSeq) agamous-like MADS-box protein AGL61 (A)	Protein of unknown function DUF1005 [Cynara cardunculus var. scolymus]	RecName: Full=Agamous-like MADS-box protein AGL62;	--	GO:0005634,nucleus; GO:0003700,DNA-binding transcription factor activity; GO:0046983,protein dimerization activity; GO:0000977,RNA polymerase II regulatory region sequence-specific DNA binding; GO:0009960,endosperm development; GO:0045944,positive regulation of transcription by RNA polymerase II; GO:2000012,regulation of auxin polar transport; GO:0006351,transcription, DNA-templated
Actinidia00347	3.06	5.32	3.94	4.47	4.26	3.46	3.9	3.59	3.21	3.09	3.14	3.02	K12412 pheromone receptor transcription factor | (RefSeq) agamous-like MADS-box protein AGL61 (A)	PREDICTED: agamous-like MADS-box protein AGL62 [Ziziphus jujuba]	RecName: Full=Agamous-like MADS-box protein AGL62;	MADS box transcription factor	GO:0005634,nucleus; GO:0003700,DNA-binding transcription factor activity; GO:0046983,protein dimerization activity; GO:0000977,RNA polymerase II regulatory region sequence-specific DNA binding; GO:0009960,endosperm development; GO:0045944,positive regulation of transcription by RNA polymerase II; GO:2000012,regulation of auxin polar transport; GO:0006351,transcription, DNA-templated
Actinidia00365	6.46	7.75	5.18	5.18	6.22	4.69	5.69	4.73	4	4.68	4.51	4.3	K09422 transcription factor MYB, plant | (RefSeq) telomere repeat-binding factor 1 isoform X1 (A)	PREDICTED: telomere repeat-binding factor 1 isoform X2 [Daucus carota subsp. sativus]	RecName: Full=Telomere repeat-binding factor 1; Short=AtTRB1; AltName: Full=MYB transcription factor;	--	GO:0000785,chromatin; GO:0000784,nuclear chromosome, telomeric region; GO:0005730,nucleolus; GO:0000786,nucleosome; GO:0005634,nucleus; GO:0033613,activating transcription factor binding; GO:0003700,DNA-binding transcription factor activity; GO:0003691,double-stranded telomeric DNA binding; GO:1990841,promoter-specific chromatin binding; GO:0042803,protein homodimerization activity; GO:0070491,re…
Actinidia00367	1.02	0.93	1.02	2.69	2.71	3.54	0.67	0.68	0.6	0.63	0.83	0.95	K09377 cysteine and glycine-rich protein | (RefSeq) LIM domain-containing protein WLIM1 (A)	hypothetical protein POPTR_0001s30020g [Populus trichocarpa]	RecName: Full=LIM domain-containing protein WLIM1 {ECO:0000305}; AltName: Full=Widely-expressed LIM protein 1 {ECO:0000303|PubMed:11085265}; Short=AtWLIM1;	Regulatory protein MLP and related LIM proteins	GO:0005737,cytoplasm; GO:0005856,cytoskeleton; GO:0005886,plasma membrane; GO:0051015,actin filament binding; GO:0046872,metal ion binding; GO:0003729,mRNA binding; GO:0051017,actin filament bundle assembly
Actinidia00380	97.95	164.22	61.22	168.17	445.01	104.5	161.14	472.87	61.38	227.08	456.09	159.61	--	PREDICTED: zinc finger protein ZAT10 [Vitis vinifera]	RecName: Full=Zinc finger protein ZAT10; AltName: Full=Salt-tolerance zinc finger;	FOG: Zn-finger	GO:0005634,nucleus; GO:0003700,DNA-binding transcription factor activity; GO:0046872,metal ion binding; GO:0043565,sequence-specific DNA binding; GO:0035264,multicellular organism growth; GO:0045892,negative regulation of transcription, DNA-templated; GO:0010117,photoprotection; GO:0015979,photosynthesis; GO:0009737,response to abscisic acid; GO:0010200,response to chitin; GO:0009409,response to …
Actinidia00382	181.19	131.87	231.65	138.27	120.19	197.43	142.95	116.6	132.97	112.2	142.24	165.09	--	PREDICTED: LOB domain-containing protein 37-like [Capsicum annuum]	RecName: Full=LOB domain-containing protein 38; AltName: Full=ASYMMETRIC LEAVES 2-like protein 40; Short=AS2-like protein 40;	--	--
Actinidia00399	7.15	8.98	8.97	6.92	7.54	5.94	6.12	5.75	6.18	4.87	6.58	6.56	K11308 histone acetyltransferase MYST1 [EC:2.3.1.48] | (RefSeq) histone acetyltransferase of the MYST family 1-like (A)	homeobox protein HAT3.1-like [Manihot esculenta]	RecName: Full=Pathogenesis-related homeodomain protein; Short=PRHP;	Transcription factor, contains HOX domain	GO:0005634,nucleus; GO:0003677,DNA binding; GO:0046872,metal ion binding; GO:0006952,defense response; GO:0006355,regulation of transcription, DNA-templated; GO:0006351,transcription, DNA-templated
Actinidia00429	0	0	0	0	0.16	0	0.11	0	0	0	0	0	K00991 2-C-methyl-D-erythritol 4-phosphate cytidylyltransferase [EC:2.7.7.60] | (RefSeq) 2-C-methyl-D-erythritol 4-phosphate cytidylyltransferase, chloroplastic-like (A)	PREDICTED: transcription factor bHLH95 [Vitis vinifera]	RecName: Full=Transcription factor bHLH95 {ECO:0000303|PubMed:14600211}; AltName: Full=Basic helix-loop-helix protein 95 {ECO:0000303|PubMed:14600211}; Short=AtbHLH95 {ECO:0000303|PubMed:14600211}; Short=bHLH 95 {ECO:0000303|PubMed:14600211}; AltName: Full=Protein RETARDED GROWTH OF EMBRYO 1 {ECO:0000303|PubMed:18567831}; AltName: Full=Protein ZHOUPI {ECO:0000303|PubMed:18849529}; AltName: Full=T…	--	GO:0005634,nucleus; GO:0003677,DNA binding; GO:0003700,DNA-binding transcription factor activity; GO:0046983,protein dimerization activity; GO:0009793,embryo development ending in seed dormancy; GO:0006355,regulation of transcription, DNA-templated; GO:0006351,transcription, DNA-templated
Actinidia00434	24.15	10.07	21	21.49	15.04	22	15.54	10.14	13.27	12.94	9.86	11.32	K14432 ABA responsive element binding factor | (RefSeq) ABSCISIC ACID-INSENSITIVE 5-like protein 7 (A)	PREDICTED: ABSCISIC ACID-INSENSITIVE 5-like protein 7 [Juglans regia]	RecName: Full=ABSCISIC ACID-INSENSITIVE 5-like protein 5; AltName: Full=ABA-responsive element-binding protein 1; AltName: Full=Abscisic acid responsive elements-binding factor 2; Short=ABRE-binding factor 2; AltName: Full=bZIP transcription factor 36; Short=AtbZIP36;	--	GO:0005634,nucleus; GO:0003677,DNA binding; GO:0003700,DNA-binding transcription factor activity; GO:0009738,abscisic acid-activated signaling pathway; GO:0006351,transcription, DNA-templated
Actinidia00441	3.24	0.57	6.36	4.15	2.39	6.53	2.88	1.8	2.67	16.08	20.04	21.04	K09286 EREBP-like factor | (RefSeq) ethylene-responsive transcription factor ERF071-like (A)	ethylene response factor protein 2 [Betula platyphylla]	RecName: Full=Ethylene-responsive transcription factor ERF109;	--	GO:0005634,nucleus; GO:0003677,DNA binding; GO:0003700,DNA-binding transcription factor activity; GO:0051301,cell division; GO:0050832,defense response to fungus; GO:0009873,ethylene-activated signaling pathway; GO:0010087,phloem or xylem histogenesis; GO:0010200,response to chitin; GO:0006351,transcription, DNA-templated
Actinidia00449	9.39	5.4	7.23	6.76	5.84	4.48	4.18	4.84	5.6	4.85	4.81	4.76	K10405 kinesin family member C1 | (RefSeq) kinesin-like protein KIN-14N isoform X1 (A)	B3 domain-containing protein/DUF724 domain-containing protein [Cephalotus follicularis]	RecName: Full=B3 domain-containing protein Os01g0234100;	--	GO:0005634,nucleus; GO:0003677,DNA binding; GO:0006355,regulation of transcription, DNA-templated; GO:0006351,transcription, DNA-templated
Actinidia00465	18.54	20.42	17.65	20.71	26.44	19.68	20.99	27.68	16.26	23.61	30.94	22.8	K14491 two-component response regulator ARR-B family | (RefSeq) two-component response regulator ARR12 (A)	hypothetical protein VITISV_035944 [Vitis vinifera]	RecName: Full=Myb family transcription factor EFM {ECO:0000303|PubMed:25132385}; AltName: Full=MYB-domain transcription factor HHO4 {ECO:0000305}; AltName: Full=Protein EARLY FLOWERING MYB {ECO:0000303|PubMed:25132385}; AltName: Full=Protein HRS1 HOMOLOG 4 {ECO:0000305};	--	GO:0005634,nucleus; GO:0003677,DNA binding; GO:0003700,DNA-binding transcription factor activity; GO:0009908,flower development; GO:0009740,gibberellic acid mediated signaling pathway; GO:0010452,histone H3-K36 methylation; GO:0048579,negative regulation of long-day photoperiodism, flowering; GO:1903507,negative regulation of nucleic acid-templated transcription; GO:0006355,regulation of transcri…
Actinidia00474	1.7	1.67	0.74	0.85	0.87	1.69	0.59	1.67	0.9	0.39	1.13	1.28	--	PREDICTED: NAC domain-containing protein 55-like isoform X1 [Ipomoea nil]	RecName: Full=NAC domain-containing protein 72; Short=ANAC072; AltName: Full=Protein RESPONSIVE TO DESICCATION 26;	--	GO:0005634,nucleus; GO:0003677,DNA binding; GO:0006355,regulation of transcription, DNA-templated; GO:0006351,transcription, DNA-templated
Actinidia00476	1.35	2.46	2.41	2.69	1.72	2.51	1.6	1.19	1.76	4	2.63	3.08	--	PREDICTED: B3 domain-containing protein Os01g0723500-like [Vitis vinifera]	RecName: Full=B3 domain-containing protein Os01g0723500;	--	GO:0005634,nucleus; GO:0003677,DNA binding; GO:0006355,regulation of transcription, DNA-templated; GO:0006351,transcription, DNA-templated
Actinidia00478	0.21	0.13	0.04	0.29	0.22	0.94	0.79	0.12	1.36	0	0.03	0.35	--	PREDICTED: putative B3 domain-containing protein Os03g0621600 [Vitis vinifera]	RecName: Full=B3 domain-containing transcription factor VRN1; AltName: Full=Protein VERNALIZATION 1;	--	GO:0005654,nucleoplasm; GO:0003677,DNA binding; GO:0043565,sequence-specific DNA binding; GO:0009909,regulation of flower development; GO:0006355,regulation of transcription, DNA-templated; GO:0006351,transcription, DNA-templated; GO:0010048,vernalization response
Actinidia00479	52.54	37.4	50.53	47.82	39.93	38.74	24.35	22.5	38.05	30.02	18.84	29.88	K15255 ATP-dependent DNA helicase PIF1 [EC:3.6.4.12] | (RefSeq) uncharacterized protein LOC111382368 (A)	B3 domain-containing transcription factor VRN1-like isoform X1 [Manihot esculenta]	RecName: Full=B3 domain-containing transcription factor VRN1; AltName: Full=Protein VERNALIZATION 1;	--	GO:0005654,nucleoplasm; GO:0003677,DNA binding; GO:0043565,sequence-specific DNA binding; GO:0009909,regulation of flower development; GO:0006355,regulation of transcription, DNA-templated; GO:0006351,transcription, DNA-templated; GO:0010048,vernalization response
Actinidia00525	4.93	4.69	5.95	4.79	5.54	5.41	3.83	4.38	6.81	4.34	4.64	5.7	K15032 mTERF domain-containing protein, mitochondrial | (RefSeq) transcription termination factor MTERF2, chloroplastic (A)	unnamed protein product, partial [Vitis vinifera]	RecName: Full=Transcription termination factor MTERF2, chloroplastic {ECO:0000305}; AltName: Full=Mitochondrial transcription termination factor 2 {ECO:0000303|PubMed:23087700}; AltName: Full=Protein EMBRYO DEFECTIVE 2219 {ECO:0000303|PubMed:15266054}; Flags: Precursor;	Mitochondrial transcription termination factor, mTERF	GO:0009507,chloroplast; GO:0009506,plasmodesma; GO:0003690,double-stranded DNA binding; GO:0019843,rRNA binding; GO:0003727,single-stranded RNA binding; GO:0009658,chloroplast organization; GO:0032502,developmental process; GO:0006353,DNA-templated transcription, termination; GO:0006355,regulation of transcription, DNA-templated; GO:0042255,ribosome assembly; GO:0008380,RNA splicing
Actinidia00529	0	0	0	0	0	0	0	0	0.28	0	0	0	K15397 3-ketoacyl-CoA synthase [EC:2.3.1.199] | (RefSeq) 3-ketoacyl-CoA synthase 17-like (A)	Octamer-binding transcription factor [Parasponia andersonii]	RecName: Full=Protein RADIALIS-like 1; Short=AtRL1; Short=Protein RAD-like 1; AltName: Full=Protein RADIALIS-LIKE SANT/MYB 2; Short=Protein RSM2;	Zuotin and related molecular chaperones (DnaJ superfamily), contains DNA-binding domains	GO:0005634,nucleus; GO:0003677,DNA binding; GO:0003700,DNA-binding transcription factor activity; GO:0006351,transcription, DNA-templated
Actinidia00532	0.15	0	0.54	0	0	0	2.48	0	0	0	0	0	K15397 3-ketoacyl-CoA synthase [EC:2.3.1.199] | (RefSeq) 3-ketoacyl-CoA synthase 17-like (A)	hypothetical protein CDL12_15204 [Handroanthus impetiginosus]	RecName: Full=Protein RADIALIS-like 6; Short=AtRL6; Short=Protein RAD-like 6; AltName: Full=Protein RADIALIS-LIKE SANT/MYB 3; Short=Protein RSM3;	Zuotin and related molecular chaperones (DnaJ superfamily), contains DNA-binding domains	GO:0005634,nucleus; GO:0003677,DNA binding; GO:0003700,DNA-binding transcription factor activity; GO:0006355,regulation of transcription, DNA-templated; GO:0006351,transcription, DNA-templated
Actinidia00533	0.11	0.38	0.15	0.38	0.85	0.65	0.16	0.48	0.52	0.4	0.32	0.57	K18878 BHLH transcription factor Upa20 | (RefSeq) Upa20; transcription factor bHLH137-like (A)	transcription factor BHLH055, partial [Vaccinium corymbosum]	RecName: Full=Transcription factor bHLH63; AltName: Full=Basic helix-loop-helix protein 63; Short=AtbHLH63; Short=bHLH 63; AltName: Full=Protein CRYPTOCHROME INTERACTING BASIC-HELIX-LOOP-HELIX 1; AltName: Full=Transcription factor EN 84; AltName: Full=bHLH transcription factor bHLH063;	--	GO:0005634,nucleus; GO:0003677,DNA binding; GO:0003700,DNA-binding transcription factor activity; GO:0046983,protein dimerization activity; GO:0009908,flower development; GO:0009911,positive regulation of flower development; GO:0009637,response to blue light; GO:0006351,transcription, DNA-templated
Actinidia00544	128.68	132.22	228.97	324.68	208.16	305.23	147.72	90.96	176.77	75.6	52.85	105.62	K14432 ABA responsive element binding factor | (RefSeq) ABSCISIC ACID-INSENSITIVE 5-like protein 2 (A)	PREDICTED: bZIP transcription factor 11-like [Ipomoea nil]	RecName: Full=bZIP transcription factor 44 {ECO:0000305}; Short=AtbZIP44 {ECO:0000303|PubMed:11906833};	--	GO:0005634,nucleus; GO:0003700,DNA-binding transcription factor activity; GO:0046982,protein heterodimerization activity; GO:0043565,sequence-specific DNA binding; GO:0044212,transcription regulatory region DNA binding; GO:0009845,seed germination; GO:0006351,transcription, DNA-templated
Actinidia00557	25.56	36.45	29.61	23.66	29.99	24.58	17.34	23.7	25.66	18.74	21.53	24.13	--	bel1-like homeodomain protein 6 [Quercus suber]	RecName: Full=BEL1-like homeodomain protein 6; Short=BEL1-like protein 6;	Transcription factor MEIS1 and related HOX domain proteins	GO:0005634,nucleus; GO:0003700,DNA-binding transcription factor activity; GO:0044212,transcription regulatory region DNA binding; GO:0006351,transcription, DNA-templated
Actinidia00559	8.92	10.73	8.08	12.21	11.52	11.47	10.34	10.47	7	8.93	8.11	8.62	K12309 beta-galactosidase [EC:3.2.1.23] | (RefSeq) beta-galactosidase 2 (A)	PREDICTED: chromatin remodeling protein SHL-like isoform X1 [Nicotiana tomentosiformis]	RecName: Full=Chromatin remodeling protein EBS {ECO:0000305}; AltName: Full=Protein EARLY BOLTING IN SHORT DAYS {ECO:0000303|PubMed:11340178};	Uncharacterized PHD Zn-finger protein	GO:0000785,chromatin; GO:0005677,chromatin silencing complex; GO:0005634,nucleus; GO:0003682,chromatin binding; GO:0046872,metal ion binding; GO:0035064,methylated histone binding; GO:0000976,transcription regulatory region sequence-specific DNA binding; GO:0006325,chromatin organization; GO:0006342,chromatin silencing; GO:0016569,covalent chromatin modification; GO:0009908,flower development; GO…
Actinidia00562	0	0.67	0.34	0	0	0.49	0	0.12	0	0	0.1	0	--	protein SHI RELATED SEQUENCE 1-like [Hevea brasiliensis]	RecName: Full=Protein SHORT INTERNODES;	--	GO:0005634,nucleus; GO:0003677,DNA binding; GO:0003700,DNA-binding transcription factor activity; GO:0046872,metal ion binding; GO:0046982,protein heterodimerization activity; GO:0009851,auxin biosynthetic process; GO:0009734,auxin-activated signaling pathway; GO:0009740,gibberellic acid mediated signaling pathway; GO:0007275,multicellular organism development; GO:0009938,negative regulation of g…
Actinidia00564	0.71	0.32	0.84	0.48	0.61	0.34	0.59	0.2	0.72	0.07	0.35	0.2	K12135 zinc finger protein CONSTANS | (RefSeq) CO; B-box type zinc finger protein with CCT domain-containing protein (A)	PREDICTED: B-box zinc finger protein 20-like isoform X1 [Juglans regia]	RecName: Full=B-box zinc finger protein 20 {ECO:0000303|PubMed:19920209}; AltName: Full=Protein BZR1 SUPPRESSOR 1 {ECO:0000303|PubMed:22535582}; AltName: Full=Protein DOUBLE B-BOX 2; AltName: Full=Protein SALT TOLERANCE HOMOLOG 7;	--	GO:0005634,nucleus; GO:0003700,DNA-binding transcription factor activity; GO:0043565,sequence-specific DNA binding; GO:0000989,NA; GO:0008270,zinc ion binding; GO:1900458,negative regulation of brassinosteroid mediated signaling pathway; GO:2000306,positive regulation of photomorphogenesis; GO:0006355,regulation of transcription, DNA-templated; GO:0009741,response to brassinosteroid; GO:0010200,r…
Actinidia00568	2.81	1.96	5.55	4.37	2.44	4.48	7.56	7.33	7.46	5.9	6.39	6.17	K21630 GATA-type zinc finger protein 1 | (RefSeq) GATA transcription factor 6-like (A)	PREDICTED: GATA transcription factor 5 [Capsicum annuum]	RecName: Full=GATA transcription factor 5;	GATA-4/5/6 transcription factors	GO:0005634,nucleus; GO:0005667,transcription factor complex; GO:0003682,chromatin binding; GO:0003700,DNA-binding transcription factor activity; GO:0000977,RNA polymerase II regulatory region sequence-specific DNA binding; GO:0001085,RNA polymerase II transcription factor binding; GO:0001228,DNA-binding transcription activator activity, RNA polymerase II-specific; GO:0008270,zinc ion binding; GO:…
Actinidia00570	15.88	17.86	14.48	20.7	21.96	18.59	16.48	22.05	16.33	26.23	27.96	20.24	K01062 platelet-activating factor acetylhydrolase [EC:3.1.1.47] | (RefSeq) hypothetical protein (A)	zinc finger ccch domain-containing protein 19 [Quercus suber]	RecName: Full=Zinc finger CCCH domain-containing protein 19; Short=AtC3H19; AltName: Full=Protein Needed for RDR2-independent DNA methylation;	RNA polymerase I transcription factor UAF	GO:0005829,cytosol; GO:0005634,nucleus; GO:0003677,DNA binding; GO:0042393,histone binding; GO:0046872,metal ion binding; GO:0032776,DNA methylation on cytosine; GO:0031047,gene silencing by RNA; GO:0010964,regulation of chromatin silencing by small RNA; GO:0006351,transcription, DNA-templated
Actinidia00609	43.09	33.82	47.07	59.9	56.58	107.52	112.31	88.89	46.67	129.26	94.88	102.54	K09250 cellular nucleic acid-binding protein | (RefSeq) cold shock domain-containing protein 3-like (A)	Glycine-rich protein 2b [Morus notabilis]	RecName: Full=Cold shock domain-containing protein 4; Short=AtCSP4; AltName: Full=Glycine-rich protein 2b; Short=AtGRP2b;	Predicted RNA-binding protein containing PIN domain and invovled in translation or RNA processing	GO:0005829,cytosol; GO:0005730,nucleolus; GO:0005634,nucleus; GO:0003677,DNA binding; GO:0003729,mRNA binding; GO:0008270,zinc ion binding; GO:0009793,embryo development ending in seed dormancy; GO:0010154,fruit development; GO:0006355,regulation of transcription, DNA-templated; GO:0009409,response to cold
Actinidia00618	2.15	2.63	2.48	0	0	0.23	0	0	0.15	0	0	0	K09422 transcription factor MYB, plant | (RefSeq) myb-related protein 308-like (A)	myb domain protein 4a [Camellia sinensis]	RecName: Full=Myb-related protein 308;	Transcription factor, Myb superfamily	GO:0005634,nucleus; GO:0003677,DNA binding; GO:0006355,regulation of transcription, DNA-templated; GO:0006351,transcription, DNA-templated
Actinidia00643	0	0.06	0.23	0.29	0	0	0	0.24	0.14	0	0.07	0	K21444 poly(rC)-binding protein 3/4 | (RefSeq) KH domain-containing protein HEN4 isoform X1 (A)	PREDICTED: GATA transcription factor 28 [Ziziphus jujuba]	RecName: Full=GATA transcription factor 28; AltName: Full=Protein TIFY 2A; AltName: Full=ZIM-like 2 protein;	GATA-4/5/6 transcription factors	GO:0005634,nucleus; GO:0005667,transcription factor complex; GO:0003682,chromatin binding; GO:0000977,RNA polymerase II regulatory region sequence-specific DNA binding; GO:0001085,RNA polymerase II transcription factor binding; GO:0043565,sequence-specific DNA binding; GO:0001228,DNA-binding transcription activator activity, RNA polymerase II-specific; GO:0008270,zinc ion binding; GO:0030154,cell…
Actinidia00648	11.68	18.11	11.92	12.39	15.09	9.64	6.5	10.09	13.54	8.76	11.18	9.78	K04498 E1A/CREB-binding protein [EC:2.3.1.48] | (RefSeq) histone acetyltransferase HAC1 (A)	PREDICTED: histone acetyltransferase HAC1 [Vitis vinifera]	RecName: Full=Histone acetyltransferase HAC1; EC=2.3.1.48 {ECO:0000269|PubMed:11160878};	CREB binding protein/P300 and related TAZ Zn-finger proteins	GO:0005634,nucleus; GO:0004402,histone acetyltransferase activity; GO:0003712,transcription coregulator activity; GO:0008270,zinc ion binding; GO:0006355,regulation of transcription, DNA-templated; GO:0006351,transcription, DNA-templated
Actinidia00657	3.46	1.72	2.17	4.77	3.49	5.76	4.84	5.58	4.23	3.68	6.94	5.98	K09286 EREBP-like factor | (RefSeq) dehydration-responsive element-binding protein 2A-like (A)	ethylene response factor 3 [Actinidia deliciosa]	RecName: Full=Dehydration-responsive element-binding protein 2C; Short=Protein DREB2C;	--	GO:0005634,nucleus; GO:0003700,DNA-binding transcription factor activity; GO:0043565,sequence-specific DNA binding; GO:0044212,transcription regulatory region DNA binding; GO:0009738,abscisic acid-activated signaling pathway; GO:0010286,heat acclimation; GO:0045893,positive regulation of transcription, DNA-templated; GO:0009737,response to abscisic acid; GO:0006351,transcription, DNA-templated
Actinidia00658	0.36	0.42	0.9	0.56	0.12	0.61	0.33	0.22	0.63	0.1	0.24	0.47	K10875 DNA repair and recombination protein RAD54 and RAD54-like protein [EC:3.6.4.-] | (RefSeq) SNF2 domain-containing protein CLASSY 1 (A)	DNA repair protein, SNF2 family [Handroanthus impetiginosus]	RecName: Full=SNF2 domain-containing protein CLASSY 1; AltName: Full=Protein CHROMATIN REMODELING 38;	DNA repair protein, SNF2 family	GO:0005730,nucleolus; GO:0005654,nucleoplasm; GO:0005524,ATP binding; GO:0004386,helicase activity; GO:0031047,gene silencing by RNA
Actinidia00668	24.64	13.27	24.07	24.14	17.8	27.24	23.69	18.04	14.94	22.73	18.72	19.83	K12501 homogentisate solanesyltransferase [EC:2.5.1.117] | (RefSeq) hypothetical protein (A)	PREDICTED: trihelix transcription factor ASIL2 [Solanum tuberosum]	RecName: Full=Trihelix transcription factor ASIL2 {ECO:0000305}; AltName: Full=6B-interacting protein 1-like 2 {ECO:0000303|PubMed:21330492}; AltName: Full=Trihelix DNA-binding protein ASIL2 {ECO:0000305};	Transcription factor GT-2 and related proteins, contains trihelix DNA-binding/SANT domain	GO:0005634,nucleus; GO:0003700,DNA-binding transcription factor activity; GO:0043565,sequence-specific DNA binding; GO:0009793,embryo development ending in seed dormancy; GO:0006355,regulation of transcription, DNA-templated; GO:0010431,seed maturation; GO:0006351,transcription, DNA-templated
Actinidia00670	0	0	0	0	0	0	0.34	0	0.06	0	0	0	K09286 EREBP-like factor | (RefSeq) ethylene-responsive transcription factor ABI4 (A)	PREDICTED: ethylene-responsive transcription factor ABI4 [Vitis vinifera]	RecName: Full=Ethylene-responsive transcription factor ABI4 {ECO:0000303|PubMed:9634591}; Short=ERF ABI4 {ECO:0000303|PubMed:9634591}; AltName: Full=Protein ABSCISIC ACID INSENSITIVE 4 {ECO:0000303|PubMed:9634591}; AltName: Full=Protein GLUCOSE INSENSITIVE 6 {ECO:0000303|PubMed:10950871}; AltName: Full=Protein IMPAIRED SUCROSE INDUCTION 3 {ECO:0000303|PubMed:11439129}; AltName: Full=Protein SALOB…	--	GO:0005634,nucleus; GO:0003677,DNA binding; GO:0003700,DNA-binding transcription factor activity; GO:0044212,transcription regulatory region DNA binding; GO:0009738,abscisic acid-activated signaling pathway; GO:0006952,defense response; GO:0009873,ethylene-activated signaling pathway; GO:0048527,lateral root development; GO:0031930,mitochondria-nucleus signaling pathway; GO:0045893,positive regul…
Actinidia00676	1.56	2.8	2.83	0.95	1.12	1.44	0.87	1.01	3	0.83	0.81	1.1	K15032 mTERF domain-containing protein, mitochondrial | (RefSeq) transcription termination factor MTERF15, mitochondrial-like (A)	unnamed protein product, partial [Vitis vinifera]	RecName: Full=Transcription termination factor MTERF15, mitochondrial {ECO:0000305}; AltName: Full=Mitochondrial transcription termination factor 15 {ECO:0000303|PubMed:23087700}; Flags: Precursor;	Mitochondrial transcription termination factor, mTERF	GO:0009507,chloroplast; GO:0005739,mitochondrion; GO:0003690,double-stranded DNA binding; GO:0003723,RNA binding; GO:0019843,rRNA binding; GO:0003727,single-stranded RNA binding; GO:0009658,chloroplast organization; GO:0032502,developmental process; GO:0006353,DNA-templated transcription, termination; GO:0006355,regulation of transcription, DNA-templated; GO:0042255,ribosome assembly; GO:0000394,…
Actinidia00677	3.56	4.08	3.43	2.77	2.27	1.57	1.73	1.9	2.76	1.18	1.75	1.63	K15032 mTERF domain-containing protein, mitochondrial | (RefSeq) uncharacterized LOC104879853 (A)	hypothetical protein VITISV_028996 [Vitis vinifera]	RecName: Full=Transcription termination factor MTERF8, chloroplastic {ECO:0000305}; AltName: Full=Mitochondrial transcription termination factor 8 {ECO:0000303|PubMed:23087700}; AltName: Full=Protein PLASTID TRANSCRIPTIONALLY ACTIVE 15 {ECO:0000303|PubMed:16326926}; Flags: Precursor;	Mitochondrial transcription termination factor, mTERF	GO:0009507,chloroplast; GO:0009295,nucleoid; GO:0009508,plastid chromosome; GO:0003690,double-stranded DNA binding; GO:0019843,rRNA binding; GO:0003727,single-stranded RNA binding; GO:0009658,chloroplast organization; GO:0032502,developmental process; GO:0006353,DNA-templated transcription, termination; GO:0006355,regulation of transcription, DNA-templated; GO:0042255,ribosome assembly; GO:000838…
Actinidia00679	2.89	2.47	2.78	1.75	0.58	1.08	0.33	0.51	1.29	1.09	0.62	1.25	K15032 mTERF domain-containing protein, mitochondrial | (RefSeq) transcription termination factor MTERF8, chloroplastic-like (A)	transcription termination factor mterf8, chloroplastic [Quercus suber]	RecName: Full=Transcription termination factor MTERF6, chloroplastic/mitochondrial {ECO:0000305}; AltName: Full=Mitochondrial transcription termination factor 6 {ECO:0000303|PubMed:23087700}; AltName: Full=Protein PIGMENT DEFECTIVE 191 {ECO:0000305}; Flags: Precursor;	Mitochondrial transcription termination factor, mTERF	GO:0009507,chloroplast; GO:0005739,mitochondrion; GO:0003690,double-stranded DNA binding; GO:0003723,RNA binding; GO:0006353,DNA-templated transcription, termination; GO:0006355,regulation of transcription, DNA-templated; GO:0008033,tRNA processing
Actinidia00680	4.05	4.53	4.36	2.32	4.12	3	2.39	2.76	2.49	1.62	2.81	3.89	K15032 mTERF domain-containing protein, mitochondrial | (RefSeq) transcription termination factor MTERF8, chloroplastic-like (A)	transcription termination factor mterf8, chloroplastic [Quercus suber]	RecName: Full=Transcription termination factor MTERF15, mitochondrial {ECO:0000305}; AltName: Full=Mitochondrial transcription termination factor 15 {ECO:0000303|PubMed:23087700}; Flags: Precursor;	Mitochondrial transcription termination factor, mTERF	GO:0009507,chloroplast; GO:0005739,mitochondrion; GO:0003690,double-stranded DNA binding; GO:0003723,RNA binding; GO:0019843,rRNA binding; GO:0003727,single-stranded RNA binding; GO:0009658,chloroplast organization; GO:0032502,developmental process; GO:0006353,DNA-templated transcription, termination; GO:0006355,regulation of transcription, DNA-templated; GO:0042255,ribosome assembly; GO:0000394,…
Actinidia00681	0.52	1.07	1	0.37	0.1	0.78	0	0.07	0.93	0.3	0.24	0.68	K15032 mTERF domain-containing protein, mitochondrial | (RefSeq) transcription termination factor MTERF8, chloroplastic-like (A)	transcription termination factor mterf8, chloroplastic [Quercus suber]	RecName: Full=Transcription termination factor MTERF6, chloroplastic/mitochondrial {ECO:0000305}; AltName: Full=Mitochondrial transcription termination factor 6 {ECO:0000303|PubMed:23087700}; AltName: Full=Protein PIGMENT DEFECTIVE 191 {ECO:0000305}; Flags: Precursor;	Mitochondrial transcription termination factor, mTERF	GO:0009507,chloroplast; GO:0005739,mitochondrion; GO:0003690,double-stranded DNA binding; GO:0003723,RNA binding; GO:0006353,DNA-templated transcription, termination; GO:0006355,regulation of transcription, DNA-templated; GO:0008033,tRNA processing
Actinidia00682	1.59	1.9	3.34	2.69	1.31	1.96	0.95	0.65	3.49	1.8	0.74	1.99	K15032 mTERF domain-containing protein, mitochondrial | (RefSeq) transcription termination factor MTERF8, chloroplastic-like (A)	transcription termination factor mterf8, chloroplastic [Quercus suber]	RecName: Full=Transcription termination factor MTERF15, mitochondrial {ECO:0000305}; AltName: Full=Mitochondrial transcription termination factor 15 {ECO:0000303|PubMed:23087700}; Flags: Precursor;	Mitochondrial transcription termination factor, mTERF	GO:0009507,chloroplast; GO:0005739,mitochondrion; GO:0003690,double-stranded DNA binding; GO:0003723,RNA binding; GO:0019843,rRNA binding; GO:0003727,single-stranded RNA binding; GO:0009658,chloroplast organization; GO:0032502,developmental process; GO:0006353,DNA-templated transcription, termination; GO:0006355,regulation of transcription, DNA-templated; GO:0042255,ribosome assembly; GO:0000394,…
Actinidia00685	1.33	1.89	1.75	0.68	0.74	0.71	0.78	0.43	2.25	0.79	0.54	1.04	K13832 3-dehydroquinate dehydratase / shikimate dehydrogenase [EC:4.2.1.10 1.1.1.25] | (RefSeq) bifunctional 3-dehydroquinate dehydratase/shikimate dehydrogenase, chloroplastic-like isoform X1 (A)	PREDICTED: zinc finger CCCH domain-containing protein 32 isoform X1 [Vitis vinifera]	RecName: Full=Zinc finger CCCH domain-containing protein 32; Short=AtC3H32; AltName: Full=Zinc finger CCCH domain-containing protein ZFN-like 1;	CCCH-type Zn-finger protein	GO:0005634,nucleus; GO:0003677,DNA binding; GO:0046872,metal ion binding; GO:0003729,mRNA binding
Actinidia00690	13.21	5	12.01	14.11	9.24	9.7	9.06	5.33	8.96	8.06	6.7	6.61	K12135 zinc finger protein CONSTANS | (RefSeq) zinc finger protein CONSTANS (A)	PREDICTED: zinc finger protein CONSTANS-LIKE 13 isoform X2 [Nicotiana sylvestris]	RecName: Full=Zinc finger protein CONSTANS-LIKE 13;	--	GO:0005634,nucleus; GO:0003700,DNA-binding transcription factor activity; GO:0043565,sequence-specific DNA binding; GO:0044212,transcription regulatory region DNA binding; GO:0008270,zinc ion binding; GO:0006355,regulation of transcription, DNA-templated
Actinidia00747	27.04	21.61	23.92	10.55	9.97	9.24	8.02	3.26	6.41	8.09	5.01	5.09	K13422 transcription factor MYC2 | (RefSeq) transcription factor MYC2-like (A)	bHLH5 protein [Actinidia chinensis]	RecName: Full=Basic helix-loop-helix protein A;	--	GO:0005634,nucleus; GO:0046983,protein dimerization activity; GO:0009813,flavonoid biosynthetic process; GO:0006355,regulation of transcription, DNA-templated; GO:0006351,transcription, DNA-templated
Actinidia00755	20.58	23.75	24.71	19.95	19.27	16.09	18.35	15.39	22.24	16	11.1	18.33	K12585 exosome complex exonuclease DIS3/RRP44 [EC:3.1.13.-] | (RefSeq) exosome complex exonuclease RRP44 homolog A-like (A)	unnamed protein product [Coffea canephora]	RecName: Full=ARM REPEAT PROTEIN INTERACTING WITH ABF2; Short=ARIA;	FOG: Armadillo/beta-catenin-like repeats	GO:0005737,cytoplasm; GO:0005634,nucleus; GO:0005886,plasma membrane; GO:0010187,negative regulation of seed germination; GO:0016567,protein ubiquitination; GO:0009737,response to abscisic acid; GO:0009651,response to salt stress
Actinidia00773	3.92	4.3	3.88	4.63	4.72	4.26	2.4	3.7	5.15	4.75	4.39	4.62	K20043 clathrin coat assembly protein AP180 | (RefSeq) putative clathrin assembly protein At5g35200 (A)	PREDICTED: uncharacterized protein LOC100853644 isoform X3 [Vitis vinifera]	RecName: Full=Increased DNA methylation 1 {ECO:0000303|PubMed:22700931}; AltName: Full=Histone H3 acetyltransferase IDM1 {ECO:0000305}; EC=2.3.1.- {ECO:0000255|PROSITE-ProRule:PRU00532}; AltName: Full=Protein ROS4 {ECO:0000303|PubMed:22733760}; AltName: Full=Repressor of silencing 4 {ECO:0000303|PubMed:22733760};	--	GO:0005634,nucleus; GO:0009506,plasmodesma; GO:0010385,double-stranded methylated DNA binding; GO:0004402,histone acetyltransferase activity; GO:0042393,histone binding; GO:0046872,metal ion binding; GO:0044154,histone H3-K14 acetylation; GO:0043971,histone H3-K18 acetylation; GO:0043972,histone H3-K23 acetylation; GO:0044030,regulation of DNA methylation; GO:0006355,regulation of transcription, …
Actinidia00775	0.51	0.54	2.04	0	1.96	0.49	1.14	2.24	0	0.42	1.92	0.76	K14834 nucleolar complex protein 3 | (RefSeq) nucleolar complex protein 3 homolog isoform X1 (A)	PREDICTED: transcription repressor OFP11-like [Nelumbo nucifera]	RecName: Full=Transcription repressor OFP16; AltName: Full=Ovate family protein 16; Short=AtOFP16;	--	GO:0005634,nucleus; GO:0045892,negative regulation of transcription, DNA-templated; GO:0006351,transcription, DNA-templated
Actinidia00809	0.18	0	0.55	0.46	0.64	0.69	0	0.17	0.15	0.19	0	0.17	K22377 E3 ubiquitin-protein ligase listerin [EC:2.3.2.27] | (RefSeq) hypothetical protein (A)	PREDICTED: two-component response regulator-like APRR9 [Juglans regia]	RecName: Full=Zinc finger protein CONSTANS-LIKE 3;	--	GO:0005634,nucleus; GO:0003700,DNA-binding transcription factor activity; GO:0043565,sequence-specific DNA binding; GO:0008270,zinc ion binding; GO:0010161,red light signaling pathway; GO:0009909,regulation of flower development; GO:0010099,regulation of photomorphogenesis
Actinidia00814	33.33	79.63	40.41	33.24	47.29	33.14	20.74	34.64	38.54	22.16	33.29	43.14	K09284 AP2-like factor, euAP2 lineage | (RefSeq) ethylene-responsive transcription factor RAP2-7 (A)	PREDICTED: ethylene-responsive transcription factor RAP2-7 isoform X1 [Vitis vinifera]	RecName: Full=Ethylene-responsive transcription factor RAP2-7; AltName: Full=Protein RELATED TO APETALA2 7; AltName: Full=Protein TARGET OF EAT 1;	--	GO:0005634,nucleus; GO:0003677,DNA binding; GO:0003700,DNA-binding transcription factor activity; GO:0009873,ethylene-activated signaling pathway; GO:0007275,multicellular organism development; GO:0006351,transcription, DNA-templated
Actinidia00821	2.71	4.09	2.81	2.74	4.25	2.72	1.96	3.06	2.07	2.68	3.09	2.46	K11643 chromodomain-helicase-DNA-binding protein 4 [EC:3.6.4.12] | (RefSeq) helicase protein MOM1 (A)	PREDICTED: DDT domain-containing protein PTM [Vitis vinifera]	RecName: Full=DDT domain-containing protein PTM {ECO:0000305}; AltName: Full=DDT domain-containing protein 1 {ECO:0000305}; AltName: Full=Membrane-bound transcription factor PTM {ECO:0000305}; AltName: Full=PHD type transcription factor with transmembrane domains {ECO:0000303|PubMed:21934661};	Nucleosome remodeling factor, subunit NURF301/BPTF	GO:0009941,chloroplast envelope; GO:0009707,chloroplast outer membrane; GO:0016021,integral component of membrane; GO:0005634,nucleus; GO:0046872,metal ion binding; GO:0035064,methylated histone binding; GO:0010019,chloroplast-nucleus signaling pathway; GO:0045893,positive regulation of transcription, DNA-templated; GO:0006351,transcription, DNA-templated
Actinidia00850	30.18	31.24	35.45	32.39	30.05	33.17	23.99	25.38	37.54	23.07	23.36	24.51	K13832 3-dehydroquinate dehydratase / shikimate dehydrogenase [EC:4.2.1.10 1.1.1.25] | (RefSeq) bifunctional 3-dehydroquinate dehydratase/shikimate dehydrogenase, chloroplastic-like isoform X1 (A)	PREDICTED: zinc finger CCCH domain-containing protein 37 isoform X1 [Nelumbo nucifera]	RecName: Full=Zinc finger CCCH domain-containing protein 37; Short=AtC3H37; AltName: Full=ENHANCER OF AG-4 protein 1;	CCCH-type Zn-finger protein	GO:0005829,cytosol; GO:0016607,nuclear speck; GO:0005634,nucleus; GO:0003677,DNA binding; GO:0046872,metal ion binding; GO:0003730,mRNA 3'-UTR binding; GO:0003723,RNA binding; GO:0061158,3'-UTR-mediated mRNA destabilization; GO:0001709,cell fate determination; GO:0009908,flower development; GO:0006397,mRNA processing
Actinidia00895	4.03	3.41	2.19	1.46	2.28	5.09	2.14	1.31	2.33	3.06	1.12	2.44	K09422 transcription factor MYB, plant | (RefSeq) transcription repressor MYB5-like (A)	transcription repressor MYB5-like [Durio zibethinus]	RecName: Full=Transcription repressor MYB5; AltName: Full=AtM2; AltName: Full=Myb-related protein 5; Short=AtMYB5;	Transcription factor, Myb superfamily	GO:0005634,nucleus; GO:0003700,DNA-binding transcription factor activity; GO:0000981,DNA-binding transcription factor activity, RNA polymerase II-specific; GO:0043565,sequence-specific DNA binding; GO:0001135,RNA polymerase II transcription regulator recruiting activity; GO:0044212,transcription regulatory region DNA binding; GO:0048354,mucilage biosynthetic process involved in seed coat developm…
Actinidia00929	28.72	41.73	36.49	25.03	27.64	20.21	24.8	23.25	37.91	25.12	22.93	28.35	K09377 cysteine and glycine-rich protein | (RefSeq) LIM domain-containing protein WLIM2b-like (A)	LIM domain-containing protein WLIM2b-like [Manihot esculenta]	RecName: Full=LIM domain-containing protein WLIM2b {ECO:0000305}; AltName: Full=Widely-expressed LIM protein 2B {ECO:0000305};	Regulatory protein MLP and related LIM proteins	GO:0005737,cytoplasm; GO:0005856,cytoskeleton; GO:0051015,actin filament binding; GO:0046872,metal ion binding; GO:0003729,mRNA binding; GO:0051017,actin filament bundle assembly
Actinidia00959	6.94	7.68	9.2	2.05	1.72	3.52	1.56	3.07	1.78	2.67	3.58	4.12	K22484 transcriptional regulator CBF1 | (RefSeq) transcription factor bHLH106-like (A)	transcription factor BHLH038, partial [Vaccinium corymbosum]	RecName: Full=Transcription factor bHLH51; AltName: Full=Basic helix-loop-helix protein 51; Short=AtbHLH51; Short=bHLH 51; AltName: Full=Transcription factor EN 57; AltName: Full=bHLH transcription factor bHLH051;	--	GO:0005634,nucleus; GO:0003677,DNA binding; GO:0003700,DNA-binding transcription factor activity; GO:0046983,protein dimerization activity; GO:0006355,regulation of transcription, DNA-templated; GO:0006351,transcription, DNA-templated
Actinidia00960	0	0	0	0	0	0	1.09	0	0.23	0	0	0	K09286 EREBP-like factor | (RefSeq) ethylene-responsive transcription factor ABI4 (A)	PREDICTED: ethylene-responsive transcription factor ABI4 [Juglans regia]	RecName: Full=Ethylene-responsive transcription factor ABI4 {ECO:0000303|PubMed:9634591}; Short=ERF ABI4 {ECO:0000303|PubMed:9634591}; AltName: Full=Protein ABSCISIC ACID INSENSITIVE 4 {ECO:0000303|PubMed:9634591}; AltName: Full=Protein GLUCOSE INSENSITIVE 6 {ECO:0000303|PubMed:10950871}; AltName: Full=Protein IMPAIRED SUCROSE INDUCTION 3 {ECO:0000303|PubMed:11439129}; AltName: Full=Protein SALOB…	--	GO:0005634,nucleus; GO:0003677,DNA binding; GO:0003700,DNA-binding transcription factor activity; GO:0044212,transcription regulatory region DNA binding; GO:0009738,abscisic acid-activated signaling pathway; GO:0006952,defense response; GO:0009873,ethylene-activated signaling pathway; GO:0048527,lateral root development; GO:0031930,mitochondria-nucleus signaling pathway; GO:0045893,positive regul…
Actinidia00961	17.66	7.99	15.93	16.35	11.78	16.24	14.06	12.23	13.25	12.59	10.97	14.94	--	PREDICTED: trihelix transcription factor ASIL2 [Solanum tuberosum]	RecName: Full=Trihelix transcription factor ASIL2 {ECO:0000305}; AltName: Full=6B-interacting protein 1-like 2 {ECO:0000303|PubMed:21330492}; AltName: Full=Trihelix DNA-binding protein ASIL2 {ECO:0000305};	Transcription factor GT-2 and related proteins, contains trihelix DNA-binding/SANT domain	GO:0005634,nucleus; GO:0003700,DNA-binding transcription factor activity; GO:0043565,sequence-specific DNA binding; GO:0009793,embryo development ending in seed dormancy; GO:0006355,regulation of transcription, DNA-templated; GO:0010431,seed maturation; GO:0006351,transcription, DNA-templated
Actinidia00973	1.21	0.41	3.21	6.16	5.13	6.99	10.29	7.18	2.95	8.42	12.29	12.47	K09286 EREBP-like factor | (RefSeq) dehydration-responsive element-binding protein 2A-like (A)	ethylene response factor 3 [Actinidia deliciosa]	RecName: Full=Dehydration-responsive element-binding protein 2A; Short=Protein DREB2A;	--	GO:0005634,nucleus; GO:0003677,DNA binding; GO:0003700,DNA-binding transcription factor activity; GO:0006351,transcription, DNA-templated
Actinidia01005	5.59	0.63	2.33	1.15	0.6	0.94	0.63	0.5	0.64	1.01	0.49	0.35	K16225 probable WRKY transcription factor 52 | (RefSeq) disease resistance protein RRS1-like (A)	probable WRKY transcription factor 70 [Hevea brasiliensis]	RecName: Full=Probable WRKY transcription factor 70; AltName: Full=WRKY DNA-binding protein 70;	--	GO:0005634,nucleus; GO:0003700,DNA-binding transcription factor activity; GO:0043565,sequence-specific DNA binding; GO:0042742,defense response to bacterium; GO:0050832,defense response to fungus; GO:0009864,induced systemic resistance, jasmonic acid mediated signaling pathway; GO:1900056,negative regulation of leaf senescence; GO:0045892,negative regulation of transcription, DNA-templated; GO:00…
Actinidia01032	27.19	22.18	30.67	43.03	24.76	30.07	22.11	16.36	32.93	21.91	18.73	19.97	K15153 mediator of RNA polymerase II transcription subunit 31 | (RefSeq) mediator of RNA polymerase II transcription subunit 31-like (A)	mediator of RNA polymerase II transcription subunit 31-like [Chenopodium quinoa]	RecName: Full=Mediator of RNA polymerase II transcription subunit 31; AltName: Full=Mediator complex subunit 31; AltName: Full=Mediator complex subunit SOH1;	Transcriptional regulator SOH1	GO:0070847,core mediator complex; GO:0016592,mediator complex; GO:0001104,NA; GO:0003713,transcription coactivator activity; GO:0006357,regulation of transcription by RNA polymerase II; GO:0006351,transcription, DNA-templated
Actinidia01043	0.3	0.15	0.72	0	0	0.1	0	0	0	0	0	0	K09286 EREBP-like factor | (RefSeq) ethylene-responsive transcription factor 2 (A)	ethylene-responsive transcription factor 2 [Nicotiana tabacum]	RecName: Full=Ethylene-responsive transcription factor 2; Short=NtERF2; AltName: Full=Ethylene-responsive element-binding factor 2; Short=EREBP-2;	--	GO:0005634,nucleus; GO:0003677,DNA binding; GO:0003700,DNA-binding transcription factor activity; GO:0006952,defense response; GO:0009873,ethylene-activated signaling pathway; GO:0006351,transcription, DNA-templated
Actinidia01044	4.87	3.28	9.93	0.16	0	1.98	0.79	0.18	0.08	4.51	3.82	2.34	K09286 EREBP-like factor | (RefSeq) ethylene-responsive transcription factor ERF105 (A)	hypothetical protein POPTR_0003s15060g [Populus trichocarpa]	RecName: Full=Ethylene-responsive transcription factor 6; Short=AtERF6; AltName: Full=Ethylene-responsive element-binding factor 6; Short=EREBP-6;	--	GO:0005634,nucleus; GO:0003677,DNA binding; GO:0003700,DNA-binding transcription factor activity; GO:0051301,cell division; GO:0006952,defense response; GO:0009873,ethylene-activated signaling pathway; GO:0010087,phloem or xylem histogenesis; GO:0010200,response to chitin; GO:0009644,response to high light intensity; GO:0000302,response to reactive oxygen species; GO:0006351,transcription, DNA-te…
Actinidia01054	5.45	5.73	6.46	4.84	4.75	3.64	2.53	3.57	5.09	2.37	3.41	3.01	K21596 calmodulin-binding transcription activator | (RefSeq) calmodulin-binding transcription activator 2-like isoform X1 (A)	calmodulin-binding transcription activator 1 [Quercus suber]	RecName: Full=Calmodulin-binding transcription activator 2 {ECO:0000303|PubMed:11925432}; Short=AtCAMTA2 {ECO:0000303|PubMed:11925432}; AltName: Full=AtER66 {ECO:0000303|PubMed:11162426}; AltName: Full=Ethylene-induced calmodulin-binding protein c {ECO:0000303|PubMed:11782485}; Short=EICBP.c {ECO:0000303|PubMed:11782485}; AltName: Full=Signal-responsive protein 4 {ECO:0000303|PubMed:12218065}; Sh…	Uncharacterized conserved protein, contains IPT/TIG domain	GO:0005634,nucleus; GO:0005516,calmodulin binding; GO:0003700,DNA-binding transcription factor activity; GO:0043565,sequence-specific DNA binding; GO:0001077,proximal promoter DNA-binding transcription activator activity, RNA polymerase II-specific; GO:0071275,cellular response to aluminum ion; GO:0045944,positive regulation of transcription by RNA polymerase II; GO:0045893,positive regulation of…
Actinidia01090	19.46	21.69	19.12	18.07	18.4	16.75	15.95	17.39	18.44	18.59	16.75	18.48	--	PREDICTED: uncharacterized protein LOC101312318 [Fragaria vesca subsp. vesca]	--	--	GO:0003676,nucleic acid binding
Actinidia01091	19.87	11.86	24.09	30.04	37.09	27.2	48.28	47.91	25.78	42.44	55.81	40.23	K09286 EREBP-like factor | (RefSeq) ethylene-responsive transcription factor RAP2-1-like (A)	PREDICTED: ethylene-responsive transcription factor RAP2-1-like [Juglans regia]	RecName: Full=Ethylene-responsive transcription factor ERF008;	--	GO:0005634,nucleus; GO:0003677,DNA binding; GO:0003700,DNA-binding transcription factor activity; GO:0009873,ethylene-activated signaling pathway; GO:0006351,transcription, DNA-templated
Actinidia01094	9.67	11.08	13.73	9.07	8.32	12.62	6.65	4.67	7.84	5.91	6.8	8.09	K00521 ferric-chelate reductase [EC:1.16.1.7] | (RefSeq) ferric reduction oxidase 7, chloroplastic-like (A)	PREDICTED: NAC domain-containing protein 72 isoform X1 [Vitis vinifera]	RecName: Full=NAC domain-containing protein 53 {ECO:0000303|PubMed:15029955}; Short=ANAC053 {ECO:0000303|PubMed:15029955}; AltName: Full=Protein ANTHER INDEHISCENCE FACTOR {ECO:0000303|PubMed:24323506}; AltName: Full=Protein NTM1-like 4 {ECO:0000303|PubMed:17158162};	--	GO:0005737,cytoplasm; GO:0005789,endoplasmic reticulum membrane; GO:0016021,integral component of membrane; GO:0005634,nucleus; GO:0003700,DNA-binding transcription factor activity; GO:0043565,sequence-specific DNA binding; GO:0009819,drought recovery; GO:0010150,leaf senescence; GO:0045893,positive regulation of transcription, DNA-templated; GO:2000377,regulation of reactive oxygen species metab…
Actinidia01144	6.65	14.22	10.57	0.25	0.83	2.32	1.62	1.01	2.44	0.69	2.12	4.63	K20043 clathrin coat assembly protein AP180 | (RefSeq) putative clathrin assembly protein At5g35200 (A)	hypothetical protein POPTR_0005s21130g [Populus trichocarpa]	RecName: Full=Dof zinc finger protein DOF3.5; Short=AtDOF3.5;	--	GO:0005634,nucleus; GO:0003677,DNA binding; GO:0003700,DNA-binding transcription factor activity; GO:0046872,metal ion binding; GO:0006355,regulation of transcription, DNA-templated; GO:0006351,transcription, DNA-templated
Actinidia01170	4.66	2.56	8.61	34.8	22.24	37.92	30.86	20.32	33.98	11.73	9.57	15.83	K18878 BHLH transcription factor Upa20 | (RefSeq) Upa20; transcription factor bHLH137-like (A)	transcription factor BHLH052, partial [Vaccinium corymbosum]	RecName: Full=Transcription factor BHLH089 {ECO:0000305}; AltName: Full=Basic helix-loop-helix protein 89 {ECO:0000303|PubMed:16896230}; Short=OsbHLH089 {ECO:0000303|PubMed:16896230}; AltName: Full=bHLH transcription factor bHLH089 {ECO:0000305};	--	GO:0005634,nucleus; GO:0003677,DNA binding; GO:0046983,protein dimerization activity; GO:0006355,regulation of transcription, DNA-templated; GO:0006351,transcription, DNA-templated
Actinidia01193	0.19	0.76	1.01	0.05	0.37	0	0	0.18	0.21	0	0.15	0.06	K08869 aarF domain-containing kinase | (RefSeq) predicted protein (A)	transcription factor MYBS3 [Herrania umbratica]	RecName: Full=Transcription factor MYBS3 {ECO:0000303|PubMed:12172034}; AltName: Full=Myb-related protein S3 {ECO:0000303|PubMed:12172034}; Short=OsMYBS3 {ECO:0000303|PubMed:12172034};	--	GO:0005634,nucleus; GO:0003677,DNA binding; GO:0003700,DNA-binding transcription factor activity; GO:0046872,metal ion binding; GO:0045892,negative regulation of transcription, DNA-templated; GO:0009723,response to ethylene; GO:0009739,response to gibberellin; GO:0009744,response to sucrose; GO:0006351,transcription, DNA-templated
Actinidia01210	0	0	0	0	0.09	0	0.19	0	0.06	0	0	0	K09422 transcription factor MYB, plant | (RefSeq) transcription repressor MYB6-like (A)	PREDICTED: transcription repressor MYB6-like [Nelumbo nucifera]	RecName: Full=Transcription factor RAX2; AltName: Full=Myb-related protein 38; Short=AtMYB38; AltName: Full=Protein REGULATOR OF AXILLARY MERISTEMS 2;	Transcription factor, Myb superfamily	GO:0005634,nucleus; GO:0003700,DNA-binding transcription factor activity; GO:0000981,DNA-binding transcription factor activity, RNA polymerase II-specific; GO:0043565,sequence-specific DNA binding; GO:0001135,RNA polymerase II transcription regulator recruiting activity; GO:0044212,transcription regulatory region DNA binding; GO:0009785,blue light signaling pathway; GO:0030154,cell differentiatio…
Actinidia01211	115.04	54.42	160.76	199.03	150.91	245.87	299.67	192.76	263.2	244.9	192.8	213.37	K23047 E3 ubiquitin-protein ligase UNKL [EC:2.3.2.27] | (RefSeq) zinc finger CCCH domain-containing protein 2 (A)	PREDICTED: zinc finger CCCH domain-containing protein 20-like [Nicotiana sylvestris]	RecName: Full=Zinc finger CCCH domain-containing protein 49; Short=AtC3H49;	CCCH-type Zn-finger protein	GO:0005886,plasma membrane; GO:0003677,DNA binding; GO:0003700,DNA-binding transcription factor activity; GO:0046872,metal ion binding; GO:0006355,regulation of transcription, DNA-templated
Actinidia01221	8.21	8.16	9.13	11.81	8.82	11.88	12.89	11.79	12.11	13.99	12.95	14.15	K08955 ATP-dependent metalloprotease [EC:3.4.24.-] | (RefSeq) ATP-dependent zinc metalloprotease FTSH 4, mitochondrial (A)	hypothetical protein MANES_03G049100 [Manihot esculenta]	RecName: Full=ATP-dependent zinc metalloprotease FTSH 4, mitochondrial; Short=AtFTSH4; EC=3.4.24.-; Flags: Precursor;	FOG: Zn-finger	GO:0009941,chloroplast envelope; GO:0016021,integral component of membrane; GO:0016020,membrane; GO:0005743,mitochondrial inner membrane; GO:0005739,mitochondrion; GO:0009536,plastid; GO:0005524,ATP binding; GO:0004176,ATP-dependent peptidase activity; GO:0046872,metal ion binding; GO:0004222,metalloendopeptidase activity; GO:0008237,metallopeptidase activity; GO:0010073,meristem maintenance; GO:…
Actinidia01235	5.29	4.58	7.02	3.86	2.83	4.15	3.46	2.61	3.46	3.43	2.77	4.18	K01177 beta-amylase [EC:3.2.1.2] | (RefSeq) beta-amylase 8 (A)	BAM8 [Actinidia deliciosa]	RecName: Full=Beta-amylase 8; EC=3.2.1.2; AltName: Full=1,4-alpha-D-glucan maltohydrolase; AltName: Full=Beta-amylase 2;	--	GO:0005737,cytoplasm; GO:0005634,nucleus; GO:0102229,amylopectin maltohydrolase activity; GO:0016161,beta-amylase activity; GO:0003700,DNA-binding transcription factor activity; GO:0000272,polysaccharide catabolic process; GO:0048831,regulation of shoot system development
Actinidia01272	6.66	6.63	8.34	6.24	5.76	7.22	6.07	8.91	8.72	5.3	5.83	7.78	K00975 glucose-1-phosphate adenylyltransferase [EC:2.7.7.27] | (RefSeq) putative two-component response regulator ARR21 (A)	myb family transcription factor phl11 [Quercus suber]	RecName: Full=Myb family transcription factor PHL11 {ECO:0000305}; AltName: Full=Protein PHR1-LIKE 11 {ECO:0000305};	--	GO:0005634,nucleus; GO:0003677,DNA binding; GO:0003700,DNA-binding transcription factor activity; GO:0006355,regulation of transcription, DNA-templated; GO:0006351,transcription, DNA-templated
Actinidia01276	4.18	5.62	4.63	3.05	3.02	2.29	2.42	2.51	2.65	1.97	2.98	2.31	K12599 antiviral helicase SKI2 [EC:3.6.4.-] | (RefSeq) Helicase SKI2W (A)	PREDICTED: pathogenesis-related homeodomain protein [Vitis vinifera]	RecName: Full=Pathogenesis-related homeodomain protein; Short=PRHA;	PHD Zn-finger protein	GO:0005634,nucleus; GO:0003700,DNA-binding transcription factor activity; GO:0046872,metal ion binding; GO:0043565,sequence-specific DNA binding; GO:0006952,defense response; GO:0045893,positive regulation of transcription, DNA-templated; GO:0009733,response to auxin; GO:0006351,transcription, DNA-templated
Actinidia01321	16.03	21.37	16.44	32.04	31.31	15.77	20.95	26.81	28.67	20.77	25.91	24.46	K00975 glucose-1-phosphate adenylyltransferase [EC:2.7.7.27] | (RefSeq) putative two-component response regulator ARR21 (A)	PREDICTED: probable transcription factor KAN2 isoform X2 [Vitis vinifera]	RecName: Full=Probable transcription factor KAN2; AltName: Full=Protein KANADI 2;	--	GO:0005634,nucleus; GO:0003700,DNA-binding transcription factor activity; GO:0044212,transcription regulatory region DNA binding; GO:0048440,carpel development; GO:0030154,cell differentiation; GO:0048481,plant ovule development; GO:0009944,polarity specification of adaxial/abaxial axis; GO:0006355,regulation of transcription, DNA-templated; GO:0006351,transcription, DNA-templated
Actinidia01328	8.21	10.45	7.29	5.79	6.74	6.05	4.97	7.03	6.22	5.6	6.87	6.16	K17498 transcription factor SPN1 | (RefSeq) protein IWS1 homolog 1 isoform X1 (A)	Transcription factor IIS, N-terminal [Cynara cardunculus var. scolymus]	RecName: Full=Protein IWS1 homolog 1 {ECO:0000305}; Short=AtIWS1 {ECO:0000303|PubMed:20139304}; AltName: Full=Interacts with SPT6 protein 1 {ECO:0000305}; AltName: Full=Protein HIGH NITROGEN INSENSITIVE 9; AltName: Full=Protein SUPPRESSOR OF BES-1-D 1 {ECO:0000305};	Uncharacterized conserved protein	GO:0005634,nucleus; GO:0009742,brassinosteroid mediated signaling pathway; GO:0032784,regulation of DNA-templated transcription, elongation; GO:2001253,regulation of histone H3-K36 trimethylation; GO:0010793,regulation of mRNA export from nucleus; GO:0050684,regulation of mRNA processing; GO:0006351,transcription, DNA-templated
Actinidia01338	30.17	12.17	18.86	29.34	21.31	33.8	29.13	32.36	26.93	27.1	26.5	24.15	K08835 serine/threonine-protein kinase OSR1/STK39 [EC:2.7.11.1] | (RefSeq) serine/threonine-protein kinase 24-like (A)	PREDICTED: protein BASIC PENTACYSTEINE7-like [Juglans regia]	RecName: Full=Protein BASIC PENTACYSTEINE7; Short=AtBPC7; AltName: Full=GAGA-binding transcriptional activator BBR/BPC7;	--	GO:0005634,nucleus; GO:0043565,sequence-specific DNA binding; GO:0006355,regulation of transcription, DNA-templated; GO:0009723,response to ethylene; GO:0006351,transcription, DNA-templated
Actinidia01343	0	0	0	0	0	0	1.44	0.35	0	0	0	0	K14432 ABA responsive element binding factor | (RefSeq) protein ABSCISIC ACID-INSENSITIVE 5-like (A)	protein ABSCISIC ACID-INSENSITIVE 5 [Herrania umbratica]	RecName: Full=Protein ABSCISIC ACID-INSENSITIVE 5; AltName: Full=Dc3 promoter-binding factor 1; Short=AtDPBF1; AltName: Full=Protein GROWTH-INSENSITIVITY TO ABA 1; AltName: Full=bZIP transcription factor 39; Short=AtbZIP39;	--	GO:0005634,nucleus; GO:0003677,DNA binding; GO:0003700,DNA-binding transcription factor activity; GO:0009738,abscisic acid-activated signaling pathway; GO:0010187,negative regulation of seed germination; GO:0045893,positive regulation of transcription, DNA-templated; GO:0006355,regulation of transcription, DNA-templated; GO:0009737,response to abscisic acid; GO:0010200,response to chitin; GO:0009…
Actinidia01350	2.08	0.87	6.29	0	0.03	0.05	0	0	0	0	0	0	K09286 EREBP-like factor | (RefSeq) ethylene-responsive transcription factor LEP-like (A)	hypothetical protein VITISV_006791 [Vitis vinifera]	RecName: Full=Ethylene-responsive transcription factor ESR2; AltName: Full=Protein DORNROESCHEN-LIKE; Short=Protein DRN-LIKE; AltName: Full=Protein ENHANCER OF SHOOT REGENERATION 2; AltName: Full=Protein SUPPRESSOR OF PHYTOCHROMEB 2;	--	GO:0005634,nucleus; GO:0003677,DNA binding; GO:0003700,DNA-binding transcription factor activity; GO:0048825,cotyledon development; GO:0009736,cytokinin-activated signaling pathway; GO:0009880,embryonic pattern specification; GO:0009873,ethylene-activated signaling pathway; GO:0009740,gibberellic acid mediated signaling pathway; GO:0051726,regulation of cell cycle; GO:0006355,regulation of transc…
Actinidia01457	16.31	11.96	13.9	20.46	16.55	18.02	13.35	14.25	14.2	13.34	13.92	15.11	K00975 glucose-1-phosphate adenylyltransferase [EC:2.7.7.27] | (RefSeq) putative two-component response regulator ARR21 (A)	PREDICTED: protein PHR1-LIKE 2 [Vitis vinifera]	RecName: Full=Protein PHR1-LIKE 3 {ECO:0000303|PubMed:26586833}; AltName: Full=Myb family transcription factor PHL3 {ECO:0000303|PubMed:26586833}; AltName: Full=Protein UNFERTILIZED EMBRYO SAC 16 {ECO:0000303|PubMed:15634699};	--	GO:0005634,nucleus; GO:0003700,DNA-binding transcription factor activity; GO:0043565,sequence-specific DNA binding; GO:0009567,double fertilization forming a zygote and endosperm; GO:0010628,positive regulation of gene expression; GO:0006351,transcription, DNA-templated
Actinidia01506	46.38	44.84	52.58	63.15	46.69	57.51	45.78	32.76	35.96	40.87	34.75	39.14	--	hypothetical protein VITISV_015614 [Vitis vinifera]	RecName: Full=Homeobox protein knotted-1-like 1; AltName: Full=Homeobox protein HOS16; AltName: Full=Homeobox protein OSH6;	Transcription factor MEIS1 and related HOX domain proteins	GO:0005634,nucleus; GO:0043565,sequence-specific DNA binding; GO:0006355,regulation of transcription, DNA-templated
Actinidia01515	0	0.65	0.31	0	0.34	0.33	0.16	0	0.43	0	0	0	--	histidine kinase CKI1 isoform X1 [Jatropha curcas]	RecName: Full=Probable histidine kinase 2 {ECO:0000305}; Short=OsHK2 {ECO:0000303|PubMed:16891544}; EC=2.7.13.3 {ECO:0000305};	Sensory transduction histidine kinase	GO:0016021,integral component of membrane; GO:0005622,intracellular; GO:0005886,plasma membrane; GO:0000155,phosphorelay sensor kinase activity; GO:0009736,cytokinin-activated signaling pathway
Actinidia01521	11.37	10.94	11.54	7.82	11.76	8.46	2.04	7.64	7.67	7.77	9.9	10.01	K14972 PAX-interacting protein 1 | (RefSeq) mediator of RNA polymerase II transcription subunit 15a (A)	mediator of RNA polymerase II transcription subunit 15a [Jatropha curcas]	RecName: Full=Mediator of RNA polymerase II transcription subunit 15a;	--	GO:0016592,mediator complex; GO:0005634,nucleus; GO:0031490,chromatin DNA binding; GO:0003713,transcription coactivator activity; GO:0045723,positive regulation of fatty acid biosynthetic process; GO:0006355,regulation of transcription, DNA-templated; GO:0009751,response to salicylic acid; GO:0006351,transcription, DNA-templated
Actinidia01527	14.02	39.15	27.4	25.62	30.86	18.11	22.95	25.95	17.23	24.01	26.93	23.67	K09522 DnaJ homolog subfamily C member 2 | (RefSeq) dnaJ homolog subfamily C member 2-like (A)	dnaJ homolog subfamily C member 2-like [Manihot esculenta]	RecName: Full=Transcription factor MAMYB {ECO:0000305}; AltName: Full=Membrane-anchored MYB {ECO:0000303|PubMed:21477080};	Zuotin and related molecular chaperones (DnaJ superfamily), contains DNA-binding domains	GO:0005783,endoplasmic reticulum; GO:0005789,endoplasmic reticulum membrane; GO:0016021,integral component of membrane; GO:0005634,nucleus; GO:0005886,plasma membrane; GO:0003677,DNA binding; GO:0006355,regulation of transcription, DNA-templated; GO:0048767,root hair elongation; GO:0006351,transcription, DNA-templated
Actinidia01529	10.58	9.67	5.46	12.47	14.81	8.49	12.8	11.81	11.15	11.59	13.92	10.27	K12133 MYB-related transcription factor LHY | (RefSeq) protein LHY (A)	LHY [Camellia sinensis]	RecName: Full=Protein LHY {ECO:0000303|PubMed:9657154}; AltName: Full=MYB-related transcription factor LHY {ECO:0000303|PubMed:9657154}; AltName: Full=Protein LATE ELONGATED HYPOCOTYL {ECO:0000303|PubMed:9657154};	Zuotin and related molecular chaperones (DnaJ superfamily), contains DNA-binding domains	GO:0005634,nucleus; GO:0003700,DNA-binding transcription factor activity; GO:0044212,transcription regulatory region DNA binding; GO:0007623,circadian rhythm; GO:0048574,long-day photoperiodism, flowering; GO:0042754,negative regulation of circadian rhythm; GO:0043433,negative regulation of DNA-binding transcription factor activity; GO:0042752,regulation of circadian rhythm; GO:0006355,regulation…
Actinidia01558	2.3	1.9	1.53	3.9	2.37	2.75	4.38	2.77	1.94	4.03	2.17	3.77	K18878 BHLH transcription factor Upa20 | (RefSeq) Upa20; transcription factor bHLH137-like (A)	transcription factor BHLH047, partial [Vaccinium corymbosum]	RecName: Full=Transcription factor bHLH80; AltName: Full=Basic helix-loop-helix protein 80; Short=AtbHLH80; Short=bHLH 80; AltName: Full=Transcription factor EN 71; AltName: Full=bHLH transcription factor bHLH080;	--	GO:0005634,nucleus; GO:0001046,core promoter sequence-specific DNA binding; GO:0003700,DNA-binding transcription factor activity; GO:0046983,protein dimerization activity; GO:0001228,DNA-binding transcription activator activity, RNA polymerase II-specific; GO:0042335,cuticle development; GO:0006355,regulation of transcription, DNA-templated; GO:0006366,transcription by RNA polymerase II
Actinidia01566	18.64	32.38	22.26	14.96	14.29	16.59	6.06	9.46	12.1	8.57	11.27	15.23	--	transcription factor TCP2 [Camellia sinensis]	RecName: Full=Transcription factor TCP2 {ECO:0000303|PubMed:10363373}; AltName: Full=Protein TEOSINTE BRANCHED 1 {ECO:0000303|PubMed:17307924}; AltName: Full=Protein TEOSINTE-LIKE1, CYCLOIDEA, and PROLIFERATING CELL FACTOR 2 {ECO:0000303|PubMed:10363373};	--	GO:0005634,nucleus; GO:0003677,DNA binding; GO:0003700,DNA-binding transcription factor activity; GO:0030154,cell differentiation; GO:0048366,leaf development; GO:0009965,leaf morphogenesis; GO:0045962,positive regulation of development, heterochronic; GO:1903508,positive regulation of nucleic acid-templated transcription; GO:2000306,positive regulation of photomorphogenesis; GO:0006355,regulatio…
Actinidia01588	6.95	6.09	5.05	8.18	5.56	7.73	8.39	6.74	7.59	8.2	8.51	4.89	K12900 serine/arginine-rich splicing factor 10 | (RefSeq) serine/arginine-rich SC35-like splicing factor SCL33 isoform X1 (A)	histone-lysine N-methyltransferase ATXR4 [Hevea brasiliensis]	RecName: Full=Histone-lysine N-methyltransferase ATXR4; EC=2.1.1.43; AltName: Full=Protein SET DOMAIN GROUP 38; AltName: Full=Trithorax-related protein 4; Short=TRX-related protein 4; Flags: Precursor;	Predicted histone tail methylase containing SET domain	GO:0005634,nucleus; GO:0018024,histone-lysine N-methyltransferase activity
Actinidia01590	43.73	35.13	40.86	39.6	32.44	37.33	34.25	26.3	33.88	22.12	17.71	21.96	K15148 mediator of RNA polymerase II transcription subunit 7 | (RefSeq) mediator of RNA polymerase II transcription subunit 7a-like (A)	PREDICTED: mediator of RNA polymerase II transcription subunit 7a [Solanum lycopersicum]	RecName: Full=Mediator of RNA polymerase II transcription subunit 7b;	Transcriptional coactivator	GO:0070847,core mediator complex; GO:0016592,mediator complex; GO:0001104,NA; GO:0006351,transcription, DNA-templated
Actinidia01602	15.21	13.15	16.43	5.09	7.25	5	0.72	1.68	1.82	3.08	1.67	3.69	K00975 glucose-1-phosphate adenylyltransferase [EC:2.7.7.27] | (RefSeq) putative two-component response regulator ARR21 (A)	transcription repressor KAN1-like isoform X1 [Olea europaea var. sylvestris]	RecName: Full=Transcription repressor KAN1; AltName: Full=Protein KANADI 1;	--	GO:0005634,nucleus; GO:0003700,DNA-binding transcription factor activity; GO:0044212,transcription regulatory region DNA binding; GO:0010158,abaxial cell fate specification; GO:0009943,adaxial/abaxial axis specification; GO:0048440,carpel development; GO:1905392,plant organ morphogenesis; GO:0048481,plant ovule development; GO:0009944,polarity specification of adaxial/abaxial axis; GO:0009956,rad…
Actinidia01633	0	0	0	0	0	0	0.06	0.06	0.05	0	0	0	K24273 U2 small nuclear ribonucleoprotein auxiliary factor 35 kDa subunit-related protein | (RefSeq) zinc finger CCCH domain-containing protein 5 (A)	PREDICTED: zinc finger CCCH domain-containing protein 5 [Nelumbo nucifera]	RecName: Full=Zinc finger CCCH domain-containing protein 5; Short=AtC3H5;	U2 snRNP splicing factor, small subunit, and related proteins	GO:0005681,spliceosomal complex; GO:0089701,U2AF; GO:0003677,DNA binding; GO:0046872,metal ion binding; GO:0030628,pre-mRNA 3'-splice site binding; GO:0000398,mRNA splicing, via spliceosome
Actinidia01644	42.97	40.32	52.83	42.76	34.01	38.27	42.91	33.03	39.58	38.51	40.55	57.92	K24083 abhydrolase domain-containing protein 13 [EC:3.-.-.-] | (RefSeq) protein bem46-like isoform X1 (A)	PHD finger protein Alfin1 isoform X1 [Vigna radiata var. radiata]	RecName: Full=PHD finger protein Alfin1;	Uncharacterized PHD Zn-finger protein	GO:0005634,nucleus; GO:0003677,DNA binding; GO:0042393,histone binding; GO:0046872,metal ion binding; GO:0071472,cellular response to salt stress; GO:0016569,covalent chromatin modification; GO:0045727,positive regulation of translation; GO:0006355,regulation of transcription, DNA-templated; GO:0009651,response to salt stress; GO:0006351,transcription, DNA-templated
Actinidia01659	4.39	1.62	5.72	3.13	2.99	3.52	2.63	2.16	3.85	1.38	2.06	2.85	K09422 transcription factor MYB, plant | (RefSeq) transcription factor MYB86 (A)	hypothetical protein VITISV_020114 [Vitis vinifera]	RecName: Full=Transcription factor MYB61 {ECO:0000305}; AltName: Full=Myb-related protein 61 {ECO:0000305}; Short=AtMYB61 {ECO:0000303|PubMed:16005292};	Transcription factor, Myb superfamily	GO:0005634,nucleus; GO:0003700,DNA-binding transcription factor activity; GO:0000981,DNA-binding transcription factor activity, RNA polymerase II-specific; GO:0043565,sequence-specific DNA binding; GO:0001135,RNA polymerase II transcription regulator recruiting activity; GO:0044212,transcription regulatory region DNA binding; GO:0030154,cell differentiation; GO:0010087,phloem or xylem histogenesi…
Actinidia01660	6.57	3.5	9.85	11.06	5.2	6.94	7.05	4.33	5.09	5.57	3.71	4.56	K12126 phytochrome-interacting factor 3 | (RefSeq) transcription factor PIF3 isoform X1 (A)	HLH domain-containing protein [Cephalotus follicularis]	RecName: Full=Transcription factor PIF3; AltName: Full=Basic helix-loop-helix protein 8; Short=AtbHLH8; Short=bHLH 8; AltName: Full=Phytochrome-associated protein 3; AltName: Full=Phytochrome-interacting factor 3; AltName: Full=Transcription factor EN 100; AltName: Full=bHLH transcription factor bHLH008;	--	GO:0005634,nucleus; GO:0003677,DNA binding; GO:0003700,DNA-binding transcription factor activity; GO:0042802,identical protein binding; GO:0046983,protein dimerization activity; GO:0009704,de-etiolation; GO:0009740,gibberellic acid mediated signaling pathway; GO:0031539,positive regulation of anthocyanin metabolic process; GO:0010017,red or far-red light signaling pathway; GO:0009585,red, far-red…
Actinidia01680	0	0	0	0.26	0.07	0.3	0	0	0	0	0	0	--	homeobox protein knotted-1-like 1 isoform X1 [Hevea brasiliensis]	RecName: Full=Homeobox protein knotted-1-like 1; AltName: Full=Homeobox protein HOS16; AltName: Full=Homeobox protein OSH6;	Transcription factor MEIS1 and related HOX domain proteins	GO:0005634,nucleus; GO:0043565,sequence-specific DNA binding; GO:0006355,regulation of transcription, DNA-templated
Actinidia01697	31.51	40.52	33.69	27.93	35.74	24.11	27.1	27.66	25.73	29.34	30.71	32.24	K09522 DnaJ homolog subfamily C member 2 | (RefSeq) dnaJ homolog subfamily C member 2 (A)	PREDICTED: dnaJ homolog subfamily C member 2 [Eucalyptus grandis]	RecName: Full=Transcription factor MAMYB {ECO:0000305}; AltName: Full=Membrane-anchored MYB {ECO:0000303|PubMed:21477080};	Zuotin and related molecular chaperones (DnaJ superfamily), contains DNA-binding domains	GO:0005783,endoplasmic reticulum; GO:0005789,endoplasmic reticulum membrane; GO:0016021,integral component of membrane; GO:0005634,nucleus; GO:0005886,plasma membrane; GO:0003677,DNA binding; GO:0006355,regulation of transcription, DNA-templated; GO:0048767,root hair elongation; GO:0006351,transcription, DNA-templated
Actinidia01733	6.85	7.88	7.47	6.77	5.48	6.74	4.15	5.01	6.05	4.27	4.94	4.97	K17604 zinc finger SWIM domain-containing protein 3 | (RefSeq) uncharacterized protein LOC111991932 (A)	PREDICTED: protein FAR1-RELATED SEQUENCE 6-like [Vitis vinifera]	RecName: Full=Protein FAR1-RELATED SEQUENCE 6;	--	GO:0005634,nucleus; GO:0003700,DNA-binding transcription factor activity; GO:0008270,zinc ion binding; GO:0010018,far-red light signaling pathway; GO:0042753,positive regulation of circadian rhythm; GO:0045893,positive regulation of transcription, DNA-templated; GO:0009585,red, far-red light phototransduction
Actinidia01760	4.61	4.24	3.35	4.86	4.18	4.02	3.27	2.89	4.32	3.13	3.47	3.78	K17964 leucine-rich PPR motif-containing protein, mitochondrial | (RefSeq) pentatricopeptide repeat-containing protein At5g61990, mitochondrial (A)	PREDICTED: pentatricopeptide repeat-containing protein At1g52620 [Vitis vinifera]	RecName: Full=Pentatricopeptide repeat-containing protein At1g52620;	FOG: PPR repeat	GO:0043231,intracellular membrane-bounded organelle; GO:0004519,endonuclease activity; GO:0003723,RNA binding; GO:0009451,RNA modification
Actinidia01789	1.79	4.83	3.42	8.58	19.56	10.5	4.63	35.37	17.92	5.9	13.43	14.3	K14484 auxin-responsive protein IAA | (RefSeq) auxin-responsive protein IAA1 (A)	hypothetical protein AQUCO_00100626v1 [Aquilegia coerulea]	RecName: Full=Auxin-responsive protein IAA1; AltName: Full=Indoleacetic acid-induced protein 1;	--	GO:0005634,nucleus; GO:0009734,auxin-activated signaling pathway; GO:0006355,regulation of transcription, DNA-templated; GO:0009733,response to auxin; GO:0006351,transcription, DNA-templated
Actinidia01791	0	0.07	0.25	0	0.18	0.18	0	0.35	0	1.03	0.22	0.68	K14484 auxin-responsive protein IAA | (RefSeq) auxin-induced protein AUX22 (A)	PREDICTED: auxin-induced protein AUX22 [Ricinus communis]	RecName: Full=Auxin-induced protein AUX22;	--	GO:0005634,nucleus; GO:0009734,auxin-activated signaling pathway; GO:0006355,regulation of transcription, DNA-templated; GO:0006351,transcription, DNA-templated
Actinidia01804	7.57	6.86	7.52	9.67	9.12	9.28	9.66	9.98	9.49	9.41	6.42	7.95	K14834 nucleolar complex protein 3 | (RefSeq) nucleolar complex protein 3 homolog isoform X1 (A)	PREDICTED: transcription repressor OFP14 [Nicotiana tomentosiformis]	RecName: Full=Transcription repressor OFP14; AltName: Full=Ovate family protein 14; Short=AtOFP14;	--	GO:0005634,nucleus; GO:0045892,negative regulation of transcription, DNA-templated; GO:0006351,transcription, DNA-templated
Actinidia01841	1.04	1.64	0.5	0.59	3.31	1.47	0.19	0.66	0.88	0.93	0.74	0.64	--	--	--	--	--
Actinidia01845	2.08	0.62	0.98	0.31	0.06	0.09	0	0	0	0.28	0	0	K09422 transcription factor MYB, plant | (RefSeq) transcription factor MYB15-like (A)	transcription factor MYB15-like [Durio zibethinus]	RecName: Full=Transcription factor MYB14 {ECO:0000303|PubMed:9839469}; AltName: Full=Myb-related protein 14 {ECO:0000303|PubMed:9839469}; Short=AtMYB14 {ECO:0000303|PubMed:9839469}; Short=MYB14At {ECO:0000303|PubMed:9839469};	Transcription factor, Myb superfamily	GO:0005634,nucleus; GO:0003700,DNA-binding transcription factor activity; GO:0000981,DNA-binding transcription factor activity, RNA polymerase II-specific; GO:0043565,sequence-specific DNA binding; GO:0001135,RNA polymerase II transcription regulator recruiting activity; GO:0044212,transcription regulatory region DNA binding; GO:0030154,cell differentiation; GO:0045893,positive regulation of tran…
Actinidia01859	60.97	103.59	113.58	27.79	18.59	27.53	11.38	7.31	14.14	14.37	11.82	23.84	K09338 homeobox-leucine zipper protein | (RefSeq) homeobox-leucine zipper protein ATHB-6-like isoform X1 (A)	PREDICTED: homeobox-leucine zipper protein ATHB-6-like isoform X1 [Populus euphratica]	RecName: Full=Homeobox-leucine zipper protein ATHB-16; AltName: Full=HD-ZIP protein ATHB-16; AltName: Full=Homeodomain transcription factor ATHB-16;	Transcription factor HEX, contains HOX and HALZ domains	GO:0005634,nucleus; GO:0003700,DNA-binding transcription factor activity; GO:0043565,sequence-specific DNA binding; GO:0030308,negative regulation of cell growth; GO:0048573,photoperiodism, flowering; GO:0045893,positive regulation of transcription, DNA-templated; GO:0048510,regulation of timing of transition from vegetative to reproductive phase; GO:0009637,response to blue light; GO:0006351,tra…
Actinidia01875	0	0	0.1	0	0	0	0.11	0	0.19	0	0	0.21	--	transcription factor bhlh36 [Quercus suber]	RecName: Full=Transcription factor bHLH162; AltName: Full=Basic helix-loop-helix protein 162; Short=AtbHLH162 {ECO:0000303|PubMed:14600211}; Short=bHLH 162; AltName: Full=bHLH transcription factor bHLH162;	--	GO:0090575,RNA polymerase II transcription factor complex; GO:0003700,DNA-binding transcription factor activity; GO:0046983,protein dimerization activity; GO:0000977,RNA polymerase II regulatory region sequence-specific DNA binding; GO:0050832,defense response to fungus; GO:0006357,regulation of transcription by RNA polymerase II; GO:0006355,regulation of transcription, DNA-templated; GO:0006351,…
Actinidia01912	18.51	17.6	7.19	20.32	43.97	35.24	6.16	26.45	11.39	3.87	10.78	5.41	K00521 ferric-chelate reductase [EC:1.16.1.7] | (RefSeq) ferric reduction oxidase 7, chloroplastic-like (A)	NAC transcription factor 25 isoform X3 [Jatropha curcas]	RecName: Full=NAC transcription factor 25; Short=AtNAC025;	--	GO:0005634,nucleus; GO:0003677,DNA binding; GO:0003700,DNA-binding transcription factor activity; GO:0009793,embryo development ending in seed dormancy; GO:0006351,transcription, DNA-templated
Actinidia01916	7.62	5.29	3.15	3.37	6.57	5.89	2.78	6.31	1.54	3.39	2.7	5.66	K15505 DNA repair protein RAD5 [EC:3.6.4.-] | (RefSeq) DNA repair protein RAD5B (A)	PREDICTED: helicase-like transcription factor CHR28 isoform X1 [Vitis vinifera]	RecName: Full=Helicase-like transcription factor CHR28 {ECO:0000305}; EC=3.6.4.- {ECO:0000305}; AltName: Full=Protein CHROMATIN REMODELING 28 {ECO:0000305}; AltName: Full=Protein SNF2-RING-HELICASE-LIKE 2 {ECO:0000303|PubMed:25425661};	Helicase-like transcription factor HLTF/DNA helicase RAD5, DEAD-box superfamily	GO:0005737,cytoplasm; GO:0005634,nucleus; GO:0005524,ATP binding; GO:0003677,DNA binding; GO:0004386,helicase activity; GO:0046872,metal ion binding; GO:0016569,covalent chromatin modification; GO:0006355,regulation of transcription, DNA-templated; GO:0080188,RNA-directed DNA methylation; GO:0006351,transcription, DNA-templated
Actinidia01933	11.7	11.15	10.46	14	15.14	12.94	8.69	13.63	13.61	8.64	9.22	8.9	K09287 RAV-like factor | (RefSeq) AP2/ERF and B3 domain-containing transcription factor RAV1-like (A)	hypothetical protein CICLE_v10014219mg [Citrus clementina]	RecName: Full=B3 domain-containing protein Os07g0563300;	--	GO:0005634,nucleus; GO:0003677,DNA binding; GO:0008270,zinc ion binding; GO:0006355,regulation of transcription, DNA-templated; GO:0006351,transcription, DNA-templated
Actinidia01938	52.41	78.12	51.04	53.7	74.92	41.39	38.19	54.22	49.01	38.18	42.95	36.43	K11654 SWI/SNF-related matrix-associated actin-dependent regulator of chromatin subfamily A member 5 [EC:3.6.4.-] | (RefSeq) ISWI chromatin-remodeling complex ATPase CHR11 (A)	PREDICTED: ISWI chromatin-remodeling complex ATPase CHR11 [Vitis vinifera]	RecName: Full=ISWI chromatin-remodeling complex ATPase CHR11 {ECO:0000305}; EC=3.6.4.- {ECO:0000305}; AltName: Full=ISW2-like {ECO:0000305}; AltName: Full=Protein CHROMATIN REMODELING 11 {ECO:0000303|PubMed:16286646}; AltName: Full=Sucrose nonfermenting protein 2 homolog {ECO:0000305};	Chromatin remodeling complex WSTF-ISWI, small subunit	GO:0005634,nucleus; GO:0016589,NURF complex; GO:0005524,ATP binding; GO:0016887,ATPase activity; GO:0003677,DNA binding; GO:0004386,helicase activity; GO:0031491,nucleosome binding; GO:0043044,ATP-dependent chromatin remodeling; GO:0016569,covalent chromatin modification; GO:0009908,flower development; GO:0009561,megagametogenesis; GO:0034728,nucleosome organization; GO:1900036,positive regulatio…
Actinidia01945	0	0	0	0	0	0.06	0	0	0	0	0	0	K09286 EREBP-like factor | (RefSeq) ethylene-responsive transcription factor LEP (A)	hypothetical protein VITISV_003244 [Vitis vinifera]	RecName: Full=Ethylene-responsive transcription factor ERF086;	--	GO:0005634,nucleus; GO:0003700,DNA-binding transcription factor activity; GO:0043565,sequence-specific DNA binding; GO:0044212,transcription regulatory region DNA binding; GO:0010432,bract development; GO:0009873,ethylene-activated signaling pathway; GO:0010582,floral meristem determinacy; GO:0010451,floral meristem growth; GO:0009908,flower development; GO:0010102,lateral root morphogenesis; GO:…
Actinidia01946	6.34	4.88	5.59	6.1	5.17	4.81	5.44	4.58	4.62	6.92	5.39	6.96	K13832 3-dehydroquinate dehydratase / shikimate dehydrogenase [EC:4.2.1.10 1.1.1.25] | (RefSeq) bifunctional 3-dehydroquinate dehydratase/shikimate dehydrogenase, chloroplastic-like isoform X1 (A)	PREDICTED: zinc finger CCCH domain-containing protein 34 [Solanum tuberosum]	RecName: Full=Zinc finger CCCH domain-containing protein 32; Short=AtC3H32; AltName: Full=Zinc finger CCCH domain-containing protein ZFN-like 1;	CCCH-type Zn-finger protein	GO:0005634,nucleus; GO:0003677,DNA binding; GO:0046872,metal ion binding; GO:0003729,mRNA binding
Actinidia01982	0.1	0.25	0.03	0.17	0.38	0.13	0.31	0.48	0	0.27	0.84	0	--	uncharacterized protein LOC105177311 [Sesamum indicum]	RecName: Full=Zinc finger protein ZAT4;	FOG: Zn-finger	GO:0005634,nucleus; GO:0003700,DNA-binding transcription factor activity; GO:0046872,metal ion binding; GO:0003676,nucleic acid binding; GO:0006355,regulation of transcription, DNA-templated; GO:0006351,transcription, DNA-templated
Actinidia01988	12.85	15.89	12.66	12.22	12.26	9.47	8.6	10.01	12.26	8.23	8.32	8.76	K06672 cohesin loading factor subunit SCC2 | (RefSeq) nipped-B-like protein (A)	PREDICTED: nipped-B-like protein isoform X1 [Vitis vinifera]	RecName: Full=Sister chromatid cohesion protein SCC2 {ECO:0000303|PubMed:19228337}; AltName: Full=Protein EMBRYO DEFECTIVE 2773 {ECO:0000303|PubMed:15266054}; AltName: Full=Protein SISTER-CHROMATID COHESION 2 {ECO:0000303|PubMed:19228337}; Short=AtSCC2 {ECO:0000303|PubMed:19228337};	Sister chromatid cohesion protein SCC2/Nipped-B	GO:0000775,chromosome, centromeric region; GO:0005634,nucleus; GO:0003682,chromatin binding; GO:0046872,metal ion binding; GO:0051301,cell division; GO:0034508,centromere complex assembly; GO:0009793,embryo development ending in seed dormancy; GO:0051177,meiotic sister chromatid cohesion; GO:0010468,regulation of gene expression; GO:0007062,sister chromatid cohesion
Actinidia02003	0	0.07	0.41	0	0.06	0.03	0	0	0	0	0	0	K13422 transcription factor MYC2 | (RefSeq) transcription factor MYC2 (A)	bHLH transcription factor [Camellia sinensis]	RecName: Full=Transcription factor GLABRA 3; AltName: Full=Basic helix-loop-helix protein 1; Short=AtMYC6; Short=AtbHLH1; Short=bHLH 1; AltName: Full=Protein SHAPESHIFTER; AltName: Full=Transcription factor EN 31; AltName: Full=bHLH transcription factor bHLH001;	--	GO:0005634,nucleus; GO:0003677,DNA binding; GO:0003700,DNA-binding transcription factor activity; GO:0046983,protein dimerization activity; GO:0001708,cell fate specification; GO:0009957,epidermal cell fate specification; GO:0009867,jasmonic acid mediated signaling pathway; GO:0007275,multicellular organism development; GO:0031542,positive regulation of anthocyanin biosynthetic process; GO:000635…
Actinidia02012	38.83	51.04	33.85	35.63	36.12	32.67	27.57	41.68	36.49	41.99	43.07	39.74	K11446 [histone H3]-trimethyl-L-lysine4 demethylase [EC:1.14.11.67] | (RefSeq) lysine-specific demethylase 5B (A)	PREDICTED: lysine-specific demethylase 5B isoform X4 [Vitis vinifera]	RecName: Full=Putative lysine-specific demethylase JMJ16; EC=1.14.11.-; AltName: Full=Jumonji domain-containing protein 16; AltName: Full=Lysine-specific histone demethylase JMJ16; AltName: Full=Protein JUMONJI 16;	DNA-binding protein jumonji/RBP2/SMCY, contains JmjC domain	GO:0005634,nucleus; GO:0051213,dioxygenase activity; GO:0003700,DNA-binding transcription factor activity; GO:0046872,metal ion binding; GO:0016569,covalent chromatin modification; GO:0006355,regulation of transcription, DNA-templated; GO:0006351,transcription, DNA-templated
Actinidia02021	0.25	0.7	0.61	0	0.06	0.56	0.94	0.72	0.35	1.38	1.09	1.94	K09377 cysteine and glycine-rich protein | (RefSeq) LIM domain-containing protein WLIM2b-like (A)	Pollen-specific protein SF3 [Morus notabilis]	RecName: Full=Remorin; AltName: Full=pp34;	--	GO:0005886,plasma membrane; GO:0048032,galacturonate binding; GO:0007267,cell-cell signaling
Actinidia02038	0	0	0.03	0	0	0	0	0	0.03	0	0	0	K14494 DELLA protein | (RefSeq) DELLA protein SLR1-like (A)	scarecrow-like protein 28 [Durio zibethinus]	RecName: Full=Scarecrow-like protein 28; Short=AtSCL28; AltName: Full=GRAS family protein 8; Short=AtGRAS-8;	--	GO:0005634,nucleus; GO:0003700,DNA-binding transcription factor activity; GO:0043565,sequence-specific DNA binding; GO:1900459,positive regulation of brassinosteroid mediated signaling pathway; GO:0006355,regulation of transcription, DNA-templated; GO:0006351,transcription, DNA-templated
Actinidia02044	0.75	0.07	0.6	0	0	0	0	0	0.16	0.58	0.92	0.52	K09286 EREBP-like factor | (RefSeq) dehydration-responsive element-binding protein 1A (A)	AP2/ERF domain [Macleaya cordata]	RecName: Full=Ethylene-responsive transcription factor ERF025;	--	GO:0005634,nucleus; GO:0003700,DNA-binding transcription factor activity; GO:0043565,sequence-specific DNA binding; GO:0044212,transcription regulatory region DNA binding; GO:0050832,defense response to fungus; GO:0009873,ethylene-activated signaling pathway; GO:0019760,glucosinolate metabolic process; GO:0006351,transcription, DNA-templated
Actinidia02046	0.91	0.11	3.56	0	0.2	0.15	0	0.14	0.19	3.64	9.54	5.86	K09286 EREBP-like factor | (RefSeq) dehydration-responsive element-binding protein 1A-like (A)	dehydration-responsive element-binding protein [Camellia sinensis]	RecName: Full=Dehydration-responsive element-binding protein 1F; Short=Protein DREB1F;	--	GO:0005634,nucleus; GO:0003700,DNA-binding transcription factor activity; GO:0043565,sequence-specific DNA binding; GO:0044212,transcription regulatory region DNA binding; GO:0019760,glucosinolate metabolic process; GO:0010371,regulation of gibberellin biosynthetic process; GO:0048510,regulation of timing of transition from vegetative to reproductive phase; GO:0051510,regulation of unidimensional…
Actinidia02048	0.86	0.08	2.74	0	0	0	0.1	0	0.09	0.89	4.23	1.7	K09286 EREBP-like factor | (RefSeq) dehydration-responsive element-binding protein 1A (A)	dehydration-responsive element-binding protein [Camellia sinensis]	RecName: Full=Dehydration-responsive element-binding protein 1D; Short=Protein DREB1D; AltName: Full=C-repeat/dehydration-responsive element-binding factor 4; Short=C-repeat-binding factor 4; Short=CRT/DRE-binding factor 4;	--	GO:0005634,nucleus; GO:0003700,DNA-binding transcription factor activity; GO:0043565,sequence-specific DNA binding; GO:0009738,abscisic acid-activated signaling pathway; GO:0019760,glucosinolate metabolic process; GO:0006351,transcription, DNA-templated
Actinidia02058	12.68	5.03	13.65	5.61	5.85	9.05	5.65	4.71	9.48	7.35	7.28	8.39	--	PREDICTED: homeobox protein HD1-like [Gossypium hirsutum]	RecName: Full=Homeobox protein HD1;	Transcription factor MEIS1 and related HOX domain proteins	GO:0005634,nucleus; GO:0003677,DNA binding; GO:0006355,regulation of transcription, DNA-templated
Actinidia02096	1.09	0.21	0	0	0	0	0	0	0	0	0	0	K09422 transcription factor MYB, plant | (RefSeq) protein ODORANT1 (A)	PREDICTED: protein ODORANT1 [Vitis vinifera]	RecName: Full=Protein ODORANT1; AltName: Full=MYB-like protein ODO1;	Transcription factor, Myb superfamily	GO:0005634,nucleus; GO:0003677,DNA binding; GO:0006355,regulation of transcription, DNA-templated; GO:0006351,transcription, DNA-templated
Actinidia02104	0	0.22	0.53	0.06	0.14	0.63	0	0.42	0.12	0	0	0	K00521 ferric-chelate reductase [EC:1.16.1.7] | (RefSeq) ferric reduction oxidase 7, chloroplastic-like (A)	NAC domain-containing protein 7-like [Manihot esculenta]	RecName: Full=NAC domain-containing protein 7 {ECO:0000303|PubMed:15029955}; Short=ANAC007 {ECO:0000303|PubMed:15029955}; AltName: Full=Protein EMBRYO DEFECTIVE 2749 {ECO:0000303|Ref.7}; AltName: Full=Protein VASCULAR RELATED NAC-DOMAIN 4 {ECO:0000303|PubMed:16103214};	--	GO:0005634,nucleus; GO:0003700,DNA-binding transcription factor activity; GO:0043565,sequence-specific DNA binding; GO:0071555,cell wall organization; GO:0007275,multicellular organism development; GO:1901348,positive regulation of secondary cell wall biogenesis; GO:0006355,regulation of transcription, DNA-templated; GO:0006351,transcription, DNA-templated; GO:0048759,xylem vessel member cell dif…
Actinidia02120	9.45	11.2	20.31	19.52	15.17	20.06	6.8	8.47	9.12	10.38	10.04	13.96	K14494 DELLA protein | (RefSeq) DELLA protein RGL3 (A)	scarecrow-like protein 22 [Jatropha curcas]	RecName: Full=Scarecrow-like protein 6; Short=AtSCL6; AltName: Full=GRAS family protein 22; Short=AtGRAS-22; AltName: Full=SCL6-IV;	--	GO:0005634,nucleus; GO:0003700,DNA-binding transcription factor activity; GO:0043565,sequence-specific DNA binding; GO:0030154,cell differentiation; GO:0051301,cell division; GO:0007623,circadian rhythm; GO:0006355,regulation of transcription, DNA-templated; GO:0048768,root hair cell tip growth; GO:0006351,transcription, DNA-templated
Actinidia02151	9.17	12.38	15.61	8.57	7.63	9.12	9.28	1.2	13.86	4.37	1.93	4.82	K09422 transcription factor MYB, plant | (RefSeq) transcription factor MYB114-like (A)	hypothetical protein CRG98_038056 [Punica granatum]	RecName: Full=Myb-related protein Hv1;	Transcription factor, Myb superfamily	GO:0005634,nucleus; GO:0003677,DNA binding; GO:0006355,regulation of transcription, DNA-templated; GO:0006351,transcription, DNA-templated
Actinidia02156	14.84	13.92	19.64	10.24	12.77	11.95	9.74	7.62	10.16	8.54	7.42	9.16	K08869 aarF domain-containing kinase | (RefSeq) predicted protein (A)	Myb_DNA-binding domain-containing protein [Cephalotus follicularis]	RecName: Full=Transcription factor KUA1 {ECO:0000303|PubMed:24806884}; AltName: Full=Myb-related protein H {ECO:0000303|PubMed:23888064}; Short=AtMYBH {ECO:0000303|PubMed:23888064}; Short=AtMYBS3 {ECO:0000303|PubMed:25920996}; Short=MYBS3-homolg protein {ECO:0000303|PubMed:25920996}; AltName: Full=Protein KUODA1 {ECO:0000303|PubMed:24806884};	--	GO:0005634,nucleus; GO:0003700,DNA-binding transcription factor activity; GO:0000976,transcription regulatory region sequence-specific DNA binding; GO:0008270,zinc ion binding; GO:0010252,auxin homeostasis; GO:0048527,lateral root development; GO:0048366,leaf development; GO:0010150,leaf senescence; GO:2000469,negative regulation of peroxidase activity; GO:0000122,negative regulation of transcrip…
Actinidia02176	1.22	0.67	1.04	0.57	0.49	0.45	0.5	0.9	0.74	0.35	0.28	0.25	K09286 EREBP-like factor | (RefSeq) ethylene-responsive transcription factor ERF104-like (A)	ethylene response factor 13 [Actinidia deliciosa]	RecName: Full=Ethylene-responsive transcription factor 6; Short=AtERF6; AltName: Full=Ethylene-responsive element-binding factor 6; Short=EREBP-6;	--	GO:0005634,nucleus; GO:0003677,DNA binding; GO:0003700,DNA-binding transcription factor activity; GO:0051301,cell division; GO:0006952,defense response; GO:0009873,ethylene-activated signaling pathway; GO:0010087,phloem or xylem histogenesis; GO:0010200,response to chitin; GO:0009644,response to high light intensity; GO:0000302,response to reactive oxygen species; GO:0006351,transcription, DNA-te…
Actinidia02177	1.01	0.09	0.95	0.09	0	0.18	0	0	0	0.15	0.15	0.34	K09286 EREBP-like factor | (RefSeq) ethylene-responsive transcription factor 5 (A)	putative ethylene response factor 5 [Vitis aestivalis]	RecName: Full=Ethylene-responsive transcription factor 6; Short=AtERF6; AltName: Full=Ethylene-responsive element-binding factor 6; Short=EREBP-6;	--	GO:0005634,nucleus; GO:0003677,DNA binding; GO:0003700,DNA-binding transcription factor activity; GO:0051301,cell division; GO:0006952,defense response; GO:0009873,ethylene-activated signaling pathway; GO:0010087,phloem or xylem histogenesis; GO:0010200,response to chitin; GO:0009644,response to high light intensity; GO:0000302,response to reactive oxygen species; GO:0006351,transcription, DNA-te…
Actinidia02178	1.23	0.36	2.24	0	0	0	0	0	0	0.14	0	0	K09286 EREBP-like factor | (RefSeq) ethylene-responsive transcription factor 5 (A)	putative ethylene response factor 5 [Vitis aestivalis]	RecName: Full=Ethylene-responsive transcription factor 6; Short=AtERF6; AltName: Full=Ethylene-responsive element-binding factor 6; Short=EREBP-6;	--	GO:0005634,nucleus; GO:0003677,DNA binding; GO:0003700,DNA-binding transcription factor activity; GO:0051301,cell division; GO:0006952,defense response; GO:0009873,ethylene-activated signaling pathway; GO:0010087,phloem or xylem histogenesis; GO:0010200,response to chitin; GO:0009644,response to high light intensity; GO:0000302,response to reactive oxygen species; GO:0006351,transcription, DNA-te…
Actinidia02179	0.75	0.2	1.07	0.27	0	0.78	0.4	0.05	0.05	0.5	0.31	0.89	K09286 EREBP-like factor | (RefSeq) ethylene-responsive transcription factor 2-like (A)	ethylene response factor 1-like protein ERF1-2 [Dimocarpus longan]	RecName: Full=Ethylene-responsive transcription factor 2; Short=AtERF2; AltName: Full=Ethylene-responsive element-binding factor 2; Short=EREBP-2;	--	GO:0005634,nucleus; GO:0003677,DNA binding; GO:0003700,DNA-binding transcription factor activity; GO:0051301,cell division; GO:0009873,ethylene-activated signaling pathway; GO:0009864,induced systemic resistance, jasmonic acid mediated signaling pathway; GO:0010087,phloem or xylem histogenesis; GO:0045893,positive regulation of transcription, DNA-templated; GO:0010200,response to chitin; GO:00063…
Actinidia02189	8	7.98	8.01	5.07	6.61	6.07	2.38	3.48	4.66	4.86	3.52	3.4	K09184 GATA-binding protein, other eukaryote | (RefSeq) ras-associated and pleckstrin homology domains-containing protein 1 isoform X1 (A)	hypothetical protein VITISV_006083 [Vitis vinifera]	RecName: Full=GATA transcription factor 26;	GATA-4/5/6 transcription factors	GO:0005634,nucleus; GO:0005667,transcription factor complex; GO:0003682,chromatin binding; GO:0000977,RNA polymerase II regulatory region sequence-specific DNA binding; GO:0001085,RNA polymerase II transcription factor binding; GO:0001228,DNA-binding transcription activator activity, RNA polymerase II-specific; GO:0008270,zinc ion binding; GO:0030154,cell differentiation
Actinidia02207	0.59	0.45	0.54	0	0	1.51	0.37	0	0.17	0.61	0	0.36	K09184 GATA-binding protein, other eukaryote | (RefSeq) GATA transcription factor 8-like isoform X1 (A)	PREDICTED: GATA transcription factor 16 [Vitis vinifera]	RecName: Full=GATA transcription factor 16;	GATA-4/5/6 transcription factors	GO:0005634,nucleus; GO:0005667,transcription factor complex; GO:0003682,chromatin binding; GO:0003700,DNA-binding transcription factor activity; GO:0000977,RNA polymerase II regulatory region sequence-specific DNA binding; GO:0001085,RNA polymerase II transcription factor binding; GO:0001228,DNA-binding transcription activator activity, RNA polymerase II-specific; GO:0008270,zinc ion binding; GO:…
Actinidia02229	5.5	6.46	9.96	5.71	2.73	13.82	7.33	6.66	25.49	5.5	6.72	12.92	K09060 plant G-box-binding factor | (RefSeq) DNA-binding protein EMBP-1-like isoform X1 (A)	PREDICTED: ocs element-binding factor 1-like [Nicotiana sylvestris]	RecName: Full=bZIP transcription factor 44 {ECO:0000305}; Short=AtbZIP44 {ECO:0000303|PubMed:11906833};	--	GO:0005634,nucleus; GO:0003700,DNA-binding transcription factor activity; GO:0046982,protein heterodimerization activity; GO:0043565,sequence-specific DNA binding; GO:0044212,transcription regulatory region DNA binding; GO:0009845,seed germination; GO:0006351,transcription, DNA-templated
Actinidia02239	0.1	0	0	0	0	0	0	0	0	0	0	0	K12135 zinc finger protein CONSTANS | (RefSeq) zinc finger protein CONSTANS (A)	B-box zinc finger protein 20-like [Durio zibethinus]	RecName: Full=B-box zinc finger protein 21 {ECO:0000303|PubMed:19920209}; Short=AtBBX21; AltName: Full=Protein LONG HYPOCOTYL UNDER SHADE {ECO:0000303|PubMed:21070414}; AltName: Full=Protein SALT TOLERANCE HOMOLOG 2;	--	GO:0005634,nucleus; GO:0003700,DNA-binding transcription factor activity; GO:0043565,sequence-specific DNA binding; GO:0000989,NA; GO:0008270,zinc ion binding; GO:0009640,photomorphogenesis; GO:0006355,regulation of transcription, DNA-templated; GO:0009641,shade avoidance; GO:0006351,transcription, DNA-templated
Actinidia02244	0.06	0.25	0.1	0	0	0	0	0	0	0	0	0	K12135 zinc finger protein CONSTANS | (RefSeq) zinc finger protein CONSTANS isoform X2 (A)	Zinc finger, B-box [Corchorus capsularis]	RecName: Full=B-box zinc finger protein 19 {ECO:0000303|PubMed:19920209}; AltName: Full=Protein DOUBLE B-BOX 1B; AltName: Full=Protein SALT TOLERANCE HOMOLOG 5;	--	GO:0005634,nucleus; GO:0000989,NA; GO:0008270,zinc ion binding; GO:0010100,negative regulation of photomorphogenesis; GO:0006355,regulation of transcription, DNA-templated; GO:0006351,transcription, DNA-templated
Actinidia02301	17.38	13.48	16.22	31.42	26.59	18.11	21.7	24.29	14.17	38.59	55.01	40.29	K14494 DELLA protein | (RefSeq) DELLA protein RGA2 (A)	PREDICTED: scarecrow-like protein 13 [Citrus sinensis]	RecName: Full=Scarecrow-like protein 13; Short=AtSCL13; AltName: Full=GRAS family protein 24; Short=AtGRAS-24;	--	GO:0005737,cytoplasm; GO:0005634,nucleus; GO:0003700,DNA-binding transcription factor activity; GO:0043565,sequence-specific DNA binding; GO:0006351,transcription, DNA-templated
Actinidia02335	5.16	1.34	3.85	4.61	2.85	5.18	6.02	2.97	7.46	5.11	3.05	4.82	K03283 heat shock 70kDa protein 1/2/6/8 | (GenBank) DnaK family protein (A)	hypothetical protein PHAVU_011G157300g [Phaseolus vulgaris]	RecName: Full=Chromatin remodeling protein EBS {ECO:0000305}; AltName: Full=Protein EARLY BOLTING IN SHORT DAYS {ECO:0000303|PubMed:11340178};	BAH domain proteins	GO:0000785,chromatin; GO:0005677,chromatin silencing complex; GO:0005634,nucleus; GO:0003682,chromatin binding; GO:0046872,metal ion binding; GO:0035064,methylated histone binding; GO:0000976,transcription regulatory region sequence-specific DNA binding; GO:0006325,chromatin organization; GO:0006342,chromatin silencing; GO:0016569,covalent chromatin modification; GO:0009908,flower development; GO…
Actinidia02350	82.27	37.12	84.8	25.72	30.56	25.95	15.24	24.38	12.87	24.28	33.18	23.93	K13424 WRKY transcription factor 33 | (RefSeq) WRKY transcription factor WRKY24 (A)	PREDICTED: probable WRKY transcription factor 31 [Nelumbo nucifera]	RecName: Full=WRKY transcription factor 6 {ECO:0000303|PubMed:11722756}; AltName: Full=WRKY DNA-binding protein 6 {ECO:0000303|PubMed:11722756}; Short=AtWRKY6 {ECO:0000303|PubMed:11722756};	--	GO:0005634,nucleus; GO:0003700,DNA-binding transcription factor activity; GO:0043565,sequence-specific DNA binding; GO:0044212,transcription regulatory region DNA binding; GO:0080169,cellular response to boron-containing substance deprivation; GO:0016036,cellular response to phosphate starvation; GO:0009873,ethylene-activated signaling pathway; GO:0045892,negative regulation of transcription, DNA…
Actinidia02387	7.79	18.65	9.35	4.59	11.51	6.24	3.58	6.56	5.74	6.32	11.7	8.8	K09422 transcription factor MYB, plant | (RefSeq) uncharacterized LOC104601164 (A)	PREDICTED: uncharacterized protein LOC104601164 [Nelumbo nucifera]	RecName: Full=Transcription factor MYB1 {ECO:0000303|PubMed:11597504}; AltName: Full=Myb-related protein 1 {ECO:0000303|PubMed:11597504}; Short=AtMYB1 {ECO:0000303|PubMed:11597504};	Transcription factor, Myb superfamily	GO:0005634,nucleus; GO:0003700,DNA-binding transcription factor activity; GO:0000981,DNA-binding transcription factor activity, RNA polymerase II-specific; GO:0043565,sequence-specific DNA binding; GO:0001135,RNA polymerase II transcription regulator recruiting activity; GO:0044212,transcription regulatory region DNA binding; GO:0030154,cell differentiation; GO:0006357,regulation of transcription…
Actinidia02409	2	1.19	1.26	3.69	1.9	1.84	2.51	0.91	1.91	1.87	2.13	1.29	K09264 MADS-box transcription factor, plant | (RefSeq) MADS-box transcription factor 23-like (A)	PREDICTED: MADS-box transcription factor 23-like [Ipomoea nil]	RecName: Full=MADS-box transcription factor 27; AltName: Full=OsMADS27; AltName: Full=RMADS218;	MADS box transcription factor	GO:0005634,nucleus; GO:0003700,DNA-binding transcription factor activity; GO:0046983,protein dimerization activity; GO:0000977,RNA polymerase II regulatory region sequence-specific DNA binding; GO:0045944,positive regulation of transcription by RNA polymerase II; GO:0006351,transcription, DNA-templated
Actinidia02421	0	0	0	0.38	0	0	0	0	0.15	0	0	0	K13422 transcription factor MYC2 | (RefSeq) transcription factor MYC2 (A)	transcription factor bHLH25-like isoform X2 [Hevea brasiliensis]	RecName: Full=Transcription factor bHLH25; AltName: Full=Basic helix-loop-helix protein 25; Short=AtbHLH25; Short=bHLH 25; AltName: Full=Transcription factor EN 29; AltName: Full=bHLH transcription factor bHLH025;	--	GO:0005634,nucleus; GO:0003677,DNA binding; GO:0003700,DNA-binding transcription factor activity; GO:0046983,protein dimerization activity; GO:0006355,regulation of transcription, DNA-templated; GO:0006351,transcription, DNA-templated
Actinidia02436	10.69	11.82	10.33	12.32	14.8	13.43	10.36	14.12	8.9	10.22	5.46	9.87	--	PREDICTED: NAC domain-containing protein 45-like [Nelumbo nucifera]	RecName: Full=NAC domain-containing protein 71 {ECO:0000303|PubMed:15029955}; Short=ANAC071 {ECO:0000303|PubMed:15029955};	--	GO:0005634,nucleus; GO:0003700,DNA-binding transcription factor activity; GO:0043565,sequence-specific DNA binding; GO:0008283,cell proliferation; GO:0071365,cellular response to auxin stimulus; GO:0006351,transcription, DNA-templated
Actinidia02461	0.66	0.88	0.3	1.4	3.16	1.74	0.46	2.51	0	0	0.13	0.3	K09422 transcription factor MYB, plant | (RefSeq) transcription factor MYB62-like (A)	transcription factor MYB62-like [Durio zibethinus]	RecName: Full=Transcription factor MYB2 {ECO:0000305}; AltName: Full=Myb-related protein 2 {ECO:0000305}; Short=OsMYB2 {ECO:0000303|PubMed:22301384};	Transcription factor, Myb superfamily	GO:0005634,nucleus; GO:0000981,DNA-binding transcription factor activity, RNA polymerase II-specific; GO:0043565,sequence-specific DNA binding; GO:0001135,RNA polymerase II transcription regulator recruiting activity; GO:0044212,transcription regulatory region DNA binding; GO:0030154,cell differentiation; GO:1901002,positive regulation of response to salt stress; GO:1902584,positive regulation of…
Actinidia02481	20	15.2	23.19	18.97	12.32	15.83	9.99	10.31	17.54	10.34	9.2	15.01	K14486 auxin response factor | (RefSeq) auxin response factor 7-like (A)	auxin response factor 5 [Quercus suber]	RecName: Full=Auxin response factor 5;	--	GO:0005634,nucleus; GO:0003677,DNA binding; GO:0009734,auxin-activated signaling pathway; GO:0006355,regulation of transcription, DNA-templated; GO:0006351,transcription, DNA-templated
Actinidia02501	0.73	1.21	0.84	0.39	1.84	1.34	0.93	1.2	0.39	0.95	0.92	0.73	K12599 antiviral helicase SKI2 [EC:3.6.4.-] | (RefSeq) Helicase SKI2W (A)	PREDICTED: pathogenesis-related homeodomain protein [Vitis vinifera]	RecName: Full=Pathogenesis-related homeodomain protein; Short=PRHA;	PHD Zn-finger protein	GO:0005634,nucleus; GO:0003700,DNA-binding transcription factor activity; GO:0046872,metal ion binding; GO:0043565,sequence-specific DNA binding; GO:0006952,defense response; GO:0045893,positive regulation of transcription, DNA-templated; GO:0009733,response to auxin; GO:0006351,transcription, DNA-templated
Actinidia02512	1.98	3.94	1.45	1.77	5.25	3.39	1.28	2.2	1.35	0.06	0.54	0.05	K09422 transcription factor MYB, plant | (RefSeq) transcription factor MYB108-like (A)	PREDICTED: transcription factor MYB108-like [Populus euphratica]	RecName: Full=Transcription factor MYB2 {ECO:0000305}; AltName: Full=Myb-related protein 2 {ECO:0000305}; Short=OsMYB2 {ECO:0000303|PubMed:22301384};	Transcription factor, Myb superfamily	GO:0005634,nucleus; GO:0000981,DNA-binding transcription factor activity, RNA polymerase II-specific; GO:0043565,sequence-specific DNA binding; GO:0001135,RNA polymerase II transcription regulator recruiting activity; GO:0044212,transcription regulatory region DNA binding; GO:0030154,cell differentiation; GO:1901002,positive regulation of response to salt stress; GO:1902584,positive regulation of…
Actinidia02541	13.92	16.22	15.21	14.07	15.58	14.82	13.27	12.83	13.14	14.11	13.29	13.46	K13415 protein brassinosteroid insensitive 1 [EC:2.7.10.1 2.7.11.1] | (RefSeq) uncharacterized protein LOC103413440 isoform X1 (A)	PREDICTED: squamosa promoter-binding-like protein 1 [Vitis vinifera]	RecName: Full=Squamosa promoter-binding-like protein 1;	--	GO:0005634,nucleus; GO:0003677,DNA binding; GO:0003700,DNA-binding transcription factor activity; GO:0046872,metal ion binding; GO:0006355,regulation of transcription, DNA-templated; GO:0006351,transcription, DNA-templated
Actinidia02545	0.84	0.46	0.58	1.32	0.96	1.04	1.54	1.51	2.9	1.52	1.95	1.25	K13415 protein brassinosteroid insensitive 1 [EC:2.7.10.1 2.7.11.1] | (RefSeq) uncharacterized protein LOC103413440 isoform X1 (A)	SBP-box transcription factor [Betula luminifera]	RecName: Full=Squamosa promoter-binding-like protein 12;	--	GO:0005634,nucleus; GO:0003677,DNA binding; GO:0046872,metal ion binding; GO:0006355,regulation of transcription, DNA-templated; GO:0006351,transcription, DNA-templated
Actinidia02568	3.23	7.03	5.89	1.91	2.43	2.35	1.73	1.91	3.09	1.95	2.31	2.44	K09422 transcription factor MYB, plant | (RefSeq) transcription repressor MYB6-like (A)	MYB1 [Actinidia chinensis]	RecName: Full=Myb-related protein 330;	Transcription factor, Myb superfamily	GO:0005634,nucleus; GO:0003677,DNA binding; GO:0006355,regulation of transcription, DNA-templated; GO:0006351,transcription, DNA-templated
Actinidia02569	1.7	1.29	3.53	2.64	1.5	3.61	2.9	1.42	3.82	1.52	1.39	1.64	K16221 transcription factor TCP21 (protein CCA1 HIKING EXPEDITION) | (RefSeq) transcription factor TCP7-like (A)	transcription factor TCP23-like [Olea europaea var. sylvestris]	RecName: Full=Transcription factor TCP8;	--	GO:0005634,nucleus; GO:0003700,DNA-binding transcription factor activity; GO:0000978,RNA polymerase II proximal promoter sequence-specific DNA binding; GO:0044212,transcription regulatory region DNA binding; GO:0006355,regulation of transcription, DNA-templated; GO:0006351,transcription, DNA-templated
Actinidia02584	5.77	4.52	5.76	5.87	4.74	5.98	3.16	4.8	3.7	3.55	4.32	4.33	K14486 auxin response factor | (RefSeq) auxin response factor 3 isoform X1 (A)	PREDICTED: auxin response factor 17-like [Juglans regia]	RecName: Full=Auxin response factor 17;	--	GO:0005634,nucleus; GO:0003700,DNA-binding transcription factor activity; GO:0000987,proximal promoter sequence-specific DNA binding; GO:0048830,adventitious root development; GO:0009653,anatomical structure morphogenesis; GO:0009734,auxin-activated signaling pathway; GO:0052543,callose deposition in cell wall; GO:0009555,pollen development; GO:0010208,pollen wall assembly; GO:0006355,regulation …
Actinidia02587	6.73	6.78	9.28	10.02	7.63	9.39	5.13	5.88	8.42	7.27	4.76	6.79	K12309 beta-galactosidase [EC:3.2.1.23] | (Kazusa) Lj3g3v0323160.2; - (A)	STOP1-like protein [Camellia sinensis]	RecName: Full=Protein SENSITIVE TO PROTON RHIZOTOXICITY 1 {ECO:0000303|PubMed:17535918}; AltName: Full=Zinc finger protein STOP1 {ECO:0000303|PubMed:17535918};	FOG: Zn-finger	GO:0005634,nucleus; GO:0003700,DNA-binding transcription factor activity; GO:0046872,metal ion binding; GO:0003676,nucleic acid binding; GO:0006355,regulation of transcription, DNA-templated; GO:0010447,response to acidic pH; GO:0010044,response to aluminum ion; GO:0006351,transcription, DNA-templated
Actinidia02600	0.54	0.31	0.53	0.27	0.48	0.57	0.34	0.3	0.53	0.19	0.26	0.71	--	PREDICTED: uncharacterized protein LOC100257501 [Vitis vinifera]	--	--	GO:0003676,nucleic acid binding
Actinidia02622	58.99	43.06	62.96	121.3	89.82	99.83	106.13	86.09	103.18	70.8	66.07	61.48	K10523 speckle-type POZ protein | (RefSeq) BTB/POZ domain-containing protein At1g21780 (A)	PREDICTED: BTB/POZ domain-containing protein At1g21780 isoform X2 [Vitis vinifera]	RecName: Full=BTB/POZ domain-containing protein At1g21780;	Speckle-type POZ protein SPOP and related proteins with TRAF, MATH and BTB/POZ domains	GO:0031463,Cul3-RING ubiquitin ligase complex; GO:0005737,cytoplasm; GO:0019005,SCF ubiquitin ligase complex; GO:0031625,ubiquitin protein ligase binding; GO:0043161,proteasome-mediated ubiquitin-dependent protein catabolic process; GO:0042787,NA; GO:0030162,regulation of proteolysis
Actinidia02624	27.32	57.41	22.89	17.29	19.3	19.45	14.03	19.33	10.55	10.27	13.54	11.72	K14492 two-component response regulator ARR-A family | (RefSeq) two-component response regulator ORR9 (A)	putative A-type response regulator 3 [Populus x canadensis]	RecName: Full=Two-component response regulator ORR4 {ECO:0000305}; AltName: Full=OsRR4 {ECO:0000303|PubMed:16919402};	GATA-4/5/6 transcription factors	GO:0005634,nucleus; GO:0009736,cytokinin-activated signaling pathway; GO:0000160,phosphorelay signal transduction system; GO:0006355,regulation of transcription, DNA-templated; GO:0006351,transcription, DNA-templated
Actinidia02772	3.23	1.42	2.93	5.91	4.27	5.3	3.15	3.42	4.05	4.81	3.62	2.94	K14494 DELLA protein | (RefSeq) DELLA protein GAI1-like (A)	GA repressor DELLA [Actinidia deliciosa]	RecName: Full=DELLA protein RGA1; AltName: Full=BrRGA1; AltName: Full=RGA-like protein 1;	--	GO:0005634,nucleus; GO:0000989,NA; GO:0009740,gibberellic acid mediated signaling pathway; GO:0006355,regulation of transcription, DNA-templated; GO:0006351,transcription, DNA-templated
Actinidia02793	0	0	0.11	0	0.08	0	0	0	0	0	0.1	0	K08869 aarF domain-containing kinase | (RefSeq) predicted protein (A)	transcription factor DIVARICATA-like [Cajanus cajan]	RecName: Full=Transcription factor DIVARICATA;	Zuotin and related molecular chaperones (DnaJ superfamily), contains DNA-binding domains	GO:0005634,nucleus; GO:0003677,DNA binding; GO:0048262,determination of dorsal/ventral asymmetry; GO:0009908,flower development; GO:0006355,regulation of transcription, DNA-templated; GO:0006351,transcription, DNA-templated
Actinidia02807	31.64	34.3	25.42	11.47	18.38	18.57	6.96	8.12	10.21	7.42	10.21	12.26	K09060 plant G-box-binding factor | (RefSeq) common plant regulatory factor 1-like isoform X1 (A)	common plant regulatory factor 1-like isoform X1 [Hevea brasiliensis]	RecName: Full=Common plant regulatory factor 1; Short=CPRF-1;	--	GO:0005634,nucleus; GO:0003677,DNA binding; GO:0003700,DNA-binding transcription factor activity; GO:0006351,transcription, DNA-templated
Actinidia02818	2.36	0.39	4.85	0.05	0	0.28	0.64	0	0.73	1.06	1.88	2.34	K13425 WRKY transcription factor 22 | (RefSeq) WRKY transcription factor 22-like (A)	WRKY transcription factor 22-like [Olea europaea var. sylvestris]	RecName: Full=WRKY transcription factor 22; AltName: Full=WRKY DNA-binding protein 22;	--	GO:0005634,nucleus; GO:0003700,DNA-binding transcription factor activity; GO:0043565,sequence-specific DNA binding; GO:0006952,defense response; GO:0010150,leaf senescence; GO:0010200,response to chitin; GO:0006351,transcription, DNA-templated
Actinidia02830	0.69	0	1.25	5.54	3.87	1.99	0.8	0.66	4.21	0.71	2.1	1.27	K14484 auxin-responsive protein IAA | (RefSeq) auxin-responsive protein IAA9 (A)	auxin early response protein AUX/IAA9 [Camellia sinensis]	RecName: Full=Auxin-responsive protein IAA9; AltName: Full=Indoleacetic acid-induced protein 9;	--	GO:0005634,nucleus; GO:0003700,DNA-binding transcription factor activity; GO:0043565,sequence-specific DNA binding; GO:0009734,auxin-activated signaling pathway; GO:0009733,response to auxin; GO:0006351,transcription, DNA-templated
Actinidia02834	1.42	2.38	2.19	1.18	1.5	1.79	1.21	1.35	2.07	0.88	0.96	2.24	K02470 DNA gyrase subunit B [EC:5.6.2.2] | (RefSeq) DNA gyrase subunit B isoform X2 (A)	hypothetical protein VITISV_037562 [Vitis vinifera]	RecName: Full=AT-rich interactive domain-containing protein 1; Short=ARID domain-containing protein 1; AltName: Full=ARID and ELM2 domain-containing protein 1;	--	GO:0048555,generative cell nucleus; GO:0000118,histone deacetylase complex; GO:0048556,microsporocyte nucleus; GO:0003677,DNA binding; GO:0016575,histone deacetylation; GO:0048235,pollen sperm cell differentiation; GO:0010628,positive regulation of gene expression; GO:0006355,regulation of transcription, DNA-templated; GO:0006351,transcription, DNA-templated
Actinidia02845	3.46	2.06	9.52	4.31	1.95	1.83	5.81	6.66	0.39	4.44	12.52	11.3	K16225 probable WRKY transcription factor 52 | (RefSeq) disease resistance protein RRS1-like (A)	putative wrky transcription factor 53 [Quercus suber]	RecName: Full=Probable WRKY transcription factor 30; AltName: Full=WRKY DNA-binding protein 30;	--	GO:0005737,cytoplasm; GO:0005634,nucleus; GO:0003700,DNA-binding transcription factor activity; GO:0043565,sequence-specific DNA binding; GO:0044212,transcription regulatory region DNA binding; GO:0042542,response to hydrogen peroxide; GO:0010193,response to ozone; GO:0009751,response to salicylic acid; GO:0006351,transcription, DNA-templated
Actinidia02883	27.52	23.74	28.81	21.03	19.48	13.43	19.52	17.21	12.17	14.85	18.46	16.69	K12501 homogentisate solanesyltransferase [EC:2.5.1.117] | (RefSeq) hypothetical protein (A)	PREDICTED: trihelix transcription factor ASIL2 [Vitis vinifera]	RecName: Full=Trihelix transcription factor ASIL2 {ECO:0000305}; AltName: Full=6B-interacting protein 1-like 2 {ECO:0000303|PubMed:21330492}; AltName: Full=Trihelix DNA-binding protein ASIL2 {ECO:0000305};	Transcription factor GT-2 and related proteins, contains trihelix DNA-binding/SANT domain	GO:0005634,nucleus; GO:0003700,DNA-binding transcription factor activity; GO:0043565,sequence-specific DNA binding; GO:0009793,embryo development ending in seed dormancy; GO:0006355,regulation of transcription, DNA-templated; GO:0010431,seed maturation; GO:0006351,transcription, DNA-templated
Actinidia02908	0.28	0.11	0.38	0.47	1.13	1.21	0.26	0.17	0.35	0.29	0.51	0.48	--	PREDICTED: protein DA1-related 2 isoform X2 [Daucus carota subsp. sativus]	RecName: Full=Protein DA1-related 2;	Adaptor protein Enigma and related PDZ-LIM proteins	GO:0046872,metal ion binding; GO:0043130,ubiquitin binding; GO:0010088,phloem development; GO:0048364,root development
Actinidia02924	0.11	0	0	0	0	0	0	0	0	0	0	0	K08081 tropinone reductase I [EC:1.1.1.206] | (RefSeq) tropinone reductase homolog At5g06060-like (A)	PREDICTED: uncharacterized protein LOC104601105 [Nelumbo nucifera]	RecName: Full=Probable transcriptional regulator RABBIT EARS;	--	GO:0005634,nucleus; GO:0003700,DNA-binding transcription factor activity; GO:0046872,metal ion binding; GO:0003676,nucleic acid binding; GO:0030154,cell differentiation; GO:0048441,petal development; GO:0006355,regulation of transcription, DNA-templated; GO:0009409,response to cold; GO:0006351,transcription, DNA-templated
Actinidia02927	0	0	0	0	0	0	0	0.22	0	0.12	0.09	0	K13945 LOB domain-containing protein 29 | (RefSeq) LOB domain-containing protein 33 (A)	PREDICTED: LOB domain-containing protein 33 [Vitis vinifera]	RecName: Full=LOB domain-containing protein 33; AltName: Full=ASYMMETRIC LEAVES 2-like protein 24; Short=AS2-like protein 24;	--	--
Actinidia02940	21.07	16.97	19.91	24.49	27.23	23.09	22.99	19.29	20.36	18.83	19.37	19.72	--	PREDICTED: scarecrow-like protein 9 [Ipomoea nil]	RecName: Full=Scarecrow-like protein 9; Short=AtSCL9; AltName: Full=GRAS family protein 13; Short=AtGRAS-13;	--	GO:0005634,nucleus; GO:0003700,DNA-binding transcription factor activity; GO:0043565,sequence-specific DNA binding; GO:0006355,regulation of transcription, DNA-templated; GO:0006351,transcription, DNA-templated
Actinidia02954	6.35	2.45	4.2	4.36	5.39	8.59	3.6	1.19	3.19	6.07	2.8	4.44	K20043 clathrin coat assembly protein AP180 | (RefSeq) putative clathrin assembly protein At5g35200 (A)	hypothetical protein VITISV_020749 [Vitis vinifera]	RecName: Full=Dof zinc finger protein DOF3.6; Short=AtDOF3.6; AltName: Full=OBF-binding protein 3;	--	GO:0005634,nucleus; GO:0003677,DNA binding; GO:0046872,metal ion binding; GO:0006355,regulation of transcription, DNA-templated; GO:0006351,transcription, DNA-templated
Actinidia02970	0	0	0.15	0	0	0	0.9	0	0	0	0	0	--	zinc finger protein ZAT12-like [Cucurbita maxima]	RecName: Full=Zinc finger protein ZAT12; AltName: Full=Protein RESPONSIVE TO HIGH LIGHT 41;	FOG: Zn-finger	GO:0005634,nucleus; GO:0003700,DNA-binding transcription factor activity; GO:0046872,metal ion binding; GO:0043565,sequence-specific DNA binding; GO:0009631,cold acclimation; GO:0042538,hyperosmotic salinity response; GO:0009643,photosynthetic acclimation; GO:0010200,response to chitin; GO:0009409,response to cold; GO:0009408,response to heat; GO:0009416,response to light stimulus; GO:0006979,res…
Actinidia03013	64.54	81.37	52.98	70.31	86.09	59.76	54.29	65.22	61.62	56.82	61.31	48.24	K12129 pseudo-response regulator 7 | (RefSeq) two-component response regulator-like PRR37 isoform X1 (A)	PREDICTED: two-component response regulator-like PRR37 isoform X4 [Juglans regia]	RecName: Full=Two-component response regulator-like PRR73; AltName: Full=Pseudo-response regulator 73; Short=OsPRR73;	GATA-4/5/6 transcription factors	GO:0005634,nucleus; GO:0000160,phosphorelay signal transduction system; GO:0006355,regulation of transcription, DNA-templated; GO:0048511,rhythmic process; GO:0006351,transcription, DNA-templated
Actinidia03017	16.95	18.83	15.74	12.3	11.65	11.2	10.51	11.79	12.55	12	10.24	11.77	K06185 ATP-binding cassette, subfamily F, member 2 | (RefSeq) ABC transporter, conserved site (A)	hypothetical protein DCAR_009274 [Daucus carota subsp. sativus]	RecName: Full=Zinc finger CCCH domain-containing protein 11; Short=OsC3H11;	Uncharacterized conserved protein, contains CCCH-type Zn-finger	GO:0003677,DNA binding; GO:0046872,metal ion binding
Actinidia03019	0.28	0.22	1.23	0.29	0.13	0.4	0.15	0.15	0.21	0.13	0.03	0.5	K09284 AP2-like factor, euAP2 lineage | (RefSeq) ethylene-responsive transcription factor RAP2-7-like (A)	AP2 domain-containing protein [Cephalotus follicularis]	RecName: Full=Ethylene-responsive transcription factor RAP2-7; AltName: Full=Protein RELATED TO APETALA2 7; AltName: Full=Protein TARGET OF EAT 1;	--	GO:0005634,nucleus; GO:0003677,DNA binding; GO:0003700,DNA-binding transcription factor activity; GO:0009873,ethylene-activated signaling pathway; GO:0007275,multicellular organism development; GO:0006351,transcription, DNA-templated
Actinidia03031	1.43	2.72	4.07	0	0	0.29	0	0	0	0	0	0	K02725 20S proteasome subunit alpha 6 [EC:3.4.25.1] | (RefSeq) proteasome subunit alpha type-1-like (A)	PREDICTED: LOB domain-containing protein 1-like [Populus euphratica]	RecName: Full=LOB domain-containing protein 1; AltName: Full=ASYMMETRIC LEAVES 2-like protein 8; Short=AS2-like protein 8;	--	GO:0005739,mitochondrion
Actinidia03046	15.65	21.26	17.66	15.46	17.47	13.86	9.12	12.95	12.11	11.59	15.32	12.31	--	PREDICTED: uncharacterized protein LOC100240985 isoform X1 [Vitis vinifera]	--	Nuclear receptor coregulator SMRT/SMRTER, contains Myb-like domains	GO:0005634,nucleus; GO:0003677,DNA binding
Actinidia03094	0.89	0.68	0.16	0.98	0.53	0.6	1.49	0.59	0.45	0.09	0.65	0.25	--	PREDICTED: transcription factor bHLH36-like [Juglans regia]	RecName: Full=Transcription factor bHLH126; AltName: Full=Basic helix-loop-helix protein 126; Short=AtbHLH126; Short=bHLH 126; AltName: Full=Transcription factor EN 3; AltName: Full=bHLH transcription factor bHLH126;	--	GO:0090575,RNA polymerase II transcription factor complex; GO:0046983,protein dimerization activity; GO:0000977,RNA polymerase II regulatory region sequence-specific DNA binding; GO:0006357,regulation of transcription by RNA polymerase II; GO:0006351,transcription, DNA-templated
Actinidia03102	1.74	0.77	6.82	1.4	0	0.79	1.8	1.05	1.39	5.17	22.83	13.57	K09286 EREBP-like factor | (RefSeq) CBF1; CBF1 protein (A)	ethylene response factor 1 [Actinidia deliciosa]	RecName: Full=Ethylene-responsive transcription factor ERF025;	--	GO:0005634,nucleus; GO:0003700,DNA-binding transcription factor activity; GO:0043565,sequence-specific DNA binding; GO:0044212,transcription regulatory region DNA binding; GO:0050832,defense response to fungus; GO:0009873,ethylene-activated signaling pathway; GO:0019760,glucosinolate metabolic process; GO:0006351,transcription, DNA-templated
Actinidia03118	0	0	0	0	0	0	0	0	0.16	0	0	0	K09422 transcription factor MYB, plant | (RefSeq) transcription factor LAF1 (A)	Myb domain protein 18, putative [Theobroma cacao]	RecName: Full=Transcription factor LAF1 {ECO:0000303|PubMed:11581165}; AltName: Full=Myb-related protein 18 {ECO:0000303|PubMed:9839469}; Short=AtMYB18 {ECO:0000303|PubMed:9839469}; AltName: Full=Protein LONG AFTER FAR-RED LIGHT 1 {ECO:0000303|PubMed:11581165};	Transcription factor, Myb superfamily	GO:0016607,nuclear speck; GO:0005634,nucleus; GO:0003700,DNA-binding transcription factor activity; GO:0000981,DNA-binding transcription factor activity, RNA polymerase II-specific; GO:0043565,sequence-specific DNA binding; GO:0001135,RNA polymerase II transcription regulator recruiting activity; GO:0044212,transcription regulatory region DNA binding; GO:0030154,cell differentiation; GO:0010018,f…
Actinidia03155	0.2	0.05	0.3	0.06	0.13	0.06	0.25	0	0	0	0	0	K13434 pathogenesis-related genes transcriptional activator PTI6 | (RefSeq) pathogenesis-related genes transcriptional activator PTI6-like (A)	ethylene-responsive transcription factor CRF4-like [Durio zibethinus]	RecName: Full=Ethylene-responsive transcription factor CRF4; AltName: Full=Protein CYTOKININ RESPONSE FACTOR 4;	--	GO:0005737,cytoplasm; GO:0005634,nucleus; GO:0003677,DNA binding; GO:0003700,DNA-binding transcription factor activity; GO:0009736,cytokinin-activated signaling pathway; GO:0009873,ethylene-activated signaling pathway; GO:0048366,leaf development; GO:0006351,transcription, DNA-templated
Actinidia03158	0	0	0	0.12	0	0	0	0	0	0	0	0	K20558 transcription factor SPEECHLESS | (RefSeq) transcription factor SPEECHLESS-like (A)	HLH domain-containing protein [Cephalotus follicularis]	RecName: Full=Transcription factor SPEECHLESS; AltName: Full=Basic helix-loop-helix protein 98; Short=AtbHLH98; Short=bHLH 98; AltName: Full=Transcription factor EN 19; AltName: Full=bHLH transcription factor bHLH098;	--	GO:0005634,nucleus; GO:0003677,DNA binding; GO:0003700,DNA-binding transcription factor activity; GO:0046983,protein dimerization activity; GO:0006355,regulation of transcription, DNA-templated; GO:0010374,stomatal complex development; GO:0006351,transcription, DNA-templated
Actinidia03164	3.36	1.92	5.6	4.07	1.56	6.98	0.5	0.58	4.7	1.17	0.93	2.33	K22377 E3 ubiquitin-protein ligase listerin [EC:2.3.2.27] | (RefSeq) hypothetical protein (A)	hypothetical protein CISIN_1g036310mg [Citrus sinensis]	RecName: Full=Zinc finger protein CO3 {ECO:0000305}; AltName: Full=Protein CONSTANS-like CO3; Short=OsCO3 {ECO:0000303|PubMed:18449564};	--	GO:0005634,nucleus; GO:0003677,DNA binding; GO:0008270,zinc ion binding; GO:0009908,flower development; GO:0048577,negative regulation of short-day photoperiodism, flowering; GO:0009909,regulation of flower development; GO:0006355,regulation of transcription, DNA-templated; GO:0006351,transcription, DNA-templated
Actinidia03171	3.13	2.3	6.84	3.79	1.9	4.5	1.67	0.73	2.9	2.26	2.01	2.42	K15601 [histone H3]-dimethyl-L-lysine9 demethylase [EC:1.14.11.65] | (RefSeq) lysine-specific demethylase JMJ25-like (A)	lysine-specific demethylase jmj25 [Quercus suber]	RecName: Full=Lysine-specific demethylase JMJ25; EC=1.14.11.-; AltName: Full=Jumonji domain-containing protein 25; AltName: Full=Lysine-specific histone demethylase JMJ25; AltName: Full=Protein INCREASE IN BONSAI METHYLATION 1; AltName: Full=Protein JUMONJI 25;	Putative transcription factor 5qNCA, contains JmjC domain	GO:0000785,chromatin; GO:0005634,nucleus; GO:0051213,dioxygenase activity; GO:0032454,histone demethylase activity (H3-K9 specific); GO:0046872,metal ion binding; GO:0000976,transcription regulatory region sequence-specific DNA binding; GO:0060969,negative regulation of gene silencing; GO:0006355,regulation of transcription, DNA-templated; GO:0006351,transcription, DNA-templated
Actinidia03244	7.89	8.18	7.85	11.46	6.99	8.59	8.24	6.03	5.7	5.42	4.59	4.08	K09286 EREBP-like factor | (RefSeq) dehydration-responsive element-binding protein 2A-like (A)	PREDICTED: dehydration-responsive element-binding protein 2F [Vitis vinifera]	RecName: Full=Dehydration-responsive element-binding protein 2F; Short=Protein DREB2F;	--	GO:0005634,nucleus; GO:0003700,DNA-binding transcription factor activity; GO:0043565,sequence-specific DNA binding; GO:0044212,transcription regulatory region DNA binding; GO:0045893,positive regulation of transcription, DNA-templated; GO:0006351,transcription, DNA-templated
Actinidia03260	0	0	0	0	0	0	0.42	0	0.23	0	0	0	K09285 AP2-like factor, ANT lineage | (RefSeq) AP2-like ethylene-responsive transcription factor BBM1 (A)	ap2-like ethylene-responsive transcription factor bbm2 [Quercus suber]	RecName: Full=AP2-like ethylene-responsive transcription factor BBM2; Short=BnBBM2; AltName: Full=Protein BABY BOOM 2;	--	GO:0005634,nucleus; GO:0003677,DNA binding; GO:0003700,DNA-binding transcription factor activity; GO:0007275,multicellular organism development; GO:0006351,transcription, DNA-templated
Actinidia03284	2.75	4.74	3.46	2.76	3.71	3.24	1.62	2.14	2.41	1.49	2.88	2.64	K09287 RAV-like factor | (RefSeq) AP2/ERF and B3 domain-containing transcription factor At1g50680 (A)	PREDICTED: AP2/ERF and B3 domain-containing transcription factor At1g50680 [Vitis vinifera]	RecName: Full=AP2/ERF and B3 domain-containing transcription factor At1g51120; AltName: Full=RAV1-like ethylene-responsive transcription factor At1g51120;	--	GO:0005634,nucleus; GO:0003677,DNA binding; GO:0003700,DNA-binding transcription factor activity; GO:0009873,ethylene-activated signaling pathway; GO:0006351,transcription, DNA-templated
Actinidia03289	0	0.04	0.05	0	0	0	0	0	0.04	0	0.04	0.05	K01940 argininosuccinate synthase [EC:6.3.4.5] | (RefSeq) hypothetical protein (A)	PREDICTED: protein PHR1-LIKE 1 isoform X1 [Ricinus communis]	RecName: Full=Protein PHR1-LIKE 1; AltName: Full=Myb-like transcription factor 1;	--	GO:0005634,nucleus; GO:0003677,DNA binding; GO:0003700,DNA-binding transcription factor activity; GO:0006351,transcription, DNA-templated
Actinidia03300	8.28	6.07	7.45	15.44	9.11	10.23	9.91	7	10.53	9.1	7.45	8.69	--	PREDICTED: homeobox-DDT domain protein RLT3 isoform X2 [Vitis vinifera]	RecName: Full=Homeobox-DDT domain protein RLT3 {ECO:0000305}; AltName: Full=Protein RINGLET 3 {ECO:0000305};	--	GO:0005634,nucleus; GO:0003677,DNA binding; GO:0009908,flower development; GO:0006355,regulation of transcription, DNA-templated; GO:0006351,transcription, DNA-templated
Actinidia03303	8.7	9.73	6.98	8.84	13.23	5.74	8.91	11.95	4.51	7.26	9.32	4.47	K14509 ethylene receptor [EC:2.7.13.-] | (RefSeq) protein EIN4-like (A)	ethylene receptor ETR3, partial [Actinidia deliciosa]	RecName: Full=Protein EIN4; Short=AtEIN4; EC=2.7.11.-; AltName: Full=Protein ETHYLENE INSENSITIVE 4;	Sensory transduction histidine kinase	GO:0005783,endoplasmic reticulum; GO:0005789,endoplasmic reticulum membrane; GO:0016021,integral component of membrane; GO:0005524,ATP binding; GO:0051740,ethylene binding; GO:0038199,ethylene receptor activity; GO:0046872,metal ion binding; GO:0000155,phosphorelay sensor kinase activity; GO:0004674,protein serine/threonine kinase activity; GO:0004872,NA; GO:0010105,negative regulation of ethylen…
Actinidia03305	27.09	34.08	23.33	20.89	20.14	15.29	10.98	20.21	15.05	22.68	22.19	14.35	K11446 [histone H3]-trimethyl-L-lysine4 demethylase [EC:1.14.11.67] | (RefSeq) putative lysine-specific demethylase JMJ16 isoform X1 (A)	PREDICTED: putative lysine-specific demethylase JMJ16 [Vitis vinifera]	RecName: Full=Putative lysine-specific demethylase JMJ16; EC=1.14.11.-; AltName: Full=Jumonji domain-containing protein 16; AltName: Full=Lysine-specific histone demethylase JMJ16; AltName: Full=Protein JUMONJI 16;	DNA-binding protein jumonji/RBP2/SMCY, contains JmjC domain	GO:0005634,nucleus; GO:0051213,dioxygenase activity; GO:0003700,DNA-binding transcription factor activity; GO:0046872,metal ion binding; GO:0016569,covalent chromatin modification; GO:0006355,regulation of transcription, DNA-templated; GO:0006351,transcription, DNA-templated
Actinidia03314	9.81	14.04	10.53	12.11	13.02	11.77	8.74	10.08	13.44	10.17	11.39	11.59	K15192 TATA-binding protein-associated factor [EC:3.6.4.-] | (RefSeq) BTAF1; TATA-binding protein-associated factor BTAF1 (A)	PREDICTED: TATA-binding protein-associated factor BTAF1 isoform X2 [Vitis vinifera]	RecName: Full=TATA-binding protein-associated factor BTAF1; Short=AtBTAF1; EC=3.6.4.-; AltName: Full=Protein BTAF1 homolog; AltName: Full=Protein ROOT GROWTH DEFECTIVE 3;	SNF2 family DNA-dependent ATPase domain-containing protein	GO:0005634,nucleus; GO:0005524,ATP binding; GO:0003677,DNA binding; GO:0004386,helicase activity; GO:1902185,positive regulation of shoot apical meristem development
Actinidia03319	6.31	9.56	6.58	7.98	11.69	7.79	10.76	18.09	5.57	9.17	13.57	8.26	--	trihelix transcription factor GT-3b-like [Carica papaya]	RecName: Full=Trihelix transcription factor GT-3a; AltName: Full=Trihelix DNA-binding protein GT-3a;	Transcription factor GT-2 and related proteins, contains trihelix DNA-binding/SANT domain	GO:0005634,nucleus; GO:0003700,DNA-binding transcription factor activity; GO:0042802,identical protein binding; GO:0000981,DNA-binding transcription factor activity, RNA polymerase II-specific; GO:0043565,sequence-specific DNA binding; GO:0006355,regulation of transcription, DNA-templated; GO:0006351,transcription, DNA-templated
Actinidia03343	0	0	0.02	0	0	0.11	0	0	0.1	0.05	0	0	K15601 [histone H3]-dimethyl-L-lysine9 demethylase [EC:1.14.11.65] | (RefSeq) lysine-specific demethylase JMJ25 (A)	PREDICTED: lysine-specific demethylase JMJ25 [Eucalyptus grandis]	RecName: Full=Lysine-specific demethylase JMJ25; EC=1.14.11.-; AltName: Full=Jumonji domain-containing protein 25; AltName: Full=Lysine-specific histone demethylase JMJ25; AltName: Full=Protein INCREASE IN BONSAI METHYLATION 1; AltName: Full=Protein JUMONJI 25;	Putative transcription factor 5qNCA, contains JmjC domain	GO:0000785,chromatin; GO:0005634,nucleus; GO:0051213,dioxygenase activity; GO:0032454,histone demethylase activity (H3-K9 specific); GO:0046872,metal ion binding; GO:0000976,transcription regulatory region sequence-specific DNA binding; GO:0060969,negative regulation of gene silencing; GO:0006355,regulation of transcription, DNA-templated; GO:0006351,transcription, DNA-templated
Actinidia03360	0	0.05	0	0	0	0	0	0	0	0	0	0	K09422 transcription factor MYB, plant | (RefSeq) transcription factor MYB41 (A)	unnamed protein product, partial [Vitis vinifera]	RecName: Full=Transcription factor MYB93 {ECO:0000303|PubMed:11597504}; AltName: Full=Myb-related protein 93 {ECO:0000303|PubMed:11597504}; Short=AtMYB93 {ECO:0000303|PubMed:11597504};	Transcription factor, Myb superfamily	GO:0005737,cytoplasm; GO:0005634,nucleus; GO:0003700,DNA-binding transcription factor activity; GO:0000981,DNA-binding transcription factor activity, RNA polymerase II-specific; GO:0043565,sequence-specific DNA binding; GO:0001135,RNA polymerase II transcription regulator recruiting activity; GO:0044212,transcription regulatory region DNA binding; GO:0030154,cell differentiation; GO:0071365,cellu…
Actinidia03365	34.45	41.67	41.36	25.15	32.77	27.84	24.15	28.08	26.61	25.25	26.16	28.09	K18753 butyrate response factor | (RefSeq) zinc finger CCCH domain-containing protein 14 isoform X1 (A)	zinc finger CCCH domain-containing protein 12 isoform X2 [Sesamum indicum]	RecName: Full=Zinc finger CCCH domain-containing protein 12; Short=AtC3H12;	CCCH-type Zn-finger protein	GO:0005829,cytosol; GO:0003677,DNA binding; GO:0003700,DNA-binding transcription factor activity; GO:0046872,metal ion binding; GO:0003730,mRNA 3'-UTR binding; GO:0061158,3'-UTR-mediated mRNA destabilization; GO:0006355,regulation of transcription, DNA-templated
Actinidia03370	34.54	16.85	47.22	59.35	39.77	74.2	50.53	36.56	65.21	42.7	21.62	42.23	--	PLATZ transcription factor family protein [Parasponia andersonii]	--	--	--
Actinidia03383	0	0	0.36	0	0	0	0	0	0	0	0	0	K12191 charged multivesicular body protein 2A | (RefSeq) vacuolar protein sorting-associated protein 2 homolog 2 (A)	Zinc finger, LSD1-type [Cynara cardunculus var. scolymus]	RecName: Full=Protein LOL1; AltName: Full=Protein LSD ONE LIKE 1; Short=AtLOL1; AltName: Full=Putative zinc finger LOL1;	--	GO:0005634,nucleus; GO:0003677,DNA binding; GO:0009814,defense response, incompatible interaction; GO:0009626,plant-type hypersensitive response; GO:0034052,positive regulation of plant-type hypersensitive response; GO:0043068,positive regulation of programmed cell death; GO:2000121,regulation of removal of superoxide radicals
Actinidia03417	33.77	15.22	23.42	31.26	25.46	29.57	54.94	52.76	32.94	35.37	47.6	29.6	K00521 ferric-chelate reductase [EC:1.16.1.7] | (RefSeq) ferric reduction oxidase 7, chloroplastic-like (A)	nam-like protein [Camellia sinensis]	RecName: Full=NAC domain-containing protein 2; Short=ANAC002;	--	GO:0005634,nucleus; GO:0003677,DNA binding; GO:0003700,DNA-binding transcription factor activity; GO:0009788,negative regulation of abscisic acid-activated signaling pathway; GO:0009611,response to wounding; GO:0006351,transcription, DNA-templated
Actinidia03427	4.4	4.87	5.98	5.51	4.68	8.92	6.95	7.2	8.55	3.72	5.77	6.71	K10523 speckle-type POZ protein | (RefSeq) BTB/POZ domain-containing protein At4g08455-like (A)	PREDICTED: BTB/POZ domain-containing protein At4g08455-like [Ipomoea nil]	RecName: Full=BTB/POZ domain-containing protein At4g08455;	Speckle-type POZ protein SPOP and related proteins with TRAF, MATH and BTB/POZ domains	GO:0005737,cytoplasm; GO:0019005,SCF ubiquitin ligase complex; GO:0031625,ubiquitin protein ligase binding; GO:0043161,proteasome-mediated ubiquitin-dependent protein catabolic process; GO:0042787,NA; GO:0030162,regulation of proteolysis
Actinidia03440	20.88	31.1	27.42	20.33	34.08	19.2	19.58	22.31	15.65	18.72	19.7	16.45	K14494 DELLA protein | (RefSeq) DELLA protein GAI-like (A)	Scarecrow-like 3 [Castanea sativa]	RecName: Full=Scarecrow-like protein 1; Short=AtSCL1; AltName: Full=GRAS family protein 4; Short=AtGRAS-4;	--	GO:0005634,nucleus; GO:0003700,DNA-binding transcription factor activity; GO:0043565,sequence-specific DNA binding; GO:0006355,regulation of transcription, DNA-templated; GO:0006351,transcription, DNA-templated
Actinidia03451	0.83	0.45	0.81	0.46	0.51	1.41	0.61	1.06	0.42	0.74	0.7	0.95	K22909 zinc finger CCCH domain-containing protein 13 | (RefSeq) zinc finger CCCH domain-containing protein 38-like isoform X1 (A)	PREDICTED: zinc finger CCCH domain-containing protein 55 [Vitis vinifera]	RecName: Full=Zinc finger CCCH domain-containing protein 55; Short=OsC3H55;	--	GO:0003677,DNA binding; GO:0046872,metal ion binding
Actinidia03455	2.67	1.12	2.75	4.45	3.65	1.33	3.43	3.51	0.16	1.7	2.18	3.06	K00521 ferric-chelate reductase [EC:1.16.1.7] | (RefSeq) ferric reduction oxidase 7, chloroplastic-like (A)	nam-like protein [Camellia sinensis]	RecName: Full=NAC domain-containing protein 2; Short=ANAC002;	--	GO:0005634,nucleus; GO:0003677,DNA binding; GO:0003700,DNA-binding transcription factor activity; GO:0009788,negative regulation of abscisic acid-activated signaling pathway; GO:0009611,response to wounding; GO:0006351,transcription, DNA-templated
Actinidia03493	1.38	1.5	2.32	0.94	1.26	2.84	4.58	4	1.71	4.37	3.63	4.84	K09250 cellular nucleic acid-binding protein | (RefSeq) cold shock domain-containing protein 3 (A)	PREDICTED: cold shock protein 2-like isoform X2 [Vitis vinifera]	RecName: Full=Glycine-rich protein 2;	Predicted RNA-binding protein containing PIN domain and invovled in translation or RNA processing	GO:0003677,DNA binding; GO:0003723,RNA binding; GO:0008270,zinc ion binding; GO:0006355,regulation of transcription, DNA-templated
Actinidia03494	3.41	2.05	4.6	0.91	0.84	1.04	1.61	0.81	0.91	2.15	0.72	1.89	K14486 auxin response factor | (RefSeq) auxin response factor 9-like (A)	PREDICTED: auxin response factor 17-like [Juglans regia]	RecName: Full=Auxin response factor 17;	--	GO:0005634,nucleus; GO:0003700,DNA-binding transcription factor activity; GO:0000987,proximal promoter sequence-specific DNA binding; GO:0048830,adventitious root development; GO:0009653,anatomical structure morphogenesis; GO:0009734,auxin-activated signaling pathway; GO:0052543,callose deposition in cell wall; GO:0009555,pollen development; GO:0010208,pollen wall assembly; GO:0006355,regulation …
Actinidia03523	0.62	0.57	1.35	1.05	1.48	2.15	0.46	0.24	0.63	0.38	0.1	1.38	K09286 EREBP-like factor | (RefSeq) dehydration-responsive element-binding protein 3-like (A)	PREDICTED: ethylene-responsive transcription factor ERF021-like [Populus euphratica]	RecName: Full=Ethylene-responsive transcription factor ERF021;	--	GO:0005634,nucleus; GO:0003677,DNA binding; GO:0003700,DNA-binding transcription factor activity; GO:0009873,ethylene-activated signaling pathway; GO:0006351,transcription, DNA-templated
Actinidia03568	6.71	3.32	8.37	6.76	7.38	12.36	7.47	5.81	14.64	4.18	4.93	15.94	K14432 ABA responsive element binding factor | (RefSeq) ABI5; protein ABSCISIC ACID-INSENSITIVE 5 isoform X2 (A)	bZIP transcription factor family protein 12 [Camellia sinensis]	RecName: Full=bZIP transcription factor RISBZ4 {ECO:0000305}; AltName: Full=Rice seed bZIP4 {ECO:0000305}; AltName: Full=bZIP transcription factor 15 {ECO:0000303|PubMed:18065552}; Short=OsbZIP15 {ECO:0000303|PubMed:18065552};	--	GO:0005634,nucleus; GO:0003677,DNA binding; GO:0003700,DNA-binding transcription factor activity; GO:0006351,transcription, DNA-templated
Actinidia03577	38.66	57.54	38.98	32.55	37.07	26.96	37.62	28.57	33.85	34.89	35.57	39.1	K14816 pre-60S factor REI1 | (RefSeq) cytoplasmic 60S subunit biogenesis factor REI1 homolog 1 (A)	PREDICTED: cytoplasmic 60S subunit biogenesis factor REI1 homolog 1 [Vitis vinifera]	RecName: Full=Cytoplasmic 60S subunit biogenesis factor REI1 homolog 1 {ECO:0000305}; AltName: Full=Protein REI1-LIKE 1 {ECO:0000303|PubMed:24038679}; AltName: Full=pre-60S factor REI1 homolog 1 {ECO:0000305};	C2H2-type Zn-finger protein	GO:0005737,cytoplasm; GO:0003676,nucleic acid binding; GO:0008270,zinc ion binding; GO:0042273,ribosomal large subunit biogenesis
Actinidia03587	0.79	0.6	1.1	0	0.14	0.21	0	0	0.12	0	0	0	K00521 ferric-chelate reductase [EC:1.16.1.7] | (RefSeq) ferric reduction oxidase 7, chloroplastic-like (A)	NAC transcription factor [Camellia sinensis]	RecName: Full=NAC domain-containing protein 21/22; Short=ANAC021/ANAC022;	--	GO:0005634,nucleus; GO:0003677,DNA binding; GO:0003700,DNA-binding transcription factor activity; GO:0009734,auxin-activated signaling pathway; GO:0048527,lateral root development; GO:0010072,primary shoot apical meristem specification; GO:0006351,transcription, DNA-templated
Actinidia03588	14.99	33.64	18.64	14.25	22.93	14.02	10.1	19.16	11.47	13.65	18.24	14.64	K18835 WRKY transcription factor 2 | (RefSeq) probable WRKY transcription factor 2 (A)	PREDICTED: probable WRKY transcription factor 2 isoform X1 [Vitis vinifera]	RecName: Full=Probable WRKY transcription factor 2 {ECO:0000303|Ref.1}; AltName: Full=WRKY DNA-binding protein 2 {ECO:0000303|Ref.1};	--	GO:0005634,nucleus; GO:0003700,DNA-binding transcription factor activity; GO:0043565,sequence-specific DNA binding; GO:0030010,establishment of cell polarity; GO:0009942,longitudinal axis specification; GO:0009555,pollen development; GO:0006355,regulation of transcription, DNA-templated; GO:0006351,transcription, DNA-templated
Actinidia03591	62.96	94.01	64.91	73.78	81.97	47.76	53.87	50.18	69.85	67.6	78.05	58.79	K13832 3-dehydroquinate dehydratase / shikimate dehydrogenase [EC:4.2.1.10 1.1.1.25] | (RefSeq) bifunctional 3-dehydroquinate dehydratase/shikimate dehydrogenase, chloroplastic-like isoform X1 (A)	PREDICTED: zinc finger CCCH domain-containing protein 12 isoform X2 [Nelumbo nucifera]	RecName: Full=Zinc finger CCCH domain-containing protein 63; Short=OsC3H63;	CCCH-type Zn-finger protein	GO:0003677,DNA binding; GO:0046872,metal ion binding
Actinidia03592	34.64	45.03	27.57	30.48	37.59	26.5	16.57	28.99	37.63	30.76	35.52	30.28	K13832 3-dehydroquinate dehydratase / shikimate dehydrogenase [EC:4.2.1.10 1.1.1.25] | (RefSeq) bifunctional 3-dehydroquinate dehydratase/shikimate dehydrogenase, chloroplastic-like isoform X1 (A)	PREDICTED: zinc finger CCCH domain-containing protein 3 [Vitis vinifera]	RecName: Full=Zinc finger CCCH domain-containing protein 3; Short=AtC3H3; EC=3.1.-.-; AltName: Full=Zinc finger CCCH domain-containing protein ZFN-like 4;	CCCH-type Zn-finger protein	GO:0005634,nucleus; GO:0003677,DNA binding; GO:0046872,metal ion binding; GO:0003729,mRNA binding; GO:0004518,nuclease activity
Actinidia03598	9.03	10.46	9.54	8.82	7.99	7.6	7.64	6.1	8.27	7.05	6.58	6.57	K03283 heat shock 70kDa protein 1/2/6/8 | (GenBank) DnaK family protein (A)	Autoimmune regulator [Trema orientalis]	RecName: Full=Chromatin remodeling protein EBS {ECO:0000305}; AltName: Full=Protein EARLY BOLTING IN SHORT DAYS {ECO:0000303|PubMed:11340178};	BAH domain proteins	GO:0000785,chromatin; GO:0005677,chromatin silencing complex; GO:0005634,nucleus; GO:0003682,chromatin binding; GO:0046872,metal ion binding; GO:0035064,methylated histone binding; GO:0000976,transcription regulatory region sequence-specific DNA binding; GO:0006325,chromatin organization; GO:0006342,chromatin silencing; GO:0016569,covalent chromatin modification; GO:0009908,flower development; GO…
Actinidia03604	0	0	0	0	0	0	0	0.21	0.11	0	0	0	K09422 transcription factor MYB, plant | (RefSeq) transcription factor MYB101-like (A)	SANT/Myb domain [Macleaya cordata]	RecName: Full=Transcription factor MYB101 {ECO:0000303|PubMed:11597504}; AltName: Full=Myb-related protein 101 {ECO:0000303|PubMed:11597504}; Short=AtM1 {ECO:0000303|PubMed:11597504}; Short=AtMYB101 {ECO:0000303|PubMed:11597504}; AltName: Full=Protein ABNORMAL SHOOT 7 {ECO:0000303|PubMed:25268707};	Transcription factor, Myb superfamily	GO:0005634,nucleus; GO:0090406,pollen tube; GO:0003700,DNA-binding transcription factor activity; GO:0000981,DNA-binding transcription factor activity, RNA polymerase II-specific; GO:0043565,sequence-specific DNA binding; GO:0001135,RNA polymerase II transcription regulator recruiting activity; GO:0044212,transcription regulatory region DNA binding; GO:0009740,gibberellic acid mediated signaling …
Actinidia03607	0	0	0	0	0	0	0.02	0	0	0	0	0	K09338 homeobox-leucine zipper protein | (RefSeq) homeobox-leucine zipper protein HDG2 isoform X1 (A)	hypothetical protein VITISV_013736 [Vitis vinifera]	RecName: Full=Homeobox-leucine zipper protein HDG2; AltName: Full=HD-ZIP protein HDG2; AltName: Full=Homeodomain GLABRA 2-like protein 2; AltName: Full=Homeodomain transcription factor HDG2; AltName: Full=Protein HOMEODOMAIN GLABROUS 2;	--	GO:0005634,nucleus; GO:0003700,DNA-binding transcription factor activity; GO:0008289,lipid binding; GO:0043565,sequence-specific DNA binding; GO:0048497,maintenance of floral organ identity; GO:0006351,transcription, DNA-templated; GO:0010090,trichome morphogenesis
Actinidia03629	38.41	51.2	49.9	48.74	49.12	43.55	34.75	45.24	55.31	32.87	35.04	39.48	K03260 translation initiation factor 4G | (RAP-DB) Os06g0520600, ZINC_FINGER_CCCH_DOMAIN-CONTAINING_PROTEIN_43, C3H43; Similar to Zinc finger CCCH type domain containing protein ZFN-like 1. (A)	zinc finger ccch domain-containing protein 37 [Quercus suber]	RecName: Full=Zinc finger CCCH domain-containing protein 37; Short=AtC3H37; AltName: Full=ENHANCER OF AG-4 protein 1;	CCCH-type Zn-finger protein	GO:0005829,cytosol; GO:0016607,nuclear speck; GO:0005634,nucleus; GO:0003677,DNA binding; GO:0046872,metal ion binding; GO:0003730,mRNA 3'-UTR binding; GO:0003723,RNA binding; GO:0061158,3'-UTR-mediated mRNA destabilization; GO:0001709,cell fate determination; GO:0009908,flower development; GO:0006397,mRNA processing
Actinidia03635	0.07	0	0	0.06	1.25	0.52	0.19	0.77	0.62	0	0.16	0	K00521 ferric-chelate reductase [EC:1.16.1.7] | (RefSeq) ferric reduction oxidase 7, chloroplastic-like (A)	protein SOMBRERO isoform X2 [Prunus avium]	RecName: Full=Protein SOMBRERO; AltName: Full=NAC domain-containing protein 33; Short=ANAC033;	--	GO:0005634,nucleus; GO:0003677,DNA binding; GO:0003700,DNA-binding transcription factor activity; GO:0009834,plant-type secondary cell wall biogenesis; GO:0010455,positive regulation of cell fate commitment; GO:0003002,regionalization; GO:0006355,regulation of transcription, DNA-templated; GO:0048829,root cap development; GO:0006351,transcription, DNA-templated
Actinidia03662	0.42	0.06	0.3	0.61	0.14	0.4	0.2	0.48	0.46	0.3	0.38	0.31	K09422 transcription factor MYB, plant | (RefSeq) transcription factor MYB80 (A)	transcription factor myb80 [Quercus suber]	RecName: Full=Transcription factor MYB80 {ECO:0000305}; AltName: Full=Myb-related protein 80 {ECO:0000305}; Short=OsMYB80 {ECO:0000303|PubMed:22086333};	Transcription factor, Myb superfamily	GO:0005634,nucleus; GO:0000981,DNA-binding transcription factor activity, RNA polymerase II-specific; GO:0043565,sequence-specific DNA binding; GO:0001135,RNA polymerase II transcription regulator recruiting activity; GO:0044212,transcription regulatory region DNA binding; GO:0048658,anther wall tapetum development; GO:0030154,cell differentiation; GO:0006357,regulation of transcription by RNA po…
Actinidia03674	16.11	16.11	16.39	19.54	15.98	10.66	12.92	11.93	15.76	12.23	9.93	10.88	--	hypothetical protein CICLE_v10008919mg [Citrus clementina]	RecName: Full=High mobility group B protein 10; AltName: Full=Nucleosome/chromatin assembly factor group D 10;	DNA-binding proteins Bright/BRCAA1/RBP1 and related proteins containing BRIGHT domain	GO:0005634,nucleus; GO:0003677,DNA binding; GO:0003700,DNA-binding transcription factor activity; GO:0006351,transcription, DNA-templated
Actinidia03675	0	0	0	0.15	0	0.06	0	0.11	0	0.12	0	0.11	--	unnamed protein product [Coffea canephora]	RecName: Full=Zinc finger protein ZAT11;	FOG: Zn-finger	GO:0005634,nucleus; GO:0003700,DNA-binding transcription factor activity; GO:0046872,metal ion binding; GO:0003676,nucleic acid binding; GO:0071289,cellular response to nickel ion; GO:2000280,regulation of root development; GO:0006355,regulation of transcription, DNA-templated; GO:0010200,response to chitin; GO:0006351,transcription, DNA-templated
Actinidia03680	6.21	6.62	7.07	7.57	7.15	6.73	4.54	4	4.9	5.74	4.31	4.89	K15505 DNA repair protein RAD5 [EC:3.6.4.-] | (RefSeq) putative SWI/SNF-related matrix-associated actin-dependent regulator of chromatin subfamily A member 3-like 2 (A)	PREDICTED: putative SWI/SNF-related matrix-associated actin-dependent regulator of chromatin subfamily A member 3-like 2 isoform X1 [Juglans regia]	RecName: Full=DNA repair protein RAD5A {ECO:0000305}; EC=3.6.4.- {ECO:0000305}; AltName: Full=Putative SWI/SNF-related matrix-associated actin-dependent regulator of chromatin subfamily A member 3-like 2 {ECO:0000305}; Short=SMARCA3-like protein 2 {ECO:0000305}; AltName: Full=RAD5 homolog A {ECO:0000303|PubMed:18310306}; Short=AtRAD5a {ECO:0000303|PubMed:18310306};	Helicase-like transcription factor HLTF/DNA helicase RAD5, DEAD-box superfamily	GO:0005634,nucleus; GO:0005524,ATP binding; GO:0004386,helicase activity; GO:0003676,nucleic acid binding; GO:0008270,zinc ion binding; GO:0016569,covalent chromatin modification; GO:0009294,DNA mediated transformation; GO:0000724,double-strand break repair via homologous recombination; GO:0045003,double-strand break repair via synthesis-dependent strand annealing
Actinidia03688	17.74	28.54	18.97	24.77	34.78	23.94	39.61	54.48	32.4	43.29	50.77	24.52	--	PREDICTED: zinc finger protein ZAT5 [Vitis vinifera]	RecName: Full=Zinc finger protein ZAT5;	FOG: Zn-finger	GO:0005634,nucleus; GO:0003700,DNA-binding transcription factor activity; GO:0046872,metal ion binding; GO:0043565,sequence-specific DNA binding; GO:0006355,regulation of transcription, DNA-templated; GO:0006351,transcription, DNA-templated
Actinidia03692	5.55	8.2	4.24	8.67	11.74	7.02	12.89	18.26	6.8	17.85	19.97	6.54	K10144 RING finger and CHY zinc finger domain-containing protein 1 [EC:2.3.2.27] | (RefSeq) E3 ubiquitin-protein ligase RZFP34 (A)	zinc finger protein, putative [Ricinus communis]	RecName: Full=E3 ubiquitin-protein ligase RZFP34 {ECO:0000305}; EC=2.3.2.27 {ECO:0000269|PubMed:26508764}; AltName: Full=CHY zinc-finger and RING protein 1 {ECO:0000303|PubMed:26508764}; AltName: Full=RING zinc-finger protein 34 {ECO:0000305}; AltName: Full=RZFP34 protein homolog {ECO:0000303|PubMed:25002225}; Short=AtRZPF34 {ECO:0000303|PubMed:25002225};	Zn-finger protein	GO:0005783,endoplasmic reticulum; GO:0005634,nucleus; GO:0016740,transferase activity; GO:0008270,zinc ion binding; GO:0016567,protein ubiquitination; GO:1902456,regulation of stomatal opening
Actinidia03713	2.83	1.06	3.52	3.49	1.71	4.35	2.55	0.94	4.03	1.69	1.67	2.37	K05681 ATP-binding cassette, subfamily G (WHITE), member 2 | (RefSeq) ABC transporter, ATP-binding protein isoform 1 (A)	PREDICTED: ABC transporter G family member 28 [Eucalyptus grandis]	RecName: Full=ABC transporter G family member 28; Short=ABC transporter ABCG.28; Short=AtABCG28; AltName: Full=Putative white-brown complex homolog protein 29; Short=AtWBC29;	Transporter, ABC superfamily (Breast cancer resistance protein)	GO:0016021,integral component of membrane; GO:0005886,plasma membrane; GO:0005524,ATP binding; GO:0042626,ATPase activity, coupled to transmembrane movement of substances
Actinidia03716	9.46	6.44	15.06	10.13	6.62	11.5	5.52	5.26	7.4	5.69	5.17	7.97	--	PREDICTED: BEL1-like homeodomain protein 9 [Vitis vinifera]	RecName: Full=BEL1-like homeodomain protein 8; Short=BEL1-like protein 8; AltName: Full=Protein POUND-FOOLISH;	Transcription factor MEIS1 and related HOX domain proteins	GO:0005634,nucleus; GO:0003677,DNA binding; GO:0003700,DNA-binding transcription factor activity; GO:0010229,inflorescence development; GO:0080006,internode patterning; GO:0010076,maintenance of floral meristem identity; GO:0010077,maintenance of inflorescence meristem identity; GO:0007389,pattern specification process; GO:1905393,plant organ formation; GO:0010223,secondary shoot formation; GO:00…
Actinidia03722	17.99	18.24	18.61	17.51	16.56	14.33	11.61	11.23	15.32	11.77	11.35	12.44	K22218 protein-tyrosine sulfotransferase [EC:2.8.2.20] | (RefSeq) protein-tyrosine sulfotransferase (A)	Protein-tyrosine sulfotransferase [Morus notabilis]	RecName: Full=Protein-tyrosine sulfotransferase; EC=2.8.2.20 {ECO:0000269|PubMed:19666544}; AltName: Full=Tyrosylprotein sulfotransferase; Flags: Precursor;	--	GO:0005768,endosome; GO:0005794,Golgi apparatus; GO:0000139,Golgi membrane; GO:0016021,integral component of membrane; GO:0005802,trans-Golgi network; GO:0017095,heparan sulfate 6-O-sulfotransferase activity; GO:0008476,protein-tyrosine sulfotransferase activity; GO:0055070,copper ion homeostasis; GO:0015015,heparan sulfate proteoglycan biosynthetic process, enzymatic modification; GO:0045087,inn…
Actinidia03725	2.04	1.83	1.58	5.93	3.81	5.41	3.65	3.05	5.62	3.48	3.31	3.94	K09338 homeobox-leucine zipper protein | (RefSeq) homeobox-leucine zipper protein REVOLUTA (A)	PREDICTED: homeobox-leucine zipper protein REVOLUTA [Vitis vinifera]	RecName: Full=Homeobox-leucine zipper protein REVOLUTA; AltName: Full=HD-ZIP protein REV; AltName: Full=Homeodomain transcription factor REV; AltName: Full=Protein AMPHIVASAL VASCULAR BUNDLE 1; AltName: Full=Protein INTERFASCICULAR FIBERLESS 1;	--	GO:0005634,nucleus; GO:0003700,DNA-binding transcription factor activity; GO:0008289,lipid binding; GO:0043565,sequence-specific DNA binding; GO:0044212,transcription regulatory region DNA binding; GO:0030154,cell differentiation; GO:0009855,determination of bilateral symmetry; GO:0010014,meristem initiation; GO:0009944,polarity specification of adaxial/abaxial axis; GO:0009956,radial pattern for…
Actinidia03743	613.11	630.92	573.55	505.78	492.79	467.45	487.69	475.37	658.21	481.32	488.97	523.88	K02736 20S proteasome subunit beta 7 [EC:3.4.25.1] | (RefSeq) proteasome subunit beta type-4 (A)	PREDICTED: proteasome subunit beta type-4 [Vitis vinifera]	RecName: Full=Proteasome subunit beta type-4; EC=3.4.25.1; AltName: Full=20S proteasome beta subunit G-1; AltName: Full=Proteasome component H; AltName: Full=Proteasome subunit beta type-7; Flags: Precursor;	20S proteasome, regulatory subunit beta type PSMB4/PRE4	GO:0005829,cytosol; GO:0022626,cytosolic ribosome; GO:0005634,nucleus; GO:0000502,proteasome complex; GO:0019774,proteasome core complex, beta-subunit complex; GO:0004298,threonine-type endopeptidase activity; GO:0051603,proteolysis involved in cellular protein catabolic process; GO:0046686,response to cadmium ion; GO:0009651,response to salt stress
Actinidia03748	0.55	0.33	0.2	0	0	0	0	0.21	0	0	0	0	K02725 20S proteasome subunit alpha 6 [EC:3.4.25.1] | (RefSeq) proteasome subunit alpha type-1-like (A)	PREDICTED: LOB domain-containing protein 1-like [Glycine max]	RecName: Full=LOB domain-containing protein 1; AltName: Full=ASYMMETRIC LEAVES 2-like protein 8; Short=AS2-like protein 8;	--	GO:0005739,mitochondrion
Actinidia03752	0	0.05	0.49	0.63	0.67	1.04	0	0	0	0	0	0.25	K20043 clathrin coat assembly protein AP180 | (RefSeq) putative clathrin assembly protein At5g35200 (A)	unnamed protein product [Coffea canephora]	RecName: Full=Dof zinc finger protein DOF5.3; Short=AtDOF5.3;	--	GO:0005634,nucleus; GO:0003700,DNA-binding transcription factor activity; GO:0046872,metal ion binding; GO:0044212,transcription regulatory region DNA binding; GO:0006355,regulation of transcription, DNA-templated; GO:0048364,root development; GO:0006351,transcription, DNA-templated
Actinidia03756	12.02	39.95	20.51	5.04	8.01	5.26	2.27	2.78	5.5	6.13	3.97	9.7	K09284 AP2-like factor, euAP2 lineage | (RefSeq) ethylene-responsive transcription factor RAP2-7 (A)	unnamed protein product, partial [Vitis vinifera]	RecName: Full=Floral homeotic protein APETALA 2 {ECO:0000303|PubMed:7919989};	--	GO:0005634,nucleus; GO:0003677,DNA binding; GO:0003700,DNA-binding transcription factor activity; GO:0030154,cell differentiation; GO:0009908,flower development; GO:0010073,meristem maintenance; GO:0048481,plant ovule development; GO:0048316,seed development; GO:0010093,specification of floral organ identity; GO:0006351,transcription, DNA-templated
Actinidia03768	0.81	0.61	0.54	1.09	3.24	2.53	1.25	0.82	2	1.43	1.67	1.14	K03539 ribonuclease P/MRP protein subunit RPP1 [EC:3.1.26.5] | (RefSeq) uncharacterized protein LOC102701320 (A)	PREDICTED: two-component response regulator-like APRR9 [Juglans regia]	RecName: Full=Zinc finger protein CONSTANS-LIKE 3;	--	GO:0005634,nucleus; GO:0003700,DNA-binding transcription factor activity; GO:0043565,sequence-specific DNA binding; GO:0008270,zinc ion binding; GO:0010161,red light signaling pathway; GO:0009909,regulation of flower development; GO:0010099,regulation of photomorphogenesis
Actinidia03781	0.97	0.09	0.26	1.12	0.91	2.59	0.37	0.49	0.44	0.23	0.28	0.11	K09422 transcription factor MYB, plant | (RefSeq) transcription factor MYB48-like isoform X2 (A)	PREDICTED: transcription factor MYB48-like isoform X1 [Juglans regia]	RecName: Full=Transcription factor MYB48; AltName: Full=Myb-related protein 48; Short=AtMYB48;	Transcription factor, Myb superfamily	GO:0005634,nucleus; GO:0003700,DNA-binding transcription factor activity; GO:0000981,DNA-binding transcription factor activity, RNA polymerase II-specific; GO:0043565,sequence-specific DNA binding; GO:0001135,RNA polymerase II transcription regulator recruiting activity; GO:0044212,transcription regulatory region DNA binding; GO:0030154,cell differentiation; GO:0006357,regulation of transcription…
Actinidia03796	9.68	7.09	10.5	12.83	8.66	7.89	9.32	10.15	13.35	8.96	8.71	10	K14321 nucleoporin-like protein 2 | (RefSeq) zinc finger CCCH domain-containing protein 16 (A)	PREDICTED: zinc finger CCCH domain-containing protein 16 isoform X1 [Vitis vinifera]	RecName: Full=Zinc finger CCCH domain-containing protein 46; Short=OsC3H46; AltName: Full=Protein LEAF AND TILLER ANGLE INCREASED CONTROLLER {ECO:0000303|PubMed:18953406}; Short=OsLIC {ECO:0000303|PubMed:18953406};	--	GO:0005737,cytoplasm; GO:0005635,nuclear envelope; GO:0005634,nucleus; GO:0046872,metal ion binding; GO:0043565,sequence-specific DNA binding; GO:0009742,brassinosteroid mediated signaling pathway; GO:1900458,negative regulation of brassinosteroid mediated signaling pathway; GO:0006355,regulation of transcription, DNA-templated; GO:0006351,transcription, DNA-templated
Actinidia03829	3.78	1.42	3.55	3.11	1.9	2.91	2.11	2.43	2.28	2.58	1.94	2.13	K13832 3-dehydroquinate dehydratase / shikimate dehydrogenase [EC:4.2.1.10 1.1.1.25] | (RefSeq) bifunctional 3-dehydroquinate dehydratase/shikimate dehydrogenase, chloroplastic-like isoform X1 (A)	PREDICTED: zinc finger CCCH domain-containing protein ZFN-like [Vitis vinifera]	RecName: Full=Zinc finger CCCH domain-containing protein ZFN-like;	CCCH-type Zn-finger protein	GO:0005634,nucleus; GO:0003677,DNA binding; GO:0046872,metal ion binding
Actinidia03872	0.24	1.54	0.44	0.55	0.64	0.16	0.38	0.46	0.69	0.42	0.66	0.23	K19995 secretory carrier-associated membrane protein | (RefSeq) uncharacterized LOC100825352 (A)	PREDICTED: MADS-box protein AGL24-like [Nicotiana sylvestris]	RecName: Full=Agamous-like MADS-box protein AGL80;	MADS box transcription factor	GO:0005634,nucleus; GO:0043078,polar nucleus; GO:0003700,DNA-binding transcription factor activity; GO:0046983,protein dimerization activity; GO:0000987,proximal promoter sequence-specific DNA binding; GO:0043565,sequence-specific DNA binding; GO:0000982,transcription factor activity, RNA polymerase II proximal promoter sequence-specific DNA binding; GO:0045944,positive regulation of transcriptio…
Actinidia03873	6.33	8.75	5.95	1.23	1.81	2.23	0.76	1.11	1.27	0.36	0.85	0.16	K08064 nuclear transcription factor Y, alpha | (RefSeq) nuclear transcription factor Y subunit A-10-like (A)	PREDICTED: nuclear transcription factor Y subunit A-10-like [Malus domestica]	RecName: Full=Nuclear transcription factor Y subunit A-10; Short=AtNF-YA-10;	CCAAT-binding factor, subunit B (HAP2)	GO:0016602,CCAAT-binding factor complex; GO:0003677,DNA binding; GO:0003700,DNA-binding transcription factor activity; GO:0006351,transcription, DNA-templated
Actinidia03886	0.76	0.23	0.86	0.23	0.25	1.24	0.5	0.4	0.45	0.31	0.25	0.95	--	PREDICTED: BTB/POZ domain-containing protein At3g05675 [Vitis vinifera]	RecName: Full=BTB/POZ domain-containing protein At3g05675;	--	GO:0016567,protein ubiquitination
Actinidia03915	3.22	3.85	4.64	3.31	3.86	1.86	2.23	2.97	2.35	2.72	1.95	1.97	K16222 Dof zinc finger protein DOF5.5 | (RefSeq) cyclic dof factor 1 isoform X1 (A)	cyclic dof factor 1-like [Manihot esculenta]	RecName: Full=Cyclic dof factor 2; AltName: Full=Dof zinc finger protein DOF5.2; Short=AtDOF5.2;	--	GO:0005634,nucleus; GO:0003700,DNA-binding transcription factor activity; GO:0046872,metal ion binding; GO:0043565,sequence-specific DNA binding; GO:0009908,flower development; GO:0006355,regulation of transcription, DNA-templated; GO:0006351,transcription, DNA-templated
Actinidia03981	8.34	9.58	5.49	1.56	0.77	1.91	0.86	0.78	0.86	0.35	0.04	0.31	K08064 nuclear transcription factor Y, alpha | (RefSeq) nuclear transcription factor Y subunit A-10 (A)	nuclear transcription factor Y subunit A-10-like isoform X2 [Durio zibethinus]	RecName: Full=Nuclear transcription factor Y subunit A-10; Short=AtNF-YA-10;	CCAAT-binding factor, subunit B (HAP2)	GO:0016602,CCAAT-binding factor complex; GO:0003677,DNA binding; GO:0003700,DNA-binding transcription factor activity; GO:0006351,transcription, DNA-templated
Actinidia04026	0.91	0.09	0.83	0.57	0.08	0.99	0	0.06	0	0	0	0.28	K09338 homeobox-leucine zipper protein | (RefSeq) homeobox-leucine zipper protein HAT5-like (A)	homeobox-leucine zipper protein HAT5-like [Cajanus cajan]	RecName: Full=Homeobox-leucine zipper protein HAT5; AltName: Full=HD-ZIP protein ATHB-1; AltName: Full=Homeodomain transcription factor ATHB-1; AltName: Full=Homeodomain-leucine zipper protein HAT5; Short=HD-ZIP protein 5;	Transcription factor HEX, contains HOX and HALZ domains	GO:0005634,nucleus; GO:0003700,DNA-binding transcription factor activity; GO:0042803,protein homodimerization activity; GO:0043565,sequence-specific DNA binding; GO:0009965,leaf morphogenesis; GO:0045893,positive regulation of transcription, DNA-templated; GO:0009637,response to blue light; GO:0009651,response to salt stress; GO:0006351,transcription, DNA-templated
Actinidia04029	0.87	0.47	0.34	0.28	0.9	0.64	0.77	0.43	0.35	0.51	0.2	0.08	K09422 transcription factor MYB, plant | (RefSeq) uncharacterized LOC100246639 (A)	PREDICTED: uncharacterized protein LOC100246639 isoform X2 [Vitis vinifera]	RecName: Full=Transcription factor MYB88 {ECO:0000303|PubMed:9839469}; AltName: Full=Myb-related protein 88 {ECO:0000303|PubMed:9839469}; Short=AtMYB88 {ECO:0000303|PubMed:9839469};	Transcription factor, Myb superfamily	GO:0005634,nucleus; GO:0003700,DNA-binding transcription factor activity; GO:0000981,DNA-binding transcription factor activity, RNA polymerase II-specific; GO:0043565,sequence-specific DNA binding; GO:0001135,RNA polymerase II transcription regulator recruiting activity; GO:0044212,transcription regulatory region DNA binding; GO:0009553,embryo sac development; GO:0010052,guard cell differentiatio…
Actinidia04058	47.38	72.12	45.54	44.13	62.22	38.01	29.81	50.17	46.72	35.24	43.46	40.54	K11644 paired amphipathic helix protein Sin3a | (RefSeq) paired amphipathic helix protein Sin3-like 4 isoform X1 (A)	paired amphipathic helix protein Sin3-like 4 isoform X4 [Jatropha curcas]	RecName: Full=Paired amphipathic helix protein Sin3-like 2;	Histone deacetylase complex, SIN3 component	GO:0000785,chromatin; GO:0005829,cytosol; GO:0000118,histone deacetylase complex; GO:0001106,NA; GO:0016575,histone deacetylation; GO:0000122,negative regulation of transcription by RNA polymerase II; GO:0006351,transcription, DNA-templated
Actinidia04069	0	0	0	0	0	0.07	0	0	0	0	0	0	K11296 high mobility group protein B3 | (RefSeq) high mobility group B protein 7-like (A)	PREDICTED: high mobility group B protein 7-like [Nicotiana tabacum]	RecName: Full=High mobility group B protein 7; AltName: Full=Nucleosome/chromatin assembly factor group D 07; Short=Nucleosome/chromatin assembly factor group D 7; AltName: Full=Protein NUCLEAR FUSION DEFECTIVE 7 {ECO:0000303|PubMed:16698901};	HMG box-containing protein	GO:0005634,nucleus; GO:0003677,DNA binding; GO:0003700,DNA-binding transcription factor activity; GO:0000741,karyogamy; GO:0010197,polar nucleus fusion
Actinidia04093	14.68	17.04	16.8	13.34	13.16	18.27	7.83	9.23	12.19	12.33	10.42	14.81	K00784 ribonuclease Z [EC:3.1.26.11] | (RefSeq) tRNase Z TRZ1 isoform X1 (A)	transcription factor SRM1 [Sesamum indicum]	RecName: Full=Transcription factor SRM1 {ECO:0000305}; AltName: Full=Myb-related protein SRM1 {ECO:0000305}; AltName: Full=Protein SALT-RELATED MYB 1 {ECO:0000303|PubMed:26243618};	Zuotin and related molecular chaperones (DnaJ superfamily), contains DNA-binding domains	GO:0005634,nucleus; GO:0003677,DNA binding; GO:0003700,DNA-binding transcription factor activity; GO:0009738,abscisic acid-activated signaling pathway; GO:1901001,negative regulation of response to salt stress; GO:0010116,positive regulation of abscisic acid biosynthetic process; GO:1905615,positive regulation of developmental vegetative growth; GO:0045893,positive regulation of transcription, DN…
Actinidia04119	15.23	9.54	16.71	3.97	2.18	5.79	4.61	2.78	5.24	8.41	5.03	6.27	K12135 zinc finger protein CONSTANS | (RefSeq) zinc finger protein CONSTANS-LIKE 2-like (A)	GATA-4/5/6 transcription factor [Handroanthus impetiginosus]	RecName: Full=Zinc finger protein CONSTANS-LIKE 5;	GATA-4/5/6 transcription factors	GO:0005634,nucleus; GO:0003700,DNA-binding transcription factor activity; GO:0008270,zinc ion binding; GO:0048571,long-day photoperiodism; GO:0048579,negative regulation of long-day photoperiodism, flowering; GO:0045892,negative regulation of transcription, DNA-templated; GO:0048576,positive regulation of short-day photoperiodism, flowering; GO:0009909,regulation of flower development; GO:0006355…
Actinidia04135	0	0	0	0.05	0	0	0	0	0	0	0	0	K09422 transcription factor MYB, plant | (RefSeq) transcription factor MYB36 (A)	transcription factor MYB36 [Herrania umbratica]	RecName: Full=Transcription factor MYB36 {ECO:0000303|PubMed:9839469}; AltName: Full=Myb-related protein 36 {ECO:0000303|PubMed:9839469}; Short=AtMYB36 {ECO:0000303|PubMed:9839469};	Transcription factor, Myb superfamily	GO:0048226,Casparian strip; GO:0005634,nucleus; GO:0003700,DNA-binding transcription factor activity; GO:0000981,DNA-binding transcription factor activity, RNA polymerase II-specific; GO:0043565,sequence-specific DNA binding; GO:0001135,RNA polymerase II transcription regulator recruiting activity; GO:0044212,transcription regulatory region DNA binding; GO:0030154,cell differentiation; GO:0035987…
Actinidia04147	0	0	0	0	0	0	1.67	0	0.33	0	0	0	K09285 AP2-like factor, ANT lineage | (RefSeq) AP2-like ethylene-responsive transcription factor AIL5 (A)	PREDICTED: AP2-like ethylene-responsive transcription factor AIL5 [Nelumbo nucifera]	RecName: Full=AP2-like ethylene-responsive transcription factor AIL5; AltName: Full=Protein AINTEGUMENTA-LIKE 5;	--	GO:0005634,nucleus; GO:0003677,DNA binding; GO:0003700,DNA-binding transcription factor activity; GO:0060774,auxin mediated signaling pathway involved in phyllotactic patterning; GO:0009873,ethylene-activated signaling pathway; GO:0010311,lateral root formation; GO:0060772,leaf phyllotactic patterning; GO:0060771,phyllotactic patterning; GO:0040019,positive regulation of embryonic development; GO…
Actinidia04160	3.62	2.58	3.67	4.86	3.44	4.31	4.05	2.64	5.06	2.26	2.66	3.04	K19199 protein-histidine N-methyltransferase [EC:2.1.1.85] | (RefSeq) fructose-bisphosphate aldolase-lysine N-methyltransferase, chloroplastic isoform X1 (A)	unnamed protein product [Coffea canephora]	RecName: Full=[Fructose-bisphosphate aldolase]-lysine N-methyltransferase, chloroplastic; EC=2.1.1.259; AltName: Full=Aldolases N-methyltransferase; AltName: Full=[Ribulose-bisphosphate carboxylase]-lysine N-methyltransferase-like; Short=AtLSMT-L; Short=LSMT-like enzyme; Flags: Precursor;	--	GO:0009507,chloroplast; GO:0009570,chloroplast stroma; GO:0030785,[ribulose-bisphosphate carboxylase]-lysine N-methyltransferase activity; GO:0016279,protein-lysine N-methyltransferase activity; GO:0018026,peptidyl-lysine monomethylation; GO:0018023,peptidyl-lysine trimethylation
Actinidia04161	0.76	0.29	1.43	9.48	8.82	9.73	1.65	1.75	3.47	2.92	1.96	2.45	K20043 clathrin coat assembly protein AP180 | (RefSeq) putative clathrin assembly protein At5g35200 (A)	dof zinc finger protein DOF4.6-like [Durio zibethinus]	RecName: Full=Dof zinc finger protein DOF4.6; Short=AtDOF4.6;	--	GO:0005634,nucleus; GO:0003677,DNA binding; GO:0003700,DNA-binding transcription factor activity; GO:0046872,metal ion binding; GO:0006355,regulation of transcription, DNA-templated; GO:0006351,transcription, DNA-templated
Actinidia04172	0	0.03	0.06	0.12	0.14	0	0.76	0.44	0	0	0.09	0.03	K22382 WD repeat-containing protein 26 | (RefSeq) WD repeat-containing protein 26 homolog (A)	PREDICTED: growth-regulating factor 8 [Vitis vinifera]	RecName: Full=Growth-regulating factor 8; Short=AtGRF8; AltName: Full=Transcription activator GRF8;	--	GO:0009941,chloroplast envelope; GO:0005634,nucleus; GO:0005524,ATP binding; GO:0048366,leaf development; GO:0006355,regulation of transcription, DNA-templated; GO:0006351,transcription, DNA-templated
Actinidia04246	44.04	23.5	62.11	33.14	17.54	31	16.17	10.61	14.5	16.13	12.73	23.08	K19589 release factor glutamine methyltransferase [EC:2.1.1.297] | (RefSeq) uncharacterized protein LOC100283871 (A)	PREDICTED: homeobox protein knotted-1-like 13 isoform X2 [Vitis vinifera]	RecName: Full=Homeobox protein knotted-1-like 3; AltName: Full=Protein KNAT3;	Transcription factor MEIS1 and related HOX domain proteins	GO:0005829,cytosol; GO:0005634,nucleus; GO:0003677,DNA binding; GO:0003700,DNA-binding transcription factor activity; GO:0071345,cellular response to cytokine stimulus; GO:0009722,detection of cytokinin stimulus; GO:0009416,response to light stimulus
Actinidia04275	3.5	4.29	3.98	1.48	0.97	1.52	0.84	0.21	0.24	0.98	0.83	0.83	K14491 two-component response regulator ARR-B family | (RefSeq) two-component response regulator ORR24-like (A)	PREDICTED: two-component response regulator ORR24-like [Solanum pennellii]	RecName: Full=Two-component response regulator ORR24 {ECO:0000305}; AltName: Full=OsRRB2 {ECO:0000303|PubMed:16891544};	GATA-4/5/6 transcription factors	GO:0005634,nucleus; GO:0003677,DNA binding; GO:0003700,DNA-binding transcription factor activity; GO:0009736,cytokinin-activated signaling pathway; GO:0000160,phosphorelay signal transduction system; GO:0006351,transcription, DNA-templated
Actinidia04298	11.83	7.01	11.8	23.28	16.59	18.02	18.4	15.35	19.61	12.43	11.39	14.5	K13424 WRKY transcription factor 33 | (RefSeq) probable WRKY transcription factor 33 (A)	hypothetical protein PHAVU_003G156300g [Phaseolus vulgaris]	RecName: Full=Probable WRKY transcription factor 32; AltName: Full=WRKY DNA-binding protein 32;	--	GO:0005634,nucleus; GO:0003700,DNA-binding transcription factor activity; GO:0043565,sequence-specific DNA binding; GO:0006351,transcription, DNA-templated
Actinidia04303	4.46	3.77	9.14	13.41	10.91	19.24	11.99	11.43	19.9	6.62	5.52	10.96	K18878 BHLH transcription factor Upa20 | (RefSeq) Upa20; transcription factor bHLH137-like (A)	transcription factor BHLH052, partial [Vaccinium corymbosum]	RecName: Full=Transcription factor BHLH094 {ECO:0000305}; AltName: Full=Basic helix-loop-helix protein 94 {ECO:0000303|PubMed:16896230}; Short=OsbHLH094 {ECO:0000303|PubMed:16896230}; AltName: Full=bHLH transcription factor bHLH094 {ECO:0000305};	--	GO:0005634,nucleus; GO:0003677,DNA binding; GO:0046983,protein dimerization activity; GO:0006355,regulation of transcription, DNA-templated; GO:0006351,transcription, DNA-templated
Actinidia04329	18.39	14.18	22.45	18.47	12.62	15.41	16.24	14.35	35.22	12.47	10.78	16.17	K16221 transcription factor TCP21 (protein CCA1 HIKING EXPEDITION) | (RefSeq) transcription factor TCP7-like (A)	hypothetical protein LSAT_3X36601 [Lactuca sativa]	RecName: Full=Transcription factor TCP7;	--	GO:0005634,nucleus; GO:0003677,DNA binding; GO:0003700,DNA-binding transcription factor activity; GO:0006355,regulation of transcription, DNA-templated; GO:0006351,transcription, DNA-templated
Actinidia04356	10.76	12.18	14.07	9.37	7.39	8.26	6.48	5.93	9.13	8.55	7.98	9.77	K00784 ribonuclease Z [EC:3.1.26.11] | (RefSeq) tRNase Z TRZ1 isoform X1 (A)	transcription factor SRM1-like [Cajanus cajan]	RecName: Full=Transcription factor SRM1 {ECO:0000305}; AltName: Full=Myb-related protein SRM1 {ECO:0000305}; AltName: Full=Protein SALT-RELATED MYB 1 {ECO:0000303|PubMed:26243618};	Zuotin and related molecular chaperones (DnaJ superfamily), contains DNA-binding domains	GO:0005634,nucleus; GO:0003677,DNA binding; GO:0003700,DNA-binding transcription factor activity; GO:0009738,abscisic acid-activated signaling pathway; GO:1901001,negative regulation of response to salt stress; GO:0010116,positive regulation of abscisic acid biosynthetic process; GO:1905615,positive regulation of developmental vegetative growth; GO:0045893,positive regulation of transcription, DN…
Actinidia04377	36.48	38.47	38.65	51.28	52.89	47.32	56.72	51.64	61.59	47.21	50.12	56.66	K15223 upstream activation factor subunit UAF30 | (RefSeq) uncharacterized protein LOC111471082 (A)	upstream activation factor subunit spp27-like isoform X1 [Olea europaea var. sylvestris]	RecName: Full=Zinc finger CCCH domain-containing protein 19; Short=AtC3H19; AltName: Full=Protein Needed for RDR2-independent DNA methylation;	RNA polymerase I transcription factor UAF	GO:0005829,cytosol; GO:0005634,nucleus; GO:0003677,DNA binding; GO:0042393,histone binding; GO:0046872,metal ion binding; GO:0032776,DNA methylation on cytosine; GO:0031047,gene silencing by RNA; GO:0010964,regulation of chromatin silencing by small RNA; GO:0006351,transcription, DNA-templated
Actinidia04398	0.5	1.15	1.02	1.49	1.41	1.93	0.82	1.79	1.27	0.64	0.31	0.93	K12412 pheromone receptor transcription factor | (RefSeq) agamous-like MADS-box protein AGL61 (A)	PREDICTED: agamous-like MADS-box protein AGL62 [Nicotiana attenuata]	RecName: Full=Agamous-like MADS-box protein AGL62;	MADS box transcription factor	GO:0005634,nucleus; GO:0003700,DNA-binding transcription factor activity; GO:0046983,protein dimerization activity; GO:0000977,RNA polymerase II regulatory region sequence-specific DNA binding; GO:0009960,endosperm development; GO:0045944,positive regulation of transcription by RNA polymerase II; GO:2000012,regulation of auxin polar transport; GO:0006351,transcription, DNA-templated
Actinidia04410	1.42	1.89	3.48	0	0	0	0	0	0	0	0	0	K13422 transcription factor MYC2 | (RefSeq) transcription factor MYC2-like (A)	transcription factor bHLH25-like isoform X2 [Hevea brasiliensis]	RecName: Full=Transcription factor bHLH25; AltName: Full=Basic helix-loop-helix protein 25; Short=AtbHLH25; Short=bHLH 25; AltName: Full=Transcription factor EN 29; AltName: Full=bHLH transcription factor bHLH025;	--	GO:0005634,nucleus; GO:0003677,DNA binding; GO:0003700,DNA-binding transcription factor activity; GO:0046983,protein dimerization activity; GO:0006355,regulation of transcription, DNA-templated; GO:0006351,transcription, DNA-templated
Actinidia04446	0.09	0.29	1.46	0	0	0.36	0	0	0	0	0.15	0	K09422 transcription factor MYB, plant | (RefSeq) myb-related protein Myb4 (A)	Myb domain protein 13, putative [Theobroma cacao]	RecName: Full=Transcription factor MYB15 {ECO:0000305}; AltName: Full=Myb-related protein 15 {ECO:0000305}; Short=AtMYB15 {ECO:0000312|EMBL:CAA74603.1}; AltName: Full=Myb-related protein Y19 {ECO:0000305}; Short=AtY19 {ECO:0000303|PubMed:8980549};	Transcription factor, Myb superfamily	GO:0005634,nucleus; GO:0003700,DNA-binding transcription factor activity; GO:0000981,DNA-binding transcription factor activity, RNA polymerase II-specific; GO:0043565,sequence-specific DNA binding; GO:0001135,RNA polymerase II transcription regulator recruiting activity; GO:0044212,transcription regulatory region DNA binding; GO:0030154,cell differentiation; GO:0006357,regulation of transcription…
Actinidia04453	3.31	1.36	3.42	4	1.69	5.63	1.85	3.96	1.75	0.39	3.08	1.4	K14516 ethylene-responsive transcription factor 1 | (RefSeq) ethylene-responsive transcription factor 1B-like (A)	ethylene response factor 10 [Actinidia deliciosa]	RecName: Full=Ethylene-responsive transcription factor 1B; Short=AtERF1B; AltName: Full=Ethylene-responsive element-binding factor 1B; Short=EREBP-1B;	--	GO:0005634,nucleus; GO:0003677,DNA binding; GO:0003700,DNA-binding transcription factor activity; GO:0006952,defense response; GO:0009873,ethylene-activated signaling pathway; GO:0009867,jasmonic acid mediated signaling pathway; GO:0006351,transcription, DNA-templated
Actinidia04455	15.58	20.4	17.91	7.45	6.41	6.07	4.69	5.4	3.71	6.25	7.47	6.75	K13422 transcription factor MYC2 | (RefSeq) transcription factor MYC2 (A)	transcription factor bHLH104 [Sesamum indicum]	RecName: Full=Transcription factor bHLH104; AltName: Full=Basic helix-loop-helix protein 104; Short=AtbHLH104; Short=bHLH 104; AltName: Full=Transcription factor EN 136; AltName: Full=bHLH transcription factor bHLH104;	--	GO:0005634,nucleus; GO:0003677,DNA binding; GO:0003700,DNA-binding transcription factor activity; GO:0046983,protein dimerization activity; GO:0006355,regulation of transcription, DNA-templated; GO:0006351,transcription, DNA-templated
Actinidia04459	71.59	192.6	58.7	93.71	344.86	88.25	80.03	318.48	57.38	75.78	218.4	66.22	K14509 ethylene receptor [EC:2.7.13.-] | (RefSeq) ethylene receptor 2 (A)	PREDICTED: protein EIN4-like [Glycine max]	RecName: Full=Ethylene receptor 2; Short=AtETR2; EC=2.7.11.-; AltName: Full=Protein ETHYLENE RESPONSE 2; AltName: Full=Protein ETR2;	Sensory transduction histidine kinase	GO:0005783,endoplasmic reticulum; GO:0005789,endoplasmic reticulum membrane; GO:0016021,integral component of membrane; GO:0005524,ATP binding; GO:0051740,ethylene binding; GO:0038199,ethylene receptor activity; GO:0046872,metal ion binding; GO:0000155,phosphorelay sensor kinase activity; GO:0004674,protein serine/threonine kinase activity; GO:0004872,NA; GO:0010105,negative regulation of ethylen…
Actinidia04489	11.14	3.26	15.04	16.04	8.88	14.08	5.47	1.47	4.05	2.53	2.89	3.62	K14484 auxin-responsive protein IAA | (RefSeq) auxin-induced protein 22D (A)	PREDICTED: auxin-induced protein 22D [Vitis vinifera]	RecName: Full=Auxin-induced protein 22D; AltName: Full=Indole-3-acetic acid-induced protein ARG13;	--	GO:0005634,nucleus; GO:0009734,auxin-activated signaling pathway; GO:0006355,regulation of transcription, DNA-templated; GO:0006351,transcription, DNA-templated
Actinidia04493	15.29	6.04	21.74	16.5	11.41	23.82	14.48	11.23	20.75	12.16	11.07	20.59	K18878 BHLH transcription factor Upa20 | (RefSeq) Upa20; transcription factor bHLH137-like (A)	transcription factor BHLH053, partial [Vaccinium corymbosum]	RecName: Full=Transcription factor UNE12; AltName: Full=Basic helix-loop-helix protein 59; Short=AtbHLH59; Short=bHLH 59; AltName: Full=Protein UNFERTILIZED EMBRYO SAC 12; AltName: Full=Transcription factor EN 93; AltName: Full=bHLH transcription factor bHLH059;	--	GO:0005634,nucleus; GO:0001046,core promoter sequence-specific DNA binding; GO:0003700,DNA-binding transcription factor activity; GO:0046983,protein dimerization activity; GO:0001228,DNA-binding transcription activator activity, RNA polymerase II-specific; GO:0009567,double fertilization forming a zygote and endosperm; GO:0007275,multicellular organism development; GO:0031347,regulation of defens…
Actinidia04662	0.15	0	0	0.44	0.05	0.14	0.07	0.21	0.13	0.15	0.12	0.14	K18878 BHLH transcription factor Upa20 | (RefSeq) Upa20; transcription factor bHLH137-like (A)	transcription factor BHLH049, partial [Vaccinium corymbosum]	RecName: Full=Transcription factor UNE12; AltName: Full=Basic helix-loop-helix protein 59; Short=AtbHLH59; Short=bHLH 59; AltName: Full=Protein UNFERTILIZED EMBRYO SAC 12; AltName: Full=Transcription factor EN 93; AltName: Full=bHLH transcription factor bHLH059;	--	GO:0005634,nucleus; GO:0001046,core promoter sequence-specific DNA binding; GO:0003700,DNA-binding transcription factor activity; GO:0046983,protein dimerization activity; GO:0001228,DNA-binding transcription activator activity, RNA polymerase II-specific; GO:0009567,double fertilization forming a zygote and endosperm; GO:0007275,multicellular organism development; GO:0031347,regulation of defens…
Actinidia04664	0	0.08	0	0	0.82	0	0.1	0.49	0	0.21	0	0	K14484 auxin-responsive protein IAA | (RefSeq) auxin-induced protein AUX28-like (A)	AUX/IAA protein [Macleaya cordata]	RecName: Full=Auxin-induced protein AUX28;	--	GO:0005634,nucleus; GO:0009734,auxin-activated signaling pathway; GO:0006355,regulation of transcription, DNA-templated; GO:0006351,transcription, DNA-templated
Actinidia04679	0	0	0	0	0.11	0	0.31	0.16	0.14	0.17	0.27	0	K14484 auxin-responsive protein IAA | (RefSeq) auxin-responsive protein IAA11 (A)	unnamed protein product [Coffea canephora]	RecName: Full=Auxin-responsive protein IAA11; AltName: Full=Indoleacetic acid-induced protein 11;	--	GO:0005634,nucleus; GO:0009734,auxin-activated signaling pathway; GO:0006355,regulation of transcription, DNA-templated; GO:0006351,transcription, DNA-templated
Actinidia04735	24.23	24.92	31.23	28.48	21.51	24.49	4.73	4.52	12.72	9.67	8.27	16.77	--	PREDICTED: homeobox protein knotted-1-like 6 [Vitis vinifera]	RecName: Full=Homeobox protein knotted-1-like 6; AltName: Full=Protein KNAT6;	Transcription factor MEIS1 and related HOX domain proteins	GO:0005634,nucleus; GO:0003700,DNA-binding transcription factor activity; GO:0043565,sequence-specific DNA binding; GO:0010073,meristem maintenance
Actinidia04754	1.04	0.56	0.66	0.27	0	0.05	1.51	0.1	0.44	0.05	0.47	1.88	K09286 EREBP-like factor | (RefSeq) ethylene-responsive transcription factor RAP2-3-like (A)	ethylene-responsive transcription factor ABR1-like [Sesamum indicum]	RecName: Full=Ethylene-responsive transcription factor ERF110;	--	GO:0005634,nucleus; GO:0003677,DNA binding; GO:0003700,DNA-binding transcription factor activity; GO:0009873,ethylene-activated signaling pathway; GO:0045893,positive regulation of transcription, DNA-templated; GO:0048510,regulation of timing of transition from vegetative to reproductive phase; GO:0006351,transcription, DNA-templated
Actinidia04762	23.28	21.89	28.74	25.35	22.79	24.54	22.82	16.19	25.83	16.65	23.57	26.08	K19600 tubby and related proteins | (RefSeq) tubby-like F-box protein 8 (A)	PREDICTED: tubby-like F-box protein 8 [Vitis vinifera]	RecName: Full=Tubby-like F-box protein 14; Short=OsTLP14; AltName: Full=Tubby-like F-box protein 4; Short=OsTLP4;	Tub family proteins	GO:0035091,phosphatidylinositol binding
Actinidia04763	30.9	40.98	31.75	42.96	56.12	39.43	37.64	53.81	39.17	39.31	52.12	46.4	K01051 pectinesterase [EC:3.1.1.11] | (RefSeq) probable pectinesterase/pectinesterase inhibitor 58 (A)	PREDICTED: trihelix transcription factor GTL1-like [Nicotiana tomentosiformis]	RecName: Full=Trihelix transcription factor GT-2; AltName: Full=Trihelix DNA-binding protein GT-2;	Transcription factor GT-2 and related proteins, contains trihelix DNA-binding/SANT domain	GO:0005634,nucleus; GO:0003677,DNA binding; GO:0003700,DNA-binding transcription factor activity; GO:0006351,transcription, DNA-templated
Actinidia04764	13.88	15.31	13.68	12.47	16.94	17.08	14.48	20.45	13.39	17.46	20.15	18.03	--	hypothetical protein CICLE_v10001142mg [Citrus clementina]	--	--	--
Actinidia04791	12.55	20.56	12.65	21.43	32.01	14.25	14.48	29.61	19.08	22.56	27.18	21.75	K12126 phytochrome-interacting factor 3 | (RefSeq) transcription factor PHYTOCHROME INTERACTING FACTOR-LIKE 15 (A)	transcription factor BHLH017, partial [Vaccinium corymbosum]	RecName: Full=Transcription factor BIM1; AltName: Full=BES1-interacting Myc-like protein 1; AltName: Full=Basic helix-loop-helix protein 46; Short=AtbHLH46; Short=bHLH 46; AltName: Full=Transcription factor EN 126; AltName: Full=bHLH transcription factor bHLH046;	--	GO:0005634,nucleus; GO:0003677,DNA binding; GO:0046983,protein dimerization activity; GO:0006355,regulation of transcription, DNA-templated; GO:0006351,transcription, DNA-templated
Actinidia04804	1.77	2.08	1.51	5.91	8.76	10.12	3.85	7.51	3.98	3.85	4.42	4.06	K09264 MADS-box transcription factor, plant | (RefSeq) agamous-like MADS-box protein AGL8 homolog (A)	PgMADS protein3 [Panax ginseng]	RecName: Full=Agamous-like MADS-box protein AGL8 homolog; AltName: Full=POTM1-1;	MADS box transcription factor	GO:0005634,nucleus; GO:0003700,DNA-binding transcription factor activity; GO:0046983,protein dimerization activity; GO:0000977,RNA polymerase II regulatory region sequence-specific DNA binding; GO:0045944,positive regulation of transcription by RNA polymerase II; GO:0006351,transcription, DNA-templated
Actinidia04811	3.24	2.33	4.33	4.11	3.04	2.98	3.51	2.39	3.38	3.64	3.21	3.32	K15032 mTERF domain-containing protein, mitochondrial | (RefSeq) uncharacterized protein LOC18422463 (A)	transcription termination factor mterf15, mitochondrial [Quercus suber]	RecName: Full=Transcription termination factor MTERF15, mitochondrial {ECO:0000305}; AltName: Full=Mitochondrial transcription termination factor 15 {ECO:0000303|PubMed:23087700}; Flags: Precursor;	Mitochondrial transcription termination factor, mTERF	GO:0009507,chloroplast; GO:0005739,mitochondrion; GO:0003690,double-stranded DNA binding; GO:0003723,RNA binding; GO:0019843,rRNA binding; GO:0003727,single-stranded RNA binding; GO:0009658,chloroplast organization; GO:0032502,developmental process; GO:0006353,DNA-templated transcription, termination; GO:0006355,regulation of transcription, DNA-templated; GO:0042255,ribosome assembly; GO:0000394,…
Actinidia04813	8.27	8.98	9.56	9.61	8.31	7.03	3.63	6.44	8.88	6.41	6.37	6.66	K22909 zinc finger CCCH domain-containing protein 13 | (RefSeq) zinc finger CCCH domain-containing protein 38-like (A)	unnamed protein product, partial [Vitis vinifera]	RecName: Full=Zinc finger CCCH domain-containing protein 55; Short=OsC3H55;	--	GO:0003677,DNA binding; GO:0046872,metal ion binding
Actinidia04842	0	0	0	0.47	0.25	0.79	0.2	0.1	0.09	0.06	0.09	0.2	--	PREDICTED: zinc finger protein ZAT4 [Vitis vinifera]	RecName: Full=Zinc finger protein ZAT4;	FOG: Zn-finger	GO:0005634,nucleus; GO:0003700,DNA-binding transcription factor activity; GO:0046872,metal ion binding; GO:0003676,nucleic acid binding; GO:0006355,regulation of transcription, DNA-templated; GO:0006351,transcription, DNA-templated
Actinidia04857	0.19	0.61	1.02	0.08	0.16	0.14	0.04	0.09	0.24	0.1	0	0.35	--	PREDICTED: zinc finger RNA-binding protein 2-like [Daucus carota subsp. sativus]	--	Transcription factor NFAT, subunit NF90	GO:0003676,nucleic acid binding; GO:0008270,zinc ion binding
Actinidia04877	12.52	5.74	10.63	5.81	5.3	6.55	1.46	3.2	2.14	2.03	1.35	1.91	K00521 ferric-chelate reductase [EC:1.16.1.7] | (RefSeq) ferric reduction oxidase 7, chloroplastic-like (A)	NAC domain-containing protein 100-like [Manihot esculenta]	RecName: Full=NAC domain-containing protein 100 {ECO:0000303|PubMed:15029955}; Short=ANAC100 {ECO:0000303|PubMed:15029955}; Short=AtNAC5;	--	GO:0005634,nucleus; GO:0003677,DNA binding; GO:0003700,DNA-binding transcription factor activity; GO:0006351,transcription, DNA-templated
Actinidia04884	6.64	2.42	6.96	4.15	2.74	2.61	2.63	0.99	1.87	2.31	1.89	2.18	K16222 Dof zinc finger protein DOF5.5 | (RefSeq) cyclic dof factor 1 (A)	cyclic dof factor 1-like [Olea europaea var. sylvestris]	RecName: Full=Cyclic dof factor 3; AltName: Full=Dof zinc finger protein DOF3.3; Short=AtDOF3.3; AltName: Full=H-protein promoter-binding factor 2a;	--	GO:0005634,nucleus; GO:0003677,DNA binding; GO:0003700,DNA-binding transcription factor activity; GO:0046872,metal ion binding; GO:0009908,flower development; GO:0006355,regulation of transcription, DNA-templated; GO:0006351,transcription, DNA-templated
Actinidia04894	2.45	0.64	5.37	0	0	0	1.23	0.54	0.4	0	0	0	K09422 transcription factor MYB, plant | (RefSeq) myb-related protein 306 (A)	unnamed protein product, partial [Vitis vinifera]	RecName: Full=Myb-related protein 306;	Transcription factor, Myb superfamily	GO:0005634,nucleus; GO:0003677,DNA binding; GO:0006355,regulation of transcription, DNA-templated; GO:0006351,transcription, DNA-templated
Actinidia04915	1.59	1.02	2.4	0	0	0.55	0	0	0	0	0	0	K13424 WRKY transcription factor 33 | (RefSeq) probable WRKY transcription factor 33 (A)	PREDICTED: probable WRKY transcription factor 72 isoform X1 [Nelumbo nucifera]	RecName: Full=Probable WRKY transcription factor 72; AltName: Full=WRKY DNA-binding protein 72;	--	GO:0005634,nucleus; GO:0003700,DNA-binding transcription factor activity; GO:0043565,sequence-specific DNA binding; GO:0006952,defense response; GO:0006351,transcription, DNA-templated
Actinidia04920	74.68	194.55	89.66	43.55	59.09	48.95	23.51	34.25	32.19	26.38	26.7	37.25	K09338 homeobox-leucine zipper protein | (RefSeq) homeobox-leucine zipper protein ATHB-54 (A)	homeobox-leucine zipper protein HAT5-like isoform X2 [Durio zibethinus]	RecName: Full=Homeobox-leucine zipper protein HAT5; AltName: Full=HD-ZIP protein ATHB-1; AltName: Full=Homeodomain transcription factor ATHB-1; AltName: Full=Homeodomain-leucine zipper protein HAT5; Short=HD-ZIP protein 5;	Transcription factor HEX, contains HOX and HALZ domains	GO:0005634,nucleus; GO:0003700,DNA-binding transcription factor activity; GO:0042803,protein homodimerization activity; GO:0043565,sequence-specific DNA binding; GO:0009965,leaf morphogenesis; GO:0045893,positive regulation of transcription, DNA-templated; GO:0009637,response to blue light; GO:0009651,response to salt stress; GO:0006351,transcription, DNA-templated
Actinidia04932	0	0.08	0	0	0.07	0	0	0	0	0	0	0	K13944 LOB domain-containing protein 16 | (RefSeq) LOB domain-containing protein 16-like (A)	LOB domain-containing protein 27-like [Manihot esculenta]	RecName: Full=LOB domain-containing protein 27; AltName: Full=ASYMMETRIC LEAVES 2-like protein 29; Short=AS2-like protein 29;	--	GO:0005634,nucleus; GO:0009556,microsporogenesis; GO:0009555,pollen development; GO:0009786,regulation of asymmetric cell division
Actinidia04941	1.67	1.75	2.86	1.99	0.87	2	2.02	1.25	2.97	0.88	1.29	1.5	K18878 BHLH transcription factor Upa20 | (RefSeq) Upa20; transcription factor bHLH137-like (A)	PREDICTED: transcription factor bHLH79-like isoform X1 [Juglans regia]	RecName: Full=Transcription factor bHLH79; AltName: Full=Basic helix-loop-helix protein 79; Short=AtbHLH79; Short=bHLH 79; AltName: Full=Transcription factor EN 81; AltName: Full=bHLH transcription factor bHLH079;	--	GO:0005634,nucleus; GO:0003700,DNA-binding transcription factor activity; GO:0046983,protein dimerization activity; GO:0043565,sequence-specific DNA binding; GO:0006355,regulation of transcription, DNA-templated; GO:0006351,transcription, DNA-templated
Actinidia04947	34.92	35.33	45.6	16.66	23.07	13.26	18.18	19.76	18.18	17.24	20.98	19.49	K08869 aarF domain-containing kinase | (RefSeq) predicted protein (A)	MYB transcription factor 1 [Camellia sinensis]	RecName: Full=Transcription factor MYB1R1; AltName: Full=Myb-related protein R1 {ECO:0000303|PubMed:21030505}; Short=StMYB1R-1 {ECO:0000303|PubMed:21030505};	--	GO:0005829,cytosol; GO:0005634,nucleus; GO:0003677,DNA binding; GO:0006355,regulation of transcription, DNA-templated; GO:0006351,transcription, DNA-templated
Actinidia04956	0.19	0.3	0.35	0.41	0.19	0.42	0.5	0.46	0.49	0.25	0.44	0.13	K09391 transcription factor E2F7/8 | (RefSeq) E2F transcription factor-like E2FE isoform X2 (A)	E2F transcription factor-like E2FE isoform X2 [Sesamum indicum]	RecName: Full=E2F transcription factor-like E2FE; AltName: Full=DP-E2F-like protein 1; AltName: Full=E2F-like repressor E2L3;	Transcription factor E2F/dimerization partner (TDP)-like proteins	GO:0005634,nucleus; GO:0005667,transcription factor complex; GO:0003677,DNA binding; GO:0003700,DNA-binding transcription factor activity; GO:0042023,DNA endoreduplication; GO:0032876,negative regulation of DNA endoreduplication; GO:0006351,transcription, DNA-templated
Actinidia04971	12.14	7.52	12.42	4.06	2.92	7.93	2.03	1.57	6.32	1.54	1.16	1.94	K09377 cysteine and glycine-rich protein | (RefSeq) LIM domain-containing protein WLIM1-like (A)	PREDICTED: LIM domain-containing protein WLIM1-like [Ziziphus jujuba]	RecName: Full=LIM domain-containing protein WLIM1 {ECO:0000305}; AltName: Full=Widely-expressed LIM protein 1 {ECO:0000303|PubMed:11085265}; Short=AtWLIM1;	Regulatory protein MLP and related LIM proteins	GO:0005737,cytoplasm; GO:0005856,cytoskeleton; GO:0005886,plasma membrane; GO:0051015,actin filament binding; GO:0046872,metal ion binding; GO:0003729,mRNA binding; GO:0051017,actin filament bundle assembly
Actinidia04974	10.68	16.76	12.13	7.45	11.49	9.13	8.61	9.86	11.01	8.6	8.8	9.79	K17552 protein phosphatase 1 regulatory subunit 10 | (RefSeq) Transcription factor IIS, N-terminal (A)	PREDICTED: uncharacterized protein LOC100248456 [Vitis vinifera]	RecName: Full=Probable mediator of RNA polymerase II transcription subunit 26c;	BAH domain proteins	GO:0005829,cytosol; GO:0070449,elongin complex; GO:0003746,translation elongation factor activity; GO:0006355,regulation of transcription, DNA-templated; GO:0006368,transcription elongation from RNA polymerase II promoter
Actinidia05004	4.2	3.09	4.37	3.58	1.77	3	1.49	0.83	2.81	1.46	1.36	1.99	K11416 NAD+-dependent protein deacetylase sirtuin 6 [EC:2.3.1.286] | (RefSeq) NAD-dependent protein deacetylase SRT1 isoform X1 (A)	PREDICTED: NAD-dependent protein deacetylase SRT1 isoform X1 [Juglans regia]	RecName: Full=NAD-dependent protein deacetylase SRT1; EC=3.5.1.-; AltName: Full=Regulatory protein SIR2 homolog 1; AltName: Full=SIR2-like protein 1;	Class IV sirtuins (SIR2 family)	GO:0005634,nucleus; GO:0016787,hydrolase activity; GO:0046872,metal ion binding; GO:0070403,NAD+ binding
Actinidia05011	33.12	13.61	25.18	34.99	24.36	30.96	43.07	27.24	28.6	43.61	35.01	39.12	K08065 nuclear transcription Y subunit beta | (RefSeq) nuclear transcription factor Y subunit B-3 (A)	PREDICTED: nuclear transcription factor Y subunit B-3 [Vitis vinifera]	RecName: Full=Nuclear transcription factor Y subunit B-3; Short=AtNF-YB-3; AltName: Full=Transcriptional activator HAP3C;	CCAAT-binding factor, subunit A (HAP3)	GO:0005634,nucleus; GO:0003700,DNA-binding transcription factor activity; GO:0046982,protein heterodimerization activity; GO:0043565,sequence-specific DNA binding; GO:0006351,transcription, DNA-templated
Actinidia05032	4.97	3.62	5	3.05	2.96	3.81	3.15	2.12	5.01	3.44	2.21	4.36	K15032 mTERF domain-containing protein, mitochondrial | (RefSeq) transcription termination factor MTERF9, chloroplastic (A)	PREDICTED: transcription termination factor MTERF9, chloroplastic [Vitis vinifera]	RecName: Full=Transcription termination factor MTERF9, chloroplastic {ECO:0000305}; AltName: Full=Mitochondrial transcription termination factor 9 {ECO:0000303|PubMed:23087700}; AltName: Full=Protein TWIRT1 {ECO:0000303|PubMed:21599977}; Flags: Precursor;	Mitochondrial transcription termination factor, mTERF	GO:0009507,chloroplast; GO:0003690,double-stranded DNA binding; GO:0019843,rRNA binding; GO:0003727,single-stranded RNA binding; GO:0009658,chloroplast organization; GO:0006353,DNA-templated transcription, termination; GO:0006355,regulation of transcription, DNA-templated; GO:0009651,response to salt stress; GO:0042255,ribosome assembly; GO:0008380,RNA splicing; GO:0048364,root development; GO:00…
Actinidia05034	12.05	4.11	13.04	9.93	5.94	8.23	10.41	7.13	15.9	8.93	7.21	10.65	K18835 WRKY transcription factor 2 | (RefSeq) probable WRKY transcription factor 2 isoform X1 (A)	PREDICTED: probable WRKY transcription factor 20 [Vitis vinifera]	RecName: Full=Probable WRKY transcription factor 20; AltName: Full=WRKY DNA-binding protein 20;	--	GO:0005634,nucleus; GO:0003700,DNA-binding transcription factor activity; GO:0043565,sequence-specific DNA binding; GO:0045893,positive regulation of transcription, DNA-templated; GO:0009961,response to 1-aminocyclopropane-1-carboxylic acid; GO:0009611,response to wounding; GO:0006351,transcription, DNA-templated
Actinidia05078	0.59	0.12	0.71	0.3	0	0.11	0.51	0.26	0.5	0.12	0.13	0.07	K18834 WRKY transcription factor 1 | (RefSeq) WRKY transcription factor 1 (A)	WRKY family transcription factor [Dorcoceras hygrometricum]	RecName: Full=WRKY transcription factor 6 {ECO:0000303|PubMed:11722756}; AltName: Full=WRKY DNA-binding protein 6 {ECO:0000303|PubMed:11722756}; Short=AtWRKY6 {ECO:0000303|PubMed:11722756};	--	GO:0005634,nucleus; GO:0003700,DNA-binding transcription factor activity; GO:0043565,sequence-specific DNA binding; GO:0044212,transcription regulatory region DNA binding; GO:0080169,cellular response to boron-containing substance deprivation; GO:0016036,cellular response to phosphate starvation; GO:0009873,ethylene-activated signaling pathway; GO:0045892,negative regulation of transcription, DNA…
Actinidia05126	25.79	17.48	25.04	29.73	27.92	41.98	37.76	41.58	33.02	40.55	39.79	40.65	K13422 transcription factor MYC2 | (RefSeq) transcription factor MYC2-like (A)	transcription factor ILR3 [Manihot esculenta]	RecName: Full=Transcription factor ILR3; AltName: Full=Basic helix-loop-helix protein 105; Short=AtbHLH105; Short=bHLH 105; AltName: Full=Protein IAA-LEUCINE RESISTANT 3; AltName: Full=Transcription factor EN 133; AltName: Full=bHLH transcription factor bHLH105;	--	GO:0005634,nucleus; GO:0003700,DNA-binding transcription factor activity; GO:0046983,protein dimerization activity; GO:0043565,sequence-specific DNA binding; GO:0019760,glucosinolate metabolic process; GO:0006355,regulation of transcription, DNA-templated; GO:0006351,transcription, DNA-templated
Actinidia05136	0.58	0	0	0.27	0	0.43	0.3	0.55	0.86	0	0.21	0.12	--	PREDICTED: uncharacterized protein LOC104604941 [Nelumbo nucifera]	--	--	GO:0003676,nucleic acid binding
Actinidia05139	8.19	6.26	8.99	7.07	7.95	7.48	8.16	5.98	4.82	5.12	6.95	7.67	K14494 DELLA protein | (RefSeq) hypothetical protein (A)	chitin-inducible gibberellin-responsive protein 1 [Quercus suber]	RecName: Full=Chitin-inducible gibberellin-responsive protein 1;	--	GO:0005634,nucleus; GO:0003700,DNA-binding transcription factor activity; GO:0043565,sequence-specific DNA binding; GO:0006355,regulation of transcription, DNA-templated; GO:0006351,transcription, DNA-templated
Actinidia05154	0.83	0.32	0.21	0.25	0.16	0.17	0.06	0.11	0	0.06	0.43	0.22	K12135 zinc finger protein CONSTANS | (RefSeq) hypothetical protein (A)	uncharacterized protein LOC111395706 [Olea europaea var. sylvestris]	RecName: Full=B-box domain protein 30 {ECO:0000303|PubMed:19920209}; Short=AtBBX30 {ECO:0000303|PubMed:19920209}; AltName: Full=Microprotein 1A {ECO:0000303|PubMed:27015278};	--	GO:0005634,nucleus; GO:0030674,protein binding, bridging; GO:0008270,zinc ion binding; GO:0007623,circadian rhythm; GO:0009909,regulation of flower development
Actinidia05174	0.75	2.28	1.27	0.63	0.81	0.81	0.7	1.34	0.63	0.67	0.46	0.78	K09422 transcription factor MYB, plant | (RefSeq) protein ODORANT1 (A)	protein ODORANT1-like [Herrania umbratica]	RecName: Full=Protein ODORANT1; AltName: Full=MYB-like protein ODO1;	Transcription factor, Myb superfamily	GO:0005634,nucleus; GO:0003677,DNA binding; GO:0006355,regulation of transcription, DNA-templated; GO:0006351,transcription, DNA-templated
Actinidia05186	0	0	0.28	0	0	0	0.06	0	0	0	0	0	--	PREDICTED: axial regulator YABBY 1 [Theobroma cacao]	RecName: Full=Axial regulator YABBY 1; AltName: Full=Fl-54; AltName: Full=Protein ABNORMAL FLORAL ORGANS; AltName: Full=Protein FILAMENTOUS FLOWER; AltName: Full=Protein antherless;	--	GO:0005634,nucleus; GO:0003677,DNA binding; GO:0003700,DNA-binding transcription factor activity; GO:0046872,metal ion binding; GO:0010158,abaxial cell fate specification; GO:0045165,cell fate commitment; GO:0010154,fruit development; GO:0010450,inflorescence meristem growth; GO:0009933,meristem structural organization; GO:0009944,polarity specification of adaxial/abaxial axis; GO:0009909,regulat…
Actinidia05230	0.34	0.76	0.4	0	0	0	0.52	0	0.28	0	0.27	0	K09286 EREBP-like factor | (RefSeq) CBF1; CBF1 protein (A)	PREDICTED: ethylene-responsive transcription factor ERF026-like [Populus euphratica]	RecName: Full=Ethylene-responsive transcription factor ERF025;	--	GO:0005634,nucleus; GO:0003700,DNA-binding transcription factor activity; GO:0043565,sequence-specific DNA binding; GO:0044212,transcription regulatory region DNA binding; GO:0050832,defense response to fungus; GO:0009873,ethylene-activated signaling pathway; GO:0019760,glucosinolate metabolic process; GO:0006351,transcription, DNA-templated
Actinidia05252	5.93	8.93	9.01	10	11.21	7.24	9.03	13.33	9.87	9.66	13.24	13.46	K14486 auxin response factor | (GenBank) auxin response factor 2 (A)	Auxin response factor 19 [Theobroma cacao]	RecName: Full=Auxin response factor 18; AltName: Full=OsARF10;	--	GO:0005634,nucleus; GO:0003677,DNA binding; GO:0009734,auxin-activated signaling pathway; GO:0006355,regulation of transcription, DNA-templated; GO:0006351,transcription, DNA-templated
Actinidia05263	21.46	19.92	23.84	12.86	15.2	16.85	14.44	16.45	11.93	17.48	16.99	20.09	K08472 mlo protein | (RefSeq) MLO-like protein 3 isoform X1 (A)	hypothetical protein CDL15_Pgr025581 [Punica granatum]	RecName: Full=MLO-like protein 6; Short=AtMlo6;	--	GO:0016021,integral component of membrane; GO:0005886,plasma membrane; GO:0005516,calmodulin binding; GO:0009817,defense response to fungus, incompatible interaction
Actinidia05274	21.96	27.71	31.41	23.44	27.56	25.25	30.44	30.06	34.85	29.07	29.84	28.21	K08065 nuclear transcription Y subunit beta | (RefSeq) nuclear transcription factor Y subunit B-10 (A)	hypothetical protein CISIN_1g030647mg [Citrus sinensis]	RecName: Full=Nuclear transcription factor Y subunit B-8; Short=AtNF-YB-8;	CCAAT-binding factor, subunit A (HAP3)	GO:0005634,nucleus; GO:0003700,DNA-binding transcription factor activity; GO:0046982,protein heterodimerization activity; GO:0043565,sequence-specific DNA binding; GO:0006351,transcription, DNA-templated
Actinidia05276	0	0	0	0	0	0.04	0.07	0	0.06	0	0.03	0	K09284 AP2-like factor, euAP2 lineage | (RefSeq) floral homeotic protein APETALA 2-like isoform X1 (A)	PREDICTED: floral homeotic protein APETALA 2-like isoform X1 [Nicotiana tomentosiformis]	RecName: Full=Floral homeotic protein APETALA 2 {ECO:0000303|PubMed:7919989};	--	GO:0005634,nucleus; GO:0003677,DNA binding; GO:0003700,DNA-binding transcription factor activity; GO:0030154,cell differentiation; GO:0009908,flower development; GO:0010073,meristem maintenance; GO:0048481,plant ovule development; GO:0048316,seed development; GO:0010093,specification of floral organ identity; GO:0006351,transcription, DNA-templated
Actinidia05277	47.29	62.08	44.78	44.66	50.01	35.1	41.47	44.15	37.91	29.63	37.51	35.62	K06185 ATP-binding cassette, subfamily F, member 2 | (RefSeq) ABC transporter, conserved site (A)	PREDICTED: zinc finger CCCH domain-containing protein 11-like [Daucus carota subsp. sativus]	RecName: Full=Zinc finger CCCH domain-containing protein 11; Short=OsC3H11;	Uncharacterized conserved protein, contains CCCH-type Zn-finger	GO:0003677,DNA binding; GO:0046872,metal ion binding
Actinidia05281	3.03	1.57	2.7	0.46	0.25	0.99	0.15	0.31	0.14	0.33	0	0.25	K18835 WRKY transcription factor 2 | (RefSeq) probable WRKY transcription factor 34 (A)	transcription factor WRKY26 [Vitis vinifera]	RecName: Full=WRKY transcription factor 44; AltName: Full=Protein TRANSPARENT TESTA GLABRA 2; AltName: Full=WRKY DNA-binding protein 44;	--	GO:0005634,nucleus; GO:0003700,DNA-binding transcription factor activity; GO:0043565,sequence-specific DNA binding; GO:0009957,epidermal cell fate specification; GO:0010214,seed coat development; GO:0006351,transcription, DNA-templated
Actinidia05308	0	0	0.27	0.36	0.56	1.51	0	0.23	0.31	0.06	0.1	0.45	K20043 clathrin coat assembly protein AP180 | (RefSeq) putative clathrin assembly protein At5g35200 (A)	dof zinc finger protein DOF2.4 [Herrania umbratica]	RecName: Full=Dof zinc finger protein DOF2.4; Short=AtDOF2.4;	--	GO:0005634,nucleus; GO:0003700,DNA-binding transcription factor activity; GO:0046872,metal ion binding; GO:0043565,sequence-specific DNA binding; GO:0044212,transcription regulatory region DNA binding; GO:0006355,regulation of transcription, DNA-templated; GO:0006351,transcription, DNA-templated
Actinidia05314	7.85	11.08	9.91	8.1	8.34	9.2	6.23	8.35	5.6	4.92	5.24	5.24	K09422 transcription factor MYB, plant | (RefSeq) uncharacterized LOC100256181 (A)	PREDICTED: uncharacterized protein LOC100256181 isoform X1 [Vitis vinifera]	RecName: Full=Transcription factor MYB3R-5 {ECO:0000303|PubMed:11597504}; AltName: Full=Myb-related protein 3R-5 {ECO:0000303|PubMed:11597504};	Transcription factor, Myb superfamily	GO:0005634,nucleus; GO:0003700,DNA-binding transcription factor activity; GO:0000981,DNA-binding transcription factor activity, RNA polymerase II-specific; GO:0043565,sequence-specific DNA binding; GO:0001135,RNA polymerase II transcription regulator recruiting activity; GO:0044212,transcription regulatory region DNA binding; GO:0030154,cell differentiation; GO:0008285,negative regulation of cell…
Actinidia05315	1.4	0.67	1.69	4.61	4.31	6.89	8.11	9.75	18.56	2.96	4.17	10.66	K09422 transcription factor MYB, plant | (RefSeq) transcription factor AS1 (A)	myb family transcription factor [Castanea mollissima]	RecName: Full=Transcription factor AS1 {ECO:0000303|PubMed:11140682}; AltName: Full=Myb-related protein 91 {ECO:0000303|PubMed:9839469}; Short=AtMYB91 {ECO:0000303|PubMed:9839469}; AltName: Full=Protein ASYMMETRIC LEAVES 1 {ECO:0000303|PubMed:11140682}; AltName: Full=Protein PHANTASTICA {ECO:0000303|PubMed:10102816}; Short=AtPHAN {ECO:0000303|PubMed:10102816};	Transcription factor, Myb superfamily	GO:0000793,condensed chromosome; GO:0005730,nucleolus; GO:0005634,nucleus; GO:0003677,DNA binding; GO:0003700,DNA-binding transcription factor activity; GO:0042803,protein homodimerization activity; GO:0000981,DNA-binding transcription factor activity, RNA polymerase II-specific; GO:0043565,sequence-specific DNA binding; GO:0001135,RNA polymerase II transcription regulator recruiting activity; GO…
Actinidia05318	0	0	0	0.15	0.05	0.44	0.1	0.07	0.03	0.04	0	0.1	K14494 DELLA protein | (RefSeq) DELLA protein GAI (A)	hypothetical protein CISIN_1g004514mg [Citrus sinensis]	RecName: Full=Scarecrow-like protein 9; Short=AtSCL9; AltName: Full=GRAS family protein 13; Short=AtGRAS-13;	--	GO:0005634,nucleus; GO:0003700,DNA-binding transcription factor activity; GO:0043565,sequence-specific DNA binding; GO:0006355,regulation of transcription, DNA-templated; GO:0006351,transcription, DNA-templated
Actinidia05321	0.42	0.19	0.91	0	0	0	0	0	0	0.09	0	0	K08956 AFG3 family protein [EC:3.4.24.-] | (RefSeq) ATP-dependent zinc metalloprotease FTSH 10, mitochondrial (A)	Putative WRKY transcription factor 49 [Glycine soja]	RecName: Full=Probable WRKY transcription factor 49; AltName: Full=WRKY DNA-binding protein 49;	--	GO:0005634,nucleus; GO:0003700,DNA-binding transcription factor activity; GO:0043565,sequence-specific DNA binding; GO:0006351,transcription, DNA-templated
Actinidia05327	1.43	0.48	2.37	1.61	1.17	1.53	3.1	1.31	1.36	2.44	3.34	3.08	K18081 myotubularin-related protein 1/2 [EC:3.1.3.64 3.1.3.95] | (RefSeq) phosphatidylinositol-3-phosphatase myotubularin-2-like (A)	PREDICTED: uncharacterized protein LOC104235679 [Nicotiana sylvestris]	RecName: Full=Zinc finger protein 10 {ECO:0000305}; Short=AtZFP10 {ECO:0000303|PubMed:12154136};	--	GO:0005634,nucleus; GO:0003700,DNA-binding transcription factor activity; GO:0046872,metal ion binding; GO:0003676,nucleic acid binding; GO:0007275,multicellular organism development; GO:0040008,regulation of growth; GO:0006355,regulation of transcription, DNA-templated; GO:0006351,transcription, DNA-templated
Actinidia05362	0.73	0.1	1.14	0.34	0.31	1.21	0.25	0.25	0.22	0.07	0	0.49	--	trihelix transcription factor GT-3b [Dorcoceras hygrometricum]	RecName: Full=Trihelix transcription factor GT-3b; AltName: Full=Transcription factor GT-1-like; AltName: Full=Trihelix DNA-binding protein GT-3b;	Transcription factor GT-2 and related proteins, contains trihelix DNA-binding/SANT domain	GO:0016592,mediator complex; GO:0005730,nucleolus; GO:0005634,nucleus; GO:0003700,DNA-binding transcription factor activity; GO:0000981,DNA-binding transcription factor activity, RNA polymerase II-specific; GO:0043565,sequence-specific DNA binding; GO:0006355,regulation of transcription, DNA-templated; GO:0006351,transcription, DNA-templated
Actinidia05368	18.89	10.26	15.88	11.76	7.93	18.65	12.7	10.5	16.2	15.1	12.19	18.14	K10802 high mobility group protein B1 | (RefSeq) high mobility group B protein 1-like (A)	PREDICTED: high mobility group B protein 1-like isoform X1 [Nelumbo nucifera]	RecName: Full=High mobility group B protein 1; AltName: Full=High mobility group protein A; Short=AtHMGalpha; Short=HMG alpha; AltName: Full=Nucleosome/chromatin assembly factor group D 01; Short=Nucleosome/chromatin assembly factor group D 1;	HMG box-containing protein	GO:0000785,chromatin; GO:0005634,nucleus; GO:0003682,chromatin binding; GO:0003677,DNA binding; GO:0003700,DNA-binding transcription factor activity; GO:0030527,structural constituent of chromatin; GO:0006333,chromatin assembly or disassembly
Actinidia05382	1.14	0.07	0.43	0	0.19	0.18	0	0	0	0	0.16	0	K12835 ATP-dependent RNA helicase DDX42 [EC:3.6.4.13] | (RefSeq) DEAD-box ATP-dependent RNA helicase 24 isoform X1 (A)	probable WRKY transcription factor 51 [Durio zibethinus]	RecName: Full=Probable WRKY transcription factor 51; AltName: Full=WRKY DNA-binding protein 51;	--	GO:0005634,nucleus; GO:0003700,DNA-binding transcription factor activity; GO:0043565,sequence-specific DNA binding; GO:0042742,defense response to bacterium; GO:0050832,defense response to fungus; GO:0009867,jasmonic acid mediated signaling pathway; GO:0006351,transcription, DNA-templated
Actinidia05395	0.07	0.06	0.24	0	0.05	0.11	0.35	0.07	0	0.27	0.21	0.34	K09287 RAV-like factor | (RefSeq) AP2/ERF and B3 domain-containing transcription repressor TEM1-like (A)	PREDICTED: B3 domain-containing protein At2g36080 [Vitis vinifera]	RecName: Full=B3 domain-containing protein At2g36080; AltName: Full=Protein AUXIN RESPONSIVE FACTOR 31;	--	GO:0005634,nucleus; GO:0003677,DNA binding; GO:0003700,DNA-binding transcription factor activity; GO:0045892,negative regulation of transcription, DNA-templated; GO:0080167,response to karrikin; GO:0006351,transcription, DNA-templated
Actinidia05437	2.25	0.38	0.93	7.71	3.07	5.82	7.27	4.35	3.76	3.36	2.92	2.39	K14432 ABA responsive element binding factor | (RefSeq) protein ABSCISIC ACID-INSENSITIVE 5 (A)	protein ABSCISIC ACID-INSENSITIVE 5 [Sesamum indicum]	RecName: Full=Protein ABSCISIC ACID-INSENSITIVE 5; AltName: Full=Dc3 promoter-binding factor 1; Short=AtDPBF1; AltName: Full=Protein GROWTH-INSENSITIVITY TO ABA 1; AltName: Full=bZIP transcription factor 39; Short=AtbZIP39;	--	GO:0005634,nucleus; GO:0003677,DNA binding; GO:0003700,DNA-binding transcription factor activity; GO:0009738,abscisic acid-activated signaling pathway; GO:0010187,negative regulation of seed germination; GO:0045893,positive regulation of transcription, DNA-templated; GO:0006355,regulation of transcription, DNA-templated; GO:0009737,response to abscisic acid; GO:0010200,response to chitin; GO:0009…
Actinidia05452	0.45	0.34	0.48	0.07	0.05	0	0	0	0	0	0.03	0	K01051 pectinesterase [EC:3.1.1.11] | (RefSeq) probable pectinesterase/pectinesterase inhibitor 58 (A)	trihelix transcription factor PTL-like [Durio zibethinus]	RecName: Full=Trihelix transcription factor PTL; AltName: Full=Trihelix DNA-binding protein PETAL LOSS;	Transcription factor GT-2 and related proteins, contains trihelix DNA-binding/SANT domain	GO:0005634,nucleus; GO:0003677,DNA binding; GO:0003700,DNA-binding transcription factor activity; GO:0042803,protein homodimerization activity; GO:0048498,establishment of petal orientation; GO:0046621,negative regulation of organ growth; GO:0090428,perianth development; GO:0048441,petal development; GO:0009909,regulation of flower development; GO:0006355,regulation of transcription, DNA-template…
Actinidia05467	0.06	0	0	0	0	0	0	0	0	0	0.1	0.24	--	Basic helix-loop-helix transcription factor [Trema orientalis]	RecName: Full=Transcription factor bHLH92; AltName: Full=Basic helix-loop-helix protein 92; Short=AtbHLH92; Short=bHLH 92; AltName: Full=Transcription factor EN 22; AltName: Full=bHLH transcription factor bHLH092;	--	GO:0005634,nucleus; GO:0003677,DNA binding; GO:0003700,DNA-binding transcription factor activity; GO:0046983,protein dimerization activity; GO:0006355,regulation of transcription, DNA-templated; GO:0006351,transcription, DNA-templated
Actinidia05482	14.36	19.23	14.82	16.83	22.22	14.4	14.24	17.58	17.05	14.4	14.83	12.24	K03145 transcription elongation factor S-II | (RefSeq) hypothetical protein (A)	PREDICTED: probable mediator of RNA polymerase II transcription subunit 26b isoform X1 [Vitis vinifera]	RecName: Full=Probable mediator of RNA polymerase II transcription subunit 26b;	--	GO:0070449,elongin complex; GO:0003746,translation elongation factor activity; GO:0006355,regulation of transcription, DNA-templated; GO:0006368,transcription elongation from RNA polymerase II promoter
Actinidia05486	3.96	1.28	4.51	4.37	2.26	6.19	3.95	2.26	5	4.08	2.87	5.45	K24405 [histone H3]-lysine9 N-dimethyltransferase [EC:2.1.1.368] | (RefSeq) histone-lysine N-methyltransferase, H3 lysine-9 specific SUVH1 (A)	PREDICTED: histone-lysine N-methyltransferase, H3 lysine-9 specific SUVH1 [Vitis vinifera]	RecName: Full=Histone-lysine N-methyltransferase, H3 lysine-9 specific SUVH1; EC=2.1.1.43; AltName: Full=Histone H3-K9 methyltransferase 1; Short=H3-K9-HMTase 1; AltName: Full=NtSet1; AltName: Full=Suppressor of variegation 3-9 homolog protein 1; Short=Su(var)3-9 homolog protein 1;	Histone H3 (Lys9) methyltransferase SUV39H1/Clr4, required for transcriptional silencing	GO:0005694,chromosome; GO:0005634,nucleus; GO:0018024,histone-lysine N-methyltransferase activity; GO:0008270,zinc ion binding
Actinidia05495	17.64	6.41	8.56	44.17	23.28	19.85	48.94	35.94	15.14	33.49	35.62	25.89	K09422 transcription factor MYB, plant | (RefSeq) transcription factor MYB44-like (A)	hypothetical protein AQUCO_00700776v1 [Aquilegia coerulea]	RecName: Full=Transcription factor MYB73 {ECO:0000303|PubMed:11597504}; AltName: Full=Myb-related protein 73 {ECO:0000303|PubMed:11597504}; Short=AtMYB73 {ECO:0000303|PubMed:11597504};	Transcription factor, Myb superfamily	GO:0005634,nucleus; GO:0003700,DNA-binding transcription factor activity; GO:0000981,DNA-binding transcription factor activity, RNA polymerase II-specific; GO:0043565,sequence-specific DNA binding; GO:0001135,RNA polymerase II transcription regulator recruiting activity; GO:0044212,transcription regulatory region DNA binding; GO:0030154,cell differentiation; GO:0019760,glucosinolate metabolic pro…
Actinidia05504	0	0	0	0.25	0.19	0.28	0.27	0	0.25	0	0	1.36	K15223 upstream activation factor subunit UAF30 | (RefSeq) uncharacterized protein LOC111455244 (A)	PREDICTED: upstream activation factor subunit UAF30-like [Ipomoea nil]	RecName: Full=Zinc finger CCCH domain-containing protein 19; Short=AtC3H19; AltName: Full=Protein Needed for RDR2-independent DNA methylation;	RNA polymerase I transcription factor UAF	GO:0005829,cytosol; GO:0005634,nucleus; GO:0003677,DNA binding; GO:0042393,histone binding; GO:0046872,metal ion binding; GO:0032776,DNA methylation on cytosine; GO:0031047,gene silencing by RNA; GO:0010964,regulation of chromatin silencing by small RNA; GO:0006351,transcription, DNA-templated
Actinidia05541	54.08	69.45	61.98	53.06	65.41	44.82	44.8	54.92	35.78	42.3	49.5	42.53	K11294 nucleolin | (RefSeq) nucleolin 2-like isoform X1 (A)	hypothetical protein CICLE_v10015528mg [Citrus clementina]	RecName: Full=Probable transcription factor At4g00390 {ECO:0000305}; AltName: Full=Storekeeper-like protein At4g00390 {ECO:0000305};	--	GO:0005730,nucleolus; GO:0006355,regulation of transcription, DNA-templated; GO:0006351,transcription, DNA-templated
Actinidia05560	0.08	1.12	1.04	0.07	0.49	0.16	0	0.55	0.07	0.34	1.13	0.83	K12135 zinc finger protein CONSTANS | (RefSeq) zinc finger protein CONSTANS-LIKE 2-like (A)	PREDICTED: zinc finger protein CONSTANS-LIKE 2-like isoform X1 [Nicotiana tomentosiformis]	RecName: Full=B-box domain protein 31 {ECO:0000303|PubMed:19920209}; Short=AtBBX31 {ECO:0000303|PubMed:19920209}; AltName: Full=Microprotein 1B {ECO:0000303|PubMed:27015278};	--	GO:0005634,nucleus; GO:0003700,DNA-binding transcription factor activity; GO:0030674,protein binding, bridging; GO:0008270,zinc ion binding; GO:0007623,circadian rhythm; GO:0009909,regulation of flower development; GO:0006355,regulation of transcription, DNA-templated; GO:0010224,response to UV-B
Actinidia05566	13.07	16.56	20.27	0	0	0	0	0	0	0	0	0	K09422 transcription factor MYB, plant | (RefSeq) protein ODORANT1 (A)	transcription factor MYB102-like [Herrania umbratica]	RecName: Full=Transcription factor MYB102 {ECO:0000305}; AltName: Full=Myb-related protein 102 {ECO:0000305}; Short=AtMYB102 {ECO:0000303|PubMed:12857823}; AltName: Full=Myb-related protein M4 {ECO:0000305}; Short=AtM4 {ECO:0000303|PubMed:8980549};	Transcription factor, Myb superfamily	GO:0005634,nucleus; GO:0003700,DNA-binding transcription factor activity; GO:0000981,DNA-binding transcription factor activity, RNA polymerase II-specific; GO:0043565,sequence-specific DNA binding; GO:0001135,RNA polymerase II transcription regulator recruiting activity; GO:0044212,transcription regulatory region DNA binding; GO:0030154,cell differentiation; GO:0006952,defense response; GO:000635…
Actinidia05602	7.79	15.15	8.58	6.77	10.64	5.87	4.79	6.51	7.34	5.26	6.81	6.15	K15083 DNA repair protein RAD16 | (RefSeq) ATP-dependent helicase rhp16-like isoform X2 (A)	PREDICTED: helicase-like transcription factor CHR28 isoform X1 [Vitis vinifera]	RecName: Full=Helicase-like transcription factor CHR28 {ECO:0000305}; EC=3.6.4.- {ECO:0000305}; AltName: Full=Protein CHROMATIN REMODELING 28 {ECO:0000305}; AltName: Full=Protein SNF2-RING-HELICASE-LIKE 2 {ECO:0000303|PubMed:25425661};	Helicase-like transcription factor HLTF/DNA helicase RAD5, DEAD-box superfamily	GO:0005737,cytoplasm; GO:0005634,nucleus; GO:0005524,ATP binding; GO:0003677,DNA binding; GO:0004386,helicase activity; GO:0046872,metal ion binding; GO:0016569,covalent chromatin modification; GO:0006355,regulation of transcription, DNA-templated; GO:0080188,RNA-directed DNA methylation; GO:0006351,transcription, DNA-templated
Actinidia05608	0	0.09	0	0.2	0.62	0.68	0	0.06	0.1	0.12	0.1	0.16	K20043 clathrin coat assembly protein AP180 | (RefSeq) putative clathrin assembly protein At5g35200 (A)	dof zinc finger protein DOF1.4-like [Manihot esculenta]	RecName: Full=Dof zinc finger protein DOF5.3; Short=AtDOF5.3;	--	GO:0005634,nucleus; GO:0003700,DNA-binding transcription factor activity; GO:0046872,metal ion binding; GO:0044212,transcription regulatory region DNA binding; GO:0006355,regulation of transcription, DNA-templated; GO:0048364,root development; GO:0006351,transcription, DNA-templated
Actinidia05626	0.76	0.08	0.98	0	0	1.25	0.1	0.1	0	0	0.09	0	K09419 heat shock transcription factor, other eukaryote | (RefSeq) heat stress transcription factor B-2a-like isoform X1 (A)	heat stress transcription factor B-2a-like isoform X1 [Olea europaea var. sylvestris]	RecName: Full=Heat stress transcription factor B-1; Short=AtHsfB1; AltName: Full=AtHsf-16; AltName: Full=Heat shock factor protein 4; Short=HSF 4; AltName: Full=Heat shock transcription factor 4; Short=HSTF 4;	Heat shock transcription factor	GO:0005634,nucleus; GO:0003700,DNA-binding transcription factor activity; GO:0043565,sequence-specific DNA binding; GO:0045892,negative regulation of transcription, DNA-templated; GO:0009408,response to heat; GO:0006351,transcription, DNA-templated
Actinidia05631	23.93	13.01	20.3	33.41	24.15	29.5	29.39	25.03	19.25	27.72	25.6	22.4	K12191 charged multivesicular body protein 2A | (RefSeq) vacuolar protein sorting-associated protein 2 homolog 2 (A)	PREDICTED: titin isoform X5 [Nicotiana tomentosiformis]	RecName: Full=Protein LOL2; AltName: Full=Protein LSD ONE LIKE 2; Short=AtLOL2; AltName: Full=Putative zinc finger LOL2;	--	GO:0005634,nucleus; GO:0009617,response to bacterium
Actinidia05642	5.81	2.83	9.98	0.13	0	0	0	0	0	0.46	0.24	0	--	transcription factor bhlh36 [Quercus suber]	RecName: Full=Transcription factor bHLH162; AltName: Full=Basic helix-loop-helix protein 162; Short=AtbHLH162 {ECO:0000303|PubMed:14600211}; Short=bHLH 162; AltName: Full=bHLH transcription factor bHLH162;	--	GO:0090575,RNA polymerase II transcription factor complex; GO:0003700,DNA-binding transcription factor activity; GO:0046983,protein dimerization activity; GO:0000977,RNA polymerase II regulatory region sequence-specific DNA binding; GO:0050832,defense response to fungus; GO:0006357,regulation of transcription by RNA polymerase II; GO:0006355,regulation of transcription, DNA-templated; GO:0006351,…
Actinidia05647	27.55	22.76	32	15.28	10.77	21.86	10.39	13.18	12.09	21.11	22.05	25.67	K13415 protein brassinosteroid insensitive 1 [EC:2.7.10.1 2.7.11.1] | (RefSeq) uncharacterized protein LOC103413440 isoform X1 (A)	Transcription factor, SBP-box [Corchorus olitorius]	RecName: Full=Squamosa promoter-binding protein 1;	--	GO:0005634,nucleus; GO:0003677,DNA binding; GO:0003700,DNA-binding transcription factor activity; GO:0046872,metal ion binding; GO:0009908,flower development; GO:0006351,transcription, DNA-templated
Actinidia05650	0	0	0.75	0	0.11	0	0.15	0.16	0	0	0	0.3	K09286 EREBP-like factor | (RefSeq) ethylene-responsive transcription factor 4-like (A)	ethylene response factor [Actinidia chinensis]	RecName: Full=Ethylene-responsive transcription factor 12; Short=AtERF12; AltName: Full=Ethylene-responsive element-binding factor 12; Short=EREBP-12;	--	GO:0005634,nucleus; GO:0003677,DNA binding; GO:0003700,DNA-binding transcription factor activity; GO:0006952,defense response; GO:0009873,ethylene-activated signaling pathway; GO:0006351,transcription, DNA-templated
Actinidia05659	4.64	5.9	3.32	24.85	50.47	21.83	28.48	52.02	12.87	13.53	22.23	13.34	--	PREDICTED: NAC domain-containing protein 73 isoform X1 [Vitis vinifera]	RecName: Full=NAC domain-containing protein 10 {ECO:0000303|PubMed:15029955}; Short=ANAC010 {ECO:0000303|PubMed:15029955}; AltName: Full=Protein SECONDARY WALL-ASSOCIATED NAC DOMAIN PROTEIN 3 {ECO:0000303|PubMed:18952777};	--	GO:0005634,nucleus; GO:0003677,DNA binding; GO:0003700,DNA-binding transcription factor activity; GO:0045893,positive regulation of transcription, DNA-templated; GO:2000652,regulation of secondary cell wall biogenesis; GO:0006351,transcription, DNA-templated
Actinidia05668	2.91	3.57	5.72	2.19	3.37	5.53	3.92	3.78	0.68	2.24	2.51	3.66	K13433 pathogenesis-related genes transcriptional activator PTI5 | (RefSeq) pathogenesis-related genes transcriptional activator PTI5-like (A)	pathogenesis-related genes transcriptional activator PTI5-like [Durio zibethinus]	RecName: Full=Pathogenesis-related genes transcriptional activator PTI5; AltName: Full=PTO-interacting protein 5;	--	GO:0005634,nucleus; GO:0003677,DNA binding; GO:0003700,DNA-binding transcription factor activity; GO:0006952,defense response; GO:0006351,transcription, DNA-templated
Actinidia05749	10.29	10.5	10.13	7.35	7.29	7.46	7.06	6.58	9.43	6.57	7.09	8.55	K15032 mTERF domain-containing protein, mitochondrial | (RefSeq) transcription termination factor MTERF4, chloroplastic (A)	PREDICTED: transcription termination factor MTERF4, chloroplastic [Juglans regia]	RecName: Full=Transcription termination factor MTERF4, chloroplastic {ECO:0000305}; AltName: Full=Mitochondrial transcription termination factor 4 {ECO:0000303|PubMed:23087700}; AltName: Full=Protein BELAYA SMERT' {ECO:0000303|PubMed:21464319}; AltName: Full=Protein RUGOSA2 {ECO:0000303|PubMed:21790815}; Flags: Precursor;	Mitochondrial transcription termination factor, mTERF	GO:0009507,chloroplast; GO:0005739,mitochondrion; GO:0009536,plastid; GO:0003690,double-stranded DNA binding; GO:0019843,rRNA binding; GO:0003727,single-stranded RNA binding; GO:0009658,chloroplast organization; GO:0032502,developmental process; GO:0006353,DNA-templated transcription, termination; GO:0009793,embryo development ending in seed dormancy; GO:0006355,regulation of transcription, DNA-t…
Actinidia05769	58.68	74.4	61.96	29.34	36.44	29.24	31.33	35.6	45.6	33.84	39.9	49.62	K01051 pectinesterase [EC:3.1.1.11] | (RefSeq) probable pectinesterase/pectinesterase inhibitor 58 (A)	PREDICTED: trihelix transcription factor GTL2 [Vitis vinifera]	RecName: Full=Trihelix transcription factor GTL2; AltName: Full=GT2-LIKE protein 2; Short=AtGTL2; AltName: Full=Trihelix DNA-binding protein GTL2;	Transcription factor GT-2 and related proteins, contains trihelix DNA-binding/SANT domain	GO:0005634,nucleus; GO:0005516,calmodulin binding; GO:0003700,DNA-binding transcription factor activity; GO:0001158,enhancer sequence-specific DNA binding; GO:0045893,positive regulation of transcription, DNA-templated; GO:0006355,regulation of transcription, DNA-templated; GO:0006351,transcription, DNA-templated
Actinidia05830	19.73	13.35	19.52	22.61	15.92	29.34	20.08	18.96	29.46	20.84	16.08	19.42	K15223 upstream activation factor subunit UAF30 | (RefSeq) upstream activation factor subunit spp27-like (A)	upstream activation factor subunit spp27-like [Helianthus annuus]	RecName: Full=Zinc finger CCCH domain-containing protein 19; Short=AtC3H19; AltName: Full=Protein Needed for RDR2-independent DNA methylation;	RNA polymerase I transcription factor UAF	GO:0005829,cytosol; GO:0005634,nucleus; GO:0003677,DNA binding; GO:0042393,histone binding; GO:0046872,metal ion binding; GO:0032776,DNA methylation on cytosine; GO:0031047,gene silencing by RNA; GO:0010964,regulation of chromatin silencing by small RNA; GO:0006351,transcription, DNA-templated
Actinidia05851	13.69	7.64	17.52	6.46	4.38	12.24	3.44	3.9	4.22	4.04	2.72	6.3	K09338 homeobox-leucine zipper protein | (RefSeq) homeobox-leucine zipper protein HOX11-like isoform X1 (A)	homeobox-leucine zipper protein HAT14-like [Durio zibethinus]	RecName: Full=Homeobox-leucine zipper protein HAT14; AltName: Full=Homeodomain-leucine zipper protein HAT14; Short=HD-ZIP protein 14;	Transcription factor HEX, contains HOX and HALZ domains	GO:0005634,nucleus; GO:0003700,DNA-binding transcription factor activity; GO:0043565,sequence-specific DNA binding; GO:0006351,transcription, DNA-templated
Actinidia05873	0	0.17	0	0.06	0	0	0	0.07	0.13	0.08	0	0.07	K00521 ferric-chelate reductase [EC:1.16.1.7] | (RefSeq) ferric reduction oxidase 7, chloroplastic-like (A)	PREDICTED: NAC domain-containing protein 83-like [Juglans regia]	RecName: Full=NAC domain-containing protein 83 {ECO:0000303|PubMed:15029955}; Short=ANAC083 {ECO:0000303|PubMed:15029955}; AltName: Full=Protein VND-INTERACTING 2 {ECO:0000303|PubMed:20388856};	--	GO:0005634,nucleus; GO:0003677,DNA binding; GO:0003700,DNA-binding transcription factor activity; GO:0010150,leaf senescence; GO:0045892,negative regulation of transcription, DNA-templated; GO:0009737,response to abscisic acid; GO:0009651,response to salt stress; GO:0006351,transcription, DNA-templated; GO:0016032,viral process; GO:0010089,xylem development
Actinidia05881	0	0	0	0	0.02	0	0	0	0	0	0	0	K14494 DELLA protein | (Kazusa) Lj6g3v0433880.1; - (A)	scarecrow-like protein 21 [Hevea brasiliensis]	RecName: Full=DELLA protein GAI1; AltName: Full=Gibberellic acid-insensitive mutant protein 1; AltName: Full=VvGAI1;	--	GO:0005634,nucleus; GO:0000989,NA; GO:0009740,gibberellic acid mediated signaling pathway; GO:0006355,regulation of transcription, DNA-templated; GO:0006351,transcription, DNA-templated
Actinidia05888	8.99	2.94	9.64	3.04	4.36	4.82	4.51	4.82	3.36	4.61	5.33	4.26	K16221 transcription factor TCP21 (protein CCA1 HIKING EXPEDITION) | (RefSeq) transcription factor TCP7 (A)	PREDICTED: transcription factor TCP20 [Ricinus communis]	RecName: Full=Transcription factor TCP20;	--	GO:0005634,nucleus; GO:0003677,DNA binding; GO:0003700,DNA-binding transcription factor activity; GO:0000987,proximal promoter sequence-specific DNA binding; GO:0043565,sequence-specific DNA binding; GO:0009653,anatomical structure morphogenesis; GO:0006351,transcription, DNA-templated
Actinidia05893	0.53	0.27	0	0	0	0.85	0	0	0	0	0	0	K13424 WRKY transcription factor 33 | (RefSeq) probable WRKY transcription factor 33 (A)	probable WRKY transcription factor 75 [Sesamum indicum]	RecName: Full=Probable WRKY transcription factor 75; AltName: Full=WRKY DNA-binding protein 75;	--	GO:0005634,nucleus; GO:0003700,DNA-binding transcription factor activity; GO:0000978,RNA polymerase II proximal promoter sequence-specific DNA binding; GO:0044212,transcription regulatory region DNA binding; GO:0010055,atrichoblast differentiation; GO:0048527,lateral root development; GO:0000122,negative regulation of transcription by RNA polymerase II; GO:0043620,regulation of DNA-templated tran…
Actinidia05897	28.34	23.28	38.42	41.83	58.06	69.9	26.89	39.68	37	18.68	21.81	32.1	K09264 MADS-box transcription factor, plant | (RefSeq) truncated transcription factor CAULIFLOWER A isoform X1 (A)	FLC2 [Monotropa hypopitys]	RecName: Full=Agamous-like MADS-box protein AGL8; AltName: Full=Floral homeotic protein AGL8; AltName: Full=Transcription factor FRUITFULL;	MADS box transcription factor	GO:0005634,nucleus; GO:0003700,DNA-binding transcription factor activity; GO:0046983,protein dimerization activity; GO:0000977,RNA polymerase II regulatory region sequence-specific DNA binding; GO:0030154,cell differentiation; GO:0009908,flower development; GO:0010154,fruit development; GO:0010077,maintenance of inflorescence meristem identity; GO:0009911,positive regulation of flower development…
Actinidia05902	8.49	6.81	8.11	8.72	5.34	9.06	9.86	5.65	7.84	7.27	5.97	7.46	--	PREDICTED: zinc finger protein 511 [Vitis vinifera]	--	Alpha-SNAP protein	GO:0003676,nucleic acid binding
Actinidia05918	20.67	12.58	19.97	19.75	17.53	21.61	17.4	15.02	20.56	14.86	14.13	16.26	K11650 SWI/SNF-related matrix-associated actin-dependent regulator of chromatin subfamily D | (RefSeq) SWI/SNF complex component SNF12 homolog (A)	PREDICTED: SWI/SNF complex component SNF12 homolog [Ipomoea nil]	RecName: Full=SWI/SNF complex component SNF12 homolog;	SWI/SNF transcription activation complex subunit	GO:0005634,nucleus; GO:0016569,covalent chromatin modification; GO:0006281,DNA repair; GO:0009909,regulation of flower development; GO:0010468,regulation of gene expression; GO:2000024,regulation of leaf development; GO:0006355,regulation of transcription, DNA-templated; GO:0010224,response to UV-B; GO:0048364,root development; GO:0006351,transcription, DNA-templated
Actinidia05958	6.25	1.63	12.66	0	0	0.41	0	0	0	0.25	0.05	0.62	K12130 pseudo-response regulator 5 | (RefSeq) two-component response regulator-like APRR5 (A)	unnamed protein product, partial [Vitis vinifera]	RecName: Full=Zinc finger protein CONSTANS-LIKE 16;	GATA-4/5/6 transcription factors	GO:0016020,membrane; GO:0005634,nucleus; GO:0003700,DNA-binding transcription factor activity; GO:0008270,zinc ion binding; GO:0006355,regulation of transcription, DNA-templated
Actinidia06029	5.68	10.36	5.77	5.56	10.12	5.51	3.95	5.97	6.72	5.08	5.62	6.05	K22768 methyl-CpG-binding domain-containing protein 9 [EC:2.3.1.48] | (RefSeq) methyl-CpG-binding domain-containing protein 9-like (A)	PREDICTED: methyl-CpG-binding domain-containing protein 9-like [Juglans regia]	RecName: Full=Methyl-CpG-binding domain-containing protein 9; Short=AtMBD9; Short=MBD09; EC=2.3.1.48; AltName: Full=Histone acetyl transferase MBD9; AltName: Full=Methyl-CpG-binding protein MBD9;	--	GO:0005720,nuclear heterochromatin; GO:0005634,nucleus; GO:0009506,plasmodesma; GO:0004402,histone acetyltransferase activity; GO:0042393,histone binding; GO:0046872,metal ion binding; GO:0008327,methyl-CpG binding; GO:0061630,ubiquitin protein ligase activity; GO:0016573,histone acetylation; GO:0043966,histone H3 acetylation; GO:0043967,histone H4 acetylation; GO:0010216,maintenance of DNA methy…
Actinidia06050	1.62	4.36	1.9	1.21	1.89	1.42	1.65	2.05	1.81	1.27	1.56	1.63	K09391 transcription factor E2F7/8 | (RefSeq) E2F transcription factor-like E2FF (A)	PREDICTED: E2F transcription factor-like E2FF isoform X2 [Vitis vinifera]	RecName: Full=E2F transcription factor-like E2FF; AltName: Full=DP-E2F-like protein 3; AltName: Full=E2F-like repressor E2L2;	Transcription factor E2F/dimerization partner (TDP)-like proteins	GO:0005737,cytoplasm; GO:0005634,nucleus; GO:0005667,transcription factor complex; GO:0003677,DNA binding; GO:0003700,DNA-binding transcription factor activity; GO:0007049,cell cycle; GO:0006351,transcription, DNA-templated
Actinidia06077	11.34	12.21	9.68	9.42	11.14	10.09	9.19	7.99	10.44	8.42	7.61	7.99	K09272 structure-specific recognition protein 1 | (RefSeq) FACT complex subunit SSRP1 (A)	PREDICTED: FACT complex subunit SSRP1 [Ziziphus jujuba]	RecName: Full=FACT complex subunit SSRP1; AltName: Full=Facilitates chromatin transcription complex subunit SSRP1; AltName: Full=Recombination signal sequence recognition protein 1;	Nucleosome-binding factor SPN, POB3 subunit	GO:0005694,chromosome; GO:0005634,nucleus; GO:0003677,DNA binding; GO:0006281,DNA repair; GO:0006260,DNA replication; GO:0006355,regulation of transcription, DNA-templated; GO:0006351,transcription, DNA-templated
Actinidia06078	0.14	0.67	0.06	2.17	2.19	1.23	1.01	1.42	0.85	0.07	0.99	0.62	K09285 AP2-like factor, ANT lineage | (RefSeq) AP2-like ethylene-responsive transcription factor At1g16060 (A)	hypothetical protein VITISV_042445 [Vitis vinifera]	RecName: Full=Ethylene-responsive transcription factor WRI1; AltName: Full=Protein ACTIVATOR OF SPORAMIN::LUC 1; AltName: Full=Protein WRINKLED 1;	--	GO:0005634,nucleus; GO:0003677,DNA binding; GO:0003700,DNA-binding transcription factor activity; GO:0009873,ethylene-activated signaling pathway; GO:0008610,lipid biosynthetic process; GO:0006629,lipid metabolic process; GO:0007275,multicellular organism development; GO:1901959,positive regulation of cutin biosynthetic process; GO:0006109,regulation of carbohydrate metabolic process; GO:0006110,…
Actinidia06080	0	0	0	0	0	0.16	0	0.11	0.63	0	0	0	K09338 homeobox-leucine zipper protein | (RefSeq) homeobox-leucine zipper protein ATHB-13-like (A)	PREDICTED: homeobox-leucine zipper protein ATHB-13-like [Nelumbo nucifera]	RecName: Full=Homeobox-leucine zipper protein ATHB-23; AltName: Full=HD-ZIP protein ATHB-23; AltName: Full=Homeodomain transcription factor ATHB-23;	Transcription factor HEX, contains HOX and HALZ domains	GO:0005634,nucleus; GO:0003700,DNA-binding transcription factor activity; GO:0043565,sequence-specific DNA binding; GO:0009739,response to gibberellin; GO:0006351,transcription, DNA-templated
Actinidia06088	0.44	0	0.86	0	0	0	0	0	0	0	0	0	K00521 ferric-chelate reductase [EC:1.16.1.7] | (RefSeq) ferric reduction oxidase 7, chloroplastic-like (A)	protein FEZ-like [Durio zibethinus]	RecName: Full=Protein FEZ; AltName: Full=NAC domain-containing protein 9; Short=ANAC009;	--	GO:0005634,nucleus; GO:0003677,DNA binding; GO:0003700,DNA-binding transcription factor activity; GO:0045770,positive regulation of asymmetric cell division; GO:0009733,response to auxin; GO:0048829,root cap development; GO:0048103,somatic stem cell division; GO:0006351,transcription, DNA-templated
Actinidia06092	0.12	0.27	0.11	0	0	0.17	0.05	0	0.15	0	0	0	K09422 transcription factor MYB, plant | (RefSeq) myb-related protein 306 (A)	PREDICTED: myb-related protein 306 [Vitis vinifera]	RecName: Full=Myb-related protein 306;	Transcription factor, Myb superfamily	GO:0005634,nucleus; GO:0003677,DNA binding; GO:0006355,regulation of transcription, DNA-templated; GO:0006351,transcription, DNA-templated
Actinidia06093	4.04	3.26	5.26	16.05	15.2	18.95	4.71	4.09	10.22	0	0	0.23	K15777 4,5-DOPA dioxygenase extradiol [EC:1.13.11.-] | (RefSeq) uncharacterized protein LOC110630336 (A)	mini zinc finger protein 2-like [Durio zibethinus]	RecName: Full=Mini zinc finger protein 2; Short=AtMIF2;	--	GO:0005737,cytoplasm; GO:0005634,nucleus; GO:0003677,DNA binding; GO:0046872,metal ion binding; GO:0042803,protein homodimerization activity; GO:0007275,multicellular organism development; GO:0006355,regulation of transcription, DNA-templated; GO:0006351,transcription, DNA-templated
Actinidia06094	33.88	28.04	50.78	2.46	1.11	2.12	2.79	1.34	1.86	3.43	1.79	5.69	K15777 4,5-DOPA dioxygenase extradiol [EC:1.13.11.-] | (RefSeq) uncharacterized protein LOC110630336 (A)	zinc-finger homeodomain protein 9-like [Olea europaea var. sylvestris]	RecName: Full=Zinc-finger homeodomain protein 8; Short=AtZHD8; AltName: Full=Homeobox protein 30; Short=AtHB-30; AltName: Full=Zinc finger homeodomain transcriptional factor ZFHD3;	--	GO:0005634,nucleus; GO:0003677,DNA binding; GO:0046872,metal ion binding; GO:0042803,protein homodimerization activity; GO:0043565,sequence-specific DNA binding; GO:0044212,transcription regulatory region DNA binding; GO:0019760,glucosinolate metabolic process; GO:0006355,regulation of transcription, DNA-templated; GO:0006351,transcription, DNA-templated
Actinidia06099	2.64	0.4	9.24	0.19	0.58	0.21	0.94	0.13	0.07	1.4	0.64	0.97	K00521 ferric-chelate reductase [EC:1.16.1.7] | (RefSeq) ferric reduction oxidase 7, chloroplastic-like (A)	NAC domain [Macleaya cordata]	RecName: Full=NAC domain-containing protein 100 {ECO:0000303|PubMed:15029955}; Short=ANAC100 {ECO:0000303|PubMed:15029955}; Short=AtNAC5;	--	GO:0005634,nucleus; GO:0003677,DNA binding; GO:0003700,DNA-binding transcription factor activity; GO:0006351,transcription, DNA-templated
Actinidia06106	19.94	3.66	9.71	0.21	0.44	2	0	0	0	0.34	0	0.92	K12835 ATP-dependent RNA helicase DDX42 [EC:3.6.4.13] | (RefSeq) DEAD-box ATP-dependent RNA helicase 24 isoform X1 (A)	WRKY domain containing protein [Parasponia andersonii]	RecName: Full=Probable WRKY transcription factor 51; AltName: Full=WRKY DNA-binding protein 51;	--	GO:0005634,nucleus; GO:0003700,DNA-binding transcription factor activity; GO:0043565,sequence-specific DNA binding; GO:0042742,defense response to bacterium; GO:0050832,defense response to fungus; GO:0009867,jasmonic acid mediated signaling pathway; GO:0006351,transcription, DNA-templated
Actinidia06116	1.71	0.43	1.77	0	0.16	0.63	0	0	0	0.08	0.07	0.08	K00521 ferric-chelate reductase [EC:1.16.1.7] | (RefSeq) ferric reduction oxidase 7, chloroplastic-like (A)	transcription factor jungbrunnen 1 [Quercus suber]	RecName: Full=Transcription factor JUNGBRUNNEN 1; AltName: Full=NAC domain-containing protein 42; Short=ANAC042;	--	GO:0005634,nucleus; GO:0003677,DNA binding; GO:0003700,DNA-binding transcription factor activity; GO:0009718,anthocyanin-containing compound biosynthetic process; GO:0010120,camalexin biosynthetic process; GO:0042538,hyperosmotic salinity response; GO:0010150,leaf senescence; GO:1900056,negative regulation of leaf senescence; GO:0006561,proline biosynthetic process; GO:0006351,transcription, DNA-…
Actinidia06126	47.16	30.85	41.74	13.44	9.4	13.58	8.33	7.31	13.81	23.97	15.57	29.94	K09338 homeobox-leucine zipper protein | (RefSeq) homeobox-leucine zipper protein ATHB-12-like (A)	homeobox-leucine zipper protein ATHB-12-like [Chenopodium quinoa]	RecName: Full=Homeobox-leucine zipper protein ATHB-7; AltName: Full=HD-ZIP protein ATHB-7; AltName: Full=Homeodomain transcription factor ATHB-7;	Transcription factor HEX, contains HOX and HALZ domains	GO:0005634,nucleus; GO:0003700,DNA-binding transcription factor activity; GO:0043565,sequence-specific DNA binding; GO:0045893,positive regulation of transcription, DNA-templated; GO:0009737,response to abscisic acid; GO:0009414,response to water deprivation; GO:0006351,transcription, DNA-templated
Actinidia06132	0.96	0.16	0.99	4.88	3.04	5.14	2.68	1.37	4.22	1.47	0.95	2.28	K20043 clathrin coat assembly protein AP180 | (RefSeq) putative clathrin assembly protein At5g35200 (A)	isoform 2 of dof zinc finger protein dof3.7 [Quercus suber]	RecName: Full=Dof zinc finger protein DOF4.6; Short=AtDOF4.6;	--	GO:0005634,nucleus; GO:0003677,DNA binding; GO:0003700,DNA-binding transcription factor activity; GO:0046872,metal ion binding; GO:0006355,regulation of transcription, DNA-templated; GO:0006351,transcription, DNA-templated
Actinidia06148	7.82	6.83	7.67	6.18	4.14	7.02	3.81	3.32	7.28	6.42	4.89	7.18	K15601 [histone H3]-dimethyl-L-lysine9 demethylase [EC:1.14.11.65] | (RefSeq) uncharacterized protein LOC103941479 isoform X1 (A)	PREDICTED: uncharacterized protein LOC100247074 [Vitis vinifera]	RecName: Full=Lysine-specific demethylase JMJ25; EC=1.14.11.-; AltName: Full=Jumonji domain-containing protein 25; AltName: Full=Lysine-specific histone demethylase JMJ25; AltName: Full=Protein INCREASE IN BONSAI METHYLATION 1; AltName: Full=Protein JUMONJI 25;	Putative transcription factor 5qNCA, contains JmjC domain	GO:0000785,chromatin; GO:0005634,nucleus; GO:0051213,dioxygenase activity; GO:0032454,histone demethylase activity (H3-K9 specific); GO:0046872,metal ion binding; GO:0000976,transcription regulatory region sequence-specific DNA binding; GO:0060969,negative regulation of gene silencing; GO:0006355,regulation of transcription, DNA-templated; GO:0006351,transcription, DNA-templated
Actinidia06153	20.73	11.96	22.15	10.48	12.38	14.99	14.32	11.78	10.79	12.53	10.78	11.49	K03539 ribonuclease P/MRP protein subunit RPP1 [EC:3.1.26.5] | (RAP-DB) Os12g0101000; Similar to RNase P subunit p30 family protein, expressed. (A)	unnamed protein product [Coffea canephora]	RecName: Full=Zinc finger protein CO3 {ECO:0000305}; AltName: Full=Protein CONSTANS-like CO3; Short=OsCO3 {ECO:0000303|PubMed:18449564};	--	GO:0005634,nucleus; GO:0003677,DNA binding; GO:0008270,zinc ion binding; GO:0009908,flower development; GO:0048577,negative regulation of short-day photoperiodism, flowering; GO:0009909,regulation of flower development; GO:0006355,regulation of transcription, DNA-templated; GO:0006351,transcription, DNA-templated
Actinidia06174	0	0	0.06	0.06	0.18	0	0	0	0.11	0	0	0	K14834 nucleolar complex protein 3 | (RefSeq) nucleolar complex protein 3 homolog isoform X1 (A)	transcription repressor OFP13-like [Durio zibethinus]	RecName: Full=Transcription repressor OFP13; AltName: Full=Ovate family protein 13; Short=AtOFP13;	--	GO:0005634,nucleus; GO:0045892,negative regulation of transcription, DNA-templated; GO:0006351,transcription, DNA-templated
Actinidia06183	65.35	85.39	79.88	85.88	93.87	80.66	79.89	108.29	85.22	82.69	90.93	91.99	--	PREDICTED: BEL1-like homeodomain protein 1 [Ziziphus jujuba]	RecName: Full=BEL1-like homeodomain protein 1; Short=BEL1-like protein 1; AltName: Full=Protein EMBRYO SAC DEVELOPMENT ARREST 29;	Transcription factor MEIS1 and related HOX domain proteins	GO:0005737,cytoplasm; GO:0005634,nucleus; GO:0003677,DNA binding; GO:0003700,DNA-binding transcription factor activity; GO:0046982,protein heterodimerization activity; GO:0042803,protein homodimerization activity; GO:0010197,polar nucleus fusion; GO:0009737,response to abscisic acid; GO:0010201,response to continuous far red light stimulus by the high-irradiance response system; GO:0009610,respon…
Actinidia06209	0	0	0	0	0	0	0.34	0	0	0	0	0	K14292 trimethylguanosine synthase [EC:2.1.1.-] | (RefSeq) uncharacterized LOC107850838 (A)	PREDICTED: WUSCHEL-related homeobox 11 isoform X1 [Ricinus communis]	RecName: Full=WUSCHEL-related homeobox 11;	--	GO:0005634,nucleus; GO:0003677,DNA binding; GO:0007275,multicellular organism development; GO:0006355,regulation of transcription, DNA-templated; GO:0006351,transcription, DNA-templated
Actinidia06231	2.44	11.87	4.56	2.7	4.35	3.13	0.55	4.86	2.5	1.59	3.74	4.03	K12501 homogentisate solanesyltransferase [EC:2.5.1.117] | (RefSeq) hypothetical protein (A)	PREDICTED: trihelix transcription factor ASIL2 [Lupinus angustifolius]	RecName: Full=Trihelix transcription factor ASIL2 {ECO:0000305}; AltName: Full=6B-interacting protein 1-like 2 {ECO:0000303|PubMed:21330492}; AltName: Full=Trihelix DNA-binding protein ASIL2 {ECO:0000305};	Transcription factor GT-2 and related proteins, contains trihelix DNA-binding/SANT domain	GO:0005634,nucleus; GO:0003700,DNA-binding transcription factor activity; GO:0043565,sequence-specific DNA binding; GO:0009793,embryo development ending in seed dormancy; GO:0006355,regulation of transcription, DNA-templated; GO:0010431,seed maturation; GO:0006351,transcription, DNA-templated
Actinidia06243	0.12	0	0.05	0.05	0	0.51	0.22	0.11	0.4	0	0.15	0.44	K15505 DNA repair protein RAD5 [EC:3.6.4.-] | (RefSeq) DNA repair protein RAD5B-like (A)	hypothetical protein SETIT_000099mg [Setaria italica]	RecName: Full=F-box protein At3g54460;	MORC family ATPases	GO:0009506,plasmodesma; GO:0005524,ATP binding; GO:0004386,helicase activity; GO:0008270,zinc ion binding
Actinidia06271	0.65	0.55	1.17	0.49	0	0.07	0.27	0	0.03	0.15	0.03	0.17	K14494 DELLA protein | (RefSeq) LOW QUALITY PROTEIN: DELLA protein GAIP-B (A)	PREDICTED: scarecrow-like protein 3 isoform X2 [Vitis vinifera]	RecName: Full=Scarecrow-like protein 3; Short=AtSCL3; AltName: Full=GRAS family protein 5; Short=AtGRAS-5;	--	GO:0005634,nucleus; GO:0003700,DNA-binding transcription factor activity; GO:0043565,sequence-specific DNA binding; GO:0000989,NA; GO:0006355,regulation of transcription, DNA-templated; GO:0009739,response to gibberellin; GO:0006351,transcription, DNA-templated
Actinidia06311	9.22	6.61	10.11	10.47	10.34	9.32	12.76	6.75	9.07	12.05	8.93	10.68	K13210 far upstream element-binding protein | (RefSeq) far upstream element-binding protein 2 (A)	PREDICTED: zinc finger CCCH domain-containing protein 14-like [Prunus mume]	RecName: Full=Zinc finger CCCH domain-containing protein 36; Short=AtC3H36;	CCCH-type Zn-finger protein	GO:0005634,nucleus; GO:0003677,DNA binding; GO:0003700,DNA-binding transcription factor activity; GO:0046872,metal ion binding; GO:0003723,RNA binding; GO:1900057,positive regulation of leaf senescence; GO:0006355,regulation of transcription, DNA-templated
Actinidia06324	7.57	9.23	9.29	7.52	8.44	6.67	6.77	6.61	5.57	6.43	6.37	7.25	K14514 ethylene-insensitive protein 3 | (RefSeq) ETHYLENE INSENSITIVE 3-like 3 protein (A)	EIN3-like protein EIL3 [Actinidia deliciosa]	RecName: Full=ETHYLENE INSENSITIVE 3-like 3 protein;	--	GO:0005634,nucleus; GO:0003677,DNA binding; GO:0003700,DNA-binding transcription factor activity; GO:0071281,cellular response to iron ion; GO:0009873,ethylene-activated signaling pathway; GO:0042762,regulation of sulfur metabolic process; GO:0006355,regulation of transcription, DNA-templated; GO:0006351,transcription, DNA-templated
Actinidia06336	0.19	0.56	0.5	0.29	0.11	0.2	0.17	0.13	0.33	0.17	0.15	0.13	K02603 origin recognition complex subunit 1 | (RefSeq) origin of replication complex subunit 1A-like (A)	origin of replication complex subunit 1A-like [Hevea brasiliensis]	RecName: Full=Origin of replication complex subunit 1A {ECO:0000303|PubMed:16179646}; Short=AtORC1a {ECO:0000303|PubMed:16179646}; AltName: Full=Origin recognition complex subunit 1a {ECO:0000303|Ref.2};	Origin recognition complex, subunit 1, and related proteins	GO:0005634,nucleus; GO:0000808,origin recognition complex; GO:0005524,ATP binding; GO:0003682,chromatin binding; GO:0010385,double-stranded methylated DNA binding; GO:0046872,metal ion binding; GO:0006260,DNA replication; GO:0006355,regulation of transcription, DNA-templated; GO:0006351,transcription, DNA-templated
Actinidia06382	19.17	21.18	17.56	35.14	31.39	25.8	28.16	34.96	17.27	37.75	53.2	37.03	K14803 protein phosphatase PTC2/3 [EC:3.1.3.16] | (RefSeq) probable protein phosphatase 2C 49 isoform X1 (A)	protein phosphatase 2C-like protein [Medicago truncatula]	RecName: Full=Probable protein phosphatase 2C 49; Short=AtPP2C49; EC=3.1.3.16;	Serine/threonine protein phosphatase	GO:0046872,metal ion binding; GO:0004722,protein serine/threonine phosphatase activity
Actinidia06424	5.3	2.66	7.68	0	0	0	0	0	0	0	0	0	K00521 ferric-chelate reductase [EC:1.16.1.7] | (RefSeq) ferric reduction oxidase 7, chloroplastic-like (A)	NAC domain-containing protein 92 isoform X1 [Manihot esculenta]	RecName: Full=NAC domain-containing protein 100 {ECO:0000303|PubMed:15029955}; Short=ANAC100 {ECO:0000303|PubMed:15029955}; Short=AtNAC5;	--	GO:0005634,nucleus; GO:0003677,DNA binding; GO:0003700,DNA-binding transcription factor activity; GO:0006351,transcription, DNA-templated
Actinidia06429	64.82	22.72	61.7	98.47	74.56	67.72	110.32	77.49	36.95	82.62	119.74	77.94	K13425 WRKY transcription factor 22 | (RefSeq) WRKY transcription factor 22-like (A)	PREDICTED: probable WRKY transcription factor 17 [Vitis vinifera]	RecName: Full=Probable WRKY transcription factor 11; AltName: Full=WRKY DNA-binding protein 11;	--	GO:0005634,nucleus; GO:0005516,calmodulin binding; GO:0003700,DNA-binding transcription factor activity; GO:0043565,sequence-specific DNA binding; GO:0042742,defense response to bacterium; GO:0010200,response to chitin; GO:0006351,transcription, DNA-templated
Actinidia06436	3.6	2.94	3.78	2.56	2.46	2.54	2.32	2.48	1.97	2.08	2.22	2.69	--	putative B3 domain-containing protein REM15 [Hevea brasiliensis]	RecName: Full=B3 domain-containing protein REM14; AltName: Full=Protein REPRODUCTIVE MERISTEM 14;	--	GO:0005634,nucleus; GO:0003677,DNA binding; GO:0006355,regulation of transcription, DNA-templated; GO:0006351,transcription, DNA-templated
Actinidia06448	93.04	54.92	117.99	19.5	8.91	41.39	13.7	8.18	28.49	17.26	9.24	26.94	K12135 zinc finger protein CONSTANS | (RefSeq) zinc finger protein CONSTANS-LIKE 2-like (A)	PREDICTED: zinc finger protein CONSTANS-LIKE 4-like [Nicotiana sylvestris]	RecName: Full=Zinc finger protein CONSTANS-LIKE 4;	GATA-4/5/6 transcription factors	GO:0005634,nucleus; GO:0008270,zinc ion binding; GO:0009909,regulation of flower development; GO:0009416,response to light stimulus
Actinidia06475	0	0	0	0	0	0.19	0	0	0	0	0	0	K14516 ethylene-responsive transcription factor 1 | (RefSeq) ethylene-responsive transcription factor 1B-like (A)	PREDICTED: ethylene-responsive transcription factor 1B-like [Nicotiana sylvestris]	RecName: Full=Pathogenesis-related genes transcriptional activator PTI5; AltName: Full=PTO-interacting protein 5;	--	GO:0005634,nucleus; GO:0003677,DNA binding; GO:0003700,DNA-binding transcription factor activity; GO:0006952,defense response; GO:0006351,transcription, DNA-templated
Actinidia06476	0.36	0.22	0.51	0	0.14	0.55	0	0	0.18	0.44	0.23	0.33	K14516 ethylene-responsive transcription factor 1 | (RefSeq) ethylene-responsive transcription factor 1B-like (A)	ethylene-responsive transcription factor 1B-like [Olea europaea var. sylvestris]	RecName: Full=Ethylene-responsive transcription factor 1B; Short=AtERF1B; AltName: Full=Ethylene-responsive element-binding factor 1B; Short=EREBP-1B;	--	GO:0005634,nucleus; GO:0003677,DNA binding; GO:0003700,DNA-binding transcription factor activity; GO:0006952,defense response; GO:0009873,ethylene-activated signaling pathway; GO:0009867,jasmonic acid mediated signaling pathway; GO:0006351,transcription, DNA-templated
Actinidia06492	0.39	0.34	1.16	0.11	0.17	0.43	0	0.06	0	0	0.05	0.47	K09422 transcription factor MYB, plant | (RefSeq) protein ODORANT1-like (A)	PREDICTED: protein ODORANT1-like [Ipomoea nil]	RecName: Full=Transcription factor MYB20 {ECO:0000305}; AltName: Full=Myb-related protein 20 {ECO:0000303|PubMed:16463103}; Short=AtMYB20 {ECO:0000303|PubMed:11597504};	Transcription factor, Myb superfamily	GO:0005634,nucleus; GO:0001046,core promoter sequence-specific DNA binding; GO:0003700,DNA-binding transcription factor activity; GO:0000981,DNA-binding transcription factor activity, RNA polymerase II-specific; GO:0043565,sequence-specific DNA binding; GO:0001135,RNA polymerase II transcription regulator recruiting activity; GO:0044212,transcription regulatory region DNA binding; GO:0030154,cell…
Actinidia06529	0	0	0	0	0	0	0.35	0	0	0	0	0	K15777 4,5-DOPA dioxygenase extradiol [EC:1.13.11.-] | (RefSeq) uncharacterized protein LOC110630336 (A)	PREDICTED: zinc-finger homeodomain protein 2-like isoform X2 [Gossypium hirsutum]	RecName: Full=Zinc-finger homeodomain protein 1; Short=OsZHD1;	--	GO:0005634,nucleus; GO:0003677,DNA binding; GO:0046872,metal ion binding; GO:0006355,regulation of transcription, DNA-templated; GO:0006351,transcription, DNA-templated
Actinidia06539	157.88	135.82	297	31.73	24.33	97.3	18.23	15.75	95.96	36.82	20.07	116.15	K09338 homeobox-leucine zipper protein | (RefSeq) homeobox-leucine zipper protein ATHB-6-like (A)	PREDICTED: homeobox-leucine zipper protein ATHB-6-like isoform X2 [Fragaria vesca subsp. vesca]	RecName: Full=Homeobox-leucine zipper protein ATHB-16; AltName: Full=HD-ZIP protein ATHB-16; AltName: Full=Homeodomain transcription factor ATHB-16;	Transcription factor HEX, contains HOX and HALZ domains	GO:0005634,nucleus; GO:0003700,DNA-binding transcription factor activity; GO:0043565,sequence-specific DNA binding; GO:0030308,negative regulation of cell growth; GO:0048573,photoperiodism, flowering; GO:0045893,positive regulation of transcription, DNA-templated; GO:0048510,regulation of timing of transition from vegetative to reproductive phase; GO:0009637,response to blue light; GO:0006351,tra…
Actinidia06559	0	0	0.06	0	0	0.07	0.2	0	0.06	0	0	0	K09422 transcription factor MYB, plant | (RefSeq) myb-related protein 308-like (A)	unnamed protein product [Coffea canephora]	RecName: Full=Transcription factor MYB93 {ECO:0000303|PubMed:11597504}; AltName: Full=Myb-related protein 93 {ECO:0000303|PubMed:11597504}; Short=AtMYB93 {ECO:0000303|PubMed:11597504};	Transcription factor, Myb superfamily	GO:0005737,cytoplasm; GO:0005634,nucleus; GO:0003700,DNA-binding transcription factor activity; GO:0000981,DNA-binding transcription factor activity, RNA polymerase II-specific; GO:0043565,sequence-specific DNA binding; GO:0001135,RNA polymerase II transcription regulator recruiting activity; GO:0044212,transcription regulatory region DNA binding; GO:0030154,cell differentiation; GO:0071365,cellu…
Actinidia06570	12.56	15.63	13.49	15.92	18.59	17.92	14.91	18.75	15.96	15.41	17.41	16.79	K15601 [histone H3]-dimethyl-L-lysine9 demethylase [EC:1.14.11.65] | (RefSeq) lysine-specific demethylase JMJ25-like (A)	lysine-specific demethylase JMJ25-like [Sesamum indicum]	RecName: Full=Lysine-specific demethylase JMJ25; EC=1.14.11.-; AltName: Full=Jumonji domain-containing protein 25; AltName: Full=Lysine-specific histone demethylase JMJ25; AltName: Full=Protein INCREASE IN BONSAI METHYLATION 1; AltName: Full=Protein JUMONJI 25;	Putative transcription factor 5qNCA, contains JmjC domain	GO:0000785,chromatin; GO:0005634,nucleus; GO:0051213,dioxygenase activity; GO:0032454,histone demethylase activity (H3-K9 specific); GO:0046872,metal ion binding; GO:0000976,transcription regulatory region sequence-specific DNA binding; GO:0060969,negative regulation of gene silencing; GO:0006355,regulation of transcription, DNA-templated; GO:0006351,transcription, DNA-templated
Actinidia06591	5.73	0.47	6.08	2.46	1.81	1.69	3.43	1.95	1	2.72	2.2	3.47	K00521 ferric-chelate reductase [EC:1.16.1.7] | (RefSeq) ferric reduction oxidase 7, chloroplastic-like (A)	NAC domain-containing protein 2-like [Hevea brasiliensis]	RecName: Full=NAC domain-containing protein 2; Short=ANAC002;	--	GO:0005634,nucleus; GO:0003677,DNA binding; GO:0003700,DNA-binding transcription factor activity; GO:0009788,negative regulation of abscisic acid-activated signaling pathway; GO:0009611,response to wounding; GO:0006351,transcription, DNA-templated
Actinidia06629	19.04	23.85	19.85	20.83	25.81	23.95	22.13	20.87	20.73	19.51	17.27	18.72	K00521 ferric-chelate reductase [EC:1.16.1.7] | (RefSeq) ferric reduction oxidase 7, chloroplastic-like (A)	PREDICTED: NAC domain-containing protein 82 [Vitis vinifera]	RecName: Full=NAC domain-containing protein 82 {ECO:0000303|PubMed:15029955}; Short=ANAC082 {ECO:0000303|PubMed:15029955}; AltName: Full=Protein VND-INTERACTING 1 {ECO:0000303|PubMed:20388856};	--	GO:0005634,nucleus; GO:0003677,DNA binding; GO:0003700,DNA-binding transcription factor activity; GO:0006351,transcription, DNA-templated
Actinidia06642	5.91	1.35	8.32	1.99	2.45	2.53	0.46	2.71	1.26	0	0.06	0.2	K16189 phytochrome-interacting factor 4 | (RefSeq) transcription factor PIF4-like isoform X1 (A)	transcription factor HEC3-like [Durio zibethinus]	RecName: Full=Transcription factor IND; AltName: Full=Basic helix-loop-helix protein 40; Short=AtbHLH40; Short=bHLH 40; AltName: Full=Protein INDEHISCENT; AltName: Full=Transcription factor EN 120; AltName: Full=bHLH transcription factor bHLH040;	--	GO:0005634,nucleus; GO:0003677,DNA binding; GO:0003700,DNA-binding transcription factor activity; GO:0046983,protein dimerization activity; GO:0010197,polar nucleus fusion; GO:0006355,regulation of transcription, DNA-templated; GO:0006351,transcription, DNA-templated
Actinidia06649	5.75	4.39	4.41	7.32	7.7	5.78	4.45	5.45	5.97	4.63	4.33	3.71	K24406 [histone H3]-lysine27 N-methyltransferase [EC:2.1.1.369] | (RefSeq) hypothetical protein (A)	hypothetical protein CICLE_v10025879mg [Citrus clementina]	RecName: Full=Probable Histone-lysine N-methyltransferase ATXR5; EC=2.1.1.43; Flags: Precursor;	Putative transcription factor ASH1/LIN-59	GO:0009507,chloroplast; GO:0005634,nucleus; GO:0018024,histone-lysine N-methyltransferase activity; GO:0046872,metal ion binding
Actinidia06669	47.21	36.96	47.52	48.39	37.21	34.13	30.83	25.98	29.28	55.59	43.94	35.13	K01051 pectinesterase [EC:3.1.1.11] | (RefSeq) probable pectinesterase/pectinesterase inhibitor 58 (A)	trihelix transcription factor GT-2-like [Sesamum indicum]	RecName: Full=Trihelix transcription factor GT-2; AltName: Full=Trihelix DNA-binding protein GT-2;	Transcription factor GT-2 and related proteins, contains trihelix DNA-binding/SANT domain	GO:0005634,nucleus; GO:0003677,DNA binding; GO:0003700,DNA-binding transcription factor activity; GO:0006351,transcription, DNA-templated
Actinidia06693	4.52	3.49	3.66	4.01	5.71	4.75	4.41	6.46	2.95	4.56	3.41	5.06	K08869 aarF domain-containing kinase | (RefSeq) predicted protein (A)	PREDICTED: transcription factor DIVARICATA-like [Daucus carota subsp. sativus]	RecName: Full=Transcription factor DIVARICATA;	Zuotin and related molecular chaperones (DnaJ superfamily), contains DNA-binding domains	GO:0005634,nucleus; GO:0003677,DNA binding; GO:0048262,determination of dorsal/ventral asymmetry; GO:0009908,flower development; GO:0006355,regulation of transcription, DNA-templated; GO:0006351,transcription, DNA-templated
Actinidia06710	7.81	4.82	5.83	8.47	6.34	6.69	6.99	7.9	7.57	6.98	8.79	7.5	K09903 uridylate kinase [EC:2.7.4.22] | (RefSeq) hypothetical protein (A)	PREDICTED: uncharacterized protein LOC100260933 [Vitis vinifera]	RecName: Full=Trihelix transcription factor ASIL2 {ECO:0000305}; AltName: Full=6B-interacting protein 1-like 2 {ECO:0000303|PubMed:21330492}; AltName: Full=Trihelix DNA-binding protein ASIL2 {ECO:0000305};	--	GO:0005634,nucleus; GO:0003700,DNA-binding transcription factor activity; GO:0043565,sequence-specific DNA binding; GO:0009793,embryo development ending in seed dormancy; GO:0006355,regulation of transcription, DNA-templated; GO:0010431,seed maturation; GO:0006351,transcription, DNA-templated
Actinidia06727	18.46	33.18	23.78	17.72	26.02	16.24	14.43	16.85	17.17	12.91	15.76	15.47	K00521 ferric-chelate reductase [EC:1.16.1.7] | (RefSeq) ferric reduction oxidase 7, chloroplastic-like (A)	NAC domain-containing protein 53-like isoform X1 [Olea europaea var. sylvestris]	RecName: Full=NAC domain-containing protein 78 {ECO:0000303|PubMed:15029955}; Short=ANAC078 {ECO:0000303|PubMed:15029955}; AltName: Full=Protein NTM1-like 11 {ECO:0000303|PubMed:17158162};	--	GO:0005737,cytoplasm; GO:0016021,integral component of membrane; GO:0005634,nucleus; GO:0003677,DNA binding; GO:0003700,DNA-binding transcription factor activity; GO:0045893,positive regulation of transcription, DNA-templated; GO:0009962,regulation of flavonoid biosynthetic process; GO:0009644,response to high light intensity; GO:0006351,transcription, DNA-templated
Actinidia06729	1.27	0.87	1.46	1.56	0.99	0.88	0.64	1.21	0.97	0.12	0.47	1.06	K00521 ferric-chelate reductase [EC:1.16.1.7] | (RefSeq) ferric reduction oxidase 7, chloroplastic-like (A)	PREDICTED: NAC domain-containing protein 78-like [Nicotiana attenuata]	RecName: Full=NAC domain containing protein 50 {ECO:0000303|PubMed:15029955}; Short=ANAC050 {ECO:0000303|PubMed:15029955};	--	GO:0005634,nucleus; GO:0003700,DNA-binding transcription factor activity; GO:0043565,sequence-specific DNA binding; GO:0000976,transcription regulatory region sequence-specific DNA binding; GO:0009908,flower development; GO:0034720,histone H3-K4 demethylation; GO:0045892,negative regulation of transcription, DNA-templated; GO:0048573,photoperiodism, flowering; GO:0060966,regulation of gene silenc…
Actinidia06756	5.94	7.28	6.32	5.25	6.01	4.62	4.12	4.8	5.41	3.67	4.6	4.88	K20828 zinc finger protein 143/76 | (RefSeq) hypothetical protein (A)	PREDICTED: probable lysine-specific demethylase ELF6 isoform X1 [Vitis vinifera]	RecName: Full=Probable lysine-specific demethylase ELF6; EC=1.14.11.-; AltName: Full=Early flowering 6; AltName: Full=Jumonji domain-containing protein 11; AltName: Full=Probable lysine-specific histone demethylase ELF6;	DNA-binding protein jumonji/RBP2/SMCY, contains JmjC domain	GO:0005634,nucleus; GO:0051213,dioxygenase activity; GO:0003700,DNA-binding transcription factor activity; GO:0046872,metal ion binding; GO:0003676,nucleic acid binding; GO:0033169,histone H3-K9 demethylation; GO:0048579,negative regulation of long-day photoperiodism, flowering; GO:0048577,negative regulation of short-day photoperiodism, flowering; GO:0006355,regulation of transcription, DNA-temp…
Actinidia06766	4.11	1.7	6.64	22.77	7.95	8.69	16.84	17.21	17.07	13.83	29.6	27.63	K09184 GATA-binding protein, other eukaryote | (RefSeq) hypothetical protein (A)	unnamed protein product [Coffea canephora]	RecName: Full=GATA transcription factor 9;	GATA-4/5/6 transcription factors	GO:0005634,nucleus; GO:0005667,transcription factor complex; GO:0003682,chromatin binding; GO:0003700,DNA-binding transcription factor activity; GO:0000977,RNA polymerase II regulatory region sequence-specific DNA binding; GO:0001085,RNA polymerase II transcription factor binding; GO:0001228,DNA-binding transcription activator activity, RNA polymerase II-specific; GO:0008270,zinc ion binding; GO:…
Actinidia06767	0.11	0.3	0.52	0	0.04	0.05	0	0	0.1	0	0.05	0	K14486 auxin response factor | (RefSeq) auxin response factor 3 (A)	auxin response factor 10 [Camellia sinensis]	RecName: Full=Auxin response factor 16;	--	GO:0005634,nucleus; GO:0003677,DNA binding; GO:0003700,DNA-binding transcription factor activity; GO:0035198,miRNA binding; GO:0009734,auxin-activated signaling pathway; GO:0051301,cell division; GO:0007389,pattern specification process; GO:0009733,response to auxin; GO:0048829,root cap development; GO:0006351,transcription, DNA-templated
Actinidia06769	5	4.51	5.51	4.54	3.95	4.12	3.6	3.98	3.91	3.17	4.41	3.71	--	hypothetical protein POPTR_0008s03920g [Populus trichocarpa]	--	--	GO:0022626,cytosolic ribosome; GO:0031415,NatA complex; GO:1990190,peptide-glutamate-N-acetyltransferase activity; GO:1990189,peptide-serine-N-acetyltransferase activity; GO:0006475,internal protein amino acid acetylation; GO:0018002,N-terminal peptidyl-glutamic acid acetylation; GO:0017198,N-terminal peptidyl-serine acetylation
Actinidia06772	0.06	0.18	0	0.39	0.11	0.61	0.21	0.27	0.78	0.06	0.23	0.32	K09338 homeobox-leucine zipper protein | (RefSeq) homeobox-leucine zipper protein REVOLUTA-like (A)	PREDICTED: homeobox-leucine zipper protein REVOLUTA-like [Nelumbo nucifera]	RecName: Full=Homeobox-leucine zipper protein REVOLUTA; AltName: Full=HD-ZIP protein REV; AltName: Full=Homeodomain transcription factor REV; AltName: Full=Protein AMPHIVASAL VASCULAR BUNDLE 1; AltName: Full=Protein INTERFASCICULAR FIBERLESS 1;	--	GO:0005634,nucleus; GO:0003700,DNA-binding transcription factor activity; GO:0008289,lipid binding; GO:0043565,sequence-specific DNA binding; GO:0044212,transcription regulatory region DNA binding; GO:0030154,cell differentiation; GO:0009855,determination of bilateral symmetry; GO:0010014,meristem initiation; GO:0009944,polarity specification of adaxial/abaxial axis; GO:0009956,radial pattern for…
Actinidia06779	6.06	3.83	6.1	7.88	5.1	5.36	5.55	4.03	6.27	4.98	3.82	5.31	--	PREDICTED: homeobox-DDT domain protein RLT3 isoform X2 [Vitis vinifera]	RecName: Full=Homeobox-DDT domain protein RLT3 {ECO:0000305}; AltName: Full=Protein RINGLET 3 {ECO:0000305};	--	GO:0005634,nucleus; GO:0003677,DNA binding; GO:0009908,flower development; GO:0006355,regulation of transcription, DNA-templated; GO:0006351,transcription, DNA-templated
Actinidia06780	6.02	13.67	8.77	8.51	12.46	7.9	6.21	8.89	7.54	6.71	8.83	8.69	K14509 ethylene receptor [EC:2.7.13.-] | (RefSeq) protein EIN4-like isoform X1 (A)	protein EIN4-like isoform X1 [Hevea brasiliensis]	RecName: Full=Protein EIN4; Short=AtEIN4; EC=2.7.11.-; AltName: Full=Protein ETHYLENE INSENSITIVE 4;	Sensory transduction histidine kinase	GO:0005783,endoplasmic reticulum; GO:0005789,endoplasmic reticulum membrane; GO:0016021,integral component of membrane; GO:0005524,ATP binding; GO:0051740,ethylene binding; GO:0038199,ethylene receptor activity; GO:0046872,metal ion binding; GO:0000155,phosphorelay sensor kinase activity; GO:0004674,protein serine/threonine kinase activity; GO:0004872,NA; GO:0010105,negative regulation of ethylen…
Actinidia06788	0	0	0	0	0	0	0.23	0	0.09	0	0	0	K09285 AP2-like factor, ANT lineage | (RefSeq) AP2-like ethylene-responsive transcription factor BBM1 (A)	ap2-like ethylene-responsive transcription factor bbm2 [Quercus suber]	RecName: Full=AP2-like ethylene-responsive transcription factor BBM2; Short=BnBBM2; AltName: Full=Protein BABY BOOM 2;	--	GO:0005634,nucleus; GO:0003677,DNA binding; GO:0003700,DNA-binding transcription factor activity; GO:0007275,multicellular organism development; GO:0006351,transcription, DNA-templated
Actinidia06840	7.47	8.35	7.18	4.68	6.06	4.69	5.57	4.08	8.55	2.6	2.38	6.96	K08835 serine/threonine-protein kinase OSR1/STK39 [EC:2.7.11.1] | (RefSeq) serine/threonine-protein kinase 24-like (A)	hypothetical protein CDL12_07629 [Handroanthus impetiginosus]	RecName: Full=Protein BASIC PENTACYSTEINE2; Short=AtBPC2; AltName: Full=GAGA-binding transcriptional activator BBR/BPC2;	--	GO:0005634,nucleus; GO:0003700,DNA-binding transcription factor activity; GO:0043565,sequence-specific DNA binding; GO:0050793,regulation of developmental process; GO:0009723,response to ethylene; GO:0006351,transcription, DNA-templated
Actinidia06867	24.53	20.93	22.08	19.6	19.98	26.28	21.26	19.52	20.99	18.98	17.21	20.45	K00963 UTP--glucose-1-phosphate uridylyltransferase [EC:2.7.7.9] | (RefSeq) UTP--glucose-1-phosphate uridylyltransferase-like (A)	K Homology domain-containing protein [Cynara cardunculus var. scolymus]	RecName: Full=Zinc finger CCCH domain-containing protein 14; Short=OsC3H14;	CCCH-type Zn-finger protein	GO:0003677,DNA binding; GO:0046872,metal ion binding; GO:0003723,RNA binding
Actinidia06881	0.74	0.48	1.2	2.59	2.11	2.09	0.69	0.94	2.11	0.7	1.05	1.35	K18878 BHLH transcription factor Upa20 | (RefSeq) Upa20; transcription factor bHLH137-like (A)	PREDICTED: transcription factor bHLH130 isoform X2 [Vitis vinifera]	RecName: Full=Transcription factor bHLH130; AltName: Full=Basic helix-loop-helix protein 130; Short=AtbHLH130; Short=bHLH 130; AltName: Full=Transcription factor EN 69; AltName: Full=bHLH transcription factor bHLH130;	--	GO:0005634,nucleus; GO:0001046,core promoter sequence-specific DNA binding; GO:0003700,DNA-binding transcription factor activity; GO:0046983,protein dimerization activity; GO:0001228,DNA-binding transcription activator activity, RNA polymerase II-specific; GO:0048573,photoperiodism, flowering; GO:0006355,regulation of transcription, DNA-templated; GO:0006366,transcription by RNA polymerase II
Actinidia06888	21.49	20.97	20.6	29.06	26.05	23.87	13.07	19.85	25.43	23	19.66	19.37	K11647 SWI/SNF-related matrix-associated actin-dependent regulator of chromatin subfamily A member 2/4 [EC:3.6.4.-] | (RefSeq) hypothetical protein (A)	chromatin structure-remodeling complex protein SYD [Momordica charantia]	RecName: Full=Chromatin structure-remodeling complex protein SYD; EC=3.6.4.-; AltName: Full=ATP-dependent helicase SYD; AltName: Full=Protein CHROMATIN REMODELING 3; AltName: Full=Protein SPLAYED;	Chromatin remodeling complex SWI/SNF, component SWI2 and related ATPases (DNA/RNA helicase superfamily)	GO:0005829,cytosol; GO:0005634,nucleus; GO:0005524,ATP binding; GO:0016887,ATPase activity; GO:0003677,DNA binding; GO:0004386,helicase activity; GO:0042393,histone binding; GO:0043044,ATP-dependent chromatin remodeling; GO:0006952,defense response; GO:0009873,ethylene-activated signaling pathway; GO:0009908,flower development; GO:0010199,organ boundary specification between lateral organs and th…
Actinidia06891	0	0	0	0	0	0.07	0	0	0	0	0.06	0.07	K12309 beta-galactosidase [EC:3.2.1.23] | (Kazusa) Lj3g3v0323160.2; - (A)	zinc finger protein WIP2-like [Herrania umbratica]	RecName: Full=Zinc finger protein WIP2; AltName: Full=Protein NO TRANSMITTING TRACT; AltName: Full=WIP-domain protein 2 {ECO:0000303|PubMed:11782451}; Short=AtWIP2 {ECO:0000303|PubMed:11782451};	FOG: Zn-finger	GO:0005634,nucleus; GO:0003700,DNA-binding transcription factor activity; GO:0046872,metal ion binding; GO:0003676,nucleic acid binding; GO:0001709,cell fate determination; GO:1990058,fruit replum development; GO:0009860,pollen tube growth; GO:0010468,regulation of gene expression; GO:0006355,regulation of transcription, DNA-templated; GO:0006351,transcription, DNA-templated; GO:0010500,transmitt…
Actinidia06936	7.84	10.62	7.06	8.22	8.7	7.66	4.71	6.76	5.86	7.46	8.72	7.41	K11643 chromodomain-helicase-DNA-binding protein 4 [EC:3.6.4.12] | (RefSeq) hypothetical protein (A)	PREDICTED: DDT domain-containing protein PTM [Ricinus communis]	RecName: Full=DDT domain-containing protein PTM {ECO:0000305}; AltName: Full=DDT domain-containing protein 1 {ECO:0000305}; AltName: Full=Membrane-bound transcription factor PTM {ECO:0000305}; AltName: Full=PHD type transcription factor with transmembrane domains {ECO:0000303|PubMed:21934661};	Nucleosome remodeling factor, subunit NURF301/BPTF	GO:0009941,chloroplast envelope; GO:0009707,chloroplast outer membrane; GO:0016021,integral component of membrane; GO:0005634,nucleus; GO:0046872,metal ion binding; GO:0035064,methylated histone binding; GO:0010019,chloroplast-nucleus signaling pathway; GO:0045893,positive regulation of transcription, DNA-templated; GO:0006351,transcription, DNA-templated
Actinidia06945	15.2	15.63	12.93	15.21	15.22	12.33	11.19	11.33	12.76	13.9	13.63	11.46	K11367 chromodomain-helicase-DNA-binding protein 1 [EC:3.6.4.12] | (RefSeq) protein CHROMATIN REMODELING 5 isoform X1 (A)	protein CHROMATIN REMODELING 5 isoform X2 [Sesamum indicum]	RecName: Full=Protein CHROMATIN REMODELING 5 {ECO:0000303|PubMed:16547115}; Short=AtCHR5; EC=3.6.4.-;	Chromodomain-helicase DNA-binding protein	GO:0005634,nucleus; GO:0009506,plasmodesma; GO:0005524,ATP binding; GO:0003677,DNA binding; GO:0004386,helicase activity; GO:0016569,covalent chromatin modification
Actinidia06956	8.05	6.38	7.63	7.87	6.97	6.84	7.34	6.02	7.46	6.76	6.05	6.31	--	PREDICTED: uncharacterized protein LOC100265339 [Vitis vinifera]	RecName: Full=Homeobox-DDT domain protein RLT1 {ECO:0000305}; AltName: Full=Protein HOMEOBOX-1 {ECO:0000305}; AltName: Full=Protein RINGLET 1 {ECO:0000303|PubMed:22694359};	--	GO:0005634,nucleus; GO:0003677,DNA binding; GO:0003700,DNA-binding transcription factor activity; GO:0009908,flower development; GO:0045892,negative regulation of transcription, DNA-templated; GO:0048510,regulation of timing of transition from vegetative to reproductive phase; GO:0006351,transcription, DNA-templated
Actinidia06959	4.71	2.77	6.5	11.79	5.61	19.89	2.98	1.7	4.26	1.76	1.76	2.44	--	hypothetical protein VITISV_006086, partial [Vitis vinifera]	RecName: Full=Protein LATERAL ROOT PRIMORDIUM 1;	--	GO:0005634,nucleus; GO:0003677,DNA binding; GO:0046872,metal ion binding; GO:0042803,protein homodimerization activity; GO:0009851,auxin biosynthetic process; GO:0009734,auxin-activated signaling pathway; GO:0009733,response to auxin; GO:0048364,root development
Actinidia07004	11.36	8.81	10.41	10.31	10.02	10.36	6.86	10.07	8.13	8.98	7.84	6.78	K22403 zinc finger MIZ domain-containing protein | (RefSeq) E3 SUMO-protein ligase SIZ1-like isoform X1 (A)	E3 SUMO-protein ligase SIZ1 isoform X3 [Sesamum indicum]	RecName: Full=E3 SUMO-protein ligase SIZ1 {ECO:0000303|PubMed:15894620}; EC=2.3.2.- {ECO:0000305}; AltName: Full=E3 SUMO-protein transferase SIZ1 {ECO:0000305};	Zn-finger transcription factor	GO:0016607,nuclear speck; GO:0005634,nucleus; GO:0016874,ligase activity; GO:0019789,SUMO transferase activity; GO:0008270,zinc ion binding; GO:0051301,cell division; GO:0016036,cellular response to phosphate starvation; GO:0006952,defense response; GO:0010247,detection of phosphate ion; GO:0048589,developmental growth; GO:0009553,embryo sac development; GO:0010286,heat acclimation; GO:0009910,ne…
Actinidia07005	4.49	5.09	4.75	4.19	4.1	3.68	4.53	3.25	3.79	4.26	4.07	3.61	K21752 Dr1-associated corepressor | (RefSeq) dr1-associated corepressor-like (A)	CBFD_NFYB_HMF domain-containing protein [Cephalotus follicularis]	RecName: Full=Nuclear transcription factor Y subunit C-1; Short=AtNF-YC-1; AltName: Full=Transcriptional activator HAP5A;	Class 2 transcription repressor NC2, alpha subunit (DRAP1)	GO:0016602,CCAAT-binding factor complex; GO:0005634,nucleus; GO:0003677,DNA binding; GO:0003700,DNA-binding transcription factor activity; GO:0046982,protein heterodimerization activity; GO:2000306,positive regulation of photomorphogenesis; GO:0045893,positive regulation of transcription, DNA-templated; GO:0006355,regulation of transcription, DNA-templated; GO:0006351,transcription, DNA-templated
Actinidia07017	17.04	11.94	17.64	17.87	13.75	16.7	14.78	11.22	11.71	13.23	10.76	12.02	K14494 DELLA protein | (RefSeq) DELLA protein GAI-like (A)	scarecrow-like protein 33 isoform X4 [Capsella rubella]	RecName: Full=Scarecrow-like protein 14; Short=AtSCL14; AltName: Full=GRAS family protein 2; Short=AtGRAS-2;	--	GO:0005829,cytosol; GO:0005634,nucleus; GO:0003700,DNA-binding transcription factor activity; GO:0043565,sequence-specific DNA binding; GO:0045893,positive regulation of transcription, DNA-templated; GO:0006355,regulation of transcription, DNA-templated; GO:0009410,response to xenobiotic stimulus; GO:0006351,transcription, DNA-templated
Actinidia07018	14.86	14.72	16.75	8.94	9.04	12.13	7.04	4.05	9.48	9.09	8.4	10.84	--	Transcription factor GRAS [Macleaya cordata]	RecName: Full=Scarecrow-like protein 9; Short=AtSCL9; AltName: Full=GRAS family protein 13; Short=AtGRAS-13;	--	GO:0005634,nucleus; GO:0003700,DNA-binding transcription factor activity; GO:0043565,sequence-specific DNA binding; GO:0006355,regulation of transcription, DNA-templated; GO:0006351,transcription, DNA-templated
Actinidia07019	1.76	0.86	0.77	0.24	0.19	0	0	0.34	0	0.29	0	0.65	K14494 DELLA protein | (RefSeq) hypothetical protein (A)	Scarecrow-like protein 9 [Cajanus cajan]	RecName: Full=Scarecrow-like protein 14; Short=AtSCL14; AltName: Full=GRAS family protein 2; Short=AtGRAS-2;	--	GO:0005829,cytosol; GO:0005634,nucleus; GO:0003700,DNA-binding transcription factor activity; GO:0043565,sequence-specific DNA binding; GO:0045893,positive regulation of transcription, DNA-templated; GO:0006355,regulation of transcription, DNA-templated; GO:0009410,response to xenobiotic stimulus; GO:0006351,transcription, DNA-templated
Actinidia07020	6.27	8.9	9.14	2.87	3.7	2.61	2.21	1.13	1.07	2.09	1.38	2.51	K14494 DELLA protein | (RefSeq) DELLA protein GAI-like (A)	GRAS transcription factor [Trema orientalis]	RecName: Full=Scarecrow-like protein 30; Short=AtSCL30; AltName: Full=GRAS family protein 17; Short=AtGRAS-17;	--	GO:0005634,nucleus; GO:0003700,DNA-binding transcription factor activity; GO:0043565,sequence-specific DNA binding; GO:0006355,regulation of transcription, DNA-templated; GO:0010200,response to chitin; GO:0006351,transcription, DNA-templated
Actinidia07022	5.55	6.19	7.15	2.58	3.24	4.47	2.61	2.38	1.31	4.4	2.77	3	--	Transcription factor GRAS [Macleaya cordata]	RecName: Full=Scarecrow-like protein 9; Short=AtSCL9; AltName: Full=GRAS family protein 13; Short=AtGRAS-13;	--	GO:0005634,nucleus; GO:0003700,DNA-binding transcription factor activity; GO:0043565,sequence-specific DNA binding; GO:0006355,regulation of transcription, DNA-templated; GO:0006351,transcription, DNA-templated
Actinidia07068	0.53	0.54	0.89	5.2	1.23	4.87	1.82	1.52	3.22	1.28	0.51	1.07	K09422 transcription factor MYB, plant | (RefSeq) transcription factor MYB48-like isoform X2 (A)	PREDICTED: transcription factor MYB48-like isoform X1 [Juglans regia]	RecName: Full=Transcription factor MYB48; AltName: Full=Myb-related protein 48; Short=AtMYB48;	Transcription factor, Myb superfamily	GO:0005634,nucleus; GO:0003700,DNA-binding transcription factor activity; GO:0000981,DNA-binding transcription factor activity, RNA polymerase II-specific; GO:0043565,sequence-specific DNA binding; GO:0001135,RNA polymerase II transcription regulator recruiting activity; GO:0044212,transcription regulatory region DNA binding; GO:0030154,cell differentiation; GO:0006357,regulation of transcription…
Actinidia07090	1.54	2.24	0.83	2.97	3.81	2.16	2.62	2.21	2.43	2.09	2.06	1.43	K14292 trimethylguanosine synthase [EC:2.1.1.-] | (RefSeq) uncharacterized LOC107850838 (A)	PREDICTED: WUSCHEL-related homeobox 3-like [Juglans regia]	RecName: Full=WUSCHEL-related homeobox 3; AltName: Full=Protein PRESSED FLOWER;	--	GO:0005634,nucleus; GO:0003677,DNA binding; GO:0003700,DNA-binding transcription factor activity; GO:0009943,adaxial/abaxial axis specification; GO:0030154,cell differentiation; GO:0008283,cell proliferation; GO:0009947,centrolateral axis specification; GO:0009908,flower development; GO:0099402,plant organ development; GO:0010865,stipule development; GO:0006351,transcription, DNA-templated
Actinidia07097	30.18	31.39	29.93	33.94	37.13	27.45	22.69	23.69	24.67	19.51	19	18.1	K12129 pseudo-response regulator 7 | (RefSeq) two-component response regulator-like PRR37 (A)	PREDICTED: two-component response regulator-like PRR37 isoform X2 [Vitis vinifera]	RecName: Full=Two-component response regulator-like APRR7; AltName: Full=Pseudo-response regulator 7;	GATA-4/5/6 transcription factors	GO:0005739,mitochondrion; GO:0005634,nucleus; GO:0003677,DNA binding; GO:0007623,circadian rhythm; GO:0045892,negative regulation of transcription, DNA-templated; GO:0000160,phosphorelay signal transduction system; GO:0010017,red or far-red light signaling pathway; GO:0006355,regulation of transcription, DNA-templated; GO:0006351,transcription, DNA-templated
Actinidia07098	0.55	1.56	0.93	0	0	0	0	0	0	0.07	0.06	0	K09284 AP2-like factor, euAP2 lineage | (RefSeq) ethylene-responsive transcription factor RAP2-7 isoform X1 (A)	PREDICTED: ethylene-responsive transcription factor RAP2-7 isoform X2 [Cucumis sativus]	RecName: Full=Ethylene-responsive transcription factor RAP2-7; AltName: Full=Protein RELATED TO APETALA2 7; AltName: Full=Protein TARGET OF EAT 1;	--	GO:0005634,nucleus; GO:0003677,DNA binding; GO:0003700,DNA-binding transcription factor activity; GO:0009873,ethylene-activated signaling pathway; GO:0007275,multicellular organism development; GO:0006351,transcription, DNA-templated
Actinidia07111	0	0	0.19	0.26	0	0.5	0	0	0.18	0.11	0.08	0	K02725 20S proteasome subunit alpha 6 [EC:3.4.25.1] | (RefSeq) proteasome subunit alpha type-1-like (A)	hypothetical protein CDL12_20986 [Handroanthus impetiginosus]	RecName: Full=LOB domain-containing protein 1; AltName: Full=ASYMMETRIC LEAVES 2-like protein 8; Short=AS2-like protein 8;	--	GO:0005739,mitochondrion
Actinidia07120	23.48	22.04	21.5	21.17	7.1	24.51	14.9	9.28	19.38	18.17	12.62	21.22	K14486 auxin response factor | (RefSeq) auxin response factor 9-like isoform X1 (A)	PREDICTED: auxin response factor 4 isoform X2 [Juglans regia]	RecName: Full=Auxin response factor 4;	--	GO:0005634,nucleus; GO:0003677,DNA binding; GO:0003700,DNA-binding transcription factor activity; GO:0010158,abaxial cell fate specification; GO:0009734,auxin-activated signaling pathway; GO:0006351,transcription, DNA-templated; GO:0010050,vegetative phase change
Actinidia07125	0	0	0	0	0.13	0	0	0	0	0.07	0	0.31	K00521 ferric-chelate reductase [EC:1.16.1.7] | (RefSeq) ferric reduction oxidase 7, chloroplastic-like (A)	NAC domain-containing protein 2-like [Hevea brasiliensis]	RecName: Full=NAC transcription factor NAM-2; Short=HvNAM-2;	--	GO:0005634,nucleus; GO:0003677,DNA binding; GO:0006355,regulation of transcription, DNA-templated; GO:0006351,transcription, DNA-templated
Actinidia07126	0.24	0	0.41	1.01	0.44	0.27	0.23	0.03	0.27	0.14	0	0	K12309 beta-galactosidase [EC:3.2.1.23] | (Kazusa) Lj3g3v0323160.1; - (A)	protein indeterminate-domain 9-like [Olea europaea var. sylvestris]	RecName: Full=Protein indeterminate-domain 9 {ECO:0000303|PubMed:16784536}; AltName: Full=ID1-like zinc finger protein 1 {ECO:0000303|Ref.1};	FOG: Zn-finger	GO:0005634,nucleus; GO:0003677,DNA binding; GO:0003700,DNA-binding transcription factor activity; GO:0046872,metal ion binding; GO:0006355,regulation of transcription, DNA-templated; GO:0006351,transcription, DNA-templated
Actinidia07139	2.7	4.2	2.75	5.28	6.03	5.96	5.04	5.83	4.94	3.38	3.06	2.63	K09338 homeobox-leucine zipper protein | (RefSeq) homeobox-leucine zipper protein REVOLUTA (A)	PREDICTED: homeobox-leucine zipper protein REVOLUTA [Vigna angularis]	RecName: Full=Homeobox-leucine zipper protein REVOLUTA; AltName: Full=HD-ZIP protein REV; AltName: Full=Homeodomain transcription factor REV; AltName: Full=Protein AMPHIVASAL VASCULAR BUNDLE 1; AltName: Full=Protein INTERFASCICULAR FIBERLESS 1;	--	GO:0005634,nucleus; GO:0003700,DNA-binding transcription factor activity; GO:0008289,lipid binding; GO:0043565,sequence-specific DNA binding; GO:0044212,transcription regulatory region DNA binding; GO:0030154,cell differentiation; GO:0009855,determination of bilateral symmetry; GO:0010014,meristem initiation; GO:0009944,polarity specification of adaxial/abaxial axis; GO:0009956,radial pattern for…
Actinidia07142	5.06	4.38	5.92	4.38	4.32	5.02	1.91	2.17	3.36	1.35	1.37	2.02	K14486 auxin response factor | (RefSeq) auxin response factor 5-like isoform X1 (A)	PREDICTED: auxin response factor 18-like [Nelumbo nucifera]	RecName: Full=Auxin response factor 18; AltName: Full=OsARF10;	--	GO:0005634,nucleus; GO:0003677,DNA binding; GO:0009734,auxin-activated signaling pathway; GO:0006355,regulation of transcription, DNA-templated; GO:0006351,transcription, DNA-templated
Actinidia07174	0.32	0.12	0.14	0	0	0	0	0	0	0	0	0	K09422 transcription factor MYB, plant | (RefSeq) transcription factor RAX2 (A)	transcription factor RAX2 [Jatropha curcas]	RecName: Full=Transcription factor MYB36 {ECO:0000303|PubMed:9839469}; AltName: Full=Myb-related protein 36 {ECO:0000303|PubMed:9839469}; Short=AtMYB36 {ECO:0000303|PubMed:9839469};	Transcription factor, Myb superfamily	GO:0048226,Casparian strip; GO:0005634,nucleus; GO:0003700,DNA-binding transcription factor activity; GO:0000981,DNA-binding transcription factor activity, RNA polymerase II-specific; GO:0043565,sequence-specific DNA binding; GO:0001135,RNA polymerase II transcription regulator recruiting activity; GO:0044212,transcription regulatory region DNA binding; GO:0030154,cell differentiation; GO:0035987…
Actinidia07188	83.87	72.53	83.66	65.2	95.9	31.62	97.14	197.81	39.04	113.55	150.34	55.35	K12309 beta-galactosidase [EC:3.2.1.23] | (Kazusa) Lj3g3v0323160.2; - (A)	PREDICTED: protein SENSITIVE TO PROTON RHIZOTOXICITY 1 [Theobroma cacao]	RecName: Full=Protein SENSITIVE TO PROTON RHIZOTOXICITY 2 {ECO:0000303|PubMed:23935008}; AltName: Full=Zinc finger protein STOP2 {ECO:0000303|PubMed:23935008};	FOG: Zn-finger	GO:0005634,nucleus; GO:0003700,DNA-binding transcription factor activity; GO:0046872,metal ion binding; GO:0003676,nucleic acid binding; GO:0006355,regulation of transcription, DNA-templated; GO:0010447,response to acidic pH; GO:0010044,response to aluminum ion; GO:0010200,response to chitin; GO:0006351,transcription, DNA-templated
Actinidia07206	3.41	4.95	4.17	3.77	3.96	3.3	3.31	3.52	4.03	4.12	3.95	3.9	K11643 chromodomain-helicase-DNA-binding protein 4 [EC:3.6.4.12] | (RefSeq) uncharacterized protein LOC111020533 isoform X1 (A)	PREDICTED: DDT domain-containing protein PTM [Vitis vinifera]	RecName: Full=DDT domain-containing protein PTM {ECO:0000305}; AltName: Full=DDT domain-containing protein 1 {ECO:0000305}; AltName: Full=Membrane-bound transcription factor PTM {ECO:0000305}; AltName: Full=PHD type transcription factor with transmembrane domains {ECO:0000303|PubMed:21934661};	Nucleosome remodeling factor, subunit NURF301/BPTF	GO:0009941,chloroplast envelope; GO:0009707,chloroplast outer membrane; GO:0016021,integral component of membrane; GO:0005634,nucleus; GO:0046872,metal ion binding; GO:0035064,methylated histone binding; GO:0010019,chloroplast-nucleus signaling pathway; GO:0045893,positive regulation of transcription, DNA-templated; GO:0006351,transcription, DNA-templated
Actinidia07209	21.99	47.52	29.1	21.82	21.92	20.21	16.99	15.83	19.72	16.34	16.28	14.97	K13463 coronatine-insensitive protein 1 | (RefSeq) coronatine-insensitive protein 1-like (A)	histone deacetylase HDT1-like isoform X2 [Hevea brasiliensis]	RecName: Full=Histone deacetylase HDT1; AltName: Full=Histone deacetylase 2a; Short=HD2a; AltName: Full=ScHD2a;	--	GO:0005730,nucleolus; GO:0016787,hydrolase activity; GO:0046872,metal ion binding; GO:0003676,nucleic acid binding; GO:0016569,covalent chromatin modification; GO:0006355,regulation of transcription, DNA-templated; GO:0006351,transcription, DNA-templated
Actinidia07243	0	0	0	0	0	0	0	0.24	0	0	0	0	K14432 ABA responsive element binding factor | (RefSeq) ABSCISIC ACID-INSENSITIVE 5-like protein 1 isoform X3 (A)	hypothetical protein COLO4_19889 [Corchorus olitorius]	RecName: Full=Protein ABSCISIC ACID-INSENSITIVE 5; AltName: Full=Dc3 promoter-binding factor 1; Short=AtDPBF1; AltName: Full=Protein GROWTH-INSENSITIVITY TO ABA 1; AltName: Full=bZIP transcription factor 39; Short=AtbZIP39;	--	GO:0005634,nucleus; GO:0003677,DNA binding; GO:0003700,DNA-binding transcription factor activity; GO:0009738,abscisic acid-activated signaling pathway; GO:0010187,negative regulation of seed germination; GO:0045893,positive regulation of transcription, DNA-templated; GO:0006355,regulation of transcription, DNA-templated; GO:0009737,response to abscisic acid; GO:0010200,response to chitin; GO:0009…
Actinidia07244	0	0.14	0.6	0.85	0.44	1.51	0.49	0.91	1.36	0.29	0.43	0.79	K14431 transcription factor TGA | (RefSeq) transcription factor TGA2-like isoform X1 (A)	bZIP_1 domain-containing protein/DOG1 domain-containing protein [Cephalotus follicularis]	RecName: Full=Transcription factor TGA9 {ECO:0000303|PubMed:20805327}; AltName: Full=Protein TGACG (TGA) motif-binding protein 9 {ECO:0000303|PubMed:20805327}; AltName: Full=bZIP transcription factor 21 {ECO:0000303|PubMed:11906833}; Short=AtbZIP21 {ECO:0000303|PubMed:11906833};	--	GO:0005634,nucleus; GO:0003700,DNA-binding transcription factor activity; GO:0042803,protein homodimerization activity; GO:0043565,sequence-specific DNA binding; GO:0048653,anther development; GO:0071588,hydrogen peroxide mediated signaling pathway; GO:0002237,response to molecule of bacterial origin; GO:0006351,transcription, DNA-templated
Actinidia07254	0.2	0.22	0.35	0.5	0.26	0.38	0.45	0.28	0.66	0.2	0.08	0.27	K00521 ferric-chelate reductase [EC:1.16.1.7] | (RefSeq) ferric reduction oxidase 7, chloroplastic-like (A)	nac domain-containing protein 90 [Quercus suber]	RecName: Full=NAC domain-containing protein 90; Short=ANAC090;	--	GO:0005634,nucleus; GO:0003677,DNA binding; GO:0003700,DNA-binding transcription factor activity; GO:0006351,transcription, DNA-templated
Actinidia07265	24.24	6.47	14.15	24.02	15.98	17.02	17.11	13.47	16.64	20.29	23.83	23.28	K00521 ferric-chelate reductase [EC:1.16.1.7] | (RefSeq) ferric reduction oxidase 7, chloroplastic-like (A)	hypothetical protein CICLE_v10028618mg [Citrus clementina]	RecName: Full=NAC domain-containing protein 89; Short=ANAC089; AltName: Full=Protein FRUCTOSE-SENSING QUANTITATIVE TRAIT LOCUS 6;	--	GO:0005783,endoplasmic reticulum; GO:0005634,nucleus; GO:0003677,DNA binding; GO:0003700,DNA-binding transcription factor activity; GO:0009910,negative regulation of flower development; GO:0009626,plant-type hypersensitive response; GO:0045893,positive regulation of transcription, DNA-templated; GO:0034976,response to endoplasmic reticulum stress; GO:0006351,transcription, DNA-templated
Actinidia07270	1.93	5.07	1.46	2.14	3.57	1.33	0.84	1.8	1.13	1.33	1.48	1.24	K06620 transcription factor E2F3 | (RefSeq) transcription factor E2FB (A)	unnamed protein product [Coffea canephora]	RecName: Full=Transcription factor E2FB; AltName: Full=E2F transcription factor-1; Short=AtE2F1;	Transcription factor E2F/dimerization partner (TDP)	GO:0005737,cytoplasm; GO:0005634,nucleus; GO:0005667,transcription factor complex; GO:0003677,DNA binding; GO:0003700,DNA-binding transcription factor activity; GO:0046983,protein dimerization activity; GO:0007049,cell cycle; GO:0008284,positive regulation of cell proliferation; GO:0051446,positive regulation of meiotic cell cycle; GO:0045893,positive regulation of transcription, DNA-templated; G…
Actinidia07276	91.45	57.47	131.57	76.85	45.58	75.06	50.84	32.14	45.93	69.45	41.17	60.79	--	PREDICTED: BEL1-like homeodomain protein 1 [Vitis vinifera]	RecName: Full=BEL1-like homeodomain protein 1; Short=BEL1-like protein 1; AltName: Full=Protein EMBRYO SAC DEVELOPMENT ARREST 29;	Transcription factor MEIS1 and related HOX domain proteins	GO:0005737,cytoplasm; GO:0005634,nucleus; GO:0003677,DNA binding; GO:0003700,DNA-binding transcription factor activity; GO:0046982,protein heterodimerization activity; GO:0042803,protein homodimerization activity; GO:0010197,polar nucleus fusion; GO:0009737,response to abscisic acid; GO:0010201,response to continuous far red light stimulus by the high-irradiance response system; GO:0009610,respon…
Actinidia07295	7.8	4.54	7.64	6.94	5.26	6.89	4.15	2.88	8.12	4.65	4.67	4.04	K09422 transcription factor MYB, plant | (RefSeq) myb-related protein Myb4-like (A)	PREDICTED: myb-related protein Myb4-like [Populus euphratica]	RecName: Full=Transcription factor MYB14 {ECO:0000303|PubMed:9839469}; AltName: Full=Myb-related protein 14 {ECO:0000303|PubMed:9839469}; Short=AtMYB14 {ECO:0000303|PubMed:9839469}; Short=MYB14At {ECO:0000303|PubMed:9839469};	Transcription factor, Myb superfamily	GO:0005634,nucleus; GO:0003700,DNA-binding transcription factor activity; GO:0000981,DNA-binding transcription factor activity, RNA polymerase II-specific; GO:0043565,sequence-specific DNA binding; GO:0001135,RNA polymerase II transcription regulator recruiting activity; GO:0044212,transcription regulatory region DNA binding; GO:0030154,cell differentiation; GO:0045893,positive regulation of tran…
Actinidia07303	12.17	10.7	9.99	14.27	10.31	11.15	8.16	7.81	10.68	6.07	7.47	7.1	K11446 [histone H3]-trimethyl-L-lysine4 demethylase [EC:1.14.11.67] | (RefSeq) putative lysine-specific demethylase JMJ16 isoform X1 (A)	PREDICTED: putative lysine-specific demethylase JMJ16 isoform X2 [Vitis vinifera]	RecName: Full=Putative lysine-specific demethylase JMJ16; EC=1.14.11.-; AltName: Full=Jumonji domain-containing protein 16; AltName: Full=Lysine-specific histone demethylase JMJ16; AltName: Full=Protein JUMONJI 16;	DNA-binding protein jumonji/RBP2/SMCY, contains JmjC domain	GO:0005634,nucleus; GO:0051213,dioxygenase activity; GO:0003700,DNA-binding transcription factor activity; GO:0046872,metal ion binding; GO:0016569,covalent chromatin modification; GO:0006355,regulation of transcription, DNA-templated; GO:0006351,transcription, DNA-templated
Actinidia07307	12.67	18.38	14.55	11.91	10.99	8.68	5.94	8.48	10.3	8.12	9.97	10.38	K10841 DNA excision repair protein ERCC-6 | (RefSeq) protein CHROMATIN REMODELING 8 isoform X1 (A)	protein CHROMATIN REMODELING 8 isoform X1 [Hevea brasiliensis]	RecName: Full=Protein CHROMATIN REMODELING 8 {ECO:0000303|PubMed:16547115}; Short=AtCHR8; Short=AtCSB {ECO:0000303|PubMed:15645454}; EC=3.6.4.-;	Transcription-coupled repair protein CSB/RAD26 (contains SNF2 family DNA-dependent ATPase domain)	GO:0005634,nucleus; GO:0005524,ATP binding; GO:0003677,DNA binding; GO:0004386,helicase activity; GO:0006974,cellular response to DNA damage stimulus; GO:0006281,DNA repair; GO:0006355,regulation of transcription, DNA-templated; GO:0010332,response to gamma radiation; GO:0006351,transcription, DNA-templated
Actinidia07311	0	0	0	0	0	0.36	0	0.12	0.1	0	0	0	--	--	--	--	--
Actinidia07315	0	0.53	0.08	0	0	0	0	0	0	0	0	0	--	PREDICTED: uncharacterized protein LOC100253569 isoform X1 [Vitis vinifera]	RecName: Full=Transcription factor bHLH162; AltName: Full=Basic helix-loop-helix protein 162; Short=AtbHLH162 {ECO:0000303|PubMed:14600211}; Short=bHLH 162; AltName: Full=bHLH transcription factor bHLH162;	--	GO:0090575,RNA polymerase II transcription factor complex; GO:0003700,DNA-binding transcription factor activity; GO:0046983,protein dimerization activity; GO:0000977,RNA polymerase II regulatory region sequence-specific DNA binding; GO:0050832,defense response to fungus; GO:0006357,regulation of transcription by RNA polymerase II; GO:0006355,regulation of transcription, DNA-templated; GO:0006351,…
Actinidia07361	1.35	0.64	0.76	0	0	0	0	0	0	0	0.05	0	K00521 ferric-chelate reductase [EC:1.16.1.7] | (RefSeq) ferric reduction oxidase 7, chloroplastic-like (A)	unnamed protein product [Coffea canephora]	RecName: Full=Transcription factor JUNGBRUNNEN 1; AltName: Full=NAC domain-containing protein 42; Short=ANAC042;	--	GO:0005634,nucleus; GO:0003677,DNA binding; GO:0003700,DNA-binding transcription factor activity; GO:0009718,anthocyanin-containing compound biosynthetic process; GO:0010120,camalexin biosynthetic process; GO:0042538,hyperosmotic salinity response; GO:0010150,leaf senescence; GO:1900056,negative regulation of leaf senescence; GO:0006561,proline biosynthetic process; GO:0006351,transcription, DNA-…
Actinidia07363	20.24	20.11	14.16	0	0.26	1.27	0	0.06	0.11	0.88	0.59	0.18	K13944 LOB domain-containing protein 16 | (RefSeq) LOB domain-containing protein 16 (A)	PREDICTED: LOB domain-containing protein 4-like [Ziziphus jujuba]	RecName: Full=LOB domain-containing protein 4; AltName: Full=ASYMMETRIC LEAVES 2-like protein 6; Short=AS2-like protein 6;	--	--
Actinidia07389	6.45	4.68	6.37	6.79	6.07	6.76	4.22	4.21	7.45	3.75	4.26	5.63	K15032 mTERF domain-containing protein, mitochondrial | (RefSeq) uncharacterized protein LOC110599600 (A)	uncharacterized protein LOC110599600 [Manihot esculenta]	RecName: Full=Transcription termination factor MTERF4, chloroplastic {ECO:0000305}; AltName: Full=Mitochondrial transcription termination factor 4 {ECO:0000303|PubMed:23087700}; AltName: Full=Protein BELAYA SMERT' {ECO:0000303|PubMed:21464319}; AltName: Full=Protein RUGOSA2 {ECO:0000303|PubMed:21790815}; Flags: Precursor;	Mitochondrial transcription termination factor, mTERF	GO:0009507,chloroplast; GO:0005739,mitochondrion; GO:0009536,plastid; GO:0003690,double-stranded DNA binding; GO:0019843,rRNA binding; GO:0003727,single-stranded RNA binding; GO:0009658,chloroplast organization; GO:0032502,developmental process; GO:0006353,DNA-templated transcription, termination; GO:0009793,embryo development ending in seed dormancy; GO:0006355,regulation of transcription, DNA-t…
Actinidia07406	3.24	5.32	4.11	3.27	4.51	3.45	2.54	4.78	4.29	3.57	3.86	3.62	K21776 protein lin-54 | (RefSeq) protein tesmin/TSO1-like CXC 6 (A)	PREDICTED: protein tesmin/TSO1-like CXC 5 [Vitis vinifera]	RecName: Full=Protein tesmin/TSO1-like CXC 5; Short=AtTCX5;	Metallothionein-like protein	GO:0005634,nucleus; GO:0003700,DNA-binding transcription factor activity; GO:0046872,metal ion binding; GO:0007275,multicellular organism development; GO:0006355,regulation of transcription, DNA-templated
Actinidia07433	5.31	7.46	5.05	3.89	6.22	4.68	3.86	5.23	4.66	5.16	5.2	4.24	K22415 zinc finger CCCH domain-containing protein 11 | (RefSeq) zinc finger CCCH domain-containing protein 32-like (A)	PREDICTED: zinc finger CCCH domain-containing protein 34 isoform X2 [Vitis vinifera]	RecName: Full=Zinc finger CCCH domain-containing protein 34; Short=OsC3H34;	Uncharacterized conserved protein	GO:0003677,DNA binding; GO:0046872,metal ion binding
Actinidia07444	0	0.09	0.18	0.03	0	0.12	0	0	0.3	0	0	0.07	K14494 DELLA protein | (RefSeq) DELLA protein GAI-like (A)	GA repressor DELLA [Actinidia deliciosa]	RecName: Full=DELLA protein GAI; AltName: Full=GRAS family protein 3; Short=AtGRAS-3; AltName: Full=Gibberellic acid-insensitive mutant protein; AltName: Full=Restoration of growth on ammonia protein 2;	--	GO:0005634,nucleus; GO:0003700,DNA-binding transcription factor activity; GO:0043565,sequence-specific DNA binding; GO:0000989,NA; GO:0009740,gibberellic acid mediated signaling pathway; GO:0033206,meiotic cytokinesis; GO:0007275,multicellular organism development; GO:1905614,negative regulation of developmental vegetative growth; GO:0010629,negative regulation of gene expression; GO:0009938,nega…
Actinidia07472	0.3	1.7	1.75	26.12	21.96	19.19	28.72	13.05	14.69	6.1	4.25	5.91	K09060 plant G-box-binding factor | (RefSeq) common plant regulatory factor 1 isoform X1 (A)	unnamed protein product [Coffea canephora]	RecName: Full=bZIP transcription factor 44 {ECO:0000305}; Short=AtbZIP44 {ECO:0000303|PubMed:11906833};	--	GO:0005634,nucleus; GO:0003700,DNA-binding transcription factor activity; GO:0046982,protein heterodimerization activity; GO:0043565,sequence-specific DNA binding; GO:0044212,transcription regulatory region DNA binding; GO:0009845,seed germination; GO:0006351,transcription, DNA-templated
Actinidia07481	2.83	3.1	2.36	6.55	10.99	9.15	2.13	3.26	2.65	0.4	0.44	0.5	K13425 WRKY transcription factor 22 | (RefSeq) WRKY transcription factor 22-like (A)	PREDICTED: probable WRKY transcription factor 14 [Vitis vinifera]	RecName: Full=Probable WRKY transcription factor 14; AltName: Full=AR411; AltName: Full=WRKY DNA-binding protein 14;	--	GO:0005634,nucleus; GO:0003700,DNA-binding transcription factor activity; GO:0043565,sequence-specific DNA binding; GO:0006351,transcription, DNA-templated
Actinidia07548	13.68	5.45	22.03	1.14	0.52	1.57	0.2	0.27	0.54	1.6	4.91	5.11	K13422 transcription factor MYC2 | (RefSeq) transcription factor MYC3-like isoform X1 (A)	PREDICTED: transcription factor bHLH35-like [Pyrus x bretschneideri]	RecName: Full=Transcription factor bHLH35; AltName: Full=Basic helix-loop-helix protein 35; Short=AtbHLH35; Short=bHLH 35; AltName: Full=Transcription factor EN 41; AltName: Full=bHLH transcription factor bHLH035;	--	GO:0005634,nucleus; GO:0003677,DNA binding; GO:0046983,protein dimerization activity; GO:0006355,regulation of transcription, DNA-templated; GO:0006351,transcription, DNA-templated
Actinidia07588	0	0	0	0	0	0	0	0.12	0	0	0	0	K14963 COMPASS component SWD3 | (RefSeq) transcriptional corepressor LEUNIG-like (A)	PREDICTED: transcriptional corepressor LEUNIG-like isoform X4 [Gossypium hirsutum]	RecName: Full=Transcriptional corepressor LEUNIG {ECO:0000303|PubMed:11058164}; AltName: Full=Protein ROTUNDA2 {ECO:0000303|PubMed:15208345};	WD40 repeat-containing protein	GO:0005634,nucleus; GO:0030154,cell differentiation; GO:0006974,cellular response to DNA damage stimulus; GO:0071217,cellular response to external biotic stimulus; GO:0009908,flower development; GO:0010393,galacturonan metabolic process; GO:0010073,meristem maintenance; GO:0080001,mucilage extrusion from seed coat; GO:0048359,mucilage metabolic process involved in seed coat development; GO:004589…
Actinidia07594	4.18	5.36	4.24	4.15	4.77	4.05	2.62	2.34	3.45	2.37	2.76	2.45	K22909 zinc finger CCCH domain-containing protein 13 | (RefSeq) zinc finger CCCH domain-containing protein 38-like (A)	protein FRIGIDA-ESSENTIAL 1 isoform X4 [Hevea brasiliensis]	RecName: Full=Protein FRIGIDA-ESSENTIAL 1; AltName: Full=Zinc finger CCCH domain-containing protein 27; Short=AtC3H27;	--	GO:0005634,nucleus; GO:0003677,DNA binding; GO:0046872,metal ion binding; GO:0030154,cell differentiation; GO:0009908,flower development; GO:0010220,positive regulation of vernalization response
Actinidia07595	20.28	13.98	26.74	4.92	4.47	8.98	3.02	2.36	2.09	4.68	3.34	8	K09286 EREBP-like factor | (RefSeq) ethylene-responsive transcription factor 4-like (A)	ethylene response factor [Actinidia chinensis]	RecName: Full=Ethylene-responsive transcription factor 12; Short=AtERF12; AltName: Full=Ethylene-responsive element-binding factor 12; Short=EREBP-12;	--	GO:0005634,nucleus; GO:0003677,DNA binding; GO:0003700,DNA-binding transcription factor activity; GO:0006952,defense response; GO:0009873,ethylene-activated signaling pathway; GO:0006351,transcription, DNA-templated
Actinidia07597	41.36	35.17	42.78	22.63	50.9	28.82	39.75	63.81	18.04	37.71	54.33	35.99	K09286 EREBP-like factor | (RefSeq) ethylene-responsive transcription factor 4-like (A)	ethylene response factor 7 [Actinidia deliciosa]	RecName: Full=Ethylene-responsive transcription factor 4; AltName: Full=Ethylene-responsive element-binding factor 3; Short=EREBP-3; AltName: Full=Ethylene-responsive element-binding factor 4 homolog; AltName: Full=NtERF3;	--	GO:0005634,nucleus; GO:0003677,DNA binding; GO:0003700,DNA-binding transcription factor activity; GO:0006952,defense response; GO:0009873,ethylene-activated signaling pathway; GO:0006351,transcription, DNA-templated
Actinidia07602	16.27	27.13	16.32	15.21	24.11	14.02	12.74	20.34	12.21	14.25	17.28	14.39	K18881 D-lactate dehydratase [EC:4.2.1.130] | (RefSeq) uncharacterized protein LOC104440084 (A)	PREDICTED: homeobox-DDT domain protein RLT1 isoform X2 [Vitis vinifera]	RecName: Full=Homeobox-DDT domain protein RLT2 {ECO:0000305}; AltName: Full=Protein RINGLET 2 {ECO:0000303|PubMed:22694359};	--	GO:0005634,nucleus; GO:0003700,DNA-binding transcription factor activity; GO:0043565,sequence-specific DNA binding; GO:0009908,flower development; GO:0045892,negative regulation of transcription, DNA-templated; GO:0006351,transcription, DNA-templated; GO:0010228,vegetative to reproductive phase transition of meristem
Actinidia07606	0	0.12	0.29	0	0	0	0	0	0	0	0.13	0	K09338 homeobox-leucine zipper protein | (RefSeq) homeobox-leucine zipper protein HAT5 (A)	PREDICTED: homeobox-leucine zipper protein ATHB-52-like [Nicotiana sylvestris]	RecName: Full=Homeobox-leucine zipper protein ATHB-16; AltName: Full=HD-ZIP protein ATHB-16; AltName: Full=Homeodomain transcription factor ATHB-16;	Transcription factor HEX, contains HOX and HALZ domains	GO:0005634,nucleus; GO:0003700,DNA-binding transcription factor activity; GO:0043565,sequence-specific DNA binding; GO:0030308,negative regulation of cell growth; GO:0048573,photoperiodism, flowering; GO:0045893,positive regulation of transcription, DNA-templated; GO:0048510,regulation of timing of transition from vegetative to reproductive phase; GO:0009637,response to blue light; GO:0006351,tra…
Actinidia07609	18.26	12.54	18.72	14.95	11.53	15.18	5.18	3.29	8.08	7.41	5.85	7.08	K14486 auxin response factor | (RefSeq) auxin response factor 3 (A)	auxin response factor 28 [Camellia sinensis]	RecName: Full=Auxin response factor 3; AltName: Full=Protein ETTIN;	--	GO:0005634,nucleus; GO:0003677,DNA binding; GO:0003700,DNA-binding transcription factor activity; GO:0010158,abaxial cell fate specification; GO:0009850,auxin metabolic process; GO:0009734,auxin-activated signaling pathway; GO:0010582,floral meristem determinacy; GO:0009733,response to auxin; GO:0006351,transcription, DNA-templated; GO:0010050,vegetative phase change
Actinidia07612	20.23	26.57	29.73	33.49	27.73	39.94	20.88	22.93	26.85	21.42	25.32	29.39	--	PREDICTED: transcription factor VOZ1 [Vitis vinifera]	RecName: Full=Transcription factor VOZ1; AltName: Full=Protein VASCULAR PLANT ONE-ZINC FINGER 1; Short=AtVOZ1;	--	GO:0005737,cytoplasm; GO:0005634,nucleus; GO:0046872,metal ion binding; GO:0043565,sequence-specific DNA binding; GO:0009631,cold acclimation; GO:0009816,defense response to bacterium, incompatible interaction; GO:0048574,long-day photoperiodism, flowering; GO:0048578,positive regulation of long-day photoperiodism, flowering; GO:0045893,positive regulation of transcription, DNA-templated; GO:0009…
Actinidia07616	1.15	2	1.04	0	0.13	0.06	0	0.12	0	0	0	0.06	K13433 pathogenesis-related genes transcriptional activator PTI5 | (RefSeq) pathogenesis-related genes transcriptional activator PTI5 (A)	pathogenesis-related genes transcriptional activator PTI5 [Herrania umbratica]	RecName: Full=Pathogenesis-related genes transcriptional activator PTI5; AltName: Full=PTO-interacting protein 5;	--	GO:0005634,nucleus; GO:0003677,DNA binding; GO:0003700,DNA-binding transcription factor activity; GO:0006952,defense response; GO:0006351,transcription, DNA-templated
Actinidia07627	0	0	0	0	0	0	0	0	0	0.06	0	0	--	transcription factor TCP3-like [Olea europaea var. sylvestris]	RecName: Full=Transcription factor TCP3;	--	GO:0005634,nucleus; GO:0003677,DNA binding; GO:0003700,DNA-binding transcription factor activity; GO:0030154,cell differentiation; GO:0048366,leaf development; GO:0009965,leaf morphogenesis; GO:0045962,positive regulation of development, heterochronic; GO:0006355,regulation of transcription, DNA-templated; GO:0009733,response to auxin; GO:0006351,transcription, DNA-templated
Actinidia07635	7.01	8.11	8.63	5.27	5.75	5.19	4.55	6.9	4.98	3.55	6.06	4.76	K22484 transcriptional regulator CBF1 | (RefSeq) transcription factor bHLH106 (A)	transcription factor BHLH031, partial [Vaccinium corymbosum]	RecName: Full=Transcription factor bHLH30; AltName: Full=Basic helix-loop-helix protein 30; Short=AtbHLH30; Short=bHLH 30; AltName: Full=Transcription factor EN 53; AltName: Full=bHLH transcription factor bHLH030;	--	GO:0005634,nucleus; GO:0003677,DNA binding; GO:0003700,DNA-binding transcription factor activity; GO:0046983,protein dimerization activity; GO:0006355,regulation of transcription, DNA-templated; GO:0006351,transcription, DNA-templated
Actinidia07645	10.51	11.22	9.35	0	0.12	0.18	0	0	0	0	0	0	K00975 glucose-1-phosphate adenylyltransferase [EC:2.7.7.27] | (RefSeq) putative two-component response regulator ARR21 (A)	putative myb family transcription factor [Quercus suber]	RecName: Full=Putative Myb family transcription factor At1g14600;	--	GO:0005634,nucleus; GO:0003677,DNA binding; GO:0003700,DNA-binding transcription factor activity; GO:0006355,regulation of transcription, DNA-templated; GO:0006351,transcription, DNA-templated
Actinidia07654	1.98	2.21	2.06	2.86	2.39	1.51	2.06	1.55	2.95	1.13	1.42	0.91	K01870 isoleucyl-tRNA synthetase [EC:6.1.1.5] | (RefSeq) hypothetical protein (A)	PREDICTED: transcription repressor OFP5 [Vitis vinifera]	RecName: Full=Transcription repressor OFP5; AltName: Full=Ovate family protein 5; Short=AtOFP5;	--	GO:0030863,cortical cytoskeleton; GO:0005730,nucleolus; GO:0009553,embryo sac development; GO:0045892,negative regulation of transcription, DNA-templated; GO:0006351,transcription, DNA-templated
Actinidia07710	0.44	0.22	0.79	0	0	0	0	0	0	0	0	0	--	Zinc finger, C2H2 [Cynara cardunculus var. scolymus]	RecName: Full=Zinc finger protein ZAT11;	FOG: Zn-finger	GO:0005634,nucleus; GO:0003700,DNA-binding transcription factor activity; GO:0046872,metal ion binding; GO:0003676,nucleic acid binding; GO:0071289,cellular response to nickel ion; GO:2000280,regulation of root development; GO:0006355,regulation of transcription, DNA-templated; GO:0010200,response to chitin; GO:0006351,transcription, DNA-templated
Actinidia07727	0	0	0.27	2.41	3.7	4.06	0.84	0.74	1.2	0.31	0.77	1.15	K20043 clathrin coat assembly protein AP180 | (RefSeq) putative clathrin assembly protein At5g35200 (A)	hypothetical protein VITISV_020749 [Vitis vinifera]	RecName: Full=Dof zinc finger protein DOF3.6; Short=AtDOF3.6; AltName: Full=OBF-binding protein 3;	--	GO:0005634,nucleus; GO:0003677,DNA binding; GO:0046872,metal ion binding; GO:0006355,regulation of transcription, DNA-templated; GO:0006351,transcription, DNA-templated
Actinidia07742	1.06	3.43	1.04	0.15	2.28	0.76	0.16	0.17	0	0.18	0.14	0.24	K09060 plant G-box-binding factor | (RefSeq) G-box-binding factor 1 (A)	unnamed protein product [Coffea canephora]	RecName: Full=Basic leucine zipper 43 {ECO:0000303|PubMed:11906833}; Short=AtbZIP43 {ECO:0000303|PubMed:11906833}; Short=bZIP protein 43 {ECO:0000303|PubMed:11906833};	--	GO:0005634,nucleus; GO:0003677,DNA binding; GO:0003700,DNA-binding transcription factor activity; GO:0006351,transcription, DNA-templated
Actinidia07775	0.31	0.35	0.42	1.17	0.51	0.29	0.57	0.87	0.77	0.47	0.25	0.71	--	uncharacterized N-acetyltransferase ycf52 [Olea europaea var. sylvestris]	--	--	GO:0008080,N-acetyltransferase activity
Actinidia07786	0.31	0.23	0.42	0	0.51	0.15	0.29	0.15	0	0.4	0.13	0	K16225 probable WRKY transcription factor 52 | (RefSeq) disease resistance protein RRS1-like (A)	probable WRKY transcription factor 70 [Hevea brasiliensis]	RecName: Full=Probable WRKY transcription factor 70; AltName: Full=WRKY DNA-binding protein 70;	--	GO:0005634,nucleus; GO:0003700,DNA-binding transcription factor activity; GO:0043565,sequence-specific DNA binding; GO:0042742,defense response to bacterium; GO:0050832,defense response to fungus; GO:0009864,induced systemic resistance, jasmonic acid mediated signaling pathway; GO:1900056,negative regulation of leaf senescence; GO:0045892,negative regulation of transcription, DNA-templated; GO:00…
Actinidia07805	0.76	0	0.2	0	0	0	0	0	0	0	0	0	K21994 LOB domain-containing protein 18 | (GenBank) LOB domain protein (A)	LOB domain-containing protein 15-like [Durio zibethinus]	RecName: Full=LOB domain-containing protein 15; AltName: Full=ASYMMETRIC LEAVES 2-like protein 11; Short=AS2-like protein 11;	--	GO:0005634,nucleus
Actinidia07817	0	0.16	0.13	0	0	0	0.13	0	0	0	0	0	--	unnamed protein product [Coffea canephora]	RecName: Full=Zinc finger protein ZAT4;	FOG: Zn-finger	GO:0005634,nucleus; GO:0003700,DNA-binding transcription factor activity; GO:0046872,metal ion binding; GO:0003676,nucleic acid binding; GO:0006355,regulation of transcription, DNA-templated; GO:0006351,transcription, DNA-templated
Actinidia07830	0.05	0.91	0	0.04	0.07	0	0	0.1	0.09	0.27	0.17	0.34	--	homeobox-DDT domain protein RLT3 isoform X2 [Herrania umbratica]	RecName: Full=Homeobox-DDT domain protein RLT3 {ECO:0000305}; AltName: Full=Protein RINGLET 3 {ECO:0000305};	--	GO:0005634,nucleus; GO:0003677,DNA binding; GO:0009908,flower development; GO:0006355,regulation of transcription, DNA-templated; GO:0006351,transcription, DNA-templated
Actinidia07873	9.19	13.3	10.81	10.55	11.04	9.16	6.24	8.5	7.19	6.58	7.91	7.85	K11314 transcriptional adapter 2-alpha | (RefSeq) transcriptional adapter ADA2-like isoform X1 (A)	transcriptional adapter ADA2 isoform X1 [Sesamum indicum]	RecName: Full=Transcriptional adapter ADA2;	Histone acetyltransferase complex SAGA/ADA, subunit ADA2	GO:0005634,nucleus; GO:0003682,chromatin binding; GO:0003677,DNA binding; GO:0003700,DNA-binding transcription factor activity; GO:0003713,transcription coactivator activity; GO:0008270,zinc ion binding; GO:0006338,chromatin remodeling; GO:0016573,histone acetylation; GO:0035066,positive regulation of histone acetylation; GO:0006357,regulation of transcription by RNA polymerase II; GO:0006351,tra…
Actinidia07878	9.21	6.56	8.12	9.05	6.68	11.07	10.34	7.83	10.61	13.05	9.24	10.7	--	N-acetyltransferase 9-like protein isoform X1 [Jatropha curcas]	--	Predicted phosphoglucosamine acetyltransferase	GO:0008080,N-acetyltransferase activity
Actinidia07882	17.24	11.08	18.9	33.97	25	28.24	24.31	21.3	22.97	16.35	13.72	16.2	K18834 WRKY transcription factor 1 | (RefSeq) WRKY transcription factor 1-like (A)	PREDICTED: WRKY transcription factor 1-like [Daucus carota subsp. sativus]	RecName: Full=WRKY transcription factor 1; AltName: Full=Transcription factor ZAP1; AltName: Full=WRKY DNA-binding protein 1; AltName: Full=Zinc-dependent activator protein 1;	--	GO:0005634,nucleus; GO:0003700,DNA-binding transcription factor activity; GO:0043565,sequence-specific DNA binding; GO:0008270,zinc ion binding; GO:0045893,positive regulation of transcription, DNA-templated; GO:0009863,salicylic acid mediated signaling pathway; GO:0006351,transcription, DNA-templated
Actinidia07915	0.76	1.32	2.56	0	0	0.1	0	0	0	0.78	1.86	1.2	K00521 ferric-chelate reductase [EC:1.16.1.7] | (RefSeq) ferric reduction oxidase 7, chloroplastic-like (A)	PREDICTED: NAC domain-containing protein 90-like [Juglans regia]	RecName: Full=NAC domain-containing protein 90; Short=ANAC090;	--	GO:0005634,nucleus; GO:0003677,DNA binding; GO:0003700,DNA-binding transcription factor activity; GO:0006351,transcription, DNA-templated
Actinidia07965	0	0	0	0	0	0	0.43	0	0.08	0	0	0	K14292 trimethylguanosine synthase [EC:2.1.1.-] | (RefSeq) uncharacterized LOC107850838 (A)	WUSCHEL-related homeobox 11-like [Hevea brasiliensis]	RecName: Full=WUSCHEL-related homeobox 11;	--	GO:0005634,nucleus; GO:0003677,DNA binding; GO:0007275,multicellular organism development; GO:0006355,regulation of transcription, DNA-templated; GO:0006351,transcription, DNA-templated
Actinidia07970	7.44	11.68	15.6	4.63	6.42	6.73	5.67	3.7	4.98	6.2	8.87	8.43	K13422 transcription factor MYC2 | (RefSeq) transcription factor MYC4-like (A)	MYC2 trancriptor [Camellia sinensis]	RecName: Full=Transcription factor bHLH13; AltName: Full=Basic helix-loop-helix protein 13; Short=AtbHLH13; Short=bHLH 13; AltName: Full=Transcription factor EN 39; AltName: Full=bHLH transcription factor bHLH013;	--	GO:0005737,cytoplasm; GO:0005634,nucleus; GO:0003700,DNA-binding transcription factor activity; GO:0046983,protein dimerization activity; GO:0044212,transcription regulatory region DNA binding; GO:0010629,negative regulation of gene expression; GO:0006355,regulation of transcription, DNA-templated; GO:0006351,transcription, DNA-templated
Actinidia07971	0.14	0.22	0.26	0	1.34	0.14	0	0.82	0	0	0	0.4	K09286 EREBP-like factor | (RefSeq) ethylene-responsive transcription factor ERF023-like (A)	PREDICTED: ethylene-responsive transcription factor ERF023-like [Cicer arietinum]	RecName: Full=Ethylene-responsive transcription factor ERF023;	--	GO:0005634,nucleus; GO:0003677,DNA binding; GO:0003700,DNA-binding transcription factor activity; GO:0009873,ethylene-activated signaling pathway; GO:0006351,transcription, DNA-templated
Actinidia07976	0.18	0.56	0.5	0	0	0.24	0	0.17	0	0	0	0.06	K09422 transcription factor MYB, plant | (RefSeq) myb-related protein 308-like (A)	transcription factor MYB5d [Camellia sinensis]	RecName: Full=Transcription repressor MYB5; AltName: Full=AtM2; AltName: Full=Myb-related protein 5; Short=AtMYB5;	Transcription factor, Myb superfamily	GO:0005634,nucleus; GO:0003700,DNA-binding transcription factor activity; GO:0000981,DNA-binding transcription factor activity, RNA polymerase II-specific; GO:0043565,sequence-specific DNA binding; GO:0001135,RNA polymerase II transcription regulator recruiting activity; GO:0044212,transcription regulatory region DNA binding; GO:0048354,mucilage biosynthetic process involved in seed coat developm…
Actinidia07995	0	0.13	0	0	0	0	0	0	0	0	0	0.08	K13422 transcription factor MYC2 | (RefSeq) transcription factor MYC2 (A)	basic helix-loop-helix family protein [Populus trichocarpa]	RecName: Full=Transcription factor bHLH14; AltName: Full=Basic helix-loop-helix protein 14; Short=AtbHLH14; Short=bHLH 14; AltName: Full=Transcription factor EN 33; AltName: Full=bHLH transcription factor bHLH014;	--	GO:0005737,cytoplasm; GO:0005634,nucleus; GO:0003677,DNA binding; GO:0003700,DNA-binding transcription factor activity; GO:0046983,protein dimerization activity; GO:0010629,negative regulation of gene expression; GO:0006355,regulation of transcription, DNA-templated; GO:0006351,transcription, DNA-templated
Actinidia08003	0.22	0.45	0.05	0.05	0.04	0	0.3	0.78	0	0	0.88	0	K00521 ferric-chelate reductase [EC:1.16.1.7] | (RefSeq) ferric reduction oxidase 7, chloroplastic-like (A)	Transcription factor [Theobroma cacao]	RecName: Full=NAC domain-containing protein 43; Short=ANAC043; AltName: Full=Protein EMBRYO DEFECTIVE 2301; AltName: Full=Protein NAC SECONDARY WALL THICKENING PROMOTING FACTOR 1;	--	GO:0005634,nucleus; GO:0003677,DNA binding; GO:0003700,DNA-binding transcription factor activity; GO:0010047,fruit dehiscence; GO:0009834,plant-type secondary cell wall biogenesis; GO:0045893,positive regulation of transcription, DNA-templated; GO:0006351,transcription, DNA-templated
Actinidia08013	1.26	1.53	1.37	0.68	3.03	0.19	0.66	2.74	0.26	0.31	0.82	0.37	K21630 GATA-type zinc finger protein 1 | (RefSeq) GATA transcription factor 6-like (A)	PREDICTED: GATA transcription factor 5 [Nicotiana sylvestris]	RecName: Full=GATA transcription factor 5;	GATA-4/5/6 transcription factors	GO:0005634,nucleus; GO:0005667,transcription factor complex; GO:0003682,chromatin binding; GO:0003700,DNA-binding transcription factor activity; GO:0000977,RNA polymerase II regulatory region sequence-specific DNA binding; GO:0001085,RNA polymerase II transcription factor binding; GO:0001228,DNA-binding transcription activator activity, RNA polymerase II-specific; GO:0008270,zinc ion binding; GO:…
Actinidia08025	5.01	4.55	4.27	6.65	7.72	5.1	9.06	6.36	4.64	4.22	4.8	4.53	K17604 zinc finger SWIM domain-containing protein 3 | (RefSeq) protein FAR1-RELATED SEQUENCE 7-like (A)	FAR1 DNA binding domain-containing protein [Cynara cardunculus var. scolymus]	RecName: Full=Protein FAR1-RELATED SEQUENCE 5;	--	GO:0005634,nucleus; GO:0008270,zinc ion binding; GO:0006355,regulation of transcription, DNA-templated
Actinidia08058	33.08	24.72	28.1	14.12	12.09	15.97	16.97	15.7	18.07	20.84	21.77	18.48	K09264 MADS-box transcription factor, plant | (RefSeq) agamous-like MADS-box protein AGL27 (A)	PREDICTED: agamous-like MADS-box protein AGL27 isoform X1 [Nicotiana sylvestris]	RecName: Full=MADS-box transcription factor 6; AltName: Full=OsMADS6; AltName: Full=Protein MOSAIC FLORAL ORGANS 1;	MADS box transcription factor	GO:0005634,nucleus; GO:0003677,DNA binding; GO:0003700,DNA-binding transcription factor activity; GO:0046983,protein dimerization activity; GO:0000977,RNA polymerase II regulatory region sequence-specific DNA binding; GO:0030154,cell differentiation; GO:0009553,embryo sac development; GO:0010582,floral meristem determinacy; GO:0048437,floral organ development; GO:0048449,floral organ formation; G…
Actinidia08060	3.93	1.65	4.17	3.68	2.23	2.72	2	1.73	3.99	2.05	1.67	2.25	K21596 calmodulin-binding transcription activator | (RefSeq) calmodulin-binding transcription activator 4 (A)	calmodulin-binding transcription activator 4 [Quercus suber]	RecName: Full=Calmodulin-binding transcription activator 4 {ECO:0000303|PubMed:11925432}; Short=AtCAMTA4 {ECO:0000303|PubMed:11925432}; AltName: Full=AtFIN21 {ECO:0000303|PubMed:11162426}; AltName: Full=Ethylene-induced calmodulin-binding protein 4 {ECO:0000312|EMBL:AAR98747.1}; Short=EICBP4 {ECO:0000312|EMBL:AAR98747.1}; AltName: Full=Ethylene-induced calmodulin-binding protein d {ECO:0000303|Pu…	Uncharacterized conserved protein, contains IPT/TIG domain	GO:0005829,cytosol; GO:0005634,nucleus; GO:0005516,calmodulin binding; GO:0043565,sequence-specific DNA binding; GO:0001077,proximal promoter DNA-binding transcription activator activity, RNA polymerase II-specific; GO:0045944,positive regulation of transcription by RNA polymerase II; GO:0006355,regulation of transcription, DNA-templated
Actinidia08063	19.87	14.85	21.1	20.42	15.81	19.02	12.66	17.08	19.91	18.46	19.83	18	K14489 arabidopsis histidine kinase 2/3/4 (cytokinin receptor) [EC:2.7.13.3] | (RefSeq) histidine kinase 3 (A)	histidine kinase 3, partial [Betula pendula]	RecName: Full=Histidine kinase 3; EC=2.7.13.3; AltName: Full=Arabidopsis histidine kinase 3; Short=AtHK3; AltName: Full=Protein AUTHENTIC HIS-KINASE 3; AltName: Full=Protein ORESARA 12;	Sensory transduction histidine kinase	GO:0005789,endoplasmic reticulum membrane; GO:0016021,integral component of membrane; GO:0005886,plasma membrane; GO:0009884,cytokinin receptor activity; GO:0000155,phosphorelay sensor kinase activity; GO:0004673,protein histidine kinase activity; GO:0043424,protein histidine kinase binding; GO:0071215,cellular response to abscisic acid stimulus; GO:0070417,cellular response to cold; GO:0016036,c…
Actinidia08065	38.99	26.99	62.53	27.06	20.71	34.96	16.51	15.01	42.49	22.55	17.94	34.87	K13415 protein brassinosteroid insensitive 1 [EC:2.7.10.1 2.7.11.1] | (RefSeq) uncharacterized protein LOC103413440 isoform X1 (A)	squamosa promoter-binding-like protein 12 [Sesamum indicum]	RecName: Full=Squamosa promoter-binding-like protein 12;	--	GO:0005634,nucleus; GO:0003677,DNA binding; GO:0046872,metal ion binding; GO:0006355,regulation of transcription, DNA-templated; GO:0006351,transcription, DNA-templated
Actinidia08093	15.8	7.69	16.92	12.68	11.69	17.44	16.99	14.44	14.04	13.2	12.72	16.47	--	hypothetical protein CQW23_09992 [Capsicum baccatum]	RecName: Full=Trihelix transcription factor GT-1; AltName: Full=Trihelix DNA-binding protein GT-1;	Transcription factor GT-2 and related proteins, contains trihelix DNA-binding/SANT domain	GO:0005634,nucleus; GO:0003700,DNA-binding transcription factor activity; GO:0042802,identical protein binding; GO:0000981,DNA-binding transcription factor activity, RNA polymerase II-specific; GO:0043565,sequence-specific DNA binding; GO:0006355,regulation of transcription, DNA-templated; GO:0006351,transcription, DNA-templated
Actinidia08136	0.07	0	0	0.06	0.09	0.13	0.07	0	0	0	0.06	0	K09286 EREBP-like factor | (RefSeq) ethylene-responsive transcription factor LEP-like (A)	PREDICTED: ethylene-responsive transcription factor ESR2-like [Daucus carota subsp. sativus]	RecName: Full=Ethylene-responsive transcription factor ESR2; AltName: Full=Protein DORNROESCHEN-LIKE; Short=Protein DRN-LIKE; AltName: Full=Protein ENHANCER OF SHOOT REGENERATION 2; AltName: Full=Protein SUPPRESSOR OF PHYTOCHROMEB 2;	--	GO:0005634,nucleus; GO:0003677,DNA binding; GO:0003700,DNA-binding transcription factor activity; GO:0048825,cotyledon development; GO:0009736,cytokinin-activated signaling pathway; GO:0009880,embryonic pattern specification; GO:0009873,ethylene-activated signaling pathway; GO:0009740,gibberellic acid mediated signaling pathway; GO:0051726,regulation of cell cycle; GO:0006355,regulation of transc…
Actinidia08147	0.6	3.66	1.74	5.41	9.39	3.59	0.28	2.69	0.96	1.05	6.03	2.28	--	PREDICTED: homeobox protein knotted-1-like 6 [Vitis vinifera]	RecName: Full=Homeobox protein knotted-1-like 6; AltName: Full=Protein KNAT6;	Transcription factor MEIS1 and related HOX domain proteins	GO:0005634,nucleus; GO:0003700,DNA-binding transcription factor activity; GO:0043565,sequence-specific DNA binding; GO:0010073,meristem maintenance
Actinidia08184	1.33	1.88	2.15	0.32	1.38	1.64	0.8	2.17	0.8	0.68	1.31	0.79	K10773 endonuclease III [EC:4.2.99.18] | (RefSeq) putative DNA glycosylase At3g47830 isoform X1 (A)	PREDICTED: zinc finger protein 5 isoform X2 [Vitis vinifera]	RecName: Full=Zinc finger protein 5 {ECO:0000305};	--	GO:0005634,nucleus; GO:0003700,DNA-binding transcription factor activity; GO:0046872,metal ion binding; GO:0044212,transcription regulatory region DNA binding; GO:0009736,cytokinin-activated signaling pathway; GO:0009873,ethylene-activated signaling pathway; GO:0009740,gibberellic acid mediated signaling pathway; GO:0048510,regulation of timing of transition from vegetative to reproductive phase;…
Actinidia08197	1.38	2.23	1.04	2.34	3.23	2.98	1.28	1.53	3.49	2.88	1.97	2.23	K18878 BHLH transcription factor Upa20 | (RefSeq) Upa20; transcription factor bHLH137-like (A)	PREDICTED: transcription factor bHLH79 isoform X1 [Ricinus communis]	RecName: Full=Transcription factor BHLH094 {ECO:0000305}; AltName: Full=Basic helix-loop-helix protein 94 {ECO:0000303|PubMed:16896230}; Short=OsbHLH094 {ECO:0000303|PubMed:16896230}; AltName: Full=bHLH transcription factor bHLH094 {ECO:0000305};	--	GO:0005634,nucleus; GO:0003677,DNA binding; GO:0046983,protein dimerization activity; GO:0006355,regulation of transcription, DNA-templated; GO:0006351,transcription, DNA-templated
Actinidia08218	48.35	37.9	51.55	56.06	40.38	34.42	47.68	35.74	63.68	42.06	34.22	43.2	--	single-stranded DNA-binding protein WHY1, chloroplastic-like [Manihot esculenta]	RecName: Full=Single-stranded DNA-binding protein WHY1, chloroplastic; AltName: Full=DNA-binding protein p24; AltName: Full=PR-10a binding factor 2; Short=PBF-2; AltName: Full=Protein WHIRLY 1; Short=StWhy1; Flags: Precursor;	--	GO:0009507,chloroplast; GO:0005634,nucleus; GO:0003700,DNA-binding transcription factor activity; GO:0043565,sequence-specific DNA binding; GO:0003697,single-stranded DNA binding; GO:0050832,defense response to fungus; GO:0045893,positive regulation of transcription, DNA-templated; GO:0006351,transcription, DNA-templated
Actinidia08220	2.06	1.5	0.3	0.95	1.18	0.5	2.05	2.01	2.49	4.46	6.6	3.24	K09338 homeobox-leucine zipper protein | (RefSeq) homeobox-leucine zipper protein ATHB-13 (A)	homodomain-leucine zipper protein ATHB-13-like protein [Vitis vinifera]	RecName: Full=Homeobox-leucine zipper protein ATHB-13; AltName: Full=HD-ZIP protein ATHB-13; AltName: Full=Homeodomain transcription factor ATHB-13;	Transcription factor HEX, contains HOX and HALZ domains	GO:0005634,nucleus; GO:0003700,DNA-binding transcription factor activity; GO:0043565,sequence-specific DNA binding; GO:0048826,cotyledon morphogenesis; GO:0009965,leaf morphogenesis; GO:0080022,primary root development; GO:0009744,response to sucrose; GO:0006351,transcription, DNA-templated
Actinidia08250	0	0	0.43	0	0	0.13	0	0	0	0	0	0	K16189 phytochrome-interacting factor 4 | (RefSeq) transcription factor PIF4 isoform X1 (A)	transcription factor bHLH77-like [Prunus avium]	RecName: Full=Transcription factor bHLH85; AltName: Full=Basic helix-loop-helix protein 85; Short=AtbHLH85; Short=bHLH 85; AltName: Full=Transcription factor EN 115; AltName: Full=bHLH transcription factor bHLH085;	--	GO:0005634,nucleus; GO:0001046,core promoter sequence-specific DNA binding; GO:0003700,DNA-binding transcription factor activity; GO:0046983,protein dimerization activity; GO:0001228,DNA-binding transcription activator activity, RNA polymerase II-specific; GO:0006355,regulation of transcription, DNA-templated; GO:0009733,response to auxin; GO:0048766,root hair initiation; GO:0006366,transcription…
Actinidia08251	11.14	2.26	29.02	1.08	0.7	3.16	0.99	0.4	0	5.65	4.84	14.01	K14779 ATP-dependent RNA helicase DDX52/ROK1 [EC:3.6.4.13] | (RefSeq) PREDICTED: similar to Zinc finger protein 271 (Zinc finger protein 7) (HZF7) (Zinc finger protein ZNFphex133) (Epstein-Barr virus-induced zinc finger protein) (ZNF-EB) (CT-ZFP48) (Zinc finger protein (A)	hypothetical protein VITISV_013327 [Vitis vinifera]	RecName: Full=Zinc finger protein ZAT10; AltName: Full=Salt-tolerance zinc finger;	FOG: Zn-finger	GO:0005634,nucleus; GO:0003700,DNA-binding transcription factor activity; GO:0046872,metal ion binding; GO:0043565,sequence-specific DNA binding; GO:0035264,multicellular organism growth; GO:0045892,negative regulation of transcription, DNA-templated; GO:0010117,photoprotection; GO:0015979,photosynthesis; GO:0009737,response to abscisic acid; GO:0010200,response to chitin; GO:0009409,response to …
Actinidia08265	0	0	0	0	0	0	2.75	0.66	0.25	0	0	0	K09264 MADS-box transcription factor, plant | (RefSeq) truncated transcription factor CAULIFLOWER A-like (A)	agamous-like MADS-box protein AGL104 isoform X2 [Helianthus annuus]	RecName: Full=Agamous-like MADS-box protein AGL66 {ECO:0000305};	MADS box transcription factor	GO:0005634,nucleus; GO:0003700,DNA-binding transcription factor activity; GO:0046983,protein dimerization activity; GO:0000977,RNA polymerase II regulatory region sequence-specific DNA binding; GO:0009555,pollen development; GO:0010152,pollen maturation; GO:0045944,positive regulation of transcription by RNA polymerase II; GO:0080092,regulation of pollen tube growth; GO:0006355,regulation of tran…
Actinidia08281	1.07	0.71	0.84	0.61	0.19	0.07	0.93	0.2	0.3	0.07	0.06	0.33	K13425 WRKY transcription factor 22 | (RefSeq) WRKY transcription factor 22-like (A)	unnamed protein product, partial [Vitis vinifera]	RecName: Full=WRKY transcription factor WRKY51 {ECO:0000303|PubMed:15618416}; Short=OsWRKY51 {ECO:0000303|PubMed:15618416};	--	GO:0005634,nucleus; GO:0003700,DNA-binding transcription factor activity; GO:1990841,promoter-specific chromatin binding; GO:0043565,sequence-specific DNA binding; GO:0009938,negative regulation of gibberellic acid mediated signaling pathway; GO:0009737,response to abscisic acid; GO:0009739,response to gibberellin; GO:0006351,transcription, DNA-templated
Actinidia08283	0.78	0.3	0.27	1.57	0.06	3.1	0	0	0	0.3	0.48	1.35	K14292 trimethylguanosine synthase [EC:2.1.1.-] | (RefSeq) uncharacterized LOC107850838 (A)	WUSCHEL-related homeobox 4 [Hevea brasiliensis]	RecName: Full=WUSCHEL-related homeobox 4;	--	GO:0005634,nucleus; GO:0003677,DNA binding; GO:0051301,cell division; GO:0010087,phloem or xylem histogenesis; GO:0010067,procambium histogenesis; GO:0006355,regulation of transcription, DNA-templated; GO:0007165,signal transduction; GO:0006351,transcription, DNA-templated
Actinidia08328	0.73	1.56	0.82	0.46	1.8	0.7	1.07	1.96	0.77	0.87	1.23	0.95	K14431 transcription factor TGA | (RefSeq) transcription factor TGA1 (A)	bZIP transcription factor 12-1 [Camellia sinensis]	RecName: Full=Transcription factor TGA4; AltName: Full=Ocs element-binding factor 4; Short=OBF4; AltName: Full=bZIP transcription factor 57; Short=AtbZIP57;	--	GO:0005634,nucleus; GO:0003700,DNA-binding transcription factor activity; GO:0043565,sequence-specific DNA binding; GO:0009409,response to cold; GO:0006351,transcription, DNA-templated
Actinidia08388	0.92	0.55	1.81	0.61	0.37	0.2	0.33	0.24	0.82	0.89	0.13	0.76	K09422 transcription factor MYB, plant | (RefSeq) transcription factor MYB101 (A)	transcription factor MYB101 [Sesamum indicum]	RecName: Full=Transcription factor MYB101 {ECO:0000303|PubMed:11597504}; AltName: Full=Myb-related protein 101 {ECO:0000303|PubMed:11597504}; Short=AtM1 {ECO:0000303|PubMed:11597504}; Short=AtMYB101 {ECO:0000303|PubMed:11597504}; AltName: Full=Protein ABNORMAL SHOOT 7 {ECO:0000303|PubMed:25268707};	Transcription factor, Myb superfamily	GO:0005634,nucleus; GO:0090406,pollen tube; GO:0003700,DNA-binding transcription factor activity; GO:0000981,DNA-binding transcription factor activity, RNA polymerase II-specific; GO:0043565,sequence-specific DNA binding; GO:0001135,RNA polymerase II transcription regulator recruiting activity; GO:0044212,transcription regulatory region DNA binding; GO:0009740,gibberellic acid mediated signaling …
Actinidia08422	1.6	0.81	0.36	3.09	2.33	2.74	2.49	1.53	1.05	2.92	6.38	1.97	K09060 plant G-box-binding factor | (RefSeq) common plant regulatory factor 1-like (A)	bzip transcription factor 68 [Quercus suber]	RecName: Full=Transcription factor HBP-1a; AltName: Full=Histone-specific transcription factor HBP1;	--	GO:0005634,nucleus; GO:0003677,DNA binding; GO:0003700,DNA-binding transcription factor activity; GO:0006351,transcription, DNA-templated
Actinidia08431	0	0.03	0.17	0.13	0.05	0.15	0	0.07	0	0	0	0	K01051 pectinesterase [EC:3.1.1.11] | (RefSeq) probable pectinesterase/pectinesterase inhibitor 58 (A)	trihelix transcription factor PTL-like [Durio zibethinus]	RecName: Full=Trihelix transcription factor PTL; AltName: Full=Trihelix DNA-binding protein PETAL LOSS;	Transcription factor GT-2 and related proteins, contains trihelix DNA-binding/SANT domain	GO:0005634,nucleus; GO:0003677,DNA binding; GO:0003700,DNA-binding transcription factor activity; GO:0042803,protein homodimerization activity; GO:0048498,establishment of petal orientation; GO:0046621,negative regulation of organ growth; GO:0090428,perianth development; GO:0048441,petal development; GO:0009909,regulation of flower development; GO:0006355,regulation of transcription, DNA-template…
Actinidia08448	2.11	2.45	1.36	2.92	2.83	1.5	0.36	1.01	1.69	0.74	1.13	1.34	K14484 auxin-responsive protein IAA | (RefSeq) auxin-induced protein 22D (A)	PREDICTED: auxin-induced protein 22D [Vitis vinifera]	RecName: Full=Auxin-induced protein 22D; AltName: Full=Indole-3-acetic acid-induced protein ARG13;	--	GO:0005634,nucleus; GO:0009734,auxin-activated signaling pathway; GO:0006355,regulation of transcription, DNA-templated; GO:0006351,transcription, DNA-templated
Actinidia08472	4.21	2.22	3.67	9.92	6.63	6.65	6.73	6.35	6.88	5.76	4.58	5.85	K21776 protein lin-54 | (RefSeq) CRC domain-containing protein TSO1-like (A)	PREDICTED: protein tesmin/TSO1-like CXC 2 isoform X1 [Vitis vinifera]	RecName: Full=CRC domain-containing protein TSO1;	Metallothionein-like protein	GO:0005634,nucleus; GO:0003700,DNA-binding transcription factor activity; GO:0046872,metal ion binding; GO:0048444,floral organ morphogenesis; GO:0051302,regulation of cell division; GO:0009934,regulation of meristem structural organization
Actinidia08484	4.16	2.23	3.43	2.8	4.85	5.29	8.43	4.19	0.72	3.38	1.3	1.81	--	PREDICTED: uncharacterized N-acetyltransferase p20-like [Capsicum annuum]	--	--	GO:0008080,N-acetyltransferase activity
Actinidia08492	20.98	25.63	23.43	20.97	22.45	20.18	15.13	19.88	22.29	18.86	19.23	20.44	K08343 ubiquitin-like-conjugating enzyme ATG3 | (RefSeq) autophagy-related protein 3 (A)	PREDICTED: uncharacterized protein LOC100247619 isoform X1 [Vitis vinifera]	RecName: Full=Increased DNA methylation 1 {ECO:0000303|PubMed:22700931}; AltName: Full=Histone H3 acetyltransferase IDM1 {ECO:0000305}; EC=2.3.1.- {ECO:0000255|PROSITE-ProRule:PRU00532}; AltName: Full=Protein ROS4 {ECO:0000303|PubMed:22733760}; AltName: Full=Repressor of silencing 4 {ECO:0000303|PubMed:22733760};	--	GO:0005634,nucleus; GO:0009506,plasmodesma; GO:0010385,double-stranded methylated DNA binding; GO:0004402,histone acetyltransferase activity; GO:0042393,histone binding; GO:0046872,metal ion binding; GO:0044154,histone H3-K14 acetylation; GO:0043971,histone H3-K18 acetylation; GO:0043972,histone H3-K23 acetylation; GO:0044030,regulation of DNA methylation; GO:0006355,regulation of transcription, …
Actinidia08512	55.52	50.87	49.92	39.33	38.45	34.99	28.6	21.6	24.97	29.85	23.06	21.32	K08066 nuclear transcription factor Y, gamma | (RefSeq) nuclear transcription factor Y subunit C-9 (A)	Transcription factor CBF/NF-Y/archaeal histone [Macleaya cordata]	RecName: Full=Nuclear transcription factor Y subunit C-9; Short=AtNF-YC-9; AltName: Full=Transcriptional activator HAP5C;	CCAAT-binding factor, subunit C (HAP5)	GO:0005737,cytoplasm; GO:0005829,cytosol; GO:0005634,nucleus; GO:0003700,DNA-binding transcription factor activity; GO:0046982,protein heterodimerization activity; GO:0043565,sequence-specific DNA binding; GO:0009738,abscisic acid-activated signaling pathway; GO:0009740,gibberellic acid mediated signaling pathway; GO:2000306,positive regulation of photomorphogenesis; GO:0010029,regulation of seed…
Actinidia08571	0	0.09	0	0.6	0.16	0.11	0.11	0.34	0	0.12	0	0	--	PREDICTED: scarecrow-like protein 8 [Ipomoea nil]	--	--	GO:0006355,regulation of transcription, DNA-templated; GO:0006351,transcription, DNA-templated
Actinidia08583	10.35	7.11	7.84	13.08	11.39	9.99	10.68	7.93	9.98	8.48	8.84	6.57	K12133 MYB-related transcription factor LHY | (RefSeq) LHY protein (A)	PREDICTED: protein REVEILLE 6 isoform X2 [Nelumbo nucifera]	RecName: Full=Protein REVEILLE 6;	Zuotin and related molecular chaperones (DnaJ superfamily), contains DNA-binding domains	GO:0005634,nucleus; GO:0003677,DNA binding; GO:0003700,DNA-binding transcription factor activity; GO:0042752,regulation of circadian rhythm; GO:0009737,response to abscisic acid; GO:0046686,response to cadmium ion; GO:0009723,response to ethylene; GO:0009739,response to gibberellin; GO:0009753,response to jasmonic acid; GO:0009751,response to salicylic acid; GO:0009651,response to salt stress; GO…
Actinidia08589	0.94	0.85	1.07	1.64	3.07	3.11	1.26	1.4	1.04	1.21	0.91	1.52	K13425 WRKY transcription factor 22 | (RefSeq) probable WRKY transcription factor 27 (A)	hypothetical protein CDL12_11064 [Handroanthus impetiginosus]	RecName: Full=WRKY transcription factor 22; AltName: Full=WRKY DNA-binding protein 22;	--	GO:0005634,nucleus; GO:0003700,DNA-binding transcription factor activity; GO:0043565,sequence-specific DNA binding; GO:0006952,defense response; GO:0010150,leaf senescence; GO:0010200,response to chitin; GO:0006351,transcription, DNA-templated
Actinidia08628	0.07	0.55	0.06	0	0	0	0	0	0	0	0	0	K13459 disease resistance protein RPS2 | (RefSeq) disease resistance protein At4g27190 (A)	unnamed protein product [Coffea canephora]	RecName: Full=Probable WRKY transcription factor 41; AltName: Full=WRKY DNA-binding protein 41;	--	GO:0005634,nucleus; GO:0003700,DNA-binding transcription factor activity; GO:0043565,sequence-specific DNA binding; GO:0006351,transcription, DNA-templated
Actinidia08641	5.87	3.09	8.13	5.4	4.51	6.94	3.41	2.1	5.67	3.75	2.57	4.07	K22377 E3 ubiquitin-protein ligase listerin [EC:2.3.2.27] | (RefSeq) hypothetical protein (A)	uncharacterized protein LOC110662695 isoform X1 [Hevea brasiliensis]	RecName: Full=Zinc finger protein CO3 {ECO:0000305}; AltName: Full=Protein CONSTANS-like CO3; Short=OsCO3 {ECO:0000303|PubMed:18449564};	--	GO:0005634,nucleus; GO:0003677,DNA binding; GO:0008270,zinc ion binding; GO:0009908,flower development; GO:0048577,negative regulation of short-day photoperiodism, flowering; GO:0009909,regulation of flower development; GO:0006355,regulation of transcription, DNA-templated; GO:0006351,transcription, DNA-templated
Actinidia08689	0.49	0.52	0.35	0.41	0.13	0.38	0.36	0.23	0	0.3	0.12	0	K22382 WD repeat-containing protein 26 | (RefSeq) WD repeat-containing protein 26 homolog (A)	PREDICTED: growth-regulating factor 4 isoform X2 [Vitis vinifera]	RecName: Full=Growth-regulating factor 7; Short=AtGRF7; AltName: Full=Transcription activator GRF7;	--	GO:0005634,nucleus; GO:0005524,ATP binding; GO:0048366,leaf development; GO:0006355,regulation of transcription, DNA-templated; GO:0010218,response to far red light; GO:0080167,response to karrikin; GO:0010114,response to red light; GO:0006351,transcription, DNA-templated
Actinidia08752	31.25	55.27	34.96	27.7	37.01	28.16	19.05	28.08	23.92	21.15	26.41	22.12	K22767 histone acetyltransferase MCC1 [EC:2.3.1.48] | (RefSeq) histone acetyltransferase MCC1 (A)	unnamed protein product [Coffea canephora]	RecName: Full=Histone acetyltransferase MCC1; EC=2.3.1.48; AltName: Full=Protein MEIOTIC CONTROL OF CROSSOVERS 1;	Predicted N-acetyltransferase	GO:0004402,histone acetyltransferase activity; GO:0004596,peptide alpha-N-acetyltransferase activity; GO:0007059,chromosome segregation; GO:0043966,histone H3 acetylation; GO:0051321,meiotic cell cycle; GO:0017196,N-terminal peptidyl-methionine acetylation; GO:0006334,nucleosome assembly
Actinidia08753	0.46	0.1	0.18	0	0.17	0	0	0	0	0	0	0	K09422 transcription factor MYB, plant | (RefSeq) transcription factor MYB53 (A)	isoform 2 of transcription factor myb39 [Quercus suber]	RecName: Full=Transcription factor MYB93 {ECO:0000303|PubMed:11597504}; AltName: Full=Myb-related protein 93 {ECO:0000303|PubMed:11597504}; Short=AtMYB93 {ECO:0000303|PubMed:11597504};	Transcription factor, Myb superfamily	GO:0005737,cytoplasm; GO:0005634,nucleus; GO:0003700,DNA-binding transcription factor activity; GO:0000981,DNA-binding transcription factor activity, RNA polymerase II-specific; GO:0043565,sequence-specific DNA binding; GO:0001135,RNA polymerase II transcription regulator recruiting activity; GO:0044212,transcription regulatory region DNA binding; GO:0030154,cell differentiation; GO:0071365,cellu…
Actinidia08779	21.23	30.47	24.49	23	26	22.84	17.36	20.07	19.07	15.69	19.33	16.91	--	PREDICTED: TSL-kinase interacting protein 1 isoform X1 [Vitis vinifera]	RecName: Full=TSL-kinase interacting protein 1; AltName: Full=Myb-related protein TKI1;	Polycomb-group transcriptional regulator	GO:0005634,nucleus; GO:0003682,chromatin binding; GO:0003677,DNA binding; GO:0006355,regulation of transcription, DNA-templated; GO:0006351,transcription, DNA-templated
Actinidia08791	13.71	12.71	12.24	15.83	13.33	14.62	11.8	9.63	10.21	12.39	11.55	11.28	K10563 formamidopyrimidine-DNA glycosylase [EC:3.2.2.23 4.2.99.18] | (RefSeq) formamidopyrimidine-DNA glycosylase (A)	PREDICTED: formamidopyrimidine-DNA glycosylase isoform X1 [Nelumbo nucifera]	RecName: Full=Formamidopyrimidine-DNA glycosylase; Short=Fapy-DNA glycosylase; EC=3.2.2.23; EC=4.2.99.18; AltName: Full=DNA-(apurinic or apyrimidinic site) lyase FPG1; AltName: Full=Formamidopyrimidine-DNA glycosylase 1; Short=AtFPG-1; AltName: Full=Formamidopyrimidine-DNA glycosylase 2; Short=AtFPG-2; AltName: Full=Protein MutM homolog 1; Short=AtMMH-1; AltName: Full=Protein MutM homolog 2; Shor…	--	GO:0005634,nucleus; GO:0140078,class I DNA-(apurinic or apyrimidinic site) endonuclease activity; GO:0140080,class III/IV DNA-(apurinic or apyrimidinic site) endonuclease activity; GO:0003684,damaged DNA binding; GO:0019104,DNA N-glycosylase activity; GO:0008534,oxidized purine nucleobase lesion DNA N-glycosylase activity; GO:0008270,zinc ion binding; GO:0006284,base-excision repair; GO:0006281,D…
Actinidia08829	5.21	4.35	9.7	5.64	4.88	6.75	7.49	5.79	5.62	12.38	11.15	12.77	K14484 auxin-responsive protein IAA | (RefSeq) auxin-responsive protein IAA17-like (A)	auxin-responsive protein iaa17 [Quercus suber]	RecName: Full=Auxin-responsive protein IAA17; AltName: Full=Auxin response 3; AltName: Full=Indoleacetic acid-induced protein 17;	--	GO:0005634,nucleus; GO:0003700,DNA-binding transcription factor activity; GO:0042802,identical protein binding; GO:0009734,auxin-activated signaling pathway; GO:1900057,positive regulation of leaf senescence; GO:0009733,response to auxin; GO:0006351,transcription, DNA-templated
Actinidia08850	0.34	0.58	0.49	0.17	0.57	0.36	0.31	0.41	0.6	0.34	0.46	0.47	K11446 [histone H3]-trimethyl-L-lysine4 demethylase [EC:1.14.11.67] | (RefSeq) probable inactive lysine-specific demethylase JMJ19 (A)	PREDICTED: lysine-specific demethylase REF6 [Vitis vinifera]	RecName: Full=Lysine-specific demethylase REF6 {ECO:0000303|PubMed:15377760}; EC=1.14.11.- {ECO:0000305}; AltName: Full=Jumonji domain-containing protein 12 {ECO:0000303|PubMed:18713399}; AltName: Full=Lysine-specific histone demethylase REF6 {ECO:0000303|PubMed:15377760}; AltName: Full=Protein RELATIVE OF EARLY FLOWERING 6 {ECO:0000303|PubMed:15377760};	DNA-binding protein jumonji/RBP2/SMCY, contains JmjC domain	GO:0005634,nucleus; GO:0051213,dioxygenase activity; GO:0046872,metal ion binding; GO:0003676,nucleic acid binding; GO:0033169,histone H3-K9 demethylation; GO:0048366,leaf development; GO:0035067,negative regulation of histone acetylation; GO:0006355,regulation of transcription, DNA-templated; GO:0009741,response to brassinosteroid; GO:0006351,transcription, DNA-templated; GO:0009826,unidimension…
Actinidia08851	13.12	19.96	16.08	11.32	11.23	11.55	8.72	11.16	13.73	10.9	10.8	11.84	K03260 translation initiation factor 4G | (RAP-DB) Os06g0520600, ZINC_FINGER_CCCH_DOMAIN-CONTAINING_PROTEIN_43, C3H43; Similar to Zinc finger CCCH type domain containing protein ZFN-like 1. (A)	PREDICTED: zinc finger CCCH domain-containing protein 43 isoform X2 [Theobroma cacao]	RecName: Full=Zinc finger CCCH domain-containing protein 43; Short=AtC3H43; AltName: Full=Zinc finger CCCH domain-containing protein ZFN-like 6;	CCCH-type Zn-finger protein	GO:0005634,nucleus; GO:0003677,DNA binding; GO:0046872,metal ion binding
Actinidia08863	82.95	76.96	76.82	119.74	112.32	137.12	125.45	103.77	113.96	128.79	109.75	107.25	K03232 elongation factor 1-beta | (RefSeq) elongation factor 1-delta-like (A)	uncharacterized protein LOC110417697 isoform X2 [Herrania umbratica]	RecName: Full=Elongation factor 1-delta; Short=EF-1-delta; AltName: Full=Elongation factor 1B-beta; AltName: Full=eEF-1B beta;	mRNA cleavage and polyadenylation factor II complex, BRR5 (CPSF subunit)	GO:0005853,eukaryotic translation elongation factor 1 complex; GO:0003746,translation elongation factor activity
Actinidia08866	8.97	12.36	8.35	7.01	8.52	7.91	6.23	5.05	7.27	5.79	5.57	7.09	K11650 SWI/SNF-related matrix-associated actin-dependent regulator of chromatin subfamily D | (RefSeq) SWI/SNF complex component SNF12 homolog (A)	hypothetical protein AQUCO_00700900v1 [Aquilegia coerulea]	RecName: Full=SWI/SNF complex component SNF12 homolog;	SWI/SNF transcription activation complex subunit	GO:0005634,nucleus; GO:0016569,covalent chromatin modification; GO:0006281,DNA repair; GO:0009909,regulation of flower development; GO:0010468,regulation of gene expression; GO:2000024,regulation of leaf development; GO:0006355,regulation of transcription, DNA-templated; GO:0010224,response to UV-B; GO:0048364,root development; GO:0006351,transcription, DNA-templated
Actinidia08878	10.82	11.33	15.74	2.64	7.11	4.59	2.67	6.97	1.66	3.07	4.2	3.64	K08066 nuclear transcription factor Y, gamma | (RefSeq) nuclear transcription factor Y subunit C-2 (A)	PREDICTED: nuclear transcription factor Y subunit C-1 [Cucumis melo]	RecName: Full=Nuclear transcription factor Y subunit C-4; Short=AtNF-YC-4;	CCAAT-binding factor, subunit C (HAP5)	GO:0005829,cytosol; GO:0005634,nucleus; GO:0003677,DNA binding; GO:0003700,DNA-binding transcription factor activity; GO:0046982,protein heterodimerization activity; GO:0009738,abscisic acid-activated signaling pathway; GO:0009740,gibberellic acid mediated signaling pathway; GO:2000905,negative regulation of starch metabolic process; GO:2000306,positive regulation of photomorphogenesis; GO:005124…
Actinidia08901	81.04	194.88	77.84	62.32	137.72	43.65	29.62	128.77	44.82	45.49	115.52	77.6	K18878 BHLH transcription factor Upa20 | (RefSeq) Upa20; transcription factor bHLH137-like (A)	transcription factor bHLH137 [Herrania umbratica]	RecName: Full=Transcription factor bHLH137; AltName: Full=Basic helix-loop-helix protein 137; Short=AtbHLH137; Short=bHLH 137; AltName: Full=Transcription factor EN 89; AltName: Full=bHLH transcription factor bHLH137;	--	GO:0005634,nucleus; GO:0003677,DNA binding; GO:0003700,DNA-binding transcription factor activity; GO:0046983,protein dimerization activity; GO:0009739,response to gibberellin; GO:0006351,transcription, DNA-templated
Actinidia08910	1.88	1.32	3.4	0	0	0	0	0	0	0	0	0	K09286 EREBP-like factor | (RefSeq) ethylene-responsive transcription factor ERF071-like (A)	PREDICTED: ethylene-responsive transcription factor ERF113 [Nelumbo nucifera]	RecName: Full=Ethylene-responsive transcription factor ERF114 {ECO:0000303|PubMed:16407444}; AltName: Full=ERF bud enhancer {ECO:0000303|PubMed:23616605};	--	GO:0005634,nucleus; GO:0003700,DNA-binding transcription factor activity; GO:0043565,sequence-specific DNA binding; GO:0050832,defense response to fungus; GO:0009873,ethylene-activated signaling pathway; GO:0007275,multicellular organism development; GO:0006351,transcription, DNA-templated
Actinidia08931	0	0.09	0.42	0.2	0.08	0.06	0	0.28	0.05	0	0.05	0.05	K19600 tubby and related proteins | (RefSeq) tubby-like protein 8 (A)	PREDICTED: tubby-like protein 8 [Nelumbo nucifera]	RecName: Full=Tubby-like protein 8; Short=AtTLP8;	Tub family proteins	GO:0035091,phosphatidylinositol binding
Actinidia08932	0.25	0.11	0.53	1.16	0.65	0.85	1.6	1.45	1.08	1.41	1.04	0.41	K09285 AP2-like factor, ANT lineage | (RefSeq) AP2-like ethylene-responsive transcription factor At1g16060 (A)	PREDICTED: AP2-like ethylene-responsive transcription factor At1g16060 [Vitis vinifera]	RecName: Full=AP2-like ethylene-responsive transcription factor At1g16060;	--	GO:0005634,nucleus; GO:0003677,DNA binding; GO:0003700,DNA-binding transcription factor activity; GO:0000981,DNA-binding transcription factor activity, RNA polymerase II-specific; GO:0009873,ethylene-activated signaling pathway; GO:0007275,multicellular organism development; GO:0010187,negative regulation of seed germination; GO:1901959,positive regulation of cutin biosynthetic process; GO:004572…
Actinidia08945	2.6	2.37	3.11	1.04	4.51	0.8	0.66	3.16	0.07	2.1	3.15	1.82	K18834 WRKY transcription factor 1 | (RefSeq) WRKY transcription factor 1 (A)	unnamed protein product [Coffea canephora]	RecName: Full=Probable WRKY transcription factor 40; AltName: Full=WRKY DNA-binding protein 40;	--	GO:0005634,nucleus; GO:0003700,DNA-binding transcription factor activity; GO:0043565,sequence-specific DNA binding; GO:0044212,transcription regulatory region DNA binding; GO:0042742,defense response to bacterium; GO:0050832,defense response to fungus; GO:0045892,negative regulation of transcription, DNA-templated; GO:0031347,regulation of defense response; GO:0010200,response to chitin; GO:00022…
Actinidia08975	8.97	11.53	11.11	9.91	10.07	8.66	6.81	7.06	8.27	7.29	7.34	6.72	--	trihelix transcription factor ASIL1-like [Hevea brasiliensis]	RecName: Full=Trihelix transcription factor ASIL2 {ECO:0000305}; AltName: Full=6B-interacting protein 1-like 2 {ECO:0000303|PubMed:21330492}; AltName: Full=Trihelix DNA-binding protein ASIL2 {ECO:0000305};	Transcription factor GT-2 and related proteins, contains trihelix DNA-binding/SANT domain	GO:0005634,nucleus; GO:0003700,DNA-binding transcription factor activity; GO:0043565,sequence-specific DNA binding; GO:0009793,embryo development ending in seed dormancy; GO:0006355,regulation of transcription, DNA-templated; GO:0010431,seed maturation; GO:0006351,transcription, DNA-templated
Actinidia08979	0.64	2.8	0.15	0.81	0.53	0.31	0.22	0.46	0.2	0	0	0	K14834 nucleolar complex protein 3 | (RefSeq) nucleolar complex protein 3 homolog isoform X1 (A)	PREDICTED: transcription repressor OFP14 [Nicotiana attenuata]	RecName: Full=Transcription repressor OFP14; AltName: Full=Ovate family protein 14; Short=AtOFP14;	--	GO:0005634,nucleus; GO:0045892,negative regulation of transcription, DNA-templated; GO:0006351,transcription, DNA-templated
Actinidia08992	23.07	25.5	22.25	7.41	5.33	5.98	2.14	1.64	1.83	3.65	1.96	1.38	K09338 homeobox-leucine zipper protein | (RefSeq) homeobox-leucine zipper protein GLABRA 2 (A)	PREDICTED: homeobox-leucine zipper protein GLABRA 2 [Vitis vinifera]	RecName: Full=Homeobox-leucine zipper protein GLABRA 2; AltName: Full=HD-ZIP protein ATHB-10; AltName: Full=Homeobox-leucine zipper protein ATHB-10;	--	GO:0005634,nucleus; GO:0008289,lipid binding; GO:0043565,sequence-specific DNA binding; GO:0006355,regulation of transcription, DNA-templated; GO:0006351,transcription, DNA-templated
Actinidia08996	5.69	6.79	9.19	4.62	2.51	5.81	4.89	2.33	4.33	2.79	2.99	5.4	K14484 auxin-responsive protein IAA | (RefSeq) auxin-responsive protein IAA27 (A)	PREDICTED: auxin-responsive protein IAA27 [Vitis vinifera]	RecName: Full=Auxin-responsive protein IAA27; AltName: Full=Auxin-induced protein 27; AltName: Full=Indoleacetic acid-induced protein 27; AltName: Full=Phytochrome-associated protein 2;	--	GO:0005634,nucleus; GO:0003700,DNA-binding transcription factor activity; GO:0009734,auxin-activated signaling pathway; GO:0009733,response to auxin; GO:0006351,transcription, DNA-templated
Actinidia09007	0.7	0.97	0.52	0.48	1.02	0.42	0.41	0.08	0.56	0.4	0.04	0.2	K14484 auxin-responsive protein IAA | (RefSeq) auxin-responsive protein IAA26-like (A)	auxin early response protein AUX/IAA26 [Camellia sinensis]	RecName: Full=Auxin-responsive protein IAA26; AltName: Full=Indoleacetic acid-induced protein 26; AltName: Full=Phytochrome-associated protein 1;	--	GO:0005634,nucleus; GO:0003700,DNA-binding transcription factor activity; GO:0009734,auxin-activated signaling pathway; GO:0009733,response to auxin; GO:0006351,transcription, DNA-templated
Actinidia09039	0	0.5	0.42	0	0	0	0	0	0	0	0	0	K09422 transcription factor MYB, plant | (RefSeq) transcription factor MYB52-like isoform X1 (A)	transcription factor myb52 [Quercus suber]	RecName: Full=Transcription factor MYB52 {ECO:0000303|PubMed:9839469}; AltName: Full=Myb-related protein 52 {ECO:0000303|PubMed:9839469}; Short=AtMYB52 {ECO:0000303|PubMed:9839469}; AltName: Full=Protein ABA-HYPERSENSITIVE 1 {ECO:0000303|PubMed:21399993};	Transcription factor, Myb superfamily	GO:0005634,nucleus; GO:0003700,DNA-binding transcription factor activity; GO:0000981,DNA-binding transcription factor activity, RNA polymerase II-specific; GO:0043565,sequence-specific DNA binding; GO:0001135,RNA polymerase II transcription regulator recruiting activity; GO:0044212,transcription regulatory region DNA binding; GO:0030154,cell differentiation; GO:0071555,cell wall organization; GO:…
Actinidia09086	5.97	2.43	5.97	4.42	2.94	3.87	2.06	2.25	3.15	2.23	2.58	3.17	K13425 WRKY transcription factor 22 | (RefSeq) WRKY transcription factor 22-like (A)	unnamed protein product [Coffea canephora]	RecName: Full=Probable WRKY transcription factor 21; AltName: Full=WRKY DNA-binding protein 21;	--	GO:0005634,nucleus; GO:0005516,calmodulin binding; GO:0003700,DNA-binding transcription factor activity; GO:0043565,sequence-specific DNA binding; GO:0019760,glucosinolate metabolic process; GO:0006351,transcription, DNA-templated
Actinidia09094	8.61	10.45	9.62	5.46	5.06	6.4	4.22	5.34	6.08	5.83	5.32	7.32	K18878 BHLH transcription factor Upa20 | (RefSeq) Upa20; transcription factor bHLH137-like (A)	PREDICTED: transcription factor UNE12 [Ziziphus jujuba]	RecName: Full=Transcription factor UNE12; AltName: Full=Basic helix-loop-helix protein 59; Short=AtbHLH59; Short=bHLH 59; AltName: Full=Protein UNFERTILIZED EMBRYO SAC 12; AltName: Full=Transcription factor EN 93; AltName: Full=bHLH transcription factor bHLH059;	--	GO:0005634,nucleus; GO:0001046,core promoter sequence-specific DNA binding; GO:0003700,DNA-binding transcription factor activity; GO:0046983,protein dimerization activity; GO:0001228,DNA-binding transcription activator activity, RNA polymerase II-specific; GO:0009567,double fertilization forming a zygote and endosperm; GO:0007275,multicellular organism development; GO:0031347,regulation of defens…
Actinidia09108	20.81	20.7	18.68	25.91	24.05	19.97	15.29	17.16	18.07	13.75	16	11.73	K13464 jasmonate ZIM domain-containing protein | (RefSeq) hypothetical protein (A)	PREDICTED: protein TIFY 4B isoform X2 [Vitis vinifera]	RecName: Full=Protein TIFY 4B; AltName: Full=Protein PEAPOD 2;	--	GO:0005634,nucleus; GO:0003714,transcription corepressor activity; GO:0048366,leaf development; GO:1903507,negative regulation of nucleic acid-templated transcription; GO:0031347,regulation of defense response; GO:2000022,regulation of jasmonic acid mediated signaling pathway; GO:0009611,response to wounding
Actinidia09122	9.65	8.63	7.82	13.93	14.27	11.33	8.61	9.42	8.43	10.33	8.88	8.21	K20043 clathrin coat assembly protein AP180 | (RefSeq) putative clathrin assembly protein At5g35200 (A)	increased dna methylation 1 [Quercus suber]	RecName: Full=Increased DNA methylation 1 {ECO:0000303|PubMed:22700931}; AltName: Full=Histone H3 acetyltransferase IDM1 {ECO:0000305}; EC=2.3.1.- {ECO:0000255|PROSITE-ProRule:PRU00532}; AltName: Full=Protein ROS4 {ECO:0000303|PubMed:22733760}; AltName: Full=Repressor of silencing 4 {ECO:0000303|PubMed:22733760};	--	GO:0005634,nucleus; GO:0009506,plasmodesma; GO:0010385,double-stranded methylated DNA binding; GO:0004402,histone acetyltransferase activity; GO:0042393,histone binding; GO:0046872,metal ion binding; GO:0044154,histone H3-K14 acetylation; GO:0043971,histone H3-K18 acetylation; GO:0043972,histone H3-K23 acetylation; GO:0044030,regulation of DNA methylation; GO:0006355,regulation of transcription, …
Actinidia09134	6.44	12.46	7.73	7.36	9.35	4.35	5.55	6.9	7.42	5.37	4.84	5.6	K12585 exosome complex exonuclease DIS3/RRP44 [EC:3.1.13.-] | (RefSeq) exosome complex exonuclease RRP44 homolog A-like (A)	unnamed protein product [Coffea canephora]	RecName: Full=ARM REPEAT PROTEIN INTERACTING WITH ABF2; Short=ARIA;	FOG: Armadillo/beta-catenin-like repeats	GO:0005737,cytoplasm; GO:0005634,nucleus; GO:0005886,plasma membrane; GO:0010187,negative regulation of seed germination; GO:0016567,protein ubiquitination; GO:0009737,response to abscisic acid; GO:0009651,response to salt stress
Actinidia09144	14.64	15.02	16.88	9.91	9.36	7.73	7.15	5.54	7.03	9.18	7.35	5.8	K13422 transcription factor MYC2 | (RefSeq) transcription factor MYC4-like (A)	bHLH5 protein [Actinidia chinensis]	RecName: Full=Basic helix-loop-helix protein A;	--	GO:0005634,nucleus; GO:0046983,protein dimerization activity; GO:0009813,flavonoid biosynthetic process; GO:0006355,regulation of transcription, DNA-templated; GO:0006351,transcription, DNA-templated
Actinidia09161	13.43	6.93	15.81	4.43	2.83	4.78	4.59	5.03	2.8	6.93	6.04	5.96	K12309 beta-galactosidase [EC:3.2.1.23] | (Kazusa) Lj3g3v0323160.1; - (A)	protein indeterminate-domain 2-like [Hevea brasiliensis]	RecName: Full=Protein indeterminate-domain 2 {ECO:0000303|PubMed:16784536};	FOG: Zn-finger	GO:0003677,DNA binding; GO:0003700,DNA-binding transcription factor activity; GO:0046872,metal ion binding; GO:0006355,regulation of transcription, DNA-templated; GO:0006351,transcription, DNA-templated
Actinidia09169	4.77	8.7	6.75	4.19	4.18	3.15	1.72	2.5	4.62	2.08	2.48	4.57	K15032 mTERF domain-containing protein, mitochondrial | (RefSeq) transcription termination factor MTERF15, mitochondrial-like (A)	PREDICTED: transcription termination factor MTERF15, mitochondrial-like [Vitis vinifera]	RecName: Full=Transcription termination factor MTERF15, mitochondrial {ECO:0000305}; AltName: Full=Mitochondrial transcription termination factor 15 {ECO:0000303|PubMed:23087700}; Flags: Precursor;	Mitochondrial transcription termination factor, mTERF	GO:0009507,chloroplast; GO:0005739,mitochondrion; GO:0003690,double-stranded DNA binding; GO:0003723,RNA binding; GO:0019843,rRNA binding; GO:0003727,single-stranded RNA binding; GO:0009658,chloroplast organization; GO:0032502,developmental process; GO:0006353,DNA-templated transcription, termination; GO:0006355,regulation of transcription, DNA-templated; GO:0042255,ribosome assembly; GO:0000394,…
Actinidia09186	0.23	0	0.07	0	0	0	0	0	0	0	0	0	K20558 transcription factor SPEECHLESS | (RefSeq) transcription factor SPEECHLESS-like (A)	transcription factor bhlh96 [Quercus suber]	RecName: Full=Transcription factor bHLH96; AltName: Full=Basic helix-loop-helix protein 96; Short=AtbHLH96; Short=bHLH 96; AltName: Full=Transcription factor EN 15; AltName: Full=bHLH transcription factor bHLH096;	--	GO:0005634,nucleus; GO:0003677,DNA binding; GO:0003700,DNA-binding transcription factor activity; GO:0046983,protein dimerization activity; GO:0006351,transcription, DNA-templated
Actinidia09220	3.19	0.5	4.42	0.61	0.76	0.12	0.9	0.69	0.76	1.11	2.31	1.5	K12191 charged multivesicular body protein 2A | (RefSeq) vacuolar protein sorting-associated protein 2 homolog 2 (A)	Zinc finger, LSD1-type [Cynara cardunculus var. scolymus]	RecName: Full=Protein LOL1; AltName: Full=Protein LSD ONE LIKE 1; Short=AtLOL1; AltName: Full=Putative zinc finger LOL1;	--	GO:0005634,nucleus; GO:0003677,DNA binding; GO:0009814,defense response, incompatible interaction; GO:0009626,plant-type hypersensitive response; GO:0034052,positive regulation of plant-type hypersensitive response; GO:0043068,positive regulation of programmed cell death; GO:2000121,regulation of removal of superoxide radicals
Actinidia09268	63.21	129.51	52.78	29.5	58.96	28.4	33.29	53.93	48.94	28.16	35.29	37.83	K14492 two-component response regulator ARR-A family | (RefSeq) two-component response regulator ARR9 (A)	Type-a response regulator [Theobroma cacao]	RecName: Full=Two-component response regulator ARR9; AltName: Full=Response reactor 4;	GATA-4/5/6 transcription factors	GO:0005634,nucleus; GO:0000156,phosphorelay response regulator activity; GO:0007623,circadian rhythm; GO:0009736,cytokinin-activated signaling pathway; GO:0000160,phosphorelay signal transduction system; GO:0006355,regulation of transcription, DNA-templated; GO:0009735,response to cytokinin; GO:0006351,transcription, DNA-templated
Actinidia09301	16.31	11.16	13.59	26.89	21.29	18.11	21.7	17.03	15.96	21.87	15.25	15.29	K11665 chromatin-remodeling ATPase INO80 [EC:3.6.4.-] | (RefSeq) DNA helicase INO80 (A)	PREDICTED: DNA helicase INO80 isoform X2 [Vitis vinifera]	RecName: Full=DNA helicase INO80; Short=AtINO80; EC=3.6.4.12; AltName: Full=Putative DNA helicase INO80 complex homolog 1;	SNF2 family DNA-dependent ATPase	GO:0031011,Ino80 complex; GO:0005524,ATP binding; GO:0016887,ATPase activity; GO:0003677,DNA binding; GO:0004386,helicase activity; GO:0006338,chromatin remodeling; GO:0016569,covalent chromatin modification; GO:0006281,DNA repair; GO:0006355,regulation of transcription, DNA-templated; GO:0006351,transcription, DNA-templated
Actinidia09321	9.62	2.61	8.64	16.66	10.3	13.89	15.67	10.28	12.81	12.29	9.3	8.52	K09285 AP2-like factor, ANT lineage | (RefSeq) AP2-like ethylene-responsive transcription factor At2g41710 (A)	AP2-like ethylene-responsive transcription factor At2g41710 isoform X2 [Herrania umbratica]	RecName: Full=AP2-like ethylene-responsive transcription factor At2g41710;	--	GO:0005634,nucleus; GO:0003677,DNA binding; GO:0003700,DNA-binding transcription factor activity; GO:0009873,ethylene-activated signaling pathway; GO:0007275,multicellular organism development; GO:0006351,transcription, DNA-templated
Actinidia09341	0.38	0.86	0.34	0.32	0.75	0.36	0	0.09	0.32	0.38	0.54	0.43	K00521 ferric-chelate reductase [EC:1.16.1.7] | (RefSeq) ferric reduction oxidase 7, chloroplastic-like (A)	NAM domain-containing protein [Cephalotus follicularis]	RecName: Full=NAC transcription factor NAM-B1; Short=TtNAM-B1;	--	GO:0005634,nucleus; GO:0003677,DNA binding; GO:0006355,regulation of transcription, DNA-templated; GO:0006351,transcription, DNA-templated
Actinidia09348	0.99	0.68	0.12	0	0	0	0.21	0.04	0	0	0	0	K08064 nuclear transcription factor Y, alpha | (RefSeq) nuclear transcription factor Y subunit A-1 (A)	PREDICTED: nuclear transcription factor Y subunit A-1 [Theobroma cacao]	RecName: Full=Nuclear transcription factor Y subunit A-1; Short=AtNF-YA-1; AltName: Full=Protein EMBRYO DEFECTIVE 2220; AltName: Full=Transcriptional activator HAP2A;	CCAAT-binding factor, subunit B (HAP2)	GO:0016602,CCAAT-binding factor complex; GO:0003677,DNA binding; GO:0003700,DNA-binding transcription factor activity; GO:0009793,embryo development ending in seed dormancy; GO:0055046,microgametogenesis; GO:0048510,regulation of timing of transition from vegetative to reproductive phase; GO:0006355,regulation of transcription, DNA-templated; GO:0048316,seed development; GO:0010262,somatic embryo…
Actinidia09352	7.03	14.08	7.61	5.84	11.34	7.03	3.69	8.45	6.74	3.5	5.13	5.47	K23047 E3 ubiquitin-protein ligase UNKL [EC:2.3.2.27] | (RefSeq) zinc finger CCCH domain-containing protein 2-like (A)	PREDICTED: zinc finger CCCH domain-containing protein 30 [Citrus sinensis]	RecName: Full=Zinc finger CCCH domain-containing protein 30; Short=AtC3H30;	CCCH-type Zn-finger protein	GO:0005737,cytoplasm; GO:0005634,nucleus; GO:0003677,DNA binding; GO:0003700,DNA-binding transcription factor activity; GO:0046872,metal ion binding; GO:0006355,regulation of transcription, DNA-templated
Actinidia09360	0.05	0	0.23	1.57	1.91	1.44	1.39	1.32	1.74	0.05	0.13	0.24	K12309 beta-galactosidase [EC:3.2.1.23] | (Kazusa) Lj3g3v0323160.2; - (A)	unnamed protein product, partial [Vitis vinifera]	RecName: Full=Zinc finger protein WIP2; AltName: Full=Protein NO TRANSMITTING TRACT; AltName: Full=WIP-domain protein 2 {ECO:0000303|PubMed:11782451}; Short=AtWIP2 {ECO:0000303|PubMed:11782451};	FOG: Zn-finger	GO:0005634,nucleus; GO:0003700,DNA-binding transcription factor activity; GO:0046872,metal ion binding; GO:0003676,nucleic acid binding; GO:0001709,cell fate determination; GO:1990058,fruit replum development; GO:0009860,pollen tube growth; GO:0010468,regulation of gene expression; GO:0006355,regulation of transcription, DNA-templated; GO:0006351,transcription, DNA-templated; GO:0010500,transmitt…
Actinidia09371	14.23	19.29	17.31	17.3	16.62	15.97	11.62	11.24	24.93	9.11	7.81	13.12	K18878 BHLH transcription factor Upa20 | (RefSeq) Upa20; transcription factor bHLH137-like (A)	PREDICTED: transcription factor bHLH48 [Vitis vinifera]	RecName: Full=Transcription factor bHLH60; AltName: Full=Basic helix-loop-helix protein 60; Short=AtbHLH60; Short=bHLH 60; AltName: Full=Transcription factor EN 91; AltName: Full=bHLH transcription factor bHLH060;	--	GO:0005634,nucleus; GO:0003677,DNA binding; GO:0003700,DNA-binding transcription factor activity; GO:0046983,protein dimerization activity; GO:0006355,regulation of transcription, DNA-templated; GO:0006351,transcription, DNA-templated
Actinidia09378	0.07	0.41	0.16	0	0	0.21	1.35	0.14	0.09	0	0	0	K14431 transcription factor TGA | (RefSeq) bZIP transcription factor TGA10-like (A)	Transcription factor HBP-1b(c1) [Morus notabilis]	RecName: Full=bZIP transcription factor TGA10 {ECO:0000303|PubMed:12777042}; AltName: Full=Protein TGACG (TGA) motif-binding protein 10 {ECO:0000303|PubMed:12777042};	--	GO:0005634,nucleus; GO:0003700,DNA-binding transcription factor activity; GO:0043565,sequence-specific DNA binding; GO:0045893,positive regulation of transcription, DNA-templated; GO:0009733,response to auxin; GO:0009753,response to jasmonic acid; GO:0009751,response to salicylic acid; GO:0006351,transcription, DNA-templated
Actinidia09384	2.78	2.38	6.53	1.25	0.65	1.64	0.79	1.02	2.27	1.65	1.24	1.94	K13415 protein brassinosteroid insensitive 1 [EC:2.7.10.1 2.7.11.1] | (RefSeq) uncharacterized protein LOC103413440 isoform X1 (A)	squamosa promoter binding protein-like 9 [Camellia sinensis]	RecName: Full=Squamosa promoter-binding-like protein 9;	--	GO:0005737,cytoplasm; GO:0005634,nucleus; GO:0003677,DNA binding; GO:0003700,DNA-binding transcription factor activity; GO:0046872,metal ion binding; GO:0048653,anther development; GO:0048366,leaf development; GO:2000025,regulation of leaf formation; GO:0006355,regulation of transcription, DNA-templated; GO:0006351,transcription, DNA-templated
Actinidia09390	18.09	16.51	24.48	47.72	75.17	73.66	41.39	70.01	68.04	40.69	37.94	41.5	K14494 DELLA protein | (RefSeq) DELLA protein SLN1-like (A)	GA repressor DELLA [Actinidia deliciosa]	RecName: Full=DELLA protein GAI; AltName: Full=GRAS family protein 3; Short=AtGRAS-3; AltName: Full=Gibberellic acid-insensitive mutant protein; AltName: Full=Restoration of growth on ammonia protein 2;	--	GO:0005634,nucleus; GO:0003700,DNA-binding transcription factor activity; GO:0043565,sequence-specific DNA binding; GO:0000989,NA; GO:0009740,gibberellic acid mediated signaling pathway; GO:0033206,meiotic cytokinesis; GO:0007275,multicellular organism development; GO:1905614,negative regulation of developmental vegetative growth; GO:0010629,negative regulation of gene expression; GO:0009938,nega…
Actinidia09392	0	0	0	0	0.94	0.44	0.04	0.09	0.15	0.28	0.04	0.72	K14491 two-component response regulator ARR-B family | (RefSeq) two-component response regulator ORR24 (A)	PREDICTED: myb family transcription factor EFM-like [Nelumbo nucifera]	RecName: Full=Myb family transcription factor EFM {ECO:0000303|PubMed:25132385}; AltName: Full=MYB-domain transcription factor HHO4 {ECO:0000305}; AltName: Full=Protein EARLY FLOWERING MYB {ECO:0000303|PubMed:25132385}; AltName: Full=Protein HRS1 HOMOLOG 4 {ECO:0000305};	--	GO:0005634,nucleus; GO:0003677,DNA binding; GO:0003700,DNA-binding transcription factor activity; GO:0009908,flower development; GO:0009740,gibberellic acid mediated signaling pathway; GO:0010452,histone H3-K36 methylation; GO:0048579,negative regulation of long-day photoperiodism, flowering; GO:1903507,negative regulation of nucleic acid-templated transcription; GO:0006355,regulation of transcri…
Actinidia09427	0	0	0	0	0	0.18	0	0	0	0	0	0	K09287 RAV-like factor | (RefSeq) AP2/ERF and B3 domain-containing transcription repressor RAV2-like (A)	hypothetical protein [Marchantia polymorpha]	--	--	GO:0005634,nucleus; GO:0003677,DNA binding; GO:0006355,regulation of transcription, DNA-templated; GO:0006351,transcription, DNA-templated
Actinidia09430	2.01	3.61	2.35	0.91	1.99	1.14	0.39	1.02	1.07	0.68	0.65	1.04	K21776 protein lin-54 | (RefSeq) protein tesmin/TSO1-like CXC 5 (A)	PREDICTED: protein tesmin/TSO1-like CXC 5 [Vitis vinifera]	RecName: Full=Protein tesmin/TSO1-like CXC 5; Short=AtTCX5;	Metallothionein-like protein	GO:0005634,nucleus; GO:0003700,DNA-binding transcription factor activity; GO:0046872,metal ion binding; GO:0007275,multicellular organism development; GO:0006355,regulation of transcription, DNA-templated
Actinidia09433	61.69	49.56	60.15	83.05	68.67	69.68	83.82	57.6	73.42	64.65	57.17	58.05	K03013 DNA-directed RNA polymerases I, II, and III subunit RPABC1 | (RefSeq) DNA-directed RNA polymerases II and IV subunit 5A (A)	PREDICTED: DNA-directed RNA polymerases II and IV subunit 5A [Vitis vinifera]	RecName: Full=DNA-directed RNA polymerases II and IV subunit 5A; Short=RPB5a; AltName: Full=DNA-directed RNA polymerase II subunit E; AltName: Full=RNA polymerase I, II and III 24.3 kDa subunit; Short=AtRPB24.3;	RNA polymerase, 25-kDa subunit (common to polymerases I, II and III)	GO:0005736,RNA polymerase I complex; GO:0005665,RNA polymerase II, core complex; GO:0005666,RNA polymerase III complex; GO:0000418,RNA polymerase IV complex; GO:0003677,DNA binding; GO:0003899,DNA-directed 5'-3' RNA polymerase activity; GO:0006360,transcription by RNA polymerase I; GO:0006366,transcription by RNA polymerase II; GO:0006383,transcription by RNA polymerase III
Actinidia09453	1.87	2.28	3.13	0.54	0.55	0.58	0.97	0.91	1.53	1.36	0.92	0.88	K18878 BHLH transcription factor Upa20 | (RefSeq) Upa20; transcription factor bHLH137-like (A)	PREDICTED: transcription factor bHLH62 [Ziziphus jujuba]	RecName: Full=Transcription factor bHLH78; AltName: Full=Basic helix-loop-helix protein 78; Short=AtbHLH78; Short=bHLH 78; AltName: Full=Transcription factor EN 86; AltName: Full=bHLH transcription factor bHLH078;	--	GO:0005634,nucleus; GO:0003677,DNA binding; GO:0003700,DNA-binding transcription factor activity; GO:0046983,protein dimerization activity; GO:0006355,regulation of transcription, DNA-templated; GO:0009637,response to blue light; GO:0006351,transcription, DNA-templated
Actinidia09484	9.19	13.2	9.38	6.92	8.81	5.83	6.19	6.16	7.65	7.16	6.94	6.62	K15289 solute carrier family 35, member F5 | (RefSeq) uncharacterized vacuolar membrane protein YML018C (A)	unnamed protein product [Coffea canephora]	RecName: Full=Transcriptional corepressor LEUNIG_HOMOLOG; AltName: Full=Protein MUCILAGE-MODIFIED 1 {ECO:0000303|PubMed:11706181};	WD40 repeat-containing protein	GO:0005634,nucleus; GO:0003713,transcription coactivator activity; GO:0030154,cell differentiation; GO:0006974,cellular response to DNA damage stimulus; GO:0071217,cellular response to external biotic stimulus; GO:0009793,embryo development ending in seed dormancy; GO:0009908,flower development; GO:0010393,galacturonan metabolic process; GO:0010073,meristem maintenance; GO:0010192,mucilage biosyn…
Actinidia09499	9.58	5.59	6.43	8.62	7.58	6.16	6.2	7.57	5.36	5.04	5.87	6.28	K16189 phytochrome-interacting factor 4 | (RefSeq) transcription factor PIF4-like isoform X1 (A)	PREDICTED: transcription factor PIF1-like isoform X2 [Juglans regia]	RecName: Full=Transcription factor PIF1; AltName: Full=Basic helix-loop-helix protein 15; Short=AtbHLH15; Short=bHLH 15; AltName: Full=Protein PHY-INTERACTING FACTOR 1; AltName: Full=Protein PHYTOCHROME INTERACTING FACTOR 3-LIKE 5; AltName: Full=Transcription factor EN 101; AltName: Full=bHLH transcription factor bHLH015;	--	GO:0005634,nucleus; GO:0003677,DNA binding; GO:0003700,DNA-binding transcription factor activity; GO:0042802,identical protein binding; GO:0010313,phytochrome binding; GO:0046983,protein dimerization activity; GO:0015995,chlorophyll biosynthetic process; GO:0009740,gibberellic acid mediated signaling pathway; GO:0006783,heme biosynthetic process; GO:0009959,negative gravitropism; GO:0010100,negat…
Actinidia09501	0	0	0	0	0	0	2.17	0.74	0.66	0	0	0	K01653 acetolactate synthase I/III small subunit [EC:2.2.1.6] | (RefSeq) B3 domain-containing transcription factor ABI3 (A)	PREDICTED: B3 domain-containing transcription factor ABI3-like [Juglans regia]	RecName: Full=B3 domain-containing transcription factor ABI3; AltName: Full=Protein ABSCISIC ACID-INSENSITIVE 3;	--	GO:0005829,cytosol; GO:0005634,nucleus; GO:0003677,DNA binding; GO:0003700,DNA-binding transcription factor activity; GO:0001076,NA; GO:0009738,abscisic acid-activated signaling pathway; GO:0009793,embryo development ending in seed dormancy; GO:0031930,mitochondria-nucleus signaling pathway; GO:0009657,plastid organization; GO:0045893,positive regulation of transcription, DNA-templated; GO:000973…
Actinidia09515	2.81	2.74	4.99	1.62	0.87	1.1	0.65	0.53	2.02	1.03	1.44	1.92	K14484 auxin-responsive protein IAA | (RefSeq) auxin-responsive protein IAA11-like isoform X1 (A)	PREDICTED: auxin-responsive protein IAA11-like isoform X1 [Juglans regia]	RecName: Full=Auxin-responsive protein IAA13; AltName: Full=Indoleacetic acid-induced protein 13;	--	GO:0005634,nucleus; GO:0003700,DNA-binding transcription factor activity; GO:0009734,auxin-activated signaling pathway; GO:0009733,response to auxin; GO:0006351,transcription, DNA-templated
Actinidia09520	9.98	10.67	11.3	11.21	8.64	10.24	7.59	7.31	12	7.52	6.91	8.96	K24405 [histone H3]-lysine9 N-dimethyltransferase [EC:2.1.1.368] | (RefSeq) histone-lysine N-methyltransferase, H3 lysine-9 specific SUVH1 (A)	probable inactive histone-lysine N-methyltransferase SUVR1 isoform X1 [Olea europaea var. sylvestris]	RecName: Full=Probable inactive histone-lysine N-methyltransferase SUVR2; AltName: Full=Protein SET DOMAIN GROUP 18; AltName: Full=Suppressor of variegation 3-9-related protein 2; Short=Su(var)3-9-related protein 2;	Histone H3 (Lys9) methyltransferase SUV39H1/Clr4, required for transcriptional silencing	GO:0005694,chromosome; GO:0005634,nucleus; GO:0018024,histone-lysine N-methyltransferase activity; GO:0008270,zinc ion binding; GO:0080188,RNA-directed DNA methylation
Actinidia09533	19.72	16.43	19.49	20.13	19.41	19.99	16.51	17	18.28	17.53	18.14	17.57	K14494 DELLA protein | (RefSeq) DELLA protein GAIP-B-like (A)	PREDICTED: protein SCARECROW-like [Populus euphratica]	RecName: Full=Protein SCARECROW; Short=AtSCR; AltName: Full=GRAS family protein 20; Short=AtGRAS-20; AltName: Full=Protein SHOOT GRAVITROPISM 1;	--	GO:0005634,nucleus; GO:0003700,DNA-binding transcription factor activity; GO:0043565,sequence-specific DNA binding; GO:0008356,asymmetric cell division; GO:0090610,bundle sheath cell fate specification; GO:0009630,gravitropism; GO:0048366,leaf development; GO:0051457,maintenance of protein location in nucleus; GO:0009956,radial pattern formation; GO:0006351,transcription, DNA-templated
Actinidia09539	0	0.06	0.07	0.66	0.61	0.07	0	0.52	0	0	0	0	K00521 ferric-chelate reductase [EC:1.16.1.7] | (RefSeq) ferric reduction oxidase 7, chloroplastic-like (A)	PREDICTED: NAC domain-containing protein 21/22 [Theobroma cacao]	RecName: Full=NAC domain-containing protein 21/22; Short=ANAC021/ANAC022;	--	GO:0005634,nucleus; GO:0003677,DNA binding; GO:0003700,DNA-binding transcription factor activity; GO:0009734,auxin-activated signaling pathway; GO:0048527,lateral root development; GO:0010072,primary shoot apical meristem specification; GO:0006351,transcription, DNA-templated
Actinidia09552	0	0.34	2.05	0	0	0	0	0	0.08	0	0	0.25	K09422 transcription factor MYB, plant | (RefSeq) transcription factor MYB4-like (A)	transcription factor myb14 [Quercus suber]	RecName: Full=Transcription factor MYB15 {ECO:0000305}; AltName: Full=Myb-related protein 15 {ECO:0000305}; Short=AtMYB15 {ECO:0000312|EMBL:CAA74603.1}; AltName: Full=Myb-related protein Y19 {ECO:0000305}; Short=AtY19 {ECO:0000303|PubMed:8980549};	Transcription factor, Myb superfamily	GO:0005634,nucleus; GO:0003700,DNA-binding transcription factor activity; GO:0000981,DNA-binding transcription factor activity, RNA polymerase II-specific; GO:0043565,sequence-specific DNA binding; GO:0001135,RNA polymerase II transcription regulator recruiting activity; GO:0044212,transcription regulatory region DNA binding; GO:0030154,cell differentiation; GO:0006357,regulation of transcription…
Actinidia09555	1.01	1.47	2.85	0	0	0.1	0.09	0.29	0	0	0.41	0.28	K14516 ethylene-responsive transcription factor 1 | (RefSeq) ethylene-responsive transcription factor 1B-like (A)	ethylene response factor 10 [Actinidia deliciosa]	RecName: Full=Ethylene-responsive transcription factor 1B; Short=AtERF1B; AltName: Full=Ethylene-responsive element-binding factor 1B; Short=EREBP-1B;	--	GO:0005634,nucleus; GO:0003677,DNA binding; GO:0003700,DNA-binding transcription factor activity; GO:0006952,defense response; GO:0009873,ethylene-activated signaling pathway; GO:0009867,jasmonic acid mediated signaling pathway; GO:0006351,transcription, DNA-templated
Actinidia09564	0	0	0	0	0	0	0.11	0	0	0	0	0	K13944 LOB domain-containing protein 16 | (RefSeq) LOB domain-containing protein 16 (A)	PREDICTED: LOB domain-containing protein 16 [Theobroma cacao]	RecName: Full=LOB domain-containing protein 16; AltName: Full=ASYMMETRIC LEAVES 2-like protein 18; Short=AS2-like protein 18;	--	GO:0005634,nucleus; GO:0010311,lateral root formation; GO:0045893,positive regulation of transcription, DNA-templated
Actinidia09576	0.1	0.11	0.18	0	0	0.1	0	0	0.04	0.05	0	0	K09264 MADS-box transcription factor, plant | (RefSeq) MADS-box transcription factor 6 (A)	AGL6b, partial [Actinidia chinensis]	RecName: Full=MADS-box transcription factor 6; AltName: Full=OsMADS6; AltName: Full=Protein MOSAIC FLORAL ORGANS 1;	MADS box transcription factor	GO:0005634,nucleus; GO:0003677,DNA binding; GO:0003700,DNA-binding transcription factor activity; GO:0046983,protein dimerization activity; GO:0000977,RNA polymerase II regulatory region sequence-specific DNA binding; GO:0030154,cell differentiation; GO:0009553,embryo sac development; GO:0010582,floral meristem determinacy; GO:0048437,floral organ development; GO:0048449,floral organ formation; G…
Actinidia09577	0	0	0	0	0	0	0.06	0	0	0	0	0	K09264 MADS-box transcription factor, plant | (RAP-DB) Os07g0605200, MADS_BOX_GENE_18, MADS18; MADS box transcription factor 18 (OsMADS18) (MADS box protein 2) (MADS box protein 28) (FDRMADS7). (A)	SOC1e [Actinidia chinensis]	RecName: Full=MADS-box protein SOC1; AltName: Full=Agamous-like MADS-box protein AGL20; AltName: Full=Protein SUPPRESSOR OF CONSTANS OVEREXPRESSION 1;	MADS box transcription factor	GO:0005737,cytoplasm; GO:0005634,nucleus; GO:0003700,DNA-binding transcription factor activity; GO:0046983,protein dimerization activity; GO:0000977,RNA polymerase II regulatory region sequence-specific DNA binding; GO:0008134,transcription factor binding; GO:0030154,cell differentiation; GO:0009908,flower development; GO:0010077,maintenance of inflorescence meristem identity; GO:0009911,positive…
Actinidia09581	2.62	2.53	2.4	1.3	0.88	0.5	0.6	0.59	0.99	0.47	0.5	0.85	K13335 peroxin-16 | (RefSeq) peroxisome biogenesis protein 16 isoform X1 (A)	hypothetical protein POPTR_002G152300v3 [Populus trichocarpa]	RecName: Full=Peroxisome biogenesis protein 16 {ECO:0000303|PubMed:16040658}; AltName: Full=Peroxin-16 {ECO:0000303|PubMed:16040658}; Short=AtPEX16 {ECO:0000303|PubMed:16040658}; Short=AtPex16p {ECO:0000303|PubMed:15173561}; AltName: Full=Protein SHRUNKEN SEED 1 {ECO:0000303|PubMed:10195899};	Peroxisomal biogenesis protein (peroxin 16)	GO:0005789,endoplasmic reticulum membrane; GO:0016021,integral component of membrane; GO:0005778,peroxisomal membrane; GO:0005777,peroxisome; GO:0006633,fatty acid biosynthetic process; GO:0007031,peroxisome organization
Actinidia09595	1.16	1.33	0.23	1.48	0.6	1.28	0.85	0.47	0.91	0.51	0.34	0.38	K09286 EREBP-like factor | (RefSeq) ethylene-responsive transcription factor ERF087-like (A)	ethylene-responsive transcription factor ERF087-like [Hevea brasiliensis]	RecName: Full=Ethylene-responsive transcription factor LEP; AltName: Full=Protein LEAFY PETIOLE;	--	GO:0005634,nucleus; GO:0003677,DNA binding; GO:0003700,DNA-binding transcription factor activity; GO:0009873,ethylene-activated signaling pathway; GO:0009740,gibberellic acid mediated signaling pathway; GO:0010030,positive regulation of seed germination; GO:0009739,response to gibberellin; GO:0006351,transcription, DNA-templated
Actinidia09597	12.76	10.36	16.68	12.93	8.96	20.17	8.27	8.56	6.17	9.81	6.91	9.99	K12412 pheromone receptor transcription factor | (RefSeq) agamous-like MADS-box protein AGL62 (A)	PREDICTED: trihelix transcription factor ASR3 isoform X2 [Vitis vinifera]	RecName: Full=Trihelix transcription factor ASR3 {ECO:0000303|PubMed:25770109}; AltName: Full=Protein ARABIDOPSIS SH4-RELATED3 {ECO:0000303|PubMed:25770109};	--	GO:0005634,nucleus; GO:0003677,DNA binding; GO:0003700,DNA-binding transcription factor activity; GO:0042803,protein homodimerization activity; GO:0071219,cellular response to molecule of bacterial origin; GO:0006952,defense response; GO:0050777,negative regulation of immune response; GO:0045892,negative regulation of transcription, DNA-templated; GO:0006355,regulation of transcription, DNA-templ…
Actinidia09609	17.11	39.47	10.56	32.06	56.72	21.54	33.06	50.21	18.4	20.82	36.45	18.87	K13464 jasmonate ZIM domain-containing protein | (RefSeq) protein TIFY 9-like (A)	protein TIFY 9-like [Manihot esculenta]	RecName: Full=Protein TIFY 9; AltName: Full=Jasmonate ZIM domain-containing protein 10; AltName: Full=Protein JASMONATE-ASSOCIATED 1; AltName: Full=Protein JAZ10;	--	GO:0005634,nucleus; GO:0042803,protein homodimerization activity; GO:0003714,transcription corepressor activity; GO:0006952,defense response; GO:1903507,negative regulation of nucleic acid-templated transcription; GO:2000022,regulation of jasmonic acid mediated signaling pathway; GO:0010112,regulation of systemic acquired resistance; GO:0006355,regulation of transcription, DNA-templated; GO:00097…
Actinidia09611	19.3	26.36	16.07	22.14	31.45	16.25	20.63	32.41	15.77	23.6	27.28	18.23	K12135 zinc finger protein CONSTANS | (RefSeq) CO; B-box type zinc finger protein with CCT domain-containing protein (A)	CONSTANS-like protein 14b [Vitis vinifera]	RecName: Full=Zinc finger protein CONSTANS-LIKE 15;	--	GO:0005634,nucleus; GO:0003700,DNA-binding transcription factor activity; GO:0008270,zinc ion binding; GO:0006355,regulation of transcription, DNA-templated
Actinidia09616	45.16	263.78	40.09	40.84	287.88	36.95	32.92	190.1	28.01	98.23	167.19	58.31	K00521 ferric-chelate reductase [EC:1.16.1.7] | (RefSeq) ferric reduction oxidase 7, chloroplastic-like (A)	NAC protein 4 [Actinidia chinensis]	RecName: Full=NAC domain-containing protein 83 {ECO:0000303|PubMed:15029955}; Short=ANAC083 {ECO:0000303|PubMed:15029955}; AltName: Full=Protein VND-INTERACTING 2 {ECO:0000303|PubMed:20388856};	--	GO:0005634,nucleus; GO:0003677,DNA binding; GO:0003700,DNA-binding transcription factor activity; GO:0010150,leaf senescence; GO:0045892,negative regulation of transcription, DNA-templated; GO:0009737,response to abscisic acid; GO:0009651,response to salt stress; GO:0006351,transcription, DNA-templated; GO:0016032,viral process; GO:0010089,xylem development
Actinidia09627	25.44	23.79	21.16	18.8	7.21	9.36	3.75	3.34	1.64	4.92	6.66	4.19	K13424 WRKY transcription factor 33 | (RefSeq) probable WRKY transcription factor 33 (A)	PREDICTED: probable WRKY transcription factor 75 [Juglans regia]	RecName: Full=Probable WRKY transcription factor 75; AltName: Full=WRKY DNA-binding protein 75;	--	GO:0005634,nucleus; GO:0003700,DNA-binding transcription factor activity; GO:0000978,RNA polymerase II proximal promoter sequence-specific DNA binding; GO:0044212,transcription regulatory region DNA binding; GO:0010055,atrichoblast differentiation; GO:0048527,lateral root development; GO:0000122,negative regulation of transcription by RNA polymerase II; GO:0043620,regulation of DNA-templated tran…
Actinidia09630	0	0	0.16	0	0.14	0.04	0	0	0	0	0.18	0	K13415 protein brassinosteroid insensitive 1 [EC:2.7.10.1 2.7.11.1] | (RefSeq) uncharacterized protein LOC103413440 isoform X1 (A)	PREDICTED: squamosa promoter-binding-like protein 16 [Vitis vinifera]	RecName: Full=Squamosa promoter-binding-like protein 16;	--	GO:0005634,nucleus; GO:0003677,DNA binding; GO:0046872,metal ion binding; GO:0006355,regulation of transcription, DNA-templated; GO:0006351,transcription, DNA-templated
[truncated: 1,934 more rows]
