# Supplementary material for: Combined Widely Targeted Metabolomic, Transcriptomic, and Spatial Metabolomic Analysis Reveals the Potential Mechanism of Coloration and Fruit Quality Formation in Actinidia chinensis cv. Hongyang
Source: Foods. 2024 Jan 11;13(2):233. doi: 10.3390/foods13020233 (PMC10814455; doi:10.3390/foods13020233)
Supplement: Supplementary file 1 [file foods-13-00233-s001.zip › Supporting Information File S8.xlsx]

## Sheet: Sheet1
File S8. he Information of 8067 differentially expressed Genes (DEGs) in four sub-tissue of Hongyang kiwifruit
ID	Group	TGP1_fpkm	TGP2_fpkm	TGP3_fpkm	TGX1_fpkm	TGX2_fpkm	TGX3_fpkm	TLR1_fpkm	TLR2_fpkm	TLR3_fpkm	THR1_fpkm	THR2_fpkm	THR3_fpkm	KEGG	NR	Swissprot	KOG	GO
Actinidia00154	1	3.49	10.4	3.87	7.97	15.84	8.47	9.33	16.01	12.05	7.55	15.1	10.51	K05016 chloride channel 7 | (RefSeq) chloride channel protein CLC-c-like isoform X1 (A)	CBS domain [Macleaya cordata]	RecName: Full=Chloride channel protein CLC-c; Short=AtCLC-c; AltName: Full=CBS domain-containing protein CBSCLC4;	Cl- channel CLC-7 and related proteins (CLC superfamily)	GO:0034707,chloride channel complex; GO:0009705,plant-type vacuole membrane; GO:0005774,vacuolar membrane; GO:0005247,voltage-gated chloride channel activity; GO:1902476,chloride transmembrane transport; GO:0034765,regulation of ion transmembrane transport
Actinidia00168	1	9.09	5.07	8.24	14.72	10.02	10.69	8.07	11.36	13.99	15.25	9.82	16.36	--	--	--	--	--
Actinidia00180	1	3.42	2.79	4.76	4.45	3.88	9.81	5.76	5.73	10.72	4.33	4.42	8.6	K08234 glyoxylase I family protein | (RefSeq) hypothetical protein (A)	unnamed protein product [Coffea canephora]	--	--	--
Actinidia00199	1	73.19	57.53	50.59	85.32	95.88	76.18	94.77	130.98	64.75	81.5	148.85	70.08	--	PREDICTED: uncharacterized protein LOC100253141 [Vitis vinifera]	--	SOK1 kinase belonging to the STE20/SPS1/GC kinase family	--
Actinidia00226	1	25.32	13.53	21.17	34.54	24.99	30.46	31.01	29.14	33.37	34.77	29.5	36.43	K12181 COP9 signalosome complex subunit 8 | (RefSeq) COP9 signalosome complex subunit 8 (A)	PREDICTED: COP9 signalosome complex subunit 8 [Juglans regia]	RecName: Full=COP9 signalosome complex subunit 8; Short=CSN complex subunit 8; AltName: Full=Constitutive photomorphogenesis protein 9; AltName: Full=Protein FUSCA 7;	COP9 signalosome, subunit CSN8	GO:0008180,COP9 signalosome; GO:0005737,cytoplasm; GO:0005634,nucleus; GO:0004222,metalloendopeptidase activity; GO:0010387,COP9 signalosome assembly; GO:0007275,multicellular organism development; GO:0000338,protein deneddylation; GO:0009585,red, far-red light phototransduction; GO:0009753,response to jasmonic acid; GO:0009416,response to light stimulus
Actinidia00286	1	210.03	164.68	126.56	276.16	215.18	186.88	269.95	231.73	222.13	315.5	255.25	273.08	K24028 salicylic acid 3-hydroxylase [EC:1.14.11.-] | (RefSeq) protein DMR6-LIKE OXYGENASE 1 (A)	hypothetical protein CICLE_v10005336mg [Citrus clementina]	RecName: Full=Protein DMR6-LIKE OXYGENASE 2 {ECO:0000303|PubMed:25376907}; EC=1.14.11.- {ECO:0000255|PROSITE-ProRule:PRU00805}; AltName: Full=2-oxoglutarate (2OG)-Fe(II) oxygenase-like protein DLO2 {ECO:0000303|PubMed:25376907}; AltName: Full=Salicylate 3-hydroxylase DLO2 {ECO:0000305}; Short=S3H DLO2 {ECO:0000305}; Short=SA 3-hydroxylase DLO2 {ECO:0000305}; Short=Salicylic acid 3-hydroxylase DLO…	Iron/ascorbate family oxidoreductases	GO:0051213,dioxygenase activity; GO:0046872,metal ion binding; GO:0002229,defense response to oomycetes; GO:0046244,salicylic acid catabolic process
Actinidia00343	1	1.45	0.21	2.96	15.29	5.32	3.55	6.8	19.58	9.02	14.2	11.8	4.06	K12412 pheromone receptor transcription factor | (RefSeq) agamous-like MADS-box protein AGL61 (A)	Protein of unknown function DUF1005 [Cynara cardunculus var. scolymus]	RecName: Full=Agamous-like MADS-box protein AGL62;	--	GO:0005634,nucleus; GO:0003700,DNA-binding transcription factor activity; GO:0046983,protein dimerization activity; GO:0000977,RNA polymerase II regulatory region sequence-specific DNA binding; GO:0009960,endosperm development; GO:0045944,positive regulation of transcription by RNA polymerase II; GO:2000012,regulation of auxin polar transport; GO:0006351,transcription, DNA-templated
Actinidia00380	1	97.95	164.22	61.22	168.17	445.01	104.5	227.08	456.09	159.61	161.14	472.87	61.38	--	PREDICTED: zinc finger protein ZAT10 [Vitis vinifera]	RecName: Full=Zinc finger protein ZAT10; AltName: Full=Salt-tolerance zinc finger;	FOG: Zn-finger	GO:0005634,nucleus; GO:0003700,DNA-binding transcription factor activity; GO:0046872,metal ion binding; GO:0043565,sequence-specific DNA binding; GO:0035264,multicellular organism growth; GO:0045892,negative regulation of transcription, DNA-templated; GO:0010117,photoprotection; GO:0015979,photosynthesis; GO:0009737,response to abscisic acid; GO:0010200,response to chitin; GO:0009409,response to …
Actinidia00400	1	46.03	39.34	29.39	91.55	73.34	87.91	93.2	89.49	79.34	111.09	68.9	99.63	--	PREDICTED: uncharacterized protein LOC102595644 [Solanum tuberosum]	--	--	--
Actinidia00409	1	132.43	207.73	136.2	336.6	370.24	323.38	352.99	346.24	262.65	363.05	388.91	345.12	K00083 cinnamyl-alcohol dehydrogenase [EC:1.1.1.195] | (RefSeq) cinnamyl alcohol dehydrogenase 5-like (A)	hypothetical protein POPTR_009G095800v3 [Populus trichocarpa]	RecName: Full=Cinnamyl alcohol dehydrogenase 1; Short=CAD 1; Short=ObaCAD1; EC=1.1.1.195;	Alcohol dehydrogenase, class V	GO:0045551,cinnamyl-alcohol dehydrogenase activity; GO:0052747,sinapyl alcohol dehydrogenase activity; GO:0008270,zinc ion binding; GO:0009699,phenylpropanoid biosynthetic process
Actinidia00427	1	16.32	7.38	9.26	22.53	18.84	22.21	20.9	22.06	19.14	21.91	20.83	13.33	K15406 wax-ester synthase / diacylglycerol O-acyltransferase [EC:2.3.1.75 2.3.1.20] | (RefSeq) O-acyltransferase WSD1 (A)	O-acyltransferase WSD1-like [Olea europaea var. sylvestris]	RecName: Full=O-acyltransferase WSD1; AltName: Full=Diacylglycerol O-acyltransferase; Short=DGAT; EC=2.3.1.20; AltName: Full=Long-chain-alcohol O-fatty-acyltransferase; EC=2.3.1.75; AltName: Full=Wax synthase; Short=WS;	--	GO:0005783,endoplasmic reticulum; GO:0005789,endoplasmic reticulum membrane; GO:0016021,integral component of membrane; GO:0005886,plasma membrane; GO:0102966,arachidoyl-CoA:1-dodecanol O-acyltransferase activity; GO:0004144,diacylglycerol O-acyltransferase activity; GO:0047196,long-chain-alcohol O-fatty-acyltransferase activity; GO:0103095,wax ester synthase activity; GO:0019432,triglyceride bio…
Actinidia00461	1	5.73	3.88	5.6	8.77	5.08	9.15	7.35	6.46	9.46	9.14	6.45	13.1	K00924 kinase [EC:2.7.1.-] | (RefSeq) CDPK-related kinase 5-like (A)	hypothetical protein PHAVU_003G294300g [Phaseolus vulgaris]	RecName: Full=CDPK-related protein kinase; EC=2.7.11.1; AltName: Full=PK421;	Ca2+/calmodulin-dependent protein kinase, EF-Hand protein superfamily	GO:0005524,ATP binding; GO:0004674,protein serine/threonine kinase activity
Actinidia00484	1	12.15	18.15	6.54	13.84	56.12	8.72	32.77	58.62	14.2	18.88	49.37	8.45	K19041 E3 ubiquitin-protein ligase RNF38/44 [EC:2.3.2.27] | (RefSeq) LOW QUALITY PROTEIN: RING-H2 finger protein ATL65 (A)	PREDICTED: RING-H2 finger protein ATL65-like [Nicotiana tabacum]	RecName: Full=RING-H2 finger protein ATL65; EC=2.3.2.27 {ECO:0000305}; AltName: Full=RING-type E3 ubiquitin transferase ATL65 {ECO:0000305};	FOG: Predicted E3 ubiquitin ligase	GO:0016021,integral component of membrane; GO:0046872,metal ion binding; GO:0061630,ubiquitin protein ligase activity; GO:0043161,proteasome-mediated ubiquitin-dependent protein catabolic process
Actinidia00498	1	13.69	11.97	13.1	25.14	24.81	19.83	25.3	29.41	23.58	21.16	25.92	17.48	--	unnamed protein product [Coffea canephora]	RecName: Full=UPF0496 protein At4g34320;	--	GO:0016021,integral component of membrane
Actinidia00599	1	13.45	17.4	14.14	15.6	22.9	26.47	26.89	26.16	25.61	32.11	30.57	7.53	--	unknown, partial [Medicago truncatula]	--	--	GO:0003743,translation initiation factor activity
Actinidia00657	1	3.46	1.72	2.17	4.77	3.49	5.76	3.68	6.94	5.98	4.84	5.58	4.23	K09286 EREBP-like factor | (RefSeq) dehydration-responsive element-binding protein 2A-like (A)	ethylene response factor 3 [Actinidia deliciosa]	RecName: Full=Dehydration-responsive element-binding protein 2C; Short=Protein DREB2C;	--	GO:0005634,nucleus; GO:0003700,DNA-binding transcription factor activity; GO:0043565,sequence-specific DNA binding; GO:0044212,transcription regulatory region DNA binding; GO:0009738,abscisic acid-activated signaling pathway; GO:0010286,heat acclimation; GO:0045893,positive regulation of transcription, DNA-templated; GO:0009737,response to abscisic acid; GO:0006351,transcription, DNA-templated
Actinidia00729	1	9.67	8.39	6.82	18.04	16.02	9.15	14.79	14.21	14.12	22.39	15.46	15.76	K06634 cyclin H | (RefSeq) uncharacterized protein LOC104456698 (A)	PREDICTED: uncharacterized protein LOC100259706 [Vitis vinifera]	--	--	--
Actinidia00758	1	3.32	4.68	4.32	7.34	7.18	4.95	7.78	8.18	8.92	8.88	8.55	7.41	--	fatty-acid-binding protein 1-like isoform X1 [Olea europaea var. sylvestris]	RecName: Full=Fatty-acid-binding protein 1; Short=AtFAP1; AltName: Full=Chalcone-flavanone isomerase family protein 1;	--	GO:0009507,chloroplast; GO:0009941,chloroplast envelope; GO:0009570,chloroplast stroma; GO:0005739,mitochondrion; GO:0009536,plastid; GO:0005504,fatty acid binding; GO:0016872,intramolecular lyase activity; GO:0006631,fatty acid metabolic process
Actinidia00780	1	15.1	9.07	8.9	15.15	25.09	18.55	21.96	22.62	16.09	23.4	27.09	12.43	--	PREDICTED: F-box/kelch-repeat protein SKIP30 [Vitis vinifera]	RecName: Full=F-box/kelch-repeat protein SKIP30; AltName: Full=SKP1-interacting partner 30;	FOG: Kelch repeat	GO:0016567,protein ubiquitination
Actinidia00939	1	200.8	145.69	180.03	288.23	250.19	341.97	349.63	314.03	286.08	323.93	264.9	293.11	K04645 clathrin light chain B | (RefSeq) clathrin light chain 2 (A)	Clathrin light chain 2 [Morus notabilis]	RecName: Full=Clathrin light chain 2;	--	GO:0009504,cell plate; GO:0009941,chloroplast envelope; GO:0030132,clathrin coat of coated pit; GO:0030130,clathrin coat of trans-Golgi network vesicle; GO:0030125,clathrin vesicle coat; GO:0005856,cytoskeleton; GO:0009524,phragmoplast; GO:0005886,plasma membrane; GO:0032050,clathrin heavy chain binding; GO:0042802,identical protein binding; GO:0005198,structural molecule activity; GO:0072583,cla…
Actinidia00968	1	4.92	2.58	2.48	8.61	6.77	4.11	8.1	7.63	4.62	8.27	6.84	3.95	--	Peptide-N4-(N-acetyl-beta-glucosaminyl)asparagine amidase A [Macleaya cordata]	RecName: Full=Peptide-N4-(N-acetyl-beta-glucosaminyl)asparagine amidase A; Short=PNGase A; EC=3.5.1.52; AltName: Full=Glycopeptide N-glycosidase; AltName: Full=N-glycanase; Contains: RecName: Full=Peptide-N4-(N-acetyl-beta-glucosaminyl)asparagine amidase A light chain; AltName: Full=PNGase A small chain; AltName: Full=PNGase A subunit B; Contains: RecName: Full=Peptide-N4-(N-acetyl-beta-glucosami…	--	GO:0000224,peptide-N4-(N-acetyl-beta-glucosaminyl)asparagine amidase activity
Actinidia01018	1	9.03	7.48	12.87	20.49	18.88	17.93	16.12	16.68	17.89	16.01	16.58	21.44	K01759 lactoylglutathione lyase [EC:4.4.1.5] | (RefSeq) probable lactoylglutathione lyase, chloroplastic (A)	PREDICTED: uncharacterized protein LOC109186443 isoform X1 [Ipomoea nil]	RecName: Full=Protein SRC2 homolog {ECO:0000305}; Short=AtSRC2 {ECO:0000303|PubMed:16227454};	--	GO:0005783,endoplasmic reticulum; GO:0005789,endoplasmic reticulum membrane; GO:0016021,integral component of membrane; GO:0005886,plasma membrane; GO:0000326,protein storage vacuole; GO:0032586,protein storage vacuole membrane; GO:0006623,protein targeting to vacuole
Actinidia01086	1	48.58	40.95	47.86	71.27	61.53	91.16	86.33	76.25	83.46	85.09	71.07	77.44	K21777 G2/mitotic-specific cyclin-B, other | (RefSeq) uncharacterized protein LOC106327840 isoform X1 (A)	uncharacterized protein LOC111409030 [Olea europaea var. sylvestris]	--	--	--
Actinidia01211	1	115.04	54.42	160.76	199.03	150.91	245.87	244.9	192.8	213.37	299.67	192.76	263.2	K23047 E3 ubiquitin-protein ligase UNKL [EC:2.3.2.27] | (RefSeq) zinc finger CCCH domain-containing protein 2 (A)	PREDICTED: zinc finger CCCH domain-containing protein 20-like [Nicotiana sylvestris]	RecName: Full=Zinc finger CCCH domain-containing protein 49; Short=AtC3H49;	CCCH-type Zn-finger protein	GO:0005886,plasma membrane; GO:0003677,DNA binding; GO:0003700,DNA-binding transcription factor activity; GO:0046872,metal ion binding; GO:0006355,regulation of transcription, DNA-templated
Actinidia01401	1	4.9	6.2	9.74	12.61	20.78	12.9	10.41	15.69	17.94	13.48	14.35	13.9	K13434 pathogenesis-related genes transcriptional activator PTI6 | (RefSeq) pathogenesis-related genes transcriptional activator PTI6-like (A)	PREDICTED: ethylene-responsive transcription factor CRF1 [Solanum lycopersicum]	RecName: Full=Ethylene-responsive transcription factor CRF2; AltName: Full=Protein CYTOKININ RESPONSE FACTOR 2;	--	GO:0005737,cytoplasm; GO:0005634,nucleus; GO:0003700,DNA-binding transcription factor activity; GO:0042802,identical protein binding; GO:0043565,sequence-specific DNA binding; GO:0048825,cotyledon development; GO:0009736,cytokinin-activated signaling pathway; GO:0009873,ethylene-activated signaling pathway; GO:0048364,root development; GO:0006351,transcription, DNA-templated
Actinidia01411	1	3.32	4.8	5.71	11.81	6.97	12.05	18.36	13.52	14.71	13.92	11.54	11.41	--	hypothetical protein CDL12_22351 [Handroanthus impetiginosus]	RecName: Full=Uncharacterized protein At5g41620;	--	GO:0009507,chloroplast; GO:0005886,plasma membrane
Actinidia01558	1	2.3	1.9	1.53	3.9	2.37	2.75	4.03	2.17	3.77	4.38	2.77	1.94	K18878 BHLH transcription factor Upa20 | (RefSeq) Upa20; transcription factor bHLH137-like (A)	transcription factor BHLH047, partial [Vaccinium corymbosum]	RecName: Full=Transcription factor bHLH80; AltName: Full=Basic helix-loop-helix protein 80; Short=AtbHLH80; Short=bHLH 80; AltName: Full=Transcription factor EN 71; AltName: Full=bHLH transcription factor bHLH080;	--	GO:0005634,nucleus; GO:0001046,core promoter sequence-specific DNA binding; GO:0003700,DNA-binding transcription factor activity; GO:0046983,protein dimerization activity; GO:0001228,DNA-binding transcription activator activity, RNA polymerase II-specific; GO:0042335,cuticle development; GO:0006355,regulation of transcription, DNA-templated; GO:0006366,transcription by RNA polymerase II
Actinidia01579	1	0.18	0.14	0.46	0.88	0.79	0.57	0.18	0.65	1.4	0.86	0.57	1.6	K08286 protein-serine/threonine kinase [EC:2.7.11.-] | (RefSeq) protein kinase PINOID 2-like (A)	putative serine/threonine protein kinase [Handroanthus impetiginosus]	RecName: Full=Protein kinase PINOID; EC=2.7.11.1; AltName: Full=Protein kinase ABRUPTUS;	Putative serine/threonine protein kinase	GO:0009986,cell surface; GO:0005737,cytoplasm; GO:0005829,cytosol; GO:0005634,nucleus; GO:0005886,plasma membrane; GO:0005524,ATP binding; GO:0016301,kinase activity; GO:0004672,protein kinase activity; GO:0004674,protein serine/threonine kinase activity; GO:0009926,auxin polar transport; GO:0009734,auxin-activated signaling pathway; GO:0048825,cotyledon development; GO:0035556,intracellular sign…
Actinidia01703	1	0.45	1.2	0.36	2.73	6.87	3.48	1.74	7.73	4.22	2.68	7.53	6.38	--	PREDICTED: probable inactive poly [ADP-ribose]	RecName: Full=Probable inactive poly [ADP-ribose] polymerase SRO2; AltName: Full=Protein SIMILAR TO RCD ONE 2;	--	GO:0005634,nucleus; GO:0003950,NAD+ ADP-ribosyltransferase activity; GO:0007275,multicellular organism development
Actinidia01731	1	196.59	157.46	113.43	527.41	426.87	284.76	397.56	397.98	330.94	483.64	512.31	550.59	K03255 protein TIF31 | (RefSeq) protein TSS (A)	PREDICTED: protein TSS isoform X1 [Vitis vinifera]	RecName: Full=Protein TSS {ECO:0000303|PubMed:21185286}; AltName: Full=TPR-domain suppressor of STIMPY {ECO:0000303|PubMed:21185286};	Uncharacterized protein CLU1/cluA/TIF31 involved in mitochondrial morphology/distribution, also found associated with eIF-3	GO:0007049,cell cycle; GO:0007275,multicellular organism development; GO:0009737,response to abscisic acid
Actinidia01790	1	2.43	4.31	6.12	8.7	29.12	9.35	7.75	16.73	18.71	8.81	42.46	11.16	K14484 auxin-responsive protein IAA | (RefSeq) auxin-responsive protein IAA1 (A)	PREDICTED: auxin-responsive protein IAA1 [Nelumbo nucifera]	RecName: Full=Auxin-responsive protein IAA17; AltName: Full=Auxin response 3; AltName: Full=Indoleacetic acid-induced protein 17;	--	GO:0005634,nucleus; GO:0003700,DNA-binding transcription factor activity; GO:0042802,identical protein binding; GO:0009734,auxin-activated signaling pathway; GO:1900057,positive regulation of leaf senescence; GO:0009733,response to auxin; GO:0006351,transcription, DNA-templated
Actinidia01808	1	2.36	1.74	2.82	6.94	7.14	4.66	5.41	5.84	6.15	5.07	4.39	6.05	K15255 ATP-dependent DNA helicase PIF1 [EC:3.6.4.12] | (RefSeq) uncharacterized protein LOC103644601 (A)	uncharacterized protein LOC110427410 [Herrania umbratica]	--	Spindle pole body protein	GO:0015031,protein transport
Actinidia02039	1	4.92	3.62	4.7	12.51	7.87	6.66	7.59	12.03	11.08	10.43	10.66	6.52	K03188 urease accessory protein | (RefSeq) uncharacterized protein LOC108224146 isoform X1 (A)	PREDICTED: F-box protein PP2-A12-like [Nicotiana tomentosiformis]	RecName: Full=F-box protein PP2-A12; AltName: Full=Protein PHLOEM PROTEIN 2-LIKE A12; Short=AtPP2-A12;	--	GO:0030246,carbohydrate binding
Actinidia02119	1	48.49	27.28	46.06	54.48	54.13	66.6	74.37	70.99	55.8	70.54	71.18	39.74	K08341 GABA(A) receptor-associated protein | (RefSeq) autophagy-related protein 8f (A)	PREDICTED: autophagy-related protein 8f [Nelumbo nucifera]	RecName: Full=Autophagy-related protein 8f; AltName: Full=Autophagy-related ubiquitin-like modifier ATG8f; Short=AtAPG8f; Short=Protein autophagy 8f; Flags: Precursor;	Microtubule-associated anchor protein involved in autophagy and membrane trafficking	GO:0000421,autophagosome membrane; GO:0031410,cytoplasmic vesicle; GO:0005874,microtubule; GO:0006914,autophagy; GO:0006995,cellular response to nitrogen starvation; GO:0015031,protein transport
Actinidia02127	1	66.26	38.57	63.44	109.79	108.62	236.05	179.04	204.95	192.78	274.4	191.56	86.79	K13993 HSP20 family protein | (RefSeq) 14.7 kDa heat shock protein (A)	PREDICTED: 14.7 kDa heat shock protein [Tarenaya hassleriana]	RecName: Full=14.7 kDa heat shock protein; Short=AtHsp14.7;	--	GO:0005737,cytoplasm
Actinidia02140	1	1.99	2.09	1.59	5.1	3.77	3.45	3.35	4	4.86	5.02	3.65	7.63	K23280 rhamnogalacturonan I rhamnosyltransferase [EC:2.4.1.351] | (RefSeq) uncharacterized protein At1g04910 (A)	unnamed protein product [Coffea canephora]	RecName: Full=O-fucosyltransferase 29 {ECO:0000305}; Short=O-FucT-29 {ECO:0000305}; EC=2.4.1.- {ECO:0000305}; AltName: Full=O-fucosyltransferase family protein {ECO:0000312|EMBL:ARJ31442.1};	--	GO:0005768,endosome; GO:0005794,Golgi apparatus; GO:0016021,integral component of membrane; GO:0005802,trans-Golgi network; GO:0016757,transferase activity, transferring glycosyl groups; GO:0006004,fucose metabolic process; GO:0006486,protein glycosylation
Actinidia02187	1	28.25	17.72	21.15	37.38	35.06	32.3	40.66	29.9	33.04	50.16	33.59	37.97	K21889 Bax inhibitor 1 | (RefSeq) bax inhibitor 1-like (A)	bax inhibitor 1-like [Sesamum indicum]	RecName: Full=Bax inhibitor 1; Short=AtBI-1; Short=BI-1;	Bax-mediated apoptosis inhibitor TEGT/BI-1	GO:0005737,cytoplasm; GO:0005783,endoplasmic reticulum; GO:0005789,endoplasmic reticulum membrane; GO:0016021,integral component of membrane; GO:0005635,nuclear envelope; GO:0006983,ER overload response; GO:0043066,negative regulation of apoptotic process; GO:0043069,negative regulation of programmed cell death; GO:0009414,response to water deprivation; GO:0000038,very long-chain fatty acid metab…
Actinidia02197	1	27.69	19.12	30.56	31.01	29.88	63.98	58.7	42.28	42.91	67.91	35.47	32.21	--	unnamed protein product, partial [Vitis vinifera]	--	--	--
Actinidia02351	1	22.2	14.57	12.84	57.26	42.05	45.98	61.37	42.81	36.45	45.88	28.21	27.56	K08245 phytepsin [EC:3.4.23.40] | (RefSeq) aspartic proteinase-like (A)	PREDICTED: aspartic proteinase-like [Solanum tuberosum]	RecName: Full=Aspartic proteinase A1; EC=3.4.23.-; Flags: Precursor;	Aspartyl protease	GO:0005829,cytosol; GO:0009506,plasmodesma; GO:0005773,vacuole; GO:0004190,aspartic-type endopeptidase activity; GO:0004175,endopeptidase activity; GO:0006629,lipid metabolic process; GO:0030163,protein catabolic process; GO:0006508,proteolysis; GO:0009735,response to cytokinin; GO:0009651,response to salt stress
Actinidia02373	1	1.17	0.47	1.26	2.65	3.39	4.34	3.37	4.36	1.96	5.46	4.3	3.1	K10615 E3 ubiquitin-protein ligase HERC4 [EC:2.3.2.26] | (RefSeq) probable E3 ubiquitin-protein ligase HERC4 isoform X1 (A)	PREDICTED: ultraviolet-B receptor UVR8 isoform X1 [Theobroma cacao]	RecName: Full=Ultraviolet-B receptor UVR8; AltName: Full=Protein UV-B RESISTANCE 8; AltName: Full=RCC1 domain-containing protein UVR8;	FOG: RCC1 domain	GO:0000785,chromatin; GO:0005829,cytosol; GO:0005634,nucleus; GO:0003682,chromatin binding; GO:0005085,guanyl-nucleotide exchange factor activity; GO:0042802,identical protein binding; GO:0009881,photoreceptor activity; GO:0042803,protein homodimerization activity; GO:0009649,entrainment of circadian clock; GO:0018298,protein-chromophore linkage; GO:0009411,response to UV; GO:0010224,response to …
Actinidia02403	1	130.51	120.25	108.29	197.52	196.11	158.51	214.07	205.75	161.47	189.32	185.23	154.43	K00140 malonate-semialdehyde dehydrogenase (acetylating) / methylmalonate-semialdehyde dehydrogenase [EC:1.2.1.18 1.2.1.27] | (RefSeq) methylmalonate-semialdehyde dehydrogenase [acylating], mitochondrial (A)	PREDICTED: methylmalonate-semialdehyde dehydrogenase [acylating]	RecName: Full=Methylmalonate-semialdehyde dehydrogenase [acylating], mitochondrial; Short=MM-ALDH; Short=MMSDH; Short=Malonate-semialdehyde dehydrogenase [acylating]; EC=1.2.1.27; AltName: Full=Aldehyde dehydrogenase family 6 member B2; Flags: Precursor;	Methylmalonate semialdehyde dehydrogenase	GO:0005739,mitochondrion; GO:0005507,copper ion binding; GO:0004491,methylmalonate-semialdehyde dehydrogenase (acylating) activity; GO:0006979,response to oxidative stress
Actinidia02420	1	8.13	4.07	8.12	12.8	7.54	9.86	12.45	9.75	12.8	9.9	7.13	15.97	K17744 L-galactose dehydrogenase [EC:1.1.1.316] | (RefSeq) GDH; L-galactose dehydrogenase (A)	galactose dehydrogenase [Actinidia deliciosa]	RecName: Full=L-galactose dehydrogenase; Short=At-GalDH; Short=L-GalDH; EC=1.1.1.316;	Predicted oxidoreductase	GO:0005829,cytosol; GO:0010349,L-galactose dehydrogenase activity; GO:0006012,galactose metabolic process; GO:0019853,L-ascorbic acid biosynthetic process
Actinidia02431	1	0.58	0.13	0.71	3.96	1.26	1.23	1.95	3.37	3.66	4.23	3.07	3.17	--	Protein of unknown function DUF1005 [Macleaya cordata]	--	--	--
Actinidia02441	1	22.37	9.99	29.98	63.33	37.04	67.19	61.4	73	62.05	90.85	49.74	68.05	K00275 pyridoxamine 5'-phosphate oxidase [EC:1.4.3.5] | (RefSeq) pyridoxamine 5'-phosphate oxidase isoform 1 (A)	PREDICTED: probable zinc metallopeptidase EGY3, chloroplastic isoform X1 [Juglans regia]	RecName: Full=Probable zinc metallopeptidase EGY3, chloroplastic; EC=3.4.24.-; AltName: Full=Protein ETHYLENE-DEPENDENT GRAVITROPISM-DEFICIENT AND YELLOW-GREEN 3; Short=AtEGY3; Flags: Precursor;	--	GO:0031969,chloroplast membrane; GO:0016021,integral component of membrane; GO:0008237,metallopeptidase activity; GO:0009408,response to heat; GO:0009644,response to high light intensity; GO:0042542,response to hydrogen peroxide
Actinidia02523	1	17.49	12.28	18.32	28.4	22.47	33.94	33.68	28.45	37.7	38.4	31.79	43.09	K01648 ATP citrate (pro-S)-lyase [EC:2.3.3.8] | (RefSeq) ATP-citrate synthase alpha chain protein 2 (A)	PREDICTED: ATP-citrate synthase alpha chain protein 2 [Nelumbo nucifera]	RecName: Full=ATP-citrate synthase alpha chain protein 2; Short=ATP-citrate synthase A-2; EC=2.3.3.8; AltName: Full=ATP-citrate lyase A-2; AltName: Full=Citrate cleavage enzyme A-2;	ATP-citrate lyase	GO:0009346,citrate lyase complex; GO:0005829,cytosol; GO:0005524,ATP binding; GO:0003878,ATP citrate synthase activity; GO:0006085,acetyl-CoA biosynthetic process; GO:0006633,fatty acid biosynthetic process
Actinidia02596	1	10.17	9.71	8.59	15.08	12.96	12.64	15.69	13.7	14.37	14.33	19.61	17.73	--	uncharacterized protein LOC111396599 isoform X3 [Olea europaea var. sylvestris]	--	--	--
Actinidia02727	1	33.88	18.12	23.96	56.17	43.73	47.09	47.38	51.38	38.73	63.43	46.64	46.06	K13065 shikimate O-hydroxycinnamoyltransferase [EC:2.3.1.133] | (RefSeq) uncharacterized protein LOC105635244 (A)	PREDICTED: uncharacterized protein LOC100254161 [Vitis vinifera]	--	--	--
Actinidia02997	1	25.36	23	22.56	45.06	40.42	34.13	37.29	38.36	38.09	46.33	38.56	46.99	K13435 serine/threonine-protein kinase Pto | (RefSeq) receptor-like protein kinase HERK 1 isoform X2 (A)	PREDICTED: receptor-like protein kinase HERK 1 [Juglans regia]	RecName: Full=Receptor-like protein kinase HERK 1; EC=2.7.11.-; AltName: Full=Protein HERCULES RECEPTOR KINASE 1; Flags: Precursor;	Serine/threonine protein kinase	GO:0016021,integral component of membrane; GO:0005886,plasma membrane; GO:0009506,plasmodesma; GO:0005524,ATP binding; GO:0004672,protein kinase activity; GO:0004674,protein serine/threonine kinase activity; GO:0009741,response to brassinosteroid; GO:0009826,unidimensional cell growth
Actinidia03257	1	11.02	7.47	6.98	18.56	12.55	16.47	20.27	14.5	18.02	27.83	14.67	21.5	K22389 phospholipase A1 [EC:3.1.1.32] | (RefSeq) phospholipase A(1) LCAT3-like (A)	phospholipase A(1) LCAT3-like [Sesamum indicum]	RecName: Full=Phospholipase A(1) LCAT3; EC=3.1.1.32; AltName: Full=Lecithin-cholesterol acyltransferase-like 3;	Lecithin:cholesterol acyltransferase (LCAT)/Acyl-ceramide synthase	GO:0005783,endoplasmic reticulum; GO:0031090,organelle membrane; GO:0052740,1-acyl-2-lysophosphatidylserine acylhydrolase activity; GO:0008374,O-acyltransferase activity; GO:0008970,phospholipase A1 activity; GO:0052739,phosphatidylserine 1-acylhydrolase activity; GO:0016042,lipid catabolic process
Actinidia03400	1	5.28	3.66	6.19	7.96	11.68	9.41	9.67	8.61	12.05	8.9	8.06	9.14	K19042 E3 ubiquitin-protein ligase BOI and related proteins [EC:2.3.2.27] | (RefSeq) BOI-related E3 ubiquitin-protein ligase 1-like (A)	PREDICTED: BOI-related E3 ubiquitin-protein ligase 1-like [Nicotiana tabacum]	RecName: Full=BOI-related E3 ubiquitin-protein ligase 1; EC=2.3.2.27 {ECO:0000269|PubMed:20921156}; AltName: Full=RING-type E3 ubiquitin transferase BRG1 {ECO:0000305};	Predicted E3 ubiquitin ligase	GO:0046872,metal ion binding; GO:0004842,ubiquitin-protein transferase activity; GO:0006952,defense response; GO:0043161,proteasome-mediated ubiquitin-dependent protein catabolic process; GO:0043067,regulation of programmed cell death
Actinidia03446	1	117.85	40.8	83.19	151.57	90.95	178.1	174.97	117.65	180.91	144.34	96.52	159.64	K18857 alcohol dehydrogenase class-P [EC:1.1.1.1] | (RefSeq) alcohol dehydrogenase (A)	ADH2 [Actinidia deliciosa]	RecName: Full=Alcohol dehydrogenase 2; EC=1.1.1.1 {ECO:0000250|UniProtKB:P06525};	Alcohol dehydrogenase, class III	GO:0005737,cytoplasm; GO:0004022,alcohol dehydrogenase (NAD) activity; GO:0008270,zinc ion binding
Actinidia03727	1	65.92	20.33	65.17	186.05	176.3	166.79	177.1	203.83	155.86	228.21	221.6	83.33	--	PREDICTED: uncharacterized protein LOC109162264 [Ipomoea nil]	--	--	--
Actinidia03948	1	0.88	0.2	0.69	3.4	1.9	2.02	4.74	2.55	4.27	5.45	3.57	2.48	K05349 beta-glucosidase [EC:3.2.1.21] | (RefSeq) uncharacterized protein LOC110664579 (A)	beta-glucosidase 1 GH3 family [Camellia sinensis]	RecName: Full=Beta-xylosidase/alpha-L-arabinofuranosidase 2 {ECO:0000303|PubMed:17615411, ECO:0000312|EMBL:ABQ45228.1}; AltName: Full=Xylan 1,4-beta-xylosidase/Alpha-L-arabinofuranosidase 2; Short=MsXyl2 {ECO:0000303|PubMed:17615411}; Includes: RecName: Full=Beta-xylosidase; EC=3.2.1.37; AltName: Full=1,4-beta-D-xylan xylohydrolase {ECO:0000250|UniProtKB:P48792}; AltName: Full=Xylan 1,4-beta-xylo…	--	GO:0005578,NA; GO:0046556,alpha-L-arabinofuranosidase activity; GO:0009044,xylan 1,4-beta-xylosidase activity; GO:0045493,xylan catabolic process
Actinidia04141	1	2.64	2.15	3.89	6.04	4.65	6.38	3.4	3.74	7.21	3.82	3.07	6.67	--	uncharacterized protein LOC111387306 [Olea europaea var. sylvestris]	--	--	--
Actinidia04242	1	19.89	18.39	16.06	44.01	36.54	54.02	51.15	43.54	45.7	38.84	35.42	50.9	K16282 E3 ubiquitin-protein ligase RHA2 [EC:2.3.2.27] | (RefSeq) probable E3 ubiquitin-protein ligase XERICO (A)	hypothetical protein VITISV_024970 [Vitis vinifera]	RecName: Full=Receptor homology region, transmembrane domain- and RING domain-containing protein 2; Short=AtRMR2; AltName: Full=ReMembR-H2 protein JR702; Flags: Precursor;	FOG: Predicted E3 ubiquitin ligase	GO:0000139,Golgi membrane; GO:0016021,integral component of membrane; GO:0000326,protein storage vacuole; GO:0032586,protein storage vacuole membrane; GO:0046872,metal ion binding; GO:0015031,protein transport
Actinidia04255	1	10.45	8.49	9.87	12.51	12.56	19.75	15.13	13.94	18.63	15.69	14.93	10.94	--	hypothetical protein L484_012329 [Morus notabilis]	RecName: Full=Protein ENHANCED DISEASE RESISTANCE 2-like;	--	GO:0005789,endoplasmic reticulum membrane; GO:0010008,endosome membrane; GO:0016021,integral component of membrane; GO:0005886,plasma membrane; GO:0008289,lipid binding; GO:0006952,defense response
Actinidia04280	1	14.41	4.34	7.99	20.65	10.96	21.25	18.15	11.17	21.98	25.25	15.18	15.36	K03098 apolipoprotein D and lipocalin family protein | (RefSeq) temperature-induced lipocalin-1 (A)	PREDICTED: temperature-induced lipocalin-1 [Ricinus communis]	RecName: Full=Temperature-induced lipocalin-1 {ECO:0000303|PubMed:18671872}; Short=AtTIL1 {ECO:0000303|PubMed:18671872};	Apolipoprotein D/Lipocalin	GO:0009941,chloroplast envelope; GO:0031969,chloroplast membrane; GO:0005737,cytoplasm; GO:0009898,cytoplasmic side of plasma membrane; GO:0005783,endoplasmic reticulum; GO:0005794,Golgi apparatus; GO:0005739,mitochondrion; GO:0005886,plasma membrane; GO:0009506,plasmodesma; GO:0005774,vacuolar membrane; GO:0005773,vacuole; GO:0045735,nutrient reservoir activity; GO:0005215,transporter activity; …
Actinidia04290	1	85.39	78.9	144.96	190.62	216.24	256.2	158.6	170.21	223.59	173.64	202.07	185.84	K07198 5'-AMP-activated protein kinase, catalytic alpha subunit [EC:2.7.11.11] | (RefSeq) CBL-interacting serine/threonine-protein kinase 6 (A)	hypothetical protein B456_009G055400 [Gossypium raimondii]	RecName: Full=CBL-interacting serine/threonine-protein kinase 6; EC=2.7.11.1; AltName: Full=SNF1-related kinase 3.14; AltName: Full=SOS2-like protein kinase PKS4; AltName: Full=SOS3-interacting protein 3;	Serine/threonine protein kinase	GO:0005783,endoplasmic reticulum; GO:0005622,intracellular; GO:0005524,ATP binding; GO:0004674,protein serine/threonine kinase activity; GO:0010540,basipetal auxin transport; GO:0042538,hyperosmotic salinity response; GO:0035556,intracellular signal transduction; GO:0007275,multicellular organism development; GO:0018105,peptidyl-serine phosphorylation; GO:0018107,peptidyl-threonine phosphorylatio…
Actinidia04306	1	16.62	10.83	13.21	16.24	15.81	34.42	24.5	19.63	20.04	21.01	14.54	34.32	--	--	--	--	--
Actinidia04354	1	4.2	4.47	6.47	7.47	10.09	5.25	9.61	9.13	7.5	10.69	7.2	3.54	K09015 Fe-S cluster assembly protein SufD | (RefSeq) protein ABCI7, chloroplastic (A)	UPF0051 protein ABCI8, chloroplastic [Glycine soja]	RecName: Full=Putative UPF0051 protein ABCI9; AltName: Full=ABC transporter I family member 9; Short=ABC transporter ABCI.9; Short=AtABCI9;	--	GO:0016226,iron-sulfur cluster assembly
Actinidia04435	1	2.81	1.49	4.55	7	4.45	7.7	6.72	7.22	6.22	6.43	10.15	4.74	--	PREDICTED: uncharacterized protein LOC109015095 isoform X1 [Juglans regia]	--	--	--
Actinidia04611	1	1.72	2.13	1.55	5.23	3.06	1.48	2.11	4.94	3.96	3.09	1.47	5.21	K14376 poly(A) polymerase [EC:2.7.7.19] | (RefSeq) nuclear poly(A) polymerase 3 (A)	PREDICTED: nuclear poly(A) polymerase 3 isoform X2 [Juglans regia]	RecName: Full=Nuclear poly(A) polymerase 3 {ECO:0000303|PubMed:18479511}; Short=PAP(III) {ECO:0000305}; Short=Poly(A) polymerase III {ECO:0000305}; EC=2.7.7.19 {ECO:0000269|PubMed:15297145}; AltName: Full=Polynucleotide adenylyltransferase 3 {ECO:0000305};	Poly(A) polymerase and related nucleotidyltransferases	GO:0005737,cytoplasm; GO:0005634,nucleus; GO:0005524,ATP binding; GO:0046872,metal ion binding; GO:0004652,polynucleotide adenylyltransferase activity; GO:0003723,RNA binding; GO:0006378,mRNA polyadenylation
Actinidia05062	1	27.66	12.44	23.18	32.17	23.61	41.74	37.51	33.08	34.64	42.96	27.73	31.64	--	golgin family A protein [Trema orientalis]	--	--	--
Actinidia05126	1	25.79	17.48	25.04	29.73	27.92	41.98	40.55	39.79	40.65	37.76	41.58	33.02	K13422 transcription factor MYC2 | (RefSeq) transcription factor MYC2-like (A)	transcription factor ILR3 [Manihot esculenta]	RecName: Full=Transcription factor ILR3; AltName: Full=Basic helix-loop-helix protein 105; Short=AtbHLH105; Short=bHLH 105; AltName: Full=Protein IAA-LEUCINE RESISTANT 3; AltName: Full=Transcription factor EN 133; AltName: Full=bHLH transcription factor bHLH105;	--	GO:0005634,nucleus; GO:0003700,DNA-binding transcription factor activity; GO:0046983,protein dimerization activity; GO:0043565,sequence-specific DNA binding; GO:0019760,glucosinolate metabolic process; GO:0006355,regulation of transcription, DNA-templated; GO:0006351,transcription, DNA-templated
Actinidia05181	1	71.85	53.55	80.42	97.08	92.18	119.59	120.2	120.62	125.94	151.4	142.22	109.94	K09553 stress-induced-phosphoprotein 1 | (RefSeq) hsp70-Hsp90 organizing protein 3-like (A)	PREDICTED: hsp70-Hsp90 organizing protein 3-like [Nicotiana attenuata]	RecName: Full=Hsp70-Hsp90 organizing protein; Short=TaHop;	Molecular co-chaperone STI1	GO:0005737,cytoplasm; GO:0005634,nucleus; GO:0051879,Hsp90 protein binding; GO:0070678,preprotein binding; GO:0051131,chaperone-mediated protein complex assembly
Actinidia05217	1	19.2	14.17	18.14	41.03	34.55	41.06	34.8	33.53	39.63	33.51	33	42.53	K17679 ATP-dependent RNA helicase MSS116, mitochondrial [EC:3.6.4.13] | (RefSeq) DEAD-box ATP-dependent RNA helicase 25 (A)	PREDICTED: probable DEAD-box ATP-dependent RNA helicase 48 isoform X1 [Theobroma cacao]	RecName: Full=Putative DEAD-box ATP-dependent RNA helicase 33; EC=3.6.4.13;	ATP-dependent RNA helicase pitchoune	GO:0005737,cytoplasm; GO:0005730,nucleolus; GO:0005524,ATP binding; GO:0004004,ATP-dependent RNA helicase activity; GO:0003723,RNA binding; GO:0010501,RNA secondary structure unwinding
Actinidia05294	1	121.73	87.98	94.6	149.48	142.35	175.74	185.23	186.09	180.23	213.54	179.14	165.83	--	unnamed protein product [Coffea canephora]	--	--	--
Actinidia05458	1	6.01	4.5	6.11	10.18	8.01	7.74	9.85	9.79	8.79	4.82	10.57	7.8	K11838 ubiquitin carboxyl-terminal hydrolase 7 [EC:3.4.19.12] | (GenBank) MATH (meprin and TRAF-C-like) domain protein (A)	MATH domain-containing protein At5g43560-like isoform X2 [Durio zibethinus]	RecName: Full=TNF receptor-associated factor homolog 1b {ECO:0000305}; AltName: Full=Protein MUTANT SNC1-ENHANCING 13 {ECO:0000303|PubMed:26867179};	--	GO:0005737,cytoplasm; GO:0005829,cytosol; GO:0005886,plasma membrane; GO:1905037,autophagosome organization; GO:0045087,innate immune response
Actinidia05478	1	81.25	73.15	73.05	143.55	126.18	117.35	146.45	134.92	134.55	157.92	167.16	178.46	K00873 pyruvate kinase [EC:2.7.1.40] | (RefSeq) pyruvate kinase isozyme A, chloroplastic (A)	pyruvate kinase isozyme A, chloroplastic-like isoform X2 [Durio zibethinus]	RecName: Full=Pyruvate kinase isozyme A, chloroplastic; EC=2.7.1.40; Flags: Precursor;	Pyruvate kinase	GO:0009507,chloroplast; GO:0005524,ATP binding; GO:0016301,kinase activity; GO:0000287,magnesium ion binding; GO:0030955,potassium ion binding; GO:0004743,pyruvate kinase activity
Actinidia05495	1	17.64	6.41	8.56	44.17	23.28	19.85	33.49	35.62	25.89	48.94	35.94	15.14	K09422 transcription factor MYB, plant | (RefSeq) transcription factor MYB44-like (A)	hypothetical protein AQUCO_00700776v1 [Aquilegia coerulea]	RecName: Full=Transcription factor MYB73 {ECO:0000303|PubMed:11597504}; AltName: Full=Myb-related protein 73 {ECO:0000303|PubMed:11597504}; Short=AtMYB73 {ECO:0000303|PubMed:11597504};	Transcription factor, Myb superfamily	GO:0005634,nucleus; GO:0003700,DNA-binding transcription factor activity; GO:0000981,DNA-binding transcription factor activity, RNA polymerase II-specific; GO:0043565,sequence-specific DNA binding; GO:0001135,RNA polymerase II transcription regulator recruiting activity; GO:0044212,transcription regulatory region DNA binding; GO:0030154,cell differentiation; GO:0019760,glucosinolate metabolic pro…
Actinidia05589	1	30.81	17.99	34.77	46.22	31.39	43.4	53.82	42.74	47.88	48.63	29.19	58.85	--	Organic solute transporter Ost-alpha [Corchorus capsularis]	RecName: Full=Protein LAZ1 homolog 1 {ECO:0000303|PubMed:20830211}; AltName: Full=Lazarus1 homolog 1 {ECO:0000303|PubMed:20830211}; Flags: Precursor;	Predicted seven transmembrane receptor - rhodopsin family	GO:0016021,integral component of membrane; GO:0005215,transporter activity
Actinidia05763	1	19.75	8.59	23.91	30.84	17.28	33.64	32.53	26.56	33.31	25.56	26.01	27.1	--	Sugar-phosphate isomerase [Macleaya cordata]	RecName: Full=DNA damage-repair/toleration protein DRT102;	--	GO:0005737,cytoplasm; GO:0005829,cytosol; GO:0005634,nucleus; GO:0016853,isomerase activity; GO:0005975,carbohydrate metabolic process; GO:0006281,DNA repair; GO:0009409,response to cold
Actinidia05866	1	66.65	22.39	58.38	139.44	95.41	100.3	117.84	83.28	94.45	143.64	89.08	119.86	K15405 midchain alkane hydroxylase | (RefSeq) alkane hydroxylase MAH1-like (A)	alkane hydroxylase MAH1-like [Olea europaea var. sylvestris]	RecName: Full=Alkane hydroxylase MAH1 {ECO:0000303|PubMed:17905869}; EC=1.14.-.- {ECO:0000305|PubMed:17905869}; AltName: Full=Cytochrome P450 96A15 {ECO:0000305}; AltName: Full=Protein MID-CHAIN ALKANE HYDROXYLASE 1 {ECO:0000303|PubMed:17905869};	Cytochrome P450 CYP4/CYP19/CYP26 subfamilies	GO:0005783,endoplasmic reticulum; GO:0005789,endoplasmic reticulum membrane; GO:0016021,integral component of membrane; GO:0020037,heme binding; GO:0005506,iron ion binding; GO:0080133,midchain alkane hydroxylase activity; GO:0010025,wax biosynthetic process
Actinidia06177	1	278.54	142.45	366.62	494.68	520.77	531.94	429.44	404.85	522.68	350.77	400.5	475.36	--	PREDICTED: NDR1/HIN1-like protein 12 [Pyrus x bretschneideri]	RecName: Full=NDR1/HIN1-like protein 1 {ECO:0000303|Ref.1};	--	GO:0046658,anchored component of plasma membrane; GO:0016021,integral component of membrane; GO:0009506,plasmodesma; GO:0004871,NA; GO:0051607,defense response to virus
Actinidia06308	1	2.79	1.84	4.6	5.79	5.16	11.19	4.4	4.14	11.93	5.08	4.96	17.11	K11000 callose synthase [EC:2.4.1.-] | (RefSeq) putative callose synthase 6 isoform X1 (A)	hypothetical protein B456_011G096900 [Gossypium raimondii]	RecName: Full=Callose synthase 1; EC=2.4.1.34; AltName: Full=1,3-beta-glucan synthase; AltName: Full=Protein GLUCAN SYNTHASE-LIKE 6;	1,3-beta-glucan synthase/callose synthase catalytic subunit	GO:0000148,1,3-beta-D-glucan synthase complex; GO:0009504,cell plate; GO:0016021,integral component of membrane; GO:0005886,plasma membrane; GO:0009506,plasmodesma; GO:0003843,1,3-beta-D-glucan synthase activity; GO:0006075,(1->3)-beta-D-glucan biosynthetic process; GO:0071555,cell wall organization; GO:0008360,regulation of cell shape
Actinidia06309	1	0.85	0.65	1.32	3.81	2.33	5.26	2.24	2.48	8.2	0.91	2.67	5.33	K11000 callose synthase [EC:2.4.1.-] | (RefSeq) callose synthase 3-like (A)	PREDICTED: callose synthase 3-like [Cicer arietinum]	RecName: Full=Callose synthase 3; EC=2.4.1.34; AltName: Full=1,3-beta-glucan synthase; AltName: Full=Protein GLUCAN SYNTHASE-LIKE 12;	1,3-beta-glucan synthase/callose synthase catalytic subunit	GO:0000148,1,3-beta-D-glucan synthase complex; GO:0016021,integral component of membrane; GO:0005886,plasma membrane; GO:0003843,1,3-beta-D-glucan synthase activity; GO:0006075,(1->3)-beta-D-glucan biosynthetic process; GO:0071555,cell wall organization; GO:0008360,regulation of cell shape
Actinidia06310	1	3.95	1.59	5.68	6.89	7.22	14.08	10.47	6.25	18.24	4.55	6.2	19.59	--	--	--	--	--
Actinidia06429	1	64.82	22.72	61.7	98.47	74.56	67.72	82.62	119.74	77.94	110.32	77.49	36.95	K13425 WRKY transcription factor 22 | (RefSeq) WRKY transcription factor 22-like (A)	PREDICTED: probable WRKY transcription factor 17 [Vitis vinifera]	RecName: Full=Probable WRKY transcription factor 11; AltName: Full=WRKY DNA-binding protein 11;	--	GO:0005634,nucleus; GO:0005516,calmodulin binding; GO:0003700,DNA-binding transcription factor activity; GO:0043565,sequence-specific DNA binding; GO:0042742,defense response to bacterium; GO:0010200,response to chitin; GO:0006351,transcription, DNA-templated
Actinidia06442	1	9.9	6.9	8.54	14.94	12.9	12.96	16.38	17.9	14.22	18.34	15.07	13.88	K19073 divinyl chlorophyllide a 8-vinyl-reductase [EC:1.3.1.75] | (RefSeq) divinyl chlorophyllide a 8-vinyl-reductase, chloroplastic (A)	PREDICTED: uncharacterized protein At1g32220, chloroplastic [Cucumis sativus]	RecName: Full=Uncharacterized protein At1g32220, chloroplastic; Flags: Precursor;	Predicted oxidoreductase	GO:0009507,chloroplast; GO:0010287,plastoglobule; GO:0009579,thylakoid; GO:0003954,NADH dehydrogenase activity; GO:0006979,response to oxidative stress; GO:1901006,ubiquinone-6 biosynthetic process
Actinidia06477	1	4.01	3.88	4.38	18.36	15.37	17.03	18.02	17.97	17.86	16.7	14.29	19.24	K00924 kinase [EC:2.7.1.-] | (RefSeq) receptor protein kinase TMK1 (A)	PREDICTED: receptor protein kinase TMK1 [Vitis vinifera]	RecName: Full=Receptor protein kinase TMK1 {ECO:0000303|PubMed:1332795}; EC=2.7.11.1 {ECO:0000269|PubMed:1332795}; AltName: Full=BARK1-like kinase 1 {ECO:0000303|PubMed:23921992}; AltName: Full=Transmembrane kinase 1 {ECO:0000303|PubMed:1332795}; Flags: Precursor;	--	GO:0005576,extracellular region; GO:0016021,integral component of membrane; GO:0005886,plasma membrane; GO:0005524,ATP binding; GO:0004675,transmembrane receptor protein serine/threonine kinase activity; GO:0007165,signal transduction
Actinidia06545	1	71	44.74	74.43	91.07	64.75	102.91	95.22	98.98	113.9	119.1	98.13	94.27	K07904 Ras-related protein Rab-11A | (RefSeq) ras-related protein Rab11D (A)	PREDICTED: ras-related protein Rab11D [Nicotiana attenuata]	RecName: Full=Ras-related protein Rab11C;	GTPase Rab11/YPT3, small G protein superfamily	GO:0005886,plasma membrane; GO:0005525,GTP binding; GO:0003924,GTPase activity
Actinidia06623	1	86.82	76.23	72.51	145.93	155.01	110.42	129.08	152.03	89.67	167.58	157.47	96.91	K04421 mitogen-activated protein kinase kinase kinase 3 [EC:2.7.11.25] | (RefSeq) mitogen-activated protein kinase kinase kinase YODA (A)	unnamed protein product, partial [Vitis vinifera]	RecName: Full=Mitogen-activated protein kinase kinase kinase 3 {ECO:0000303|PubMed:27679653}; EC=2.7.11.25 {ECO:0000250|UniProtKB:Q9C5H5}; AltName: Full=MAP3K alpha protein kinase {ECO:0000303|PubMed:10095117}; Short=AtMAP3Kalpha {ECO:0000303|PubMed:10095117};	MEKK and related serine/threonine protein kinases	GO:0005737,cytoplasm; GO:0005524,ATP binding; GO:0004709,MAP kinase kinase kinase activity; GO:0004674,protein serine/threonine kinase activity; GO:0032147,activation of protein kinase activity; GO:0007346,regulation of mitotic cell cycle; GO:0023014,signal transduction by protein phosphorylation; GO:0031098,stress-activated protein kinase signaling cascade
Actinidia06624	1	58.74	51.4	47.18	102.9	105.84	84.94	107.32	120.66	67.83	105.53	129.91	64.68	K04421 mitogen-activated protein kinase kinase kinase 3 [EC:2.7.11.25] | (RefSeq) mitogen-activated protein kinase kinase kinase 3 isoform X1 (A)	mitogen-activated protein kinase kinase kinase 3 isoform X2 [Prunus avium]	RecName: Full=Mitogen-activated protein kinase kinase kinase 3 {ECO:0000303|PubMed:27679653}; EC=2.7.11.25 {ECO:0000250|UniProtKB:Q9C5H5}; AltName: Full=MAP3K alpha protein kinase {ECO:0000303|PubMed:10095117}; Short=AtMAP3Kalpha {ECO:0000303|PubMed:10095117};	MEKK and related serine/threonine protein kinases	GO:0005737,cytoplasm; GO:0005524,ATP binding; GO:0004709,MAP kinase kinase kinase activity; GO:0004674,protein serine/threonine kinase activity; GO:0032147,activation of protein kinase activity; GO:0007346,regulation of mitotic cell cycle; GO:0023014,signal transduction by protein phosphorylation; GO:0031098,stress-activated protein kinase signaling cascade
Actinidia06634	1	2070.92	1229.66	1567.52	2405.98	2183.36	3120.89	3051.26	2852.83	2903.31	3466.35	3193.31	2515.7	K18857 alcohol dehydrogenase class-P [EC:1.1.1.1] | (RefSeq) alcohol dehydrogenase (A)	ADH1 [Actinidia deliciosa]	RecName: Full=Alcohol dehydrogenase 1 {ECO:0000303|PubMed:1678286}; EC=1.1.1.1 {ECO:0000269|PubMed:1678286};	Alcohol dehydrogenase, class III	GO:0005737,cytoplasm; GO:0004022,alcohol dehydrogenase (NAD) activity; GO:0008270,zinc ion binding
Actinidia07095	1	6.53	2.79	8.65	10.01	5.49	19.87	11.22	5.28	19.63	9.8	9.71	15.51	K20715 phototropin [EC:2.7.11.1] | (RefSeq) phototropin-1 isoform X1 (A)	putative LOV domain-containing protein [Fouquieria macdougalii]	RecName: Full=Phototropin-1; EC=2.7.11.1; AltName: Full=Non-phototropic hypocotyl protein 1; AltName: Full=Root phototropism protein 1;	--	GO:0009986,cell surface; GO:0005737,cytoplasm; GO:0009898,cytoplasmic side of plasma membrane; GO:0005634,nucleus; GO:0005773,vacuole; GO:0005524,ATP binding; GO:0009882,blue light photoreceptor activity; GO:0010181,FMN binding; GO:0042802,identical protein binding; GO:0016301,kinase activity; GO:0003729,mRNA binding; GO:0000155,phosphorelay sensor kinase activity; GO:0004672,protein kinase activ…
Actinidia07247	1	18	10.65	16.94	26.7	18.1	21.53	24.42	21.41	29.51	25.46	22.23	38.18	K03531 cell division protein FtsZ | (RefSeq) cell division protein ftsZ homolog 2-1, chloroplastic-like (A)	PREDICTED: cell division protein FtsZ homolog 2-1, chloroplastic [Vitis vinifera]	RecName: Full=Cell division protein FtsZ homolog 2-1, chloroplastic; Short=AtFtsZ2-1; AltName: Full=Plastid division protein FTSZ2-1; Flags: Precursor;	--	GO:0009507,chloroplast; GO:0009570,chloroplast stroma; GO:0009534,chloroplast thylakoid; GO:0009535,chloroplast thylakoid membrane; GO:0005525,GTP binding; GO:0003924,GTPase activity; GO:0043621,protein self-association; GO:0010020,chloroplast fission
Actinidia07268	1	83.74	22.16	127.17	192.53	165.3	189.11	203.9	270.91	239.4	226.87	231.18	98.38	K12581 CCR4-NOT transcription complex subunit 7/8 | (RefSeq) probable CCR4-associated factor 1 homolog 11 (A)	putative CCR4-associated factor 1-11-like protein [Morus notabilis]	RecName: Full=Probable CCR4-associated factor 1 homolog 9; EC=3.1.13.4;	mRNA deadenylase subunit	GO:0030015,CCR4-NOT core complex; GO:0005634,nucleus; GO:0000932,P-body; GO:0008408,3'-5' exonuclease activity; GO:0046872,metal ion binding; GO:0004535,poly(A)-specific ribonuclease activity; GO:0003723,RNA binding; GO:0042742,defense response to bacterium; GO:0002213,defense response to insect; GO:0043928,exonucleolytic nuclear-transcribed mRNA catabolic process involved in deadenylation-depend…
Actinidia07286	1	5.85	2.06	7.23	10.11	7.35	13.9	9.49	7.61	12.24	11.01	9.12	12.68	K09503 DnaJ homolog subfamily A member 2 | (RefSeq) dnaJ protein homolog isoform X1 (A)	dnaJ protein homolog isoform X1 [Durio zibethinus]	RecName: Full=DnaJ protein homolog; AltName: Full=DNAJ-1; Flags: Precursor;	Molecular chaperone (DnaJ superfamily)	GO:0005886,plasma membrane; GO:0005524,ATP binding; GO:0031072,heat shock protein binding; GO:0046872,metal ion binding; GO:0051082,unfolded protein binding; GO:0006457,protein folding; GO:0009408,response to heat
Actinidia07437	1	9.39	4.81	9.15	6.92	6.48	24.24	13.28	10.56	15.08	17.97	11.28	10.24	--	PREDICTED: uncharacterized protein LOC104592363 [Nelumbo nucifera]	--	--	GO:0016021,integral component of membrane
Actinidia07688	1	11.96	9.63	12.94	13.8	15.98	22.72	21.67	23.15	18.25	20.35	19.93	20.31	K02882 large subunit ribosomal protein L18Ae | (RefSeq) 60S ribosomal protein L18a-like (A)	PREDICTED: 60S ribosomal protein L18a-like protein [Ipomoea nil]	RecName: Full=60S ribosomal protein L18a-like protein;	--	GO:0005840,ribosome; GO:0003723,RNA binding; GO:0003735,structural constituent of ribosome; GO:0006412,translation
Actinidia07900	1	38.36	36.36	39.65	93.61	81.1	67.3	65.88	79.92	54.38	88.85	66.66	55.59	--	--	--	--	--
Actinidia07901	1	5.16	2.72	4.61	6.28	8.96	8.9	9.69	11.21	11.79	9.8	12.66	4.35	K15030 translation initiation factor 3 subunit M | (RefSeq) uncharacterized protein LOC106426879 isoform X2 (A)	f-box protein cpr30 [Quercus suber]	RecName: Full=F-box protein CPR1; AltName: Full=Protein CONSTITUTIVE EXPRESSER OF PR GENES 1; AltName: Full=Protein CONSTITUTIVE EXPRESSER OF PR GENES 30 {ECO:0000303|PubMed:19682297};	--	GO:0005737,cytoplasm; GO:0005634,nucleus; GO:0004842,ubiquitin-protein transferase activity; GO:0031348,negative regulation of defense response; GO:0042177,negative regulation of protein catabolic process; GO:0009626,plant-type hypersensitive response; GO:0031146,SCF-dependent proteasomal ubiquitin-dependent protein catabolic process
Actinidia07989	1	8.46	1.12	6.1	20.64	8.18	12.91	16.45	14.25	13.71	25.61	14	15.88	K20619 cytochrome P450 family 78 subfamily A | (RefSeq) cytochrome P450 78A3-like (A)	PREDICTED: cytochrome P450 78A3-like [Nicotiana attenuata]	RecName: Full=Cytochrome P450 78A6; EC=1.14.-.-; AltName: Full=Protein ENHANCER OF DA1-1;	Cytochrome P450 CYP2 subfamily	GO:0016021,integral component of membrane; GO:0016020,membrane; GO:0020037,heme binding; GO:0005506,iron ion binding; GO:0016709,oxidoreductase activity, acting on paired donors, with incorporation or reduction of molecular oxygen, NAD(P)H as one donor, and incorporation of one atom of oxygen; GO:0040008,regulation of growth; GO:0044550,secondary metabolite biosynthetic process; GO:0048316,seed d…
Actinidia08138	1	56.28	49.54	47.73	135.92	136.53	101.62	130.64	172.55	127.19	146.25	115.8	81.64	K03122 transcription initiation factor TFIIA large subunit | (RefSeq) uncharacterized protein LOC114825099 (A)	uncharacterized protein LOC105168308 [Sesamum indicum]	--	--	--
Actinidia08195	1	6.22	5.5	6.73	8.58	11.59	7.19	9.62	13.01	11.52	10.82	13.75	8.11	--	glycosyltransferase family 92 protein RCOM_0530710 [Sesamum indicum]	RecName: Full=Glycosyltransferase family 92 protein RCOM_0530710; EC=2.4.1.- {ECO:0000305};	--	GO:0016021,integral component of membrane; GO:0016757,transferase activity, transferring glycosyl groups
Actinidia08204	1	18.15	7.82	11.62	48.57	37.91	42.02	41.57	44.09	23.69	50.19	39.31	15.99	--	hypothetical protein CUMW_022700 [Citrus unshiu]	--	Uncharacterized conserved protein	--
Actinidia08489	1	19.94	7.02	14.03	22.76	15.36	26.31	30.9	24.31	21	33.16	15.07	20.84	K08234 glyoxylase I family protein | (RefSeq) glyoxylase family protein (A)	PREDICTED: lactoylglutathione lyase [Nicotiana sylvestris]	--	Glyoxalase	GO:0016829,lyase activity
Actinidia08496	1	32.87	17.82	28.13	73.68	53.54	71.65	72.67	68.15	62.83	84.8	62.62	76.91	K09489 heat shock 70kDa protein 4 | (RefSeq) heat shock 70 kDa protein 8 (A)	PREDICTED: heat shock 70 kDa protein 8 [Ipomoea nil]	RecName: Full=Heat shock 70 kDa protein 8; AltName: Full=Heat shock protein 70-8; Short=AtHsp70-8; AltName: Full=Heat-shock protein 70T-2;	Molecular chaperones HSP70/HSC70, HSP70 superfamily	GO:0005524,ATP binding; GO:0009408,response to heat; GO:0009644,response to high light intensity; GO:0042542,response to hydrogen peroxide
Actinidia08551	1	481.83	258.02	355.97	1858.67	1127.83	1798.97	2034.54	2142.83	1675.81	3223.87	2119.47	2052.16	K13993 HSP20 family protein | (RefSeq) 17.3 kDa class I heat shock protein-like (A)	PREDICTED: 17.3 kDa class I heat shock protein-like [Cicer arietinum]	RecName: Full=18.5 kDa class I heat shock protein; AltName: Full=HSP 18.5;	Molecular chaperone (small heat-shock protein Hsp26/Hsp42)	GO:0005737,cytoplasm
Actinidia08584	1	59.98	28.26	37.66	79.16	66.01	79.58	92.21	94.97	56.86	88.38	62.1	50.68	K10572 inositol-pentakisphosphate 2-kinase [EC:2.7.1.158] | (RefSeq) inositol-pentakisphosphate 2-kinase-like (A)	hypothetical protein [Bruguiera gymnorhiza]	RecName: Full=Heavy metal-associated isoprenylated plant protein 39 {ECO:0000303|PubMed:21072340, ECO:0000303|PubMed:23368984}; Short=AtHIP39 {ECO:0000303|PubMed:21072340, ECO:0000303|PubMed:23368984}; Flags: Precursor;	Copper chaperone	GO:0005737,cytoplasm; GO:0046914,transition metal ion binding; GO:0046916,cellular transition metal ion homeostasis; GO:0030001,metal ion transport
Actinidia08651	1	1.18	0.58	1.07	2.91	1.84	2.4	3.03	2.15	2.22	3.32	1.91	2.66	K23113 structural maintenance of chromosomes flexible hinge domain-containing protein 1 | (RefSeq) uncharacterized LOC100252197 (A)	PREDICTED: uncharacterized protein LOC100252197 isoform X2 [Vitis vinifera]	RecName: Full=Protein DEFECTIVE IN MERISTEM SILENCING 3; AltName: Full=Protein INVOLVED IN DE NOVO 1;	--	GO:0000419,RNA polymerase V complex; GO:0042803,protein homodimerization activity; GO:0006306,DNA methylation; GO:0031047,gene silencing by RNA; GO:0070921,regulation of production of siRNA involved in chromatin silencing by small RNA; GO:0080188,RNA-directed DNA methylation
Actinidia08730	1	5.81	3.93	6.93	7.73	2.99	21.64	15.78	3.76	15.41	18.04	4.39	15.24	--	hydrogen peroxide induced protein 1 [Camellia sinensis]	RecName: Full=Late embryogenesis abundant protein At5g17165;	--	--
Actinidia08886	1	0.05	0.25	0.15	2.2	1.82	1.93	2.88	4.19	1.05	2.87	4.54	1.05	K07213 copper chaperone | (RefSeq) copper transport protein ATX1-like (A)	HMA domain-containing protein [Cephalotus follicularis]	RecName: Full=Heavy metal-associated isoprenylated plant protein 7 {ECO:0000303|PubMed:21072340, ECO:0000303|PubMed:23368984}; Short=AtHIP07 {ECO:0000303|PubMed:21072340, ECO:0000303|PubMed:23368984}; AltName: Full=Farnesylated protein 3 {ECO:0000303|PubMed:8837031}; Short=AtFP3 {ECO:0000303|PubMed:8837031}; Flags: Precursor;	Copper chaperone	GO:0005737,cytoplasm; GO:0005886,plasma membrane; GO:0046914,transition metal ion binding; GO:0046916,cellular transition metal ion homeostasis; GO:0030001,metal ion transport
Actinidia08940	1	0.66	0.43	0.47	0.92	0.78	1.32	0.68	1.46	1.57	0.66	0.99	1.83	K17499 protein phosphatase 1G [EC:3.1.3.16] | (RefSeq) probable protein phosphatase 2C 60 isoform X1 (A)	probable protein phosphatase 2C 60 [Momordica charantia]	RecName: Full=Probable protein phosphatase 2C 60; Short=AtPP2C60; EC=3.1.3.16;	Serine/threonine protein phosphatase	GO:0005886,plasma membrane; GO:0046872,metal ion binding; GO:0004722,protein serine/threonine phosphatase activity
Actinidia09064	1	57.67	34.46	55.2	77.1	71.8	67.88	62.01	94.19	86.2	74.44	73.48	95.29	K17098 annexin D | (RefSeq) annexin D5-like (A)	annexin D5-like [Durio zibethinus]	RecName: Full=Annexin D5; AltName: Full=AnnAt5;	Annexin	GO:0051015,actin filament binding; GO:0005509,calcium ion binding; GO:0005544,calcium-dependent phospholipid binding; GO:0005543,phospholipid binding; GO:0009555,pollen development; GO:0009846,pollen germination; GO:0009860,pollen tube growth; GO:0009409,response to cold; GO:0009408,response to heat; GO:0009639,response to red or far red light; GO:0009651,response to salt stress; GO:0009414,respo…
Actinidia09421	1	7.86	4.38	6.98	16.91	15.09	7.02	13.22	15.38	11.69	17.35	16.36	7.92	K06694 26S proteasome non-ATPase regulatory subunit 10 | (RefSeq) 26S proteasome non-ATPase regulatory subunit 10 (A)	26S proteasome regulatory complex, subunit PSMD10 [Handroanthus impetiginosus]	RecName: Full=Protein CfxQ homolog;	AAA+-type ATPase	GO:0009507,chloroplast; GO:0005524,ATP binding
Actinidia09450	1	24.05	21.36	20.83	50.63	48.36	31.98	58.57	67.59	62.58	52.02	52.45	40.51	K08332 vacuolar protein 8 | (RefSeq) U-box domain-containing protein 4 (A)	U-box domain-containing protein 9 [Morus notabilis]	RecName: Full=U-box domain-containing protein 9; EC=2.3.2.27; AltName: Full=Plant U-box protein 9; AltName: Full=RING-type E3 ubiquitin transferase PUB9 {ECO:0000305};	FOG: Armadillo/beta-catenin-like repeats	GO:0005737,cytoplasm; GO:0005634,nucleus; GO:0005886,plasma membrane; GO:0070696,transmembrane receptor protein serine/threonine kinase binding; GO:0004842,ubiquitin-protein transferase activity; GO:0009738,abscisic acid-activated signaling pathway; GO:0071215,cellular response to abscisic acid stimulus; GO:0016567,protein ubiquitination
Actinidia09454	1	86.44	102.14	74.41	138.82	139.05	126.74	156.43	155.98	118.69	186.63	168.27	126.1	K09571 FK506-binding protein 4/5 [EC:5.2.1.8] | (RefSeq) peptidyl-prolyl cis-trans isomerase FKBP62 (A)	PREDICTED: peptidyl-prolyl cis-trans isomerase FKBP62 [Vitis vinifera]	RecName: Full=Peptidyl-prolyl cis-trans isomerase FKBP62; Short=PPIase FKBP62; EC=5.2.1.8; AltName: Full=70 kDa peptidyl-prolyl isomerase; AltName: Full=FK506-binding protein 62; Short=AtFKBP62; AltName: Full=Immunophilin FKBP62; AltName: Full=Peptidylprolyl isomerase ROF1; AltName: Full=Protein ROTAMASE FKBP 1; AltName: Full=Rotamase;	FKBP-type peptidyl-prolyl cis-trans isomerase	GO:0005737,cytoplasm; GO:0005634,nucleus; GO:0005516,calmodulin binding; GO:0005528,FK506 binding; GO:0003755,peptidyl-prolyl cis-trans isomerase activity; GO:0070370,cellular heat acclimation; GO:0061077,chaperone-mediated protein folding
Actinidia09491	1	48.98	51.33	49.06	90.6	71.96	82.03	92.91	95.13	85.1	124.63	101.77	105.23	K08511 vesicle-associated membrane protein 72 | (RefSeq) vesicle-associated membrane protein 721 (A)	PREDICTED: vesicle-associated membrane protein 721 [Nicotiana tomentosiformis]	RecName: Full=Vesicle-associated membrane protein 725 {ECO:0000303|PubMed:11115874}; Short=AtVAMP725 {ECO:0000303|PubMed:11115874};	Synaptobrevin/VAMP-like protein	GO:0031901,early endosome membrane; GO:0005768,endosome; GO:0016021,integral component of membrane; GO:0005886,plasma membrane; GO:0031201,SNARE complex; GO:0005484,SNAP receptor activity; GO:0000149,SNARE binding; GO:0006887,exocytosis; GO:0015031,protein transport; GO:0006906,vesicle fusion
Actinidia09769	1	2103.28	2703.31	2579.96	9263.01	9115.71	11214.2	10247	8683.92	6586.54	15554.1	12925	9026.43	--	PREDICTED: fruit protein pKIWI501-like [Juglans regia]	--	--	--
Actinidia09780	1	72.6	74	57.4	118.86	112.78	91.06	135.47	135.52	124.08	131.57	120.27	137.5	K09487 heat shock protein 90kDa beta | (RefSeq) heat shock protein 90-6, mitochondrial (A)	HSP90 domain-containing protein/HATPase_c_3 domain-containing protein [Cephalotus follicularis]	RecName: Full=Heat shock protein 90-6, mitochondrial {ECO:0000305}; Short=AtHSP90.6 {ECO:0000305}; Short=AtHsp90-6 {ECO:0000303|PubMed:11599565}; AltName: Full=Heat shock protein 89-1 {ECO:0000305}; Short=Hsp89-1 {ECO:0000303|PubMed:11599565}; Flags: Precursor;	Molecular chaperone (HSP90 family)	GO:0005618,cell wall; GO:0009570,chloroplast stroma; GO:0005739,mitochondrion; GO:0005524,ATP binding; GO:0051082,unfolded protein binding; GO:0006457,protein folding; GO:0006950,response to stress
Actinidia09979	1	56.67	44.32	56.32	144.58	142.52	116.82	107.26	136.59	107.15	139.77	205.55	131.97	K00521 ferric-chelate reductase [EC:1.16.1.7] | (RefSeq) ferric reduction oxidase 7, chloroplastic-like (A)	NAC protein 1 [Actinidia chinensis]	RecName: Full=NAC transcription factor 56 {ECO:0000303|PubMed:15029955}; Short=AtNAC056 {ECO:0000303|PubMed:15029955}; AltName: Full=NAC domain-containing protein 2 {ECO:0000303|PubMed:11245578}; Short=AtNAC2 {ECO:0000303|PubMed:11245578}; AltName: Full=Protein NAC-REGULATED SEED MORPHOLOGY 1 {ECO:0000303|PubMed:18849494};	--	GO:0005634,nucleus; GO:0003700,DNA-binding transcription factor activity; GO:0044212,transcription regulatory region DNA binding; GO:0080060,integument development; GO:0045995,regulation of embryonic development; GO:0009753,response to jasmonic acid; GO:0048317,seed morphogenesis; GO:0006351,transcription, DNA-templated
Actinidia10051	1	71.26	48.84	73.22	111.66	94.27	98.67	105.98	130.51	105.62	130.34	116.94	77.13	--	unnamed protein product [Coffea canephora]	RecName: Full=Protein BPS1, chloroplastic; AltName: Full=Protein BYPASS 1; Flags: Precursor;	--	GO:0009507,chloroplast; GO:0005886,plasma membrane; GO:0009793,embryo development ending in seed dormancy; GO:0048364,root development; GO:0048367,shoot system development
Actinidia10090	1	6.3	4.9	6.53	11.28	8.93	11.32	10.49	9.46	12.4	8.27	7.6	13.79	K13448 calcium-binding protein CML | (RefSeq) probable calcium-binding protein CML50 (A)	PREDICTED: BAG family molecular chaperone regulator 6 isoform X2 [Vitis vinifera]	RecName: Full=BAG family molecular chaperone regulator 6 {ECO:0000303|Ref.3}; AltName: Full=Bcl-2-associated athanogene 6 {ECO:0000303|Ref.3}; AltName: Full=CaM-binding protein 1 {ECO:0000303|PubMed:16003391}; Contains: RecName: Full=Cleaved BAG6 {ECO:0000303|PubMed:26739014};	--	GO:0009506,plasmodesma; GO:0005516,calmodulin binding; GO:0051087,chaperone binding; GO:0006914,autophagy; GO:0050832,defense response to fungus; GO:0009817,defense response to fungus, incompatible interaction; GO:0012502,induction of programmed cell death; GO:0010508,positive regulation of autophagy; GO:0006457,protein folding; GO:0009408,response to heat; GO:0009644,response to high light inten…
Actinidia10112	1	14.26	9.24	16.09	24.89	24.94	23.68	24.31	24.78	24.19	20.64	20.89	14.6	K11649 SWI/SNF related-matrix-associated actin-dependent regulator of chromatin subfamily C | (GenBank) F-box and associated interaction domain protein (A)	F-box/kelch-repeat protein At3g06240-like [Sesamum indicum]	RecName: Full=F-box protein At3g07870;	--	GO:0009506,plasmodesma; GO:0008284,positive regulation of cell proliferation
Actinidia10197	1	2.6	0.88	3.06	3.68	3.95	3.8	4.7	4.01	4.59	4.09	5.42	2.03	K05857 phosphatidylinositol phospholipase C, delta [EC:3.1.4.11] | (RefSeq) phosphoinositide phospholipase C 4 (A)	PREDICTED: U-box domain-containing protein 4-like [Nicotiana attenuata]	RecName: Full=U-box domain-containing protein 4; EC=2.3.2.27; AltName: Full=Plant U-box protein 4; AltName: Full=RING-type E3 ubiquitin transferase PUB4 {ECO:0000305};	FOG: Armadillo/beta-catenin-like repeats	GO:0005634,nucleus; GO:0004842,ubiquitin-protein transferase activity
Actinidia10204	1	7.33	5.66	10.44	8.58	13.77	21.26	10.73	14.04	23.21	14.96	17.29	23.45	K03937 NADH dehydrogenase (ubiquinone) Fe-S protein 4 | (RefSeq) NADH dehydrogenase [ubiquinone] iron-sulfur protein 4, mitochondrial-like (A)	nadh dehydrogenase [ubiquinone]	RecName: Full=NADH dehydrogenase [ubiquinone] iron-sulfur protein 4, mitochondrial; AltName: Full=Protein FROSTBITE1; Flags: Precursor;	NADH:ubiquinone oxidoreductase, NDUFS4/18 kDa subunit	GO:0005747,mitochondrial respiratory chain complex I; GO:0005739,mitochondrion; GO:0050897,cobalt ion binding; GO:0008137,NADH dehydrogenase (ubiquinone) activity; GO:0009631,cold acclimation; GO:0022900,electron transport chain; GO:0006970,response to osmotic stress
Actinidia10313	1	5.49	1.8	9.87	12.74	8.1	17.76	12.1	12.06	15.98	13.29	9.14	7.89	--	unnamed protein product [Coffea canephora]	RecName: Full=F-box protein At1g78100;	--	GO:0005634,nucleus; GO:0009506,plasmodesma; GO:0010541,acropetal auxin transport; GO:0010540,basipetal auxin transport; GO:0009736,cytokinin-activated signaling pathway; GO:0016567,protein ubiquitination
Actinidia10346	1	23.68	17.09	21.43	51.95	44.49	38.46	38.79	39.11	38.19	50.28	42.91	40.49	K01214 isoamylase [EC:3.2.1.68] | (RefSeq) isoamylase 3, chloroplastic-like (A)	ISA3 [Actinidia deliciosa]	RecName: Full=Isoamylase 3, chloroplastic; Short=AtISA3; EC=3.2.1.68; Flags: Precursor;	1,4-alpha-glucan branching enzyme/starch branching enzyme II	GO:0009507,chloroplast; GO:0009569,chloroplast starch grain; GO:0009570,chloroplast stroma; GO:0019156,isoamylase activity; GO:0005983,starch catabolic process
Actinidia10518	1	66.82	49.49	60.23	90.46	76.47	98.92	98.07	95.98	69.55	110.26	115.79	56.95	--	PREDICTED: protein POLAR LOCALIZATION DURING ASYMMETRIC DIVISION AND REDISTRIBUTION-like isoform X2 [Juglans regia]	RecName: Full=Protein POLAR LOCALIZATION DURING ASYMMETRIC DIVISION AND REDISTRIBUTION;	--	GO:0005938,cell cortex; GO:0071944,cell periphery; GO:0005737,cytoplasm; GO:0008356,asymmetric cell division
Actinidia10590	1	189.72	182.24	186.76	349.95	322.1	315.98	331.14	322.5	327.95	361.2	336.85	341.7	K14945 protein quaking | (RefSeq) hypothetical protein (A)	hypothetical protein CICLE_v10009077mg [Citrus clementina]	RecName: Full=KH domain-containing protein At4g26480; AltName: Full=Quaking-like protein 1;	RNA-binding protein Sam68 and related KH domain proteins	GO:0005634,nucleus; GO:0003723,RNA binding
Actinidia10593	1	0.17	0.16	0.47	1.05	0.82	1.39	1.45	1.6	1.4	1.16	0.98	0.7	--	hypothetical protein VITISV_005345 [Vitis vinifera]	RecName: Full=Zinc finger protein ZAT10; AltName: Full=Salt-tolerance zinc finger;	FOG: Zn-finger	GO:0005634,nucleus; GO:0003700,DNA-binding transcription factor activity; GO:0046872,metal ion binding; GO:0043565,sequence-specific DNA binding; GO:0035264,multicellular organism growth; GO:0045892,negative regulation of transcription, DNA-templated; GO:0010117,photoprotection; GO:0015979,photosynthesis; GO:0009737,response to abscisic acid; GO:0010200,response to chitin; GO:0009409,response to …
Actinidia10712	1	37.46	9.18	35.86	53.15	38.02	151.43	90.42	61.37	82.06	91.61	51.93	51.96	K03146 cysteine-dependent adenosine diphosphate thiazole synthase [EC:2.4.2.60] | (RefSeq) thiamine thiazole synthase, chloroplastic-like (A)	PREDICTED: thiamine thiazole synthase, chloroplastic [Juglans regia]	RecName: Full=Thiamine thiazole synthase, chloroplastic {ECO:0000255|HAMAP-Rule:MF_03158}; AltName: Full=Thiazole biosynthetic enzyme {ECO:0000255|HAMAP-Rule:MF_03158};	Protein involved in thiamine biosynthesis and DNA damage tolerance	GO:0009507,chloroplast; GO:0046872,metal ion binding; GO:0006950,response to stress; GO:0009228,thiamine biosynthetic process
Actinidia10726	1	3.14	1.41	1.76	5.92	2.89	4.98	5.55	3.91	4.21	7.53	4.03	7.13	K10875 DNA repair and recombination protein RAD54 and RAD54-like protein [EC:3.6.4.-] | (RefSeq) protein CHROMATIN REMODELING 25-like (A)	PREDICTED: uncharacterized protein LOC108993609 isoform X1 [Juglans regia]	--	--	--
Actinidia10871	1	21.83	15.9	25.76	24.49	23.58	39.98	28.74	34.01	42.48	24.25	24.06	39.06	K19042 E3 ubiquitin-protein ligase BOI and related proteins [EC:2.3.2.27] | (RefSeq) BOI-related E3 ubiquitin-protein ligase 1-like (A)	PREDICTED: BOI-related E3 ubiquitin-protein ligase 1-like [Nicotiana tabacum]	RecName: Full=BOI-related E3 ubiquitin-protein ligase 1; EC=2.3.2.27 {ECO:0000269|PubMed:20921156}; AltName: Full=RING-type E3 ubiquitin transferase BRG1 {ECO:0000305};	Predicted E3 ubiquitin ligase	GO:0046872,metal ion binding; GO:0004842,ubiquitin-protein transferase activity; GO:0006952,defense response; GO:0043161,proteasome-mediated ubiquitin-dependent protein catabolic process; GO:0043067,regulation of programmed cell death
Actinidia11033	1	23.24	15.85	21.96	43.82	41.81	38.69	37.25	36.16	37.24	41.8	34.31	44.5	K11000 callose synthase [EC:2.4.1.-] | (RefSeq) callose synthase 12 (A)	Callose synthase 12 [Morus notabilis]	RecName: Full=Callose synthase 12; EC=2.4.1.34; AltName: Full=1,3-beta-glucan synthase; AltName: Full=Protein GLUCAN SYNTHASE-LIKE 5; AltName: Full=Protein POWDERY MILDEW RESISTANT 4;	1,3-beta-glucan synthase/callose synthase catalytic subunit	GO:0000148,1,3-beta-D-glucan synthase complex; GO:0005794,Golgi apparatus; GO:0016021,integral component of membrane; GO:0005886,plasma membrane; GO:0009506,plasmodesma; GO:0003843,1,3-beta-D-glucan synthase activity; GO:0006075,(1->3)-beta-D-glucan biosynthetic process; GO:0006952,defense response; GO:0052542,defense response by callose deposition; GO:0052544,defense response by callose depositi…
Actinidia11078	1	15.49	8.21	13.82	27.64	25.6	23.93	23.8	22.28	19.83	31.38	20.46	14.65	--	uncharacterized protein LOC111282437 isoform X1 [Durio zibethinus]	--	--	GO:0016021,integral component of membrane
Actinidia11096	1	9.51	7.03	11.94	21.76	19.77	27.97	16.98	17.27	27.85	24.94	21.49	13.63	--	--	--	--	--
Actinidia11110	1	87.77	41.47	80.1	261.91	181.15	314.08	370.3	346.09	302.14	493.37	374.72	271.31	K09510 DnaJ homolog subfamily B member 4 | (RefSeq) dnaJ protein homolog 1-like (A)	PREDICTED: dnaJ protein homolog 1-like [Daucus carota subsp. sativus]	--	Molecular chaperone (DnaJ superfamily)	GO:0051082,unfolded protein binding; GO:0006457,protein folding
Actinidia11334	1	12.94	3.83	14.29	40.79	23.16	19.26	34.43	42.31	42.25	40.65	38.83	21.48	K09419 heat shock transcription factor, other eukaryote | (RefSeq) heat stress transcription factor A-3-like (A)	heat stress transcription factor A-3-like [Durio zibethinus]	RecName: Full=Heat stress transcription factor A-3; Short=AtHsfA3; AltName: Full=AtHsf-17;	Heat shock transcription factor	GO:0005634,nucleus; GO:0003677,DNA binding; GO:0003700,DNA-binding transcription factor activity; GO:0043565,sequence-specific DNA binding; GO:0006355,regulation of transcription, DNA-templated; GO:0010200,response to chitin; GO:0009408,response to heat; GO:0006351,transcription, DNA-templated
Actinidia11345	1	169.35	104.94	133.88	270.43	242.67	221.92	274.97	255.65	210.87	263.88	229.5	209.48	K05765 cofilin | (RefSeq) actin-depolymerizing factor (A)	PREDICTED: actin-depolymerizing factor [Gossypium hirsutum]	RecName: Full=Actin-depolymerizing factor 6; Short=ADF-6; Short=AtADF6;	Actin depolymerizing factor	GO:0015629,actin cytoskeleton; GO:0005737,cytoplasm; GO:0003779,actin binding; GO:0030042,actin filament depolymerization
Actinidia11473	1	6.04	3.02	4.78	9.42	6.03	10.45	7.73	6.55	9.22	9.66	6.84	11.79	--	PREDICTED: mediator of RNA polymerase II transcription subunit 33A isoform X4 [Vitis vinifera]	RecName: Full=Mediator of RNA polymerase II transcription subunit 33A; AltName: Full=REF4-related 1 protein; AltName: Full=REF4-resembling 1 protein;	--	GO:0016592,mediator complex; GO:0009698,phenylpropanoid metabolic process; GO:2000762,regulation of phenylpropanoid metabolic process; GO:0006355,regulation of transcription, DNA-templated; GO:0006351,transcription, DNA-templated
Actinidia11526	1	2.1	1.73	1.74	15.1	18.02	6.89	9.49	10.39	20.81	18.72	16.47	23.87	--	hypothetical protein CFP56_48160 [Quercus suber]	--	--	--
Actinidia11557	1	20.11	25.34	24.35	43.28	63.56	39	39.54	74.15	67	54.81	96.34	50.88	K00522 ferritin heavy chain [EC:1.16.3.2] | (RefSeq) ferritin-3, chloroplastic-like (A)	ferritin-3, chloroplastic-like [Olea europaea var. sylvestris]	RecName: Full=Ferritin, chloroplastic; EC=1.16.3.1; AltName: Full=Apf1; Flags: Precursor;	Ferritin	GO:0009507,chloroplast; GO:0008199,ferric iron binding; GO:0004322,ferroxidase activity; GO:0006879,cellular iron ion homeostasis; GO:0006826,iron ion transport
Actinidia11572	1	5.82	4.76	4.93	6.67	5.31	8.76	9.06	9.01	7.32	9.69	7.96	4.14	K23877 xyloglucan O-acetyltransferase | (RefSeq) protein ALTERED XYLOGLUCAN 4 isoform X1 (A)	hypothetical protein L484_020405 [Morus notabilis]	RecName: Full=Protein trichome birefringence-like 3;	--	GO:0005794,Golgi apparatus; GO:0000139,Golgi membrane; GO:0016021,integral component of membrane; GO:0005886,plasma membrane; GO:1990538,xylan O-acetyltransferase activity; GO:0030244,cellulose biosynthetic process; GO:0045489,pectin biosynthetic process; GO:0009827,plant-type cell wall modification; GO:0045492,xylan biosynthetic process
Actinidia11833	1	101.04	40.96	92.15	142.63	87.14	174.27	163.62	133.71	134.33	147.75	110.69	173.16	K03671 thioredoxin 1 | (RefSeq) thioredoxin-like protein CXXS1 (A)	thioredoxin-like protein CXXS1 [Jatropha curcas]	RecName: Full=Thioredoxin-like protein CXXS1; Short=AtCXXS1; AltName: Full=Mono-cysteine thioredoxin 1;	Thioredoxin	GO:0005829,cytosol; GO:0016671,oxidoreductase activity, acting on a sulfur group of donors, disulfide as acceptor; GO:0003756,protein disulfide isomerase activity; GO:0015035,protein disulfide oxidoreductase activity; GO:0047134,protein-disulfide reductase activity; GO:0004791,thioredoxin-disulfide reductase activity; GO:0045454,cell redox homeostasis; GO:0034599,cellular response to oxidative st…
Actinidia11875	1	1.25	0.07	0.35	12.53	6.16	31.76	24.49	11.58	40.78	23.7	10.43	16.6	--	probable non-specific lipid-transfer protein 3 [Sesamum indicum]	RecName: Full=Non-specific lipid-transfer protein AP10; Short=Ha-AP10; Short=LTP; Short=NsLTP; Flags: Precursor;	--	GO:0005615,extracellular space; GO:0016020,membrane; GO:0008289,lipid binding; GO:0050832,defense response to fungus; GO:0031640,killing of cells of other organism; GO:0006869,lipid transport
Actinidia11929	1	0	0.32	0	3.76	3.12	3.73	3.27	1.36	2.56	2.45	2.51	3.04	K14484 auxin-responsive protein IAA | (RefSeq) auxin-responsive protein IAA9 (A)	auxin early response protein AUX/IAA9 [Camellia sinensis]	RecName: Full=Auxin-responsive protein IAA9; AltName: Full=Indoleacetic acid-induced protein 9;	--	GO:0005634,nucleus; GO:0003700,DNA-binding transcription factor activity; GO:0043565,sequence-specific DNA binding; GO:0009734,auxin-activated signaling pathway; GO:0009733,response to auxin; GO:0006351,transcription, DNA-templated
Actinidia12398	1	73.97	39.62	62.98	98.52	67.25	113.41	112.39	94.37	100.16	121.2	74.34	101.22	K12116 flavin-binding kelch repeat F-box protein 1 | (RefSeq) adagio protein 3 isoform X1 (A)	putative LOV domain-containing protein [Synsepalum dulcificum]	RecName: Full=Adagio protein 3; AltName: Full=F-box only protein 2a; Short=FBX2a; AltName: Full=Flavin-binding kelch repeat F-box protein 1;	--	GO:0005737,cytoplasm; GO:0005634,nucleus; GO:0009881,photoreceptor activity; GO:0007623,circadian rhythm; GO:0009908,flower development; GO:0009911,positive regulation of flower development; GO:0016567,protein ubiquitination; GO:0018298,protein-chromophore linkage; GO:0010468,regulation of gene expression; GO:0006355,regulation of transcription, DNA-templated; GO:0009637,response to blue light
Actinidia12408	1	3.71	3.57	3.13	9.63	8.99	5.71	5.82	7.65	7.99	4.15	7.77	7.3	--	--	--	--	--
Actinidia12563	1	90.97	57.36	74.23	133.68	99.45	133.24	126.57	119.72	107.22	155.84	118.11	123.57	K03152 protein deglycase [EC:3.5.1.124] | (RefSeq) protein DJ-1 homolog B isoform X1 (A)	protein DJ-1 homolog B isoform X1 [Jatropha curcas]	RecName: Full=Protein DJ-1 homolog B; Short=AtDJ1B; Flags: Precursor;	Putative transcriptional regulator DJ-1	GO:0009507,chloroplast; GO:0009570,chloroplast stroma; GO:0019172,glyoxalase III activity
Actinidia12603	1	18.85	8.46	15.18	30.91	18.22	19.69	22.73	18.82	21.3	33.77	18.6	21.98	K12135 zinc finger protein CONSTANS | (RefSeq) zinc finger protein CONSTANS-like (A)	PREDICTED: probable salt tolerance-like protein At1g78600 [Nicotiana sylvestris]	RecName: Full=B-box zinc finger protein 22 {ECO:0000303|PubMed:19920209}; AltName: Full=Protein DOUBLE B-BOX 3 {ECO:0000303|PubMed:18540109}; AltName: Full=Protein LIGHT-REGULATED ZINC FINGER PROTEIN 1 {ECO:0000303|PubMed:18796637}; AltName: Full=Protein SALT TOLERANCE HOMOLOG 3;	--	GO:0005634,nucleus; GO:0000989,NA; GO:0008270,zinc ion binding; GO:0006355,regulation of transcription, DNA-templated; GO:0006351,transcription, DNA-templated
Actinidia12873	1	1.51	0.57	0.68	3.19	2.82	3.38	2.44	3.68	5.68	4.56	3.23	5.08	K13993 HSP20 family protein | (RefSeq) small heat shock protein, chloroplastic-like (A)	PREDICTED: small heat shock protein, chloroplastic-like [Juglans regia]	RecName: Full=Heat shock protein 21, chloroplastic {ECO:0000303|PubMed:2038305}; AltName: Full=25.3 kDa heat shock protein, chloroplastic; Short=AtHsp25.3; Flags: Precursor;	Molecular chaperone (small heat-shock protein Hsp26/Hsp42)	GO:0101031,chaperone complex; GO:0042644,chloroplast nucleoid; GO:0043621,protein self-association; GO:0009658,chloroplast organization; GO:0006355,regulation of transcription, DNA-templated; GO:0009408,response to heat; GO:0009644,response to high light intensity; GO:0042542,response to hydrogen peroxide; GO:0009416,response to light stimulus; GO:0006351,transcription, DNA-templated
Actinidia12935	1	3.01	3.9	3.1	10.04	10.68	10.49	8.58	12.83	12.2	14.01	18.37	15.61	K15406 wax-ester synthase / diacylglycerol O-acyltransferase [EC:2.3.1.75 2.3.1.20] | (RefSeq) O-acyltransferase WSD1 (A)	O-acyltransferase WSD1-like [Olea europaea var. sylvestris]	RecName: Full=O-acyltransferase WSD1; AltName: Full=Diacylglycerol O-acyltransferase; Short=DGAT; EC=2.3.1.20; AltName: Full=Long-chain-alcohol O-fatty-acyltransferase; EC=2.3.1.75; AltName: Full=Wax synthase; Short=WS;	--	GO:0005783,endoplasmic reticulum; GO:0005789,endoplasmic reticulum membrane; GO:0016021,integral component of membrane; GO:0005886,plasma membrane; GO:0102966,arachidoyl-CoA:1-dodecanol O-acyltransferase activity; GO:0004144,diacylglycerol O-acyltransferase activity; GO:0047196,long-chain-alcohol O-fatty-acyltransferase activity; GO:0103095,wax ester synthase activity; GO:0019432,triglyceride bio…
Actinidia13219	1	6.63	6.16	5.5	12.16	10.12	8.29	11.44	9.01	9.73	7.85	7.67	14.23	K14558 periodic tryptophan protein 2 | (RefSeq) protein TOPLESS isoform X1 (A)	WD40 repeat [Macleaya cordata]	RecName: Full=Topless-related protein 1; AltName: Full=Protein MODIFIER OF SNC1 10;	WD40 repeat-containing protein	GO:0005829,cytosol; GO:0005634,nucleus; GO:0010072,primary shoot apical meristem specification; GO:0006355,regulation of transcription, DNA-templated; GO:0006351,transcription, DNA-templated
Actinidia13389	1	9.37	2.26	11.01	21.94	20.39	28.07	26.53	26.67	27.53	28.67	36.06	8.38	K19038 E3 ubiquitin-protein ligase ATL41 [EC:2.3.2.27] | (RefSeq) E3 ubiquitin-protein ligase ATL41-like (A)	PREDICTED: RING-H2 finger protein ATL2-like [Nicotiana tomentosiformis]	RecName: Full=RING-H2 finger protein ATL2; EC=2.3.2.27 {ECO:0000305}; AltName: Full=Protein ARABIDOPSIS TOXICOS EN LEVADURA 2; Short=Protein ATL2; AltName: Full=RING-type E3 ubiquitin transferase ATL2 {ECO:0000305};	FOG: Predicted E3 ubiquitin ligase	GO:0016021,integral component of membrane; GO:0046872,metal ion binding; GO:0061630,ubiquitin protein ligase activity; GO:0006952,defense response; GO:0043161,proteasome-mediated ubiquitin-dependent protein catabolic process; GO:0010200,response to chitin
Actinidia13612	1	53.2	21.85	54.79	88.19	103.83	107.22	89.81	93.53	87.8	96.03	146	38.73	K09286 EREBP-like factor | (RefSeq) ethylene-responsive transcription factor 5-like (A)	ethylene response factor 11 [Actinidia deliciosa]	RecName: Full=Ethylene-responsive transcription factor 5; AltName: Full=Ethylene-responsive element-binding factor 4; Short=EREBP-4; AltName: Full=Ethylene-responsive element-binding factor 5 homolog; AltName: Full=NtERF4;	--	GO:0005634,nucleus; GO:0003677,DNA binding; GO:0003700,DNA-binding transcription factor activity; GO:0006952,defense response; GO:0009873,ethylene-activated signaling pathway; GO:0006351,transcription, DNA-templated
Actinidia13713	1	3.83	3.51	2.96	7.15	10.08	4.38	7.78	13.75	4.99	8.28	14.58	4.7	--	Uncharacterized protein TCM_007733 isoform 2 [Theobroma cacao]	RecName: Full=Uncharacterized protein At5g23160;	--	GO:0016021,integral component of membrane
Actinidia13817	1	67.15	56.08	40.87	277.36	276.23	269.16	302.86	307.36	157.09	306.69	416.53	153.84	--	uncharacterized protein LOC105646682 isoform X1 [Jatropha curcas]	--	--	--
Actinidia13835	1	0.45	0.45	0.53	1.37	1.31	1.2	1.53	0.89	1.51	1.33	1.3	2.38	K10400 kinesin family member 15 | (RefSeq) kinesin-like protein KIN-12B (A)	PREDICTED: kinesin-like protein KIN-12B [Vitis vinifera]	RecName: Full=Kinesin-like protein KIN-12B {ECO:0000305}; AltName: Full=Phragmoplast-associated kinesin-related protein 1-like protein {ECO:0000303|PubMed:15258761}; Short=AtPAKRP1L {ECO:0000303|PubMed:15258761};	--	GO:0005871,kinesin complex; GO:0005874,microtubule; GO:0009524,phragmoplast; GO:0005524,ATP binding; GO:0008017,microtubule binding; GO:0003777,microtubule motor activity; GO:0007112,male meiosis cytokinesis; GO:0055046,microgametogenesis; GO:0007018,microtubule-based movement; GO:0080175,phragmoplast microtubule organization
Actinidia13929	1	204.4	122.65	161.87	223.82	197.02	276.77	298.78	295.68	247.04	305.51	279.47	195.69	K04645 clathrin light chain B | (RefSeq) clathrin light chain 2 (A)	unnamed protein product [Coffea canephora]	RecName: Full=Clathrin light chain 3;	--	GO:0030132,clathrin coat of coated pit; GO:0030130,clathrin coat of trans-Golgi network vesicle; GO:0030125,clathrin vesicle coat; GO:0032050,clathrin heavy chain binding; GO:0005198,structural molecule activity; GO:0072583,clathrin-dependent endocytosis; GO:0006886,intracellular protein transport
Actinidia14043	1	12.72	6.35	21.55	30.7	22.41	23.28	22.46	27.36	23.83	27.22	24.13	24.23	K09422 transcription factor MYB, plant | (RefSeq) transcription factor MYB44-like (A)	hypothetical protein JCGZ_16088 [Jatropha curcas]	RecName: Full=Transcription factor MYB73 {ECO:0000303|PubMed:11597504}; AltName: Full=Myb-related protein 73 {ECO:0000303|PubMed:11597504}; Short=AtMYB73 {ECO:0000303|PubMed:11597504};	Transcription factor, Myb superfamily	GO:0005634,nucleus; GO:0003700,DNA-binding transcription factor activity; GO:0000981,DNA-binding transcription factor activity, RNA polymerase II-specific; GO:0043565,sequence-specific DNA binding; GO:0001135,RNA polymerase II transcription regulator recruiting activity; GO:0044212,transcription regulatory region DNA binding; GO:0030154,cell differentiation; GO:0019760,glucosinolate metabolic pro…
Actinidia14118	1	6.92	5.77	8.39	12.46	10.48	18.41	10.04	11.49	18.23	14.01	13.63	22.2	K03695 ATP-dependent Clp protease ATP-binding subunit ClpB | (RefSeq) chaperone protein ClpB3, mitochondrial-like (A)	Chaperonin ClpB [Trema orientalis]	RecName: Full=Chaperone protein ClpB3, mitochondrial; AltName: Full=ATP-dependent Clp protease ATP-binding subunit ClpB homolog 3; AltName: Full=Casein lytic proteinase B3; Flags: Precursor;	Chaperone HSP104 and related ATP-dependent Clp proteases	GO:0005739,mitochondrion; GO:0005524,ATP binding; GO:0016485,protein processing; GO:0009408,response to heat
Actinidia14252	1	93.51	45.37	57.42	120.54	102.61	140.97	109.03	93.97	121.04	131.49	117.5	108.37	--	--	--	--	--
Actinidia14264	1	61.68	38.77	36.36	86.65	80.8	79.48	123.5	111.66	79.71	103.71	98.87	62.77	K01913 acetate/butyrate---CoA ligase [EC:6.2.1.1 6.2.1.2] | (RefSeq) acetate/butyrate--CoA ligase AAE7, peroxisomal (A)	PREDICTED: acetate/butyrate--CoA ligase AAE7, peroxisomal [Vitis vinifera]	RecName: Full=Acetate/butyrate--CoA ligase AAE7, peroxisomal; EC=6.2.1.1; EC=6.2.1.2; AltName: Full=AMP-binding protein 7; Short=AtAMPBP7; AltName: Full=Acetyl-CoA synthetase; AltName: Full=Acyl-activating enzyme 7; AltName: Full=Butyryl-CoA synthetase; AltName: Full=Protein ACETATE NON-UTILIZING 1;	Acyl-CoA synthetase	GO:0005777,peroxisome; GO:0003987,acetate-CoA ligase activity; GO:0047760,butyrate-CoA ligase activity; GO:0006083,acetate metabolic process; GO:0019605,butyrate metabolic process; GO:0006097,glyoxylate cycle
Actinidia14285	1	15.93	8.13	16.8	23.71	25.07	34.61	25.92	28.77	31.51	24.86	26.8	30.64	K08726 soluble epoxide hydrolase / lipid-phosphate phosphatase [EC:3.3.2.10 3.1.3.76] | (RefSeq) epoxide hydrolase A (A)	uncharacterized protein LOC111393389 [Olea europaea var. sylvestris]	--	Soluble epoxide hydrolase	--
Actinidia14376	1	13.43	8.87	12.5	8.16	11.64	33.96	21.32	18.48	21.98	22.43	20.03	5.82	K20224 importin-9 | (RefSeq) Importin-9 (A)	hypothetical protein LSAT_5X164500 [Lactuca sativa]	--	Uncharacterized conserved protein	GO:0001671,ATPase activator activity; GO:0051087,chaperone binding; GO:0006950,response to stress
Actinidia14434	1	0.47	0	1.67	3.24	2.12	5.59	2.52	1.89	5.97	4.44	4	4.74	K22683 aspartyl protease family protein [EC:3.4.23.-] | (RefSeq) aspartyl protease family protein 2 (A)	PREDICTED: probable aspartyl protease At4g16563 [Vitis vinifera]	RecName: Full=Probable aspartyl protease At4g16563 {ECO:0000305}; EC=3.4.23.- {ECO:0000305}; Flags: Precursor;	Aspartyl protease	GO:0009505,plant-type cell wall; GO:0004190,aspartic-type endopeptidase activity; GO:0030163,protein catabolic process; GO:0006508,proteolysis
Actinidia14456	1	39.16	7.68	24.05	345.9	162.54	174.36	288.48	243.9	188.59	294.41	148.21	111.81	K20770 (+)-delta-cadinene 8-hydroxylase [EC:1.14.-.-] | (RefSeq) LOW QUALITY PROTEIN: flavonoid 3'-monooxygenase-like (A)	PREDICTED: geraniol 8-hydroxylase-like [Nicotiana tomentosiformis]	RecName: Full=Flavonoid 3',5'-hydroxylase 1; Short=F3'5'H; EC=1.14.13.88; AltName: Full=CYPLXXVA1; AltName: Full=Cytochrome P450 75A1;	Cytochrome P450 CYP2 subfamily	GO:0005783,endoplasmic reticulum; GO:0033772,flavonoid 3',5'-hydroxylase activity; GO:0020037,heme binding; GO:0005506,iron ion binding; GO:0009718,anthocyanin-containing compound biosynthetic process
Actinidia14498	1	7.03	5.04	2.95	10.01	6.2	6.57	10.65	8.55	7.15	10.25	8.54	6.36	K22013 magnesium dechelatase [EC:4.99.1.10] | (RefSeq) protein STAY-GREEN, chloroplastic-like (A)	PREDICTED: protein STAY-GREEN, chloroplastic-like [Nicotiana sylvestris]	RecName: Full=Non-functional protein STAY-GREEN, chloroplastic; AltName: Full=Protein STAYGREEN; Flags: Precursor;	--	GO:0009507,chloroplast
Actinidia14627	1	6.46	4.81	5.34	10.24	11.11	10.94	11.12	12.35	15.16	13.81	9.89	20.53	K00215 4-hydroxy-tetrahydrodipicolinate reductase [EC:1.17.1.8] | (RefSeq) 4-hydroxy-tetrahydrodipicolinate reductase 1, chloroplastic (A)	PREDICTED: 4-hydroxy-tetrahydrodipicolinate reductase 1, chloroplastic [Vitis vinifera]	RecName: Full=4-hydroxy-tetrahydrodipicolinate reductase 2, chloroplastic; Short=HTPA reductase 2; EC=1.17.1.8; Flags: Precursor;	--	GO:0009570,chloroplast stroma; GO:0008839,4-hydroxy-tetrahydrodipicolinate reductase; GO:0070402,NADPH binding; GO:0019877,diaminopimelate biosynthetic process; GO:0009089,lysine biosynthetic process via diaminopimelate
Actinidia14693	1	25.1	26.08	31.07	48.2	37.46	43.85	50.35	66.72	32.42	49.37	66.57	35.75	K23047 E3 ubiquitin-protein ligase UNKL [EC:2.3.2.27] | (RefSeq) zinc finger CCCH domain-containing protein 2-like (A)	PREDICTED: zinc finger CCCH domain-containing protein 20-like [Capsicum annuum]	RecName: Full=Zinc finger CCCH domain-containing protein 49; Short=AtC3H49;	CCCH-type Zn-finger protein	GO:0005886,plasma membrane; GO:0003677,DNA binding; GO:0003700,DNA-binding transcription factor activity; GO:0046872,metal ion binding; GO:0006355,regulation of transcription, DNA-templated
Actinidia14800	1	1.51	0.57	1.59	3.51	1.66	2.66	4.63	3.68	2.09	1.05	2.03	4.34	K18270 Rab3 GTPase-activating protein catalytic subunit | (RefSeq) rab3 GTPase-activating protein catalytic subunit isoform X1 (A)	PREDICTED: rab3 GTPase-activating protein catalytic subunit isoform X2 [Juglans regia]	--	Uncharacterized conserved protein	--
Actinidia14825	1	2.89	3.08	2.41	7.64	6.19	4.56	6.99	4.52	4.91	5.38	6.06	11.02	--	--	--	--	--
Actinidia14959	1	24.47	22.43	13.38	64.51	72.75	46.89	54.36	56.59	38.22	47.43	54.89	48.88	--	PREDICTED: uncharacterized lipoprotein syc1174_c-like [Solanum pennellii]	--	--	--
Actinidia15072	1	0.61	0.34	0.26	2	2.34	2.86	3.34	2.98	2.18	5.69	2.67	2.71	K12403 AP-4 complex subunit sigma-1 | (RefSeq) AP-4 complex subunit sigma-like isoform X1 (A)	PREDICTED: uncharacterized protein LOC100246465 [Vitis vinifera]	--	--	--
Actinidia15423	1	3.59	0	1.52	21.92	6.34	14.05	25.77	22.45	21.67	31.91	15.74	24.04	--	--	--	--	--
Actinidia15463	1	53.42	21.49	46.64	84.17	47.65	47.31	69	50.2	59.11	98.2	54.12	63.27	K08242 24-methylenesterol C-methyltransferase [EC:2.1.1.143] | (RefSeq) 24-methylenesterol C-methyltransferase 2 (A)	24-methylenesterol C-methyltransferase 2 [Jatropha curcas]	RecName: Full=24-methylenesterol C-methyltransferase 2; Short=24-sterol C-methyltransferase 2; Short=Sterol-C-methyltransferase 2; EC=2.1.1.143; AltName: Full=Protein COTYLEDON VASCULAR PATTERN 1;	SAM-dependent methyltransferases	GO:0005783,endoplasmic reticulum; GO:0005794,Golgi apparatus; GO:0030797,24-methylenesterol C-methyltransferase activity; GO:0008757,S-adenosylmethionine-dependent methyltransferase activity; GO:0009825,multidimensional cell growth; GO:0032876,negative regulation of DNA endoreduplication; GO:0007389,pattern specification process; GO:0016126,sterol biosynthetic process; GO:0010051,xylem and phloem…
Actinidia15549	1	1.61	1.8	1.31	2.54	2.33	3.05	3.31	2.54	2.13	2.63	1.65	1.85	K12854 pre-mRNA-splicing helicase BRR2 [EC:3.6.4.13] | (RefSeq) DExH-box ATP-dependent RNA helicase DExH12-like (A)	PREDICTED: DExH-box ATP-dependent RNA helicase DExH12-like, partial [Cucumis melo]	RecName: Full=DExH-box ATP-dependent RNA helicase DExH12 {ECO:0000305}; EC=3.6.4.13 {ECO:0000305}; AltName: Full=BRR2 homolog A {ECO:0000305}; Short=AtBRR2A {ECO:0000303|PubMed:19261069}; AltName: Full=Pre-mRNA-splicing helicase BRR2A {ECO:0000305}; AltName: Full=Protein EMBRYO DEFECTIVE 1507 {ECO:0000303|PubMed:15266054};	RNA helicase BRR2, DEAD-box superfamily	GO:0005829,cytosol; GO:0016020,membrane; GO:0005730,nucleolus; GO:0005681,spliceosomal complex; GO:0005524,ATP binding; GO:0004386,helicase activity; GO:0003723,RNA binding; GO:0006397,mRNA processing; GO:0008380,RNA splicing; GO:0010228,vegetative to reproductive phase transition of meristem
Actinidia15650	1	45.19	17.39	34.47	55.18	41.61	75.13	89.03	51.29	48.99	98.69	54.37	46.28	--	PREDICTED: hypersensitive-induced response protein 1-like [Populus euphratica]	RecName: Full=Hypersensitive-induced response protein 1 {ECO:0000303|PubMed:15060130}; Short=AtHIR1 {ECO:0000303|PubMed:15060130};	Prohibitins and stomatins of the PID superfamily	GO:0005794,Golgi apparatus; GO:0016020,membrane; GO:0005886,plasma membrane; GO:0009506,plasmodesma; GO:0005774,vacuolar membrane; GO:0005773,vacuole; GO:0043424,protein histidine kinase binding
Actinidia15762	1	101.13	159.61	52.35	138.95	238.45	87.22	149.63	265.25	152.43	133.7	308.09	115.34	K20416 palmitoyl-[glycerolipid] 7-desaturase [EC:1.14.19.42] | (RefSeq) palmitoyl-monogalactosyldiacylglycerol delta-7 desaturase, chloroplastic (A)	palmitoyl-monogalactosyldiacylglycerol delta-7 desaturase, chloroplastic [Arabidopsis lyrata subsp. lyrata]	RecName: Full=Palmitoyl-monogalactosyldiacylglycerol delta-7 desaturase, chloroplastic {ECO:0000303|PubMed:15579662}; EC=1.14.19.42 {ECO:0000269|PubMed:15579662}; AltName: Full=Acyl-lipid desaturase 3 {ECO:0000303|PubMed:15240892}; AltName: Full=Fatty acid desaturase 5 {ECO:0000303|PubMed:15579662}; Short=FAD5 {ECO:0000303|PubMed:15579662}; AltName: Full=Fatty acid desaturase B {ECO:0000303|PubMe…	Fatty acid desaturase	GO:0031969,chloroplast membrane; GO:0005789,endoplasmic reticulum membrane; GO:0016021,integral component of membrane; GO:0009579,thylakoid; GO:0016717,oxidoreductase activity, acting on paired donors, with oxidation of a pair of donors resulting in the reduction of molecular oxygen to two molecules of water; GO:0031408,oxylipin biosynthetic process; GO:0010205,photoinhibition; GO:0006636,unsatur…
Actinidia15774	1	20.16	29.93	8.7	27.66	56.18	21.79	43.08	54.85	21.01	45.44	80.85	13.2	--	PREDICTED: uncharacterized protein LOC100783158 [Glycine max]	--	--	--
Actinidia15801	1	4.25	4.76	4.86	5.12	7.18	9.79	6.76	9.12	7.85	7.09	7.78	3.4	--	--	--	--	--
Actinidia15922	1	7.54	6.45	8.44	14.33	14.04	10.29	12.84	12.43	10.65	15.24	10.25	15.95	--	PREDICTED: uncharacterized protein LOC100253581 isoform X1 [Vitis vinifera]	--	--	--
Actinidia15976	1	70.58	42.59	52.35	127.74	86.94	101.5	143.79	105.48	92.87	135.43	93.33	84.08	K13116 ATP-dependent RNA helicase DDX41 [EC:3.6.4.13] | (RefSeq) DEAD-box ATP-dependent RNA helicase 35 (A)	DEAD-box ATP-dependent RNA helicase 35 [Hevea brasiliensis]	RecName: Full=DEAD-box ATP-dependent RNA helicase 35; EC=3.6.4.13;	DEAD-box protein abstrakt	GO:0071013,catalytic step 2 spliceosome; GO:0005737,cytoplasm; GO:0005730,nucleolus; GO:0005524,ATP binding; GO:0004004,ATP-dependent RNA helicase activity; GO:0003723,RNA binding; GO:0008270,zinc ion binding; GO:0010501,RNA secondary structure unwinding
Actinidia16127	1	53.69	47.87	57.51	73.4	89.86	99.7	102.23	101.39	100.74	117.86	98.15	56.55	K12741 heterogeneous nuclear ribonucleoprotein A1/A3 | (RefSeq) glycine-rich RNA-binding protein 2, mitochondrial-like (A)	glycine-rich RNA-binding protein 2, mitochondrial-like [Manihot esculenta]	RecName: Full=Glycine-rich RNA-binding protein 3, mitochondrial; Short=AtGR-RBP3; AltName: Full=AtRBG3; AltName: Full=Mitochondrial RNA-binding protein 2a; Short=At-mRBP2a; AltName: Full=Organelle RRM domain-containing protein 3 {ECO:0000303|PubMed:25800738}; Flags: Precursor;	FOG: RRM domain	GO:0005739,mitochondrion; GO:0005524,ATP binding; GO:0005507,copper ion binding; GO:0003723,RNA binding; GO:0003697,single-stranded DNA binding; GO:0016554,cytidine to uridine editing; GO:0080156,mitochondrial mRNA modification; GO:0006397,mRNA processing; GO:0009409,response to cold
Actinidia16225	1	0.35	0.31	0.97	1.72	0.86	2.34	0.91	0.71	3.34	0.69	0.57	4.69	K10405 kinesin family member C1 | (RefSeq) kinesin-like protein KIN-14B (A)	PREDICTED: kinesin-like protein KIN-14T isoform X2 [Vitis vinifera]	RecName: Full=Kinesin-like protein KIN-14T {ECO:0000305};	Kinesin (KAR3 subfamily)	GO:0005871,kinesin complex; GO:0005874,microtubule; GO:0005739,mitochondrion; GO:0005524,ATP binding; GO:0016887,ATPase activity; GO:0008017,microtubule binding; GO:0003777,microtubule motor activity; GO:0007018,microtubule-based movement
Actinidia16442	1	1	1.33	1.92	2.71	2.58	2.52	3.15	2.34	1.92	3.02	2.49	2.8	K08762 diazepam-binding inhibitor (GABA receptor modulator, acyl-CoA-binding protein) | (RefSeq) hypothetical protein (A)	ACBP domain-containing protein [Cephalotus follicularis]	RecName: Full=Acyl-CoA-binding domain-containing protein 3; Short=Acyl-CoA binding protein 3; Flags: Precursor;	Acyl-CoA-binding protein	GO:0005615,extracellular space; GO:0000062,fatty-acyl-CoA binding; GO:0008289,lipid binding
Actinidia16471	1	4.85	11.26	8.29	11.6	17.24	24.36	19.96	22.32	32.07	15.48	14.05	35.37	--	--	--	--	--
Actinidia16482	1	2.69	0.54	2.53	8.18	6.49	7.24	8.13	6.46	10.7	10.14	6.54	11.83	--	PREDICTED: uncharacterized protein LOC100262755 [Vitis vinifera]	--	--	--
Actinidia16498	1	23.63	18.1	18.65	34.75	36.03	43.32	48.09	44.27	39.58	47.98	38.09	32.57	K03257 translation initiation factor 4A | (RefSeq) ATP-dependent RNA helicase eIF4A isoform X1 (A)	eukaryotic initiation factor 4a [Quercus suber]	RecName: Full=Eukaryotic initiation factor 4A-3; Short=eIF-4A-3; EC=3.6.4.13; AltName: Full=ATP-dependent RNA helicase eIF4A-3;	Predicted ATP-dependent RNA helicase FAL1, involved in rRNA maturation, DEAD-box superfamily	GO:0005524,ATP binding; GO:0004386,helicase activity; GO:0003743,translation initiation factor activity
Actinidia16661	1	8.05	8.55	6.08	7.96	20.3	9.52	11.95	20.03	7.9	8.44	23.01	6.08	--	PREDICTED: uncharacterized protein LOC104225578 [Nicotiana sylvestris]	--	--	GO:0016021,integral component of membrane
Actinidia16841	1	33.15	24.76	33.25	58.18	44.13	67.75	46.09	50.17	52.75	59.84	42.72	60.9	K22376 E3 ubiquitin-protein ligase KCMF1 [EC:2.3.2.27] | (RefSeq) protein DEHYDRATION-INDUCED 19 homolog 4-like (A)	protein DEHYDRATION-INDUCED 19 homolog 3-like [Manihot esculenta]	RecName: Full=Protein DEHYDRATION-INDUCED 19 homolog 3; Short=AtDi19-3;	--	GO:0005634,nucleus; GO:0003677,DNA binding; GO:0045893,positive regulation of transcription, DNA-templated; GO:0009737,response to abscisic acid; GO:0009651,response to salt stress; GO:0009414,response to water deprivation
Actinidia17189	1	5.49	6.39	5.16	14.8	10.69	9.93	11.47	12.53	13.29	14.04	12.18	19.2	K00924 kinase [EC:2.7.1.-] | (RefSeq) receptor protein kinase TMK1 (A)	PREDICTED: receptor protein kinase TMK1 [Vitis vinifera]	RecName: Full=Receptor protein kinase TMK1 {ECO:0000303|PubMed:1332795}; EC=2.7.11.1 {ECO:0000269|PubMed:1332795}; AltName: Full=BARK1-like kinase 1 {ECO:0000303|PubMed:23921992}; AltName: Full=Transmembrane kinase 1 {ECO:0000303|PubMed:1332795}; Flags: Precursor;	--	GO:0005576,extracellular region; GO:0016021,integral component of membrane; GO:0005886,plasma membrane; GO:0005524,ATP binding; GO:0004675,transmembrane receptor protein serine/threonine kinase activity; GO:0007165,signal transduction
Actinidia17242	1	230.73	315.16	134.12	424.62	511.24	370.64	445.53	447.53	305.54	441.13	581.69	332.02	K06617 raffinose synthase [EC:2.4.1.82] | (RefSeq) probable galactinol--sucrose galactosyltransferase 2 (A)	Seed imbibition 2 isoform 2 [Theobroma cacao]	RecName: Full=Probable galactinol--sucrose galactosyltransferase 2; EC=2.4.1.82; AltName: Full=Protein SEED IMBIBITION 2; AltName: Full=Raffinose synthase 2;	--	GO:0009506,plasmodesma; GO:0052692,raffinose alpha-galactosidase activity; GO:0016757,transferase activity, transferring glycosyl groups; GO:0034484,raffinose catabolic process; GO:0080167,response to karrikin; GO:0006979,response to oxidative stress
Actinidia17303	1	10.55	5.46	8.93	14.56	11.6	12.58	15.63	12.84	10.43	16.34	15.24	14	K03686 molecular chaperone DnaJ | (RefSeq) chaperone protein dnaJ A6, chloroplastic-like (A)	DnaJ domain-containing protein [Cephalotus follicularis]	RecName: Full=Chaperone protein dnaJ A6, chloroplastic {ECO:0000305}; Short=atDjA6 {ECO:0000303|PubMed:23894646}; AltName: Full=Chaperone protein dnaJ A26 {ECO:0000303|PubMed:11599562}; Short=AtDjA26 {ECO:0000303|PubMed:11599562}; Flags: Precursor;	Molecular chaperone (DnaJ superfamily)	GO:0009507,chloroplast; GO:0009941,chloroplast envelope; GO:0009535,chloroplast thylakoid membrane; GO:0005524,ATP binding; GO:0031072,heat shock protein binding; GO:0046872,metal ion binding; GO:0051082,unfolded protein binding; GO:0006457,protein folding; GO:0009408,response to heat
Actinidia17367	1	8	6.57	9.55	15.22	12.3	15.2	15.41	14.28	14.01	22.89	13.3	7.23	K00924 kinase [EC:2.7.1.-] | (RefSeq) CST; Protein kinase superfamily protein (A)	PREDICTED: probable serine/threonine-protein kinase Cx32, chloroplastic [Solanum lycopersicum]	RecName: Full=Probable serine/threonine-protein kinase CST {ECO:0000305}; EC=2.7.11.1 {ECO:0000305}; AltName: Full=Protein CAST AWAY {ECO:0000303|PubMed:21628627};	Serine/threonine protein kinase	GO:0005634,nucleus; GO:0005886,plasma membrane; GO:0005524,ATP binding; GO:0004675,transmembrane receptor protein serine/threonine kinase activity; GO:0007166,cell surface receptor signaling pathway; GO:0060862,negative regulation of floral organ abscission
Actinidia17465	1	0.69	0.03	0.12	1.87	1.26	1	1.81	1.27	1.24	1.49	0.49	1.17	K13993 HSP20 family protein | (RefSeq) inactive protein RESTRICTED TEV MOVEMENT 2-like (A)	inactive protein RESTRICTED TEV MOVEMENT 2 isoform X1 [Prunus persica]	RecName: Full=Inactive protein RESTRICTED TEV MOVEMENT 2; AltName: Full=Inactive restricted tobacco etch virus movement protein 2;	Molecular chaperone (small heat-shock protein Hsp26/Hsp42)	GO:0016021,integral component of membrane; GO:0005886,plasma membrane; GO:0006952,defense response
Actinidia17510	1	651.21	459.84	495.26	1095.4	1086.54	860.93	1067.64	1232.08	905.13	1482.38	1502.77	809.06	K05759 profilin | (RefSeq) profilin-1 (A)	PREDICTED: profilin-1 [Gossypium arboreum]	RecName: Full=Profilin-1;	Profilin	GO:0005737,cytoplasm; GO:0005856,cytoskeleton; GO:0003779,actin binding
Actinidia17552	1	64.07	36.3	55.62	108.44	85.29	91.82	110.66	101.79	114.42	101.15	87.06	75.17	--	PREDICTED: uncharacterized protein At5g19025 [Vitis vinifera]	RecName: Full=Uncharacterized protein At5g19025;	--	GO:0022625,cytosolic large ribosomal subunit; GO:0016021,integral component of membrane; GO:0003723,RNA binding; GO:0003735,structural constituent of ribosome; GO:0042254,ribosome biogenesis; GO:0006412,translation
Actinidia17574	1	9.61	10.71	11.41	18.5	14.87	17.68	18.45	12.78	21.63	17.47	13.16	22.58	K10597 ubiquitin conjugation factor E4 B [EC:2.3.2.27] | (RefSeq) probable ubiquitin conjugation factor E4 (A)	PREDICTED: probable ubiquitin conjugation factor E4 [Nicotiana sylvestris]	RecName: Full=Probable ubiquitin conjugation factor E4; EC=2.3.2.27 {ECO:0000250|UniProtKB:P54860, ECO:0000250|UniProtKB:Q9ES00}; AltName: Full=Plant U-box protein 1; AltName: Full=RING-type E3 ubiquitin transferase E4; AltName: Full=U-box domain-containing protein 1; AltName: Full=Ubiquitin-fusion degradation protein 2-like; Short=UB fusion protein 2-like;	Ubiquitin fusion degradation protein-2	GO:0005829,cytosol; GO:0005634,nucleus; GO:0000151,ubiquitin ligase complex; GO:0034450,ubiquitin-ubiquitin ligase activity; GO:0000209,protein polyubiquitination; GO:0030433,ubiquitin-dependent ERAD pathway
Actinidia17598	1	0.27	0.41	0.21	1.29	1.03	0.94	1	1.14	1.26	1.45	0.71	1.31	K15121 solute carrier family 25, member 44 | (RefSeq) solute carrier family 25 member 44-like (A)	COBRA [Macleaya cordata]	RecName: Full=COBRA-like protein 4; Flags: Precursor;	--	GO:0031225,anchored component of membrane; GO:0005886,plasma membrane; GO:0005774,vacuolar membrane; GO:0016049,cell growth; GO:0010215,cellulose microfibril organization; GO:0009834,plant-type secondary cell wall biogenesis
Actinidia17696	1	3.46	3.66	3.17	5.32	4.58	6.9	5.09	5.62	4.64	7.21	6.27	5.21	K09872 aquaporin PIP | (RefSeq) PIP1;4; plasma membrane intrinsic protein 1;4 (A)	aquaporin PIP1-3 [Actinidia chinensis]	RecName: Full=Probable aquaporin PIP1-4; AltName: Full=Plasma membrane intrinsic protein 1-4; Short=AtPIP1;4; AltName: Full=Transmembrane protein C; Short=TMP-C;	Aquaporin (major intrinsic protein family)	GO:0005887,integral component of plasma membrane; GO:0016020,membrane; GO:0005886,plasma membrane; GO:0015250,water channel activity; GO:0034220,ion transmembrane transport; GO:0009414,response to water deprivation; GO:0006833,water transport
Actinidia17707	1	0.3	0.55	0.81	1.57	0.91	1.84	1.78	1.81	1.16	1.62	1.03	3.64	K12946 signal peptidase complex subunit 1 [EC:3.4.-.-] | (GenBank) microsomal signal peptidase 12 kDa protein (A)	PREDICTED: PCTP-like protein isoform X1 [Citrus sinensis]	--	--	GO:0008289,lipid binding
Actinidia17807	1	124.76	77.18	78.67	293.7	212.99	198.8	228.96	209.67	220.51	228.36	266.17	321.77	K00975 glucose-1-phosphate adenylyltransferase [EC:2.7.7.27] | (RefSeq) glucose-1-phosphate adenylyltransferase large subunit 1 (A)	ADP-glucose pyrophosphorylase large subunit 4 [Actinidia deliciosa]	RecName: Full=Glucose-1-phosphate adenylyltransferase large subunit 1; EC=2.7.7.27; AltName: Full=ADP-glucose pyrophosphorylase; AltName: Full=ADP-glucose synthase; AltName: Full=AGPase S; AltName: Full=Alpha-D-glucose-1-phosphate adenyl transferase; Flags: Fragment;	GDP-mannose pyrophosphorylase/mannose-1-phosphate guanylyltransferase	GO:0009501,amyloplast; GO:0009507,chloroplast; GO:0005524,ATP binding; GO:0008878,glucose-1-phosphate adenylyltransferase activity; GO:0005978,glycogen biosynthetic process; GO:0019252,starch biosynthetic process
Actinidia18101	1	1.98	3.3	3.33	13.43	15.38	13.03	9.68	9.85	14.98	7.81	8.56	13.51	K13418 somatic embryogenesis receptor kinase 1 [EC:2.7.10.1 2.7.11.1] | (RefSeq) LRR receptor kinase BAK1-like (A)	PREDICTED: protein NSP-INTERACTING KINASE 1 [Vitis vinifera]	RecName: Full=Protein NSP-INTERACTING KINASE 1 {ECO:0000303|PubMed:15489295}; Short=AtNIK1 {ECO:0000303|PubMed:15489295}; EC=2.7.11.1 {ECO:0000269|PubMed:15489295}; AltName: Full=LRR receptor-like serine/threonine-protein kinase NIK1 {ECO:0000303|PubMed:15489295}; Flags: Precursor;	--	GO:0005737,cytoplasm; GO:0016021,integral component of membrane; GO:0005654,nucleoplasm; GO:0005886,plasma membrane; GO:0005524,ATP binding; GO:0004672,protein kinase activity; GO:0004675,transmembrane receptor protein serine/threonine kinase activity; GO:0007166,cell surface receptor signaling pathway; GO:0051607,defense response to virus; GO:0040015,negative regulation of multicellular organism…
Actinidia18148	1	0.8	0.48	1.01	1.84	1.54	1.63	1.63	1.86	2.35	3.01	0.86	1.3	K14595 abscisate beta-glucosyltransferase [EC:2.4.1.263] | (RefSeq) abscisate beta-glucosyltransferase (A)	PREDICTED: UDP-glycosyltransferase 89A2-like [Ziziphus jujuba]	RecName: Full=Anthocyanin 3'-O-beta-glucosyltransferase; Short=3'GT; EC=2.4.1.238;	UDP-glucuronosyl and UDP-glucosyl transferase	GO:0033837,anthocyanin 3'-O-beta-glucosyltransferase activity; GO:0008152,metabolic process
Actinidia18174	1	19.5	12.66	16.65	36.29	21.75	36.88	43.11	30.16	43.01	27.18	20.48	54.65	--	hypothetical protein POPTR_003G105600v3 [Populus trichocarpa]	RecName: Full=Protein NUCLEAR FUSION DEFECTIVE 4 {ECO:0000303|PubMed:16698901};	--	GO:0016021,integral component of membrane; GO:0000741,karyogamy; GO:0010197,polar nucleus fusion; GO:0009651,response to salt stress
Actinidia18255	1	0.38	0.53	1.09	1.51	1.8	1.53	2.15	2.9	2.05	2.31	2.24	0.91	K20716 mitogen-activated protein kinase kinase kinase 17/18 | (RefSeq) mitogen-activated protein kinase kinase kinase 18-like (A)	unnamed protein product [Coffea canephora]	RecName: Full=Mitogen-activated protein kinase kinase kinase 17 {ECO:0000303|PubMed:25720833}; EC=2.7.11.25 {ECO:0000250|UniProtKB:Q9ZVP5, ECO:0000255|PROSITE-ProRule:PRU00159};	MEKK and related serine/threonine protein kinases	GO:0005737,cytoplasm; GO:0005634,nucleus; GO:0005524,ATP binding; GO:0004709,MAP kinase kinase kinase activity; GO:0004674,protein serine/threonine kinase activity; GO:0004702,NA; GO:0009738,abscisic acid-activated signaling pathway; GO:0032147,activation of protein kinase activity; GO:0007346,regulation of mitotic cell cycle; GO:0009737,response to abscisic acid; GO:0006970,response to osmotic s…
Actinidia18351	1	77.2	24.32	61.38	79.35	52.36	103.23	100.29	87.55	86.62	112.77	84.25	54.62	K13199 plasminogen activator inhibitor 1 RNA-binding protein | (RefSeq) plasminogen activator inhibitor 1 RNA-binding protein (A)	PREDICTED: plasminogen activator inhibitor 1 RNA-binding protein [Vitis vinifera]	RecName: Full=RGG repeats nuclear RNA binding protein B {ECO:0000303|PubMed:11905967};	Predicted RNA-binding protein	GO:0005829,cytosol; GO:0005634,nucleus; GO:0048471,perinuclear region of cytoplasm; GO:0005777,peroxisome; GO:0003729,mRNA binding; GO:0009735,response to cytokinin
Actinidia18483	1	35.31	20.43	21.61	46.99	46.85	76.06	78.06	77.19	52.71	71.2	41.8	44.33	--	PREDICTED: stress-response A/B barrel domain-containing protein HS1 [Nicotiana tomentosiformis]	RecName: Full=Stress-response A/B barrel domain-containing protein HS1 {ECO:0000305}; AltName: Full=Pop3 family protein At3g17210 {ECO:0000305}; AltName: Full=Protein HEAT STABLE 1 {ECO:0000303|PubMed:17720140}; Short=AtHS1 {ECO:0000303|PubMed:17720140};	--	GO:0005829,cytosol; GO:0005886,plasma membrane; GO:0046872,metal ion binding; GO:0042742,defense response to bacterium; GO:0050832,defense response to fungus
Actinidia18653	1	137.59	136.54	127.1	247.48	244.1	222.59	238.18	248.05	186.29	239.2	248.75	207.8	K22376 E3 ubiquitin-protein ligase KCMF1 [EC:2.3.2.27] | (RefSeq) protein DEHYDRATION-INDUCED 19 homolog 4-like (A)	protein dehydration-induced 19 like 3 [Quercus suber]	RecName: Full=Protein DEHYDRATION-INDUCED 19 homolog 4; Short=AtDi19-4;	--	GO:0048471,perinuclear region of cytoplasm
Actinidia18823	1	28.86	22.95	27.12	55.89	56.21	59.39	85.92	84	63.53	83.13	83.56	56.75	K07877 Ras-related protein Rab-2A | (RefSeq) ras-related protein RABB1c (A)	hypothetical protein AQUCO_00500138v1 [Aquilegia coerulea]	RecName: Full=Ras-related protein RABB1c; Short=AtRABB1c; AltName: Full=Ras-related protein Rab2A; Short=AtRab2A;	GTPase Rab2, small G protein superfamily	GO:0005768,endosome; GO:0016020,membrane; GO:0005886,plasma membrane; GO:0005773,vacuole; GO:0005525,GTP binding; GO:0003924,GTPase activity; GO:0006888,ER to Golgi vesicle-mediated transport; GO:0015031,protein transport; GO:0030100,regulation of endocytosis
Actinidia18864	1	128.53	55.4	116.03	186.63	142.55	174.51	199.28	169.26	166.7	236.76	169.98	135.69	K22950 acylphloroglucinol glucosyltransferase [EC:2.4.1.358] | (RefSeq) anthocyanidin 3-O-glucosyltransferase 2-like (A)	anthocyanidin 3-O-glucosyltransferase [Camellia fraterna]	RecName: Full=UDP-glycosyltransferase 71A16 {ECO:0000303|Ref.1}; EC=2.4.1.- {ECO:0000305}; AltName: Full=UDP-glucose:chalcone 2'-O-glucosyltransferase {ECO:0000305}; AltName: Full=UDP-glucose:flavonol 2'-O-glucosyltransferase {ECO:0000305};	UDP-glucuronosyl and UDP-glucosyl transferase	GO:0035251,UDP-glucosyltransferase activity; GO:0008152,metabolic process
Actinidia18934	1	47.97	25.69	26.57	54.1	58.91	46.81	64.15	72.36	56.33	93.48	67.3	32.28	K13944 LOB domain-containing protein 16 | (RefSeq) LOB domain-containing protein 16-like (A)	unnamed protein product [Coffea canephora]	RecName: Full=LOB domain-containing protein 41; AltName: Full=ASYMMETRIC LEAVES 2-like protein 38; Short=AS2-like protein 38;	--	GO:0006355,regulation of transcription, DNA-templated
Actinidia19027	1	70.92	33.7	73.01	122.24	81.13	114.49	116.23	96.25	91.57	166.09	105.81	76.86	--	uncharacterized endoplasmic reticulum membrane protein C16E8.02 [Prunus persica]	--	Predicted membrane protein	GO:0016021,integral component of membrane
Actinidia19096	1	6.69	3.05	5.85	9.8	12.95	13.2	11.97	8.58	11.17	11.92	11.13	8.73	--	PREDICTED: CASP-like protein 4A3 [Nicotiana tabacum]	RecName: Full=CASP-like protein 4A3; Short=AtCASPL4A3;	--	GO:0016021,integral component of membrane; GO:0005886,plasma membrane; GO:0051536,iron-sulfur cluster binding
Actinidia19276	1	5.99	1.83	4.57	19.08	8.81	9.81	9.95	11.68	12.37	17.48	10.44	12.59	--	uncharacterized protein LOC110416588 [Herrania umbratica]	--	--	--
Actinidia20079	1	52.15	35	42.56	92.49	93.86	70.39	77.88	81.41	65.92	118.83	84.99	57.65	K04421 mitogen-activated protein kinase kinase kinase 3 [EC:2.7.11.25] | (RefSeq) mitogen-activated protein kinase kinase kinase YODA (A)	PREDICTED: mitogen-activated protein kinase kinase kinase YODA [Vitis vinifera]	RecName: Full=Mitogen-activated protein kinase kinase kinase 3 {ECO:0000303|PubMed:27679653}; EC=2.7.11.25 {ECO:0000250|UniProtKB:Q9C5H5}; AltName: Full=MAP3K alpha protein kinase {ECO:0000303|PubMed:10095117}; Short=AtMAP3Kalpha {ECO:0000303|PubMed:10095117};	MEKK and related serine/threonine protein kinases	GO:0005737,cytoplasm; GO:0005524,ATP binding; GO:0004709,MAP kinase kinase kinase activity; GO:0004674,protein serine/threonine kinase activity; GO:0032147,activation of protein kinase activity; GO:0007346,regulation of mitotic cell cycle; GO:0023014,signal transduction by protein phosphorylation; GO:0031098,stress-activated protein kinase signaling cascade
Actinidia20177	1	4.56	1.21	2.89	13.28	5.96	14.47	11.95	10.35	8.31	13.61	9.53	11.95	K13448 calcium-binding protein CML | (RefSeq) probable calcium-binding protein CML50 (A)	BAG domain-containing protein [Cephalotus follicularis]	RecName: Full=BAG family molecular chaperone regulator 6 {ECO:0000303|Ref.3}; AltName: Full=Bcl-2-associated athanogene 6 {ECO:0000303|Ref.3}; AltName: Full=CaM-binding protein 1 {ECO:0000303|PubMed:16003391}; Contains: RecName: Full=Cleaved BAG6 {ECO:0000303|PubMed:26739014};	--	GO:0009506,plasmodesma; GO:0005516,calmodulin binding; GO:0051087,chaperone binding; GO:0006914,autophagy; GO:0050832,defense response to fungus; GO:0009817,defense response to fungus, incompatible interaction; GO:0012502,induction of programmed cell death; GO:0010508,positive regulation of autophagy; GO:0006457,protein folding; GO:0009408,response to heat; GO:0009644,response to high light inten…
Actinidia20226	1	18.73	11.87	16.43	35.92	21.13	31.37	27.9	19.08	28.53	26.43	17.04	29.11	K02885 large subunit ribosomal protein L19e | (RefSeq) 60S ribosomal protein L19-2 (A)	hypothetical protein VITISV_004914 [Vitis vinifera]	RecName: Full=Protein WHAT'S THIS FACTOR 1 homolog {ECO:0000305}; Flags: Precursor;	--	GO:0009507,chloroplast; GO:0016787,hydrolase activity; GO:0003723,RNA binding; GO:0000373,Group II intron splicing; GO:0015979,photosynthesis
Actinidia20249	1	2.79	1.72	1.2	4.39	6.58	6.26	7.89	7.47	4.78	5.32	8.6	4.7	K09286 EREBP-like factor | (RefSeq) ethylene-responsive transcription factor ERF023 (A)	PREDICTED: ethylene-responsive transcription factor ERF023-like [Erythranthe guttata]	RecName: Full=Ethylene-responsive transcription factor ERF023;	--	GO:0005634,nucleus; GO:0003677,DNA binding; GO:0003700,DNA-binding transcription factor activity; GO:0009873,ethylene-activated signaling pathway; GO:0006351,transcription, DNA-templated
Actinidia20435	1	31.42	37.36	32.36	70.33	63.53	75.35	84.85	73.88	73.37	86.54	81.41	73.49	K06185 ATP-binding cassette, subfamily F, member 2 | (RefSeq) ABC transporter F family member 1 (A)	ABC transporter F family member 1 [Sesamum indicum]	RecName: Full=ABC transporter F family member 1; Short=ABC transporter ABCF.1; Short=AtABCF1; AltName: Full=GCN20-type ATP-binding cassette protein GCN1;	Predicted transporter (ABC superfamily)	GO:0005886,plasma membrane; GO:0005524,ATP binding; GO:0016887,ATPase activity; GO:0005215,transporter activity
Actinidia20557	1	22.08	15.04	24.8	29.62	33.31	41.37	30.88	32.06	38.66	34.94	40.32	37.63	K14500 BR-signaling kinase [EC:2.7.11.1] | (RefSeq) probable serine/threonine-protein kinase At4g35230 (A)	PREDICTED: probable serine/threonine-protein kinase At4g35230, partial [Nicotiana tabacum]	RecName: Full=Serine/threonine-protein kinase BSK1 {ECO:0000305}; EC=2.7.11.1 {ECO:0000269|PubMed:23532072}; AltName: Full=Brassinosteroid-signaling kinase 1 {ECO:0000303|PubMed:18653891};	--	GO:0016020,membrane; GO:0005886,plasma membrane; GO:0009506,plasmodesma; GO:0005773,vacuole; GO:0005524,ATP binding; GO:0004672,protein kinase activity; GO:0004675,transmembrane receptor protein serine/threonine kinase activity; GO:0009742,brassinosteroid mediated signaling pathway; GO:0007166,cell surface receptor signaling pathway; GO:0042742,defense response to bacterium; GO:0050832,defense re…
Actinidia20612	1	275.77	178.43	247.11	401.64	338.88	482.69	348.21	355.78	451.12	377.52	360.5	480.12	K00975 glucose-1-phosphate adenylyltransferase [EC:2.7.7.27] | (RefSeq) glucose-1-phosphate adenylyltransferase small subunit, chloroplastic/amyloplastic (A)	ADP glucose pyrophosphorylase [Actinidia chinensis]	RecName: Full=Glucose-1-phosphate adenylyltransferase small subunit, chloroplastic; EC=2.7.7.27; AltName: Full=ADP-glucose pyrophosphorylase; AltName: Full=ADP-glucose synthase; AltName: Full=AGPase B; AltName: Full=Alpha-D-glucose-1-phosphate adenyl transferase; Flags: Precursor;	GDP-mannose pyrophosphorylase/mannose-1-phosphate guanylyltransferase	GO:0009507,chloroplast; GO:0005524,ATP binding; GO:0008878,glucose-1-phosphate adenylyltransferase activity; GO:0005978,glycogen biosynthetic process; GO:0019252,starch biosynthetic process
Actinidia20669	1	8.5	6.63	10.4	19.14	17.13	22.35	19.14	18.19	18.23	18.42	16.84	14.85	K20858 calcium uniporter protein, mitochondrial | (RefSeq) uncharacterized protein LOC105046210 (A)	unnamed protein product [Coffea canephora]	RecName: Full=Pentatricopeptide repeat-containing protein At4g18975, chloroplastic; Flags: Precursor;	--	GO:0009507,chloroplast; GO:0043231,intracellular membrane-bounded organelle; GO:0004519,endonuclease activity; GO:0003723,RNA binding; GO:0009451,RNA modification
Actinidia20674	1	54.17	50.38	35.12	85.04	125.36	86.32	113.18	134.17	122.1	120.48	116.48	58.22	K12309 beta-galactosidase [EC:3.2.1.23] | (Kazusa) Lj3g3v0323160.2; - (A)	PREDICTED: zinc finger protein WIP2 [Ricinus communis]	RecName: Full=Zinc finger protein WIP2; AltName: Full=Protein NO TRANSMITTING TRACT; AltName: Full=WIP-domain protein 2 {ECO:0000303|PubMed:11782451}; Short=AtWIP2 {ECO:0000303|PubMed:11782451};	FOG: Zn-finger	GO:0005634,nucleus; GO:0003700,DNA-binding transcription factor activity; GO:0046872,metal ion binding; GO:0003676,nucleic acid binding; GO:0001709,cell fate determination; GO:1990058,fruit replum development; GO:0009860,pollen tube growth; GO:0010468,regulation of gene expression; GO:0006355,regulation of transcription, DNA-templated; GO:0006351,transcription, DNA-templated; GO:0010500,transmitt…
Actinidia20855	1	17.84	28.21	13.59	26	47.39	27.6	28.31	33.67	34.32	28.18	44.96	27.94	K00924 kinase [EC:2.7.1.-] | (RefSeq) probable receptor protein kinase TMK1 (A)	receptor-like kinase TMK4 [Olea europaea var. sylvestris]	RecName: Full=Receptor-like kinase TMK4 {ECO:0000303|PubMed:23613767}; EC=2.7.11.1 {ECO:0000305}; AltName: Full=BAK1-associating receptor-like kinase 1 {ECO:0000303|PubMed:23921992}; AltName: Full=Leucine-rich repeat receptor-like kinases TMK4 {ECO:0000303|PubMed:23613767}; AltName: Full=Transmembrane kinase 4 {ECO:0000303|PubMed:23613767}; Flags: Precursor;	--	GO:0005794,Golgi apparatus; GO:0016021,integral component of membrane; GO:0005886,plasma membrane; GO:0009506,plasmodesma; GO:0005524,ATP binding; GO:0004675,transmembrane receptor protein serine/threonine kinase activity; GO:0007166,cell surface receptor signaling pathway; GO:0006468,protein phosphorylation
Actinidia20895	1	52.86	49.56	39.92	61.24	80.77	68.39	71.09	90.57	61.3	76.23	101.07	57.55	K02607 origin recognition complex subunit 5 | (RefSeq) origin of replication complex subunit 5 (A)	origin of replication complex subunit 5 [Quercus suber]	RecName: Full=Origin of replication complex subunit 5 {ECO:0000303|PubMed:16179646}; Short=AtORC5 {ECO:0000303|PubMed:16179646};	Origin recognition complex, subunit 5	GO:0005664,nuclear origin of replication recognition complex; GO:0000808,origin recognition complex; GO:0005524,ATP binding; GO:0003688,DNA replication origin binding; GO:0006260,DNA replication; GO:0006270,DNA replication initiation
Actinidia20952	1	7.21	2.59	5	21.89	15.65	22.38	29.13	20.07	23.52	27.22	18.79	31.5	K15404 aldehyde decarbonylase [EC:4.1.99.5] | (RefSeq) CER1-1; hypothetical protein (A)	PREDICTED: protein ECERIFERUM 3 [Theobroma cacao]	RecName: Full=Protein ECERIFERUM 3; AltName: Full=Protein FACELESS POLLEN 1; AltName: Full=Protein WAX2; AltName: Full=Protein YORE-YORE;	--	GO:0005789,endoplasmic reticulum membrane; GO:0016021,integral component of membrane; GO:0016020,membrane; GO:0005886,plasma membrane; GO:0005506,iron ion binding; GO:0016491,oxidoreductase activity; GO:0043447,alkane biosynthetic process; GO:0042335,cuticle development; GO:0006723,cuticle hydrocarbon biosynthetic process; GO:0008610,lipid biosynthetic process; GO:0006629,lipid metabolic process;…
Actinidia21142	1	45.89	42.22	46.58	159.79	177.23	141.3	149.44	140.54	157.72	149.68	152.41	152.98	K12309 beta-galactosidase [EC:3.2.1.23] | (Kazusa) Lj3g3v0323160.1; - (A)	unnamed protein product [Coffea canephora]	RecName: Full=Protein indeterminate-domain 12 {ECO:0000303|PubMed:16784536};	FOG: Zn-finger	GO:0003677,DNA binding; GO:0003700,DNA-binding transcription factor activity; GO:0046872,metal ion binding; GO:0006355,regulation of transcription, DNA-templated; GO:0006351,transcription, DNA-templated
Actinidia21180	1	11.8	5.55	6.58	17.11	15.25	13.34	19.8	16.81	12.44	22.17	17.27	14.27	--	PREDICTED: F-box/kelch-repeat protein OR23 isoform X2 [Vitis vinifera]	RecName: Full=F-box/kelch-repeat protein OR23;	FOG: Kelch repeat	GO:0031463,Cul3-RING ubiquitin ligase complex; GO:0016567,protein ubiquitination
Actinidia21483	1	260.62	192.17	231.31	562.37	513.32	617.45	585.63	570.2	510.85	611.31	541.06	490.3	K09264 MADS-box transcription factor, plant | (RefSeq) TM6; flowering-related B-class MADS-box protein (A)	AP3 [Actinidia chinensis]	RecName: Full=Floral homeotic protein DEFICIENS;	MADS box transcription factor	GO:0005634,nucleus; GO:0003700,DNA-binding transcription factor activity; GO:0046983,protein dimerization activity; GO:0000977,RNA polymerase II regulatory region sequence-specific DNA binding; GO:0007275,multicellular organism development; GO:0045944,positive regulation of transcription by RNA polymerase II; GO:0006351,transcription, DNA-templated
Actinidia21570	1	5.53	6.31	4.51	8.9	10.73	6.38	9.45	7.51	7.66	11	6.5	13.68	--	box C/D snoRNA protein 1 [Sesamum indicum]	--	Uncharacterized conserved protein	--
Actinidia21614	1	0.29	0.22	1.26	1.42	1.68	2.73	0.83	1.04	3.53	1.89	1.27	3.47	K15082 DNA repair protein RAD7 | (RefSeq) hypothetical protein (A)	PREDICTED: uncharacterized protein LOC104218669 [Nicotiana sylvestris]	--	--	--
Actinidia21764	1	26.9	40.72	29.8	59.83	79.62	39.73	57.51	96.1	70.05	59.59	71.56	41.78	K04077 chaperonin GroEL | (RefSeq) LOW QUALITY PROTEIN: chaperonin CPN60-like 2, mitochondrial (A)	PREDICTED: protein YLS9 [Nicotiana attenuata]	RecName: Full=NDR1/HIN1-like protein 13 {ECO:0000303|PubMed:26206852};	--	GO:0016021,integral component of membrane; GO:0005886,plasma membrane; GO:0009506,plasmodesma; GO:0042742,defense response to bacterium
Actinidia21818	1	0.82	0.29	0.69	0.48	1.33	2.37	1.29	1.08	3.38	1.88	1.2	3.03	K13993 HSP20 family protein | (RefSeq) 17.4 kDa class III heat shock protein (A)	PREDICTED: 17.4 kDa class III heat shock protein [Vitis vinifera]	RecName: Full=17.4 kDa class III heat shock protein; AltName: Full=17.4 kDa heat shock protein 2; Short=AtHsp17.4B;	Molecular chaperone (small heat-shock protein Hsp26/Hsp42)	GO:0005737,cytoplasm; GO:0009408,response to heat; GO:0009644,response to high light intensity; GO:0042542,response to hydrogen peroxide
Actinidia21887	1	24.48	15.07	26.11	53.4	34.46	67.19	42.1	39.64	59.3	54.22	37.54	68.26	--	hypothetical protein VITISV_007010 [Vitis vinifera]	--	--	GO:0009536,plastid
Actinidia21913	1	84.78	85.58	68.36	129.36	111.67	120.73	147.97	147.51	120.05	123.36	111.31	121.72	K16282 E3 ubiquitin-protein ligase RHA2 [EC:2.3.2.27] | (Kazusa) Lj0g3v0355229.1; - (A)	hypothetical protein VITISV_024970 [Vitis vinifera]	RecName: Full=RING-H2 finger protein ATL67; EC=2.3.2.27 {ECO:0000305}; AltName: Full=RING-type E3 ubiquitin transferase ATL67 {ECO:0000305};	FOG: Predicted E3 ubiquitin ligase	GO:0016021,integral component of membrane; GO:0046872,metal ion binding; GO:0061630,ubiquitin protein ligase activity; GO:0043161,proteasome-mediated ubiquitin-dependent protein catabolic process
Actinidia21941	1	114.67	196.71	83.11	209.06	310.85	164.97	251.92	276.73	179.36	221.26	307.6	169.25	K00696 sucrose-phosphate synthase [EC:2.4.1.14] | (RefSeq) probable sucrose-phosphate synthase (A)	sucrose phosphate synthase [Actinidia chinensis]	RecName: Full=Probable sucrose-phosphate synthase 1; EC=2.4.1.14; AltName: Full=UDP-glucose-fructose-phosphate glucosyltransferase 1;	Glycosyltransferase	GO:0016157,sucrose synthase activity; GO:0046524,sucrose-phosphate synthase activity; GO:0005986,sucrose biosynthetic process
Actinidia22036	1	1.01	1.1	1.38	2.02	1.87	1.81	1.33	2.48	2.54	2.9	2.62	2.14	--	PREDICTED: uncharacterized protein LOC104092024 [Nicotiana tomentosiformis]	--	--	--
Actinidia22100	1	190.18	93.18	135.61	343.69	216	327.65	323.24	250.51	266.66	371.29	242.1	208.81	K09875 aquaporin SIP | (RefSeq) aquaporin SIP1-1-like (A)	aquaporin protein AQU20 [Camellia sinensis]	RecName: Full=Aquaporin SIP1-2; AltName: Full=Small basic intrinsic protein 1-2; AltName: Full=ZmSIP1-2; AltName: Full=ZmSIP1;2;	Aquaporin (major intrinsic protein family)	GO:0016021,integral component of membrane; GO:0015267,channel activity
Actinidia22126	1	0	0.08	0.14	1.31	1.46	1.2	0.62	0.49	1.57	0.56	0.67	1.22	K16277 E3 ubiquitin-protein ligase DRIP [EC:2.3.2.27] | (RefSeq) E3 ubiquitin protein ligase DRIP2-like (A)	uncharacterized protein LOC110639423 isoform X2 [Hevea brasiliensis]	RecName: Full=Protein LAX PANICLE 2 {ECO:0000303|PubMed:21963665};	Locus-specific chromosome binding proteins	GO:0005634,nucleus; GO:0007275,multicellular organism development; GO:0045893,positive regulation of transcription, DNA-templated; GO:2000032,regulation of secondary shoot formation
Actinidia22194	1	0.74	0.89	0.43	4.35	3.62	2.01	3.47	4.5	2.01	3.08	4.85	3.92	--	hypothetical protein LSAT_3X13540 [Lactuca sativa]	RecName: Full=Transcription factor bHLH155; AltName: Full=BHLH transcription factor gamma; Short=bHLH gamma; AltName: Full=Basic helix-loop-helix protein 155; Short=AtbHLH155; Short=bHLH 155; AltName: Full=LONESOME HIGHWAY-like protein 3; AltName: Full=bHLH transcription factor bHLH155;	--	GO:0005634,nucleus; GO:0003677,DNA binding; GO:0003700,DNA-binding transcription factor activity; GO:0046983,protein dimerization activity; GO:0006355,regulation of transcription, DNA-templated; GO:0048364,root development; GO:0006351,transcription, DNA-templated
Actinidia22204	1	3.07	1.23	3.95	5.88	5.97	11.64	8.93	10.91	9.39	10.07	13.83	2.18	--	PREDICTED: uncharacterized protein LOC101293650 [Fragaria vesca subsp. vesca]	--	--	GO:0080167,response to karrikin
Actinidia22314	1	95.09	34.35	77.73	100.02	82.1	151.07	136.63	110.39	103.13	121.88	116.79	87.99	K11982 E3 ubiquitin-protein ligase RNF115/126 [EC:2.3.2.27] | (RefSeq) uncharacterized protein LOC111486927 (A)	E3 ubiquitin-protein ligase CIP8 [Prunus persica]	RecName: Full=E3 ubiquitin-protein ligase CIP8; EC=2.3.2.27 {ECO:0000269|PubMed:12028569}; AltName: Full=COP1-interacting protein 8; AltName: Full=RING-type E3 ubiquitin transferase CIP8 {ECO:0000305};	FOG: Predicted E3 ubiquitin ligase	GO:0005737,cytoplasm; GO:0046872,metal ion binding; GO:0061630,ubiquitin protein ligase activity; GO:0043161,proteasome-mediated ubiquitin-dependent protein catabolic process; GO:0000209,protein polyubiquitination; GO:0016567,protein ubiquitination; GO:0042787,NA
Actinidia22521	1	0.74	0.3	0.64	1.75	1.08	1.35	1.2	1.05	2.85	2.43	1.26	1.61	K08900 mitochondrial chaperone BCS1 | (RefSeq) protein HYPER-SENSITIVITY-RELATED 4 (A)	protein HYPER-SENSITIVITY-RELATED 4 [Sesamum indicum]	RecName: Full=AAA-ATPase At3g50940; EC=3.6.1.3 {ECO:0000250|UniProtKB:Q9FLD5}; Flags: Precursor;	AAA+-type ATPase	GO:0005524,ATP binding; GO:0016887,ATPase activity; GO:0009651,response to salt stress
Actinidia22658	1	24.76	15.29	25.62	42.72	34.78	42.72	39.9	32.71	38.17	45.23	44.31	22.52	K16251 DNA-directed RNA polymerase V subunit 1 [EC:2.7.7.6] | (RefSeq) hypothetical protein (A)	protein DCL, chloroplastic isoform X1 [Jatropha curcas]	RecName: Full=Protein DCL, chloroplastic; AltName: Full=Defective chloroplasts and leaves protein; Flags: Precursor;	--	GO:0009507,chloroplast; GO:0009658,chloroplast organization; GO:1901259,chloroplast rRNA processing
Actinidia22661	1	2.41	0.5	1.59	3.21	2.6	3.3	3.59	3.33	3.9	2.92	2.57	3.38	K09422 transcription factor MYB, plant | (RefSeq) transcription factor MYB44-like (A)	hypothetical protein JCGZ_16088 [Jatropha curcas]	RecName: Full=Transcription factor MYB73 {ECO:0000303|PubMed:11597504}; AltName: Full=Myb-related protein 73 {ECO:0000303|PubMed:11597504}; Short=AtMYB73 {ECO:0000303|PubMed:11597504};	Transcription factor, Myb superfamily	GO:0005634,nucleus; GO:0003700,DNA-binding transcription factor activity; GO:0000981,DNA-binding transcription factor activity, RNA polymerase II-specific; GO:0043565,sequence-specific DNA binding; GO:0001135,RNA polymerase II transcription regulator recruiting activity; GO:0044212,transcription regulatory region DNA binding; GO:0030154,cell differentiation; GO:0019760,glucosinolate metabolic pro…
Actinidia22674	1	16.63	15.4	18.02	23.82	21.32	29.74	31.55	23.65	30.96	30.16	21.77	20.93	--	PREDICTED: uncharacterized protein LOC107420549 isoform X2 [Ziziphus jujuba]	--	--	--
Actinidia22788	1	7.31	2.78	9.3	19.46	15.77	18.16	18.99	12.06	18.8	23.03	15.17	8.66	K01537 P-type Ca2+ transporter type 2C [EC:7.2.2.10] | (RefSeq) calcium-transporting ATPase 2, plasma membrane-type isoform X1 (A)	protein C2-DOMAIN ABA-RELATED 1-like [Durio zibethinus]	RecName: Full=Protein C2-DOMAIN ABA-RELATED 4 {ECO:0000303|PubMed:25465408}; AltName: Full=C2 domain-containing protein; Short=AtC2; AltName: Full=GTPase activating protein 1 {ECO:0000303|PubMed:23550829}; Short=AtGAP1 {ECO:0000303|PubMed:23550829};	Predicted Ca2+-dependent phospholipid-binding protein	GO:0005829,cytosol; GO:0005634,nucleus; GO:0005886,plasma membrane; GO:0005096,GTPase activator activity; GO:0046872,metal ion binding; GO:0005543,phospholipid binding; GO:0009738,abscisic acid-activated signaling pathway; GO:0006952,defense response; GO:0009789,positive regulation of abscisic acid-activated signaling pathway; GO:1902479,positive regulation of defense response to bacterium, incom…
Actinidia22897	1	10.51	15.13	7.97	21.89	24.23	10.77	19.22	20.46	19.67	25.95	24.44	19.5	--	PREDICTED: uncharacterized protein LOC100260782 [Vitis vinifera]	--	--	--
Actinidia22932	1	29.32	9.22	22.6	47.17	26	41.21	47.87	26.77	34.36	55.16	25.65	33.88	--	unnamed protein product [Coffea canephora]	RecName: Full=Thiol-disulfide oxidoreductase LTO1 {ECO:0000303|PubMed:22209765}; EC=1.1.4.- {ECO:0000305}; AltName: Full=Protein LUMEN THIOL OXIDOREDUCTASE 1 {ECO:0000303|PubMed:22209765}; AltName: Full=Vitamin K reductase {ECO:0000303|PubMed:20626653}; Flags: Precursor;	--	GO:0009507,chloroplast; GO:0009535,chloroplast thylakoid membrane; GO:0016021,integral component of membrane; GO:0009536,plastid; GO:0003955,NAD(P)H dehydrogenase (quinone) activity; GO:0048038,quinone binding; GO:0010207,photosystem II assembly
Actinidia23164	1	13.49	12.24	11.42	34.47	27.53	22.39	31.48	24.6	29.51	32.16	33.39	34.53	K09287 RAV-like factor | (RefSeq) AP2/ERF and B3 domain-containing transcription factor RAV1-like (A)	PREDICTED: B3 domain-containing transcription repressor VAL1-like [Nicotiana attenuata]	RecName: Full=B3 domain-containing protein Os07g0679700;	--	GO:0005634,nucleus; GO:0003677,DNA binding; GO:0008270,zinc ion binding; GO:0006355,regulation of transcription, DNA-templated; GO:0006351,transcription, DNA-templated
Actinidia23296	1	4.34	4.9	5.68	9.1	8.58	10.42	12.15	10.58	10.58	13.39	8.44	6.38	K19613 leucine-rich repeat protein SHOC2 | (RefSeq) LRR receptor-like serine/threonine-protein kinase GSO2 (A)	LRRNT_2 domain-containing protein/LRR_4 domain-containing protein/LRR_6 domain-containing protein/LRR_8 domain-containing protein [Cephalotus follicularis]	RecName: Full=DNA damage-repair/toleration protein DRT100; Flags: Precursor;	FOG: Leucine rich repeat	GO:0009507,chloroplast; GO:0000166,nucleotide binding; GO:0006281,DNA repair
Actinidia23558	1	32.63	16.62	29.38	45.82	29.81	37.18	46.5	40.85	46.56	46.79	37.11	43.77	--	Stress-induced hydrophobic peptide [Dorcoceras hygrometricum]	RecName: Full=UPF0057 membrane protein At4g30660;	Stress responsive protein	GO:0016021,integral component of membrane
Actinidia23589	1	20.76	17.75	16.75	33.12	30.07	25.79	36.95	32.59	32	41.09	29.58	42.75	K03511 DNA polymerase kappa [EC:2.7.7.7] | (RefSeq) DNA polymerase kappa (A)	Synaptotagmin-like mitochondrial-lipid-binding domain containing protein [Trema orientalis]	RecName: Full=Synaptotagmin-1; AltName: Full=NTMC2T1.1; AltName: Full=Synaptotagmin A;	Ca2+-dependent lipid-binding protein CLB1/vesicle protein vp115/Granuphilin A, contains C2 domain	GO:0010008,endosome membrane; GO:0016021,integral component of membrane; GO:0005886,plasma membrane; GO:0008289,lipid binding; GO:0046872,metal ion binding; GO:0006897,endocytosis; GO:0006869,lipid transport; GO:0016032,viral process
Actinidia23677	1	25.45	14.39	14.43	35.49	34.44	34.53	35.15	45.16	28.09	37.22	31.51	22.21	K14497 protein phosphatase 2C [EC:3.1.3.16] | (RefSeq) protein phosphatase 2C 37-like (A)	protein phosphatase 2C 37-like [Sesamum indicum]	RecName: Full=Protein phosphatase 2C 37; Short=AtPP2C37; EC=3.1.3.16; AltName: Full=Protein ABA-HYPERSENSITIVE GERMINATION 3; AltName: Full=Protein phosphatase 2C A; Short=PP2CA;	Serine/threonine protein phosphatase	GO:0005829,cytosol; GO:0005634,nucleus; GO:0046872,metal ion binding; GO:0004721,phosphoprotein phosphatase activity; GO:0019901,protein kinase binding; GO:0004722,protein serine/threonine phosphatase activity; GO:0009738,abscisic acid-activated signaling pathway; GO:0009788,negative regulation of abscisic acid-activated signaling pathway; GO:0010360,negative regulation of anion channel activity;…
Actinidia23678	1	1.43	0.72	0.5	3.7	2.1	3.82	3.99	2.33	1.98	4.81	2.12	3.48	K11251 histone H2A | (RefSeq) histone H2A.1-like (A)	uncharacterized protein A4U43_C07F2650 [Asparagus officinalis]	RecName: Full=Probable histone H2A.4;	Histone 2A	GO:0000790,nuclear chromatin; GO:0000786,nucleosome; GO:0003677,DNA binding; GO:0046982,protein heterodimerization activity; GO:0006342,chromatin silencing
Actinidia23712	1	410.57	378.16	322.62	680.72	628.04	721.74	849.51	821.55	610.3	805.78	778.29	466.73	--	--	--	--	--
Actinidia23713	1	21.78	20.5	18.19	34.26	35.89	28.96	44.12	42.09	34.1	42.86	51.23	27.13	K06628 cell division control protein 45 | (RefSeq) cell division control protein 45 homolog (A)	CDC45 (cell division cycle 45)-like protein [Handroanthus impetiginosus]	--	CDC45 (cell division cycle 45)-like protein	GO:0051301,cell division
Actinidia23717	1	6.97	5.13	3.11	17.06	8.71	12.77	17.12	11.54	8.68	22.37	8.96	14.09	--	uncharacterized protein LOC110630256 isoform X3 [Manihot esculenta]	--	--	--
Actinidia23733	1	0.58	1.96	1.73	6.33	6.8	2.95	2.81	4.13	8.12	2.47	2.13	4.41	--	uncharacterized protein LOC110770705 isoform X1 [Prunus avium]	--	--	--
Actinidia23777	1	138.99	167.18	104.95	301.6	319.03	225.43	276.23	306.53	181.65	392.71	353.88	236.7	K09571 FK506-binding protein 4/5 [EC:5.2.1.8] | (RefSeq) peptidyl-prolyl cis-trans isomerase FKBP62 (A)	hypothetical protein CRG98_012238 [Punica granatum]	RecName: Full=Peptidyl-prolyl cis-trans isomerase FKBP62; Short=PPIase FKBP62; EC=5.2.1.8; AltName: Full=70 kDa peptidyl-prolyl isomerase; AltName: Full=FK506-binding protein 62; Short=AtFKBP62; AltName: Full=Immunophilin FKBP62; AltName: Full=Peptidylprolyl isomerase ROF1; AltName: Full=Protein ROTAMASE FKBP 1; AltName: Full=Rotamase;	FKBP-type peptidyl-prolyl cis-trans isomerase	GO:0005737,cytoplasm; GO:0005634,nucleus; GO:0005516,calmodulin binding; GO:0005528,FK506 binding; GO:0003755,peptidyl-prolyl cis-trans isomerase activity; GO:0070370,cellular heat acclimation; GO:0061077,chaperone-mediated protein folding
Actinidia23908	1	902.09	1179.36	1249.3	2111.83	1930.02	2564.9	2424.94	3212.02	3040.7	4072.5	2796.81	2618.21	K13993 HSP20 family protein | (RefSeq) 17.3 kDa class I heat shock protein-like (A)	17.3 kDa class I heat shock protein-like [Manihot esculenta]	RecName: Full=17.5 kDa class I heat shock protein; AltName: Full=HSP 17.5-M;	Molecular chaperone (small heat-shock protein Hsp26/Hsp42)	GO:0005737,cytoplasm
Actinidia24044	1	113.85	121.07	61.62	192.52	277.05	129.14	215.12	270.87	109.42	207.98	333.85	105.07	--	uncharacterized protein LOC18780669 isoform X2 [Prunus persica]	--	--	GO:0003729,mRNA binding
Actinidia24120	1	70514.8	59068.7	55529.5	74843.8	90298.3	87557.3	94096.8	114241	93448.4	91244.4	99449.2	65086.5	--	kiwellin [Actinidia deliciosa]	RecName: Full=Kiwellin; AltName: Allergen=Act d 5; Contains: RecName: Full=Kissper; Contains: RecName: Full=KiTH-3; Contains: RecName: Full=KiTH-1; Contains: RecName: Full=KiTH-2;	--	GO:0005576,extracellular region
Actinidia24129	1	204.85	152.01	174.35	311.85	280.68	304.28	295.85	276.43	241.92	330.53	323.72	247.12	K13525 transitional endoplasmic reticulum ATPase | (RefSeq) cell division cycle protein 48 homolog (A)	PREDICTED: cell division cycle protein 48 homolog [Capsicum annuum]	RecName: Full=Cell division cycle protein 48 homolog; AltName: Full=Valosin-containing protein homolog; Short=VCP;	AAA+-type ATPase	GO:0005886,plasma membrane; GO:0005524,ATP binding; GO:0016787,hydrolase activity; GO:0007049,cell cycle
Actinidia24148	1	2.93	4.92	3.27	6.31	10.74	4.99	6.16	14.52	6.94	7.15	16.4	6.02	--	zinc finger protein ZAT5-like [Sesamum indicum]	RecName: Full=Zinc finger protein ZAT5;	FOG: Zn-finger	GO:0005634,nucleus; GO:0003700,DNA-binding transcription factor activity; GO:0046872,metal ion binding; GO:0043565,sequence-specific DNA binding; GO:0006355,regulation of transcription, DNA-templated; GO:0006351,transcription, DNA-templated
Actinidia24270	1	6.22	2.18	4.09	5.62	6.73	12.29	8.4	9.3	7.19	11.52	8.85	2.13	K23260 scopoletin glucosyltransferase [EC:2.4.1.128] | (RefSeq) UDP-glycosyltransferase 73B4-like (A)	UDPGT domain-containing protein [Cephalotus follicularis]	RecName: Full=UDP-glycosyltransferase 89B1; EC=2.4.1.-; AltName: Full=Flavonol 3-O-glucosyltransferase UGT89B1; EC=2.4.1.91; AltName: Full=Flavonol 7-O-glucosyltransferase UGT89B1;	UDP-glucuronosyl and UDP-glucosyl transferase	GO:0043231,intracellular membrane-bounded organelle; GO:0102360,daphnetin 3-O-glucosyltransferase activity; GO:0047893,flavonol 3-O-glucosyltransferase activity; GO:0102425,myricetin 3-O-glucosyltransferase activity; GO:0080043,quercetin 3-O-glucosyltransferase activity; GO:0080046,quercetin 4'-O-glucosyltransferase activity; GO:0080044,quercetin 7-O-glucosyltransferase activity; GO:0035251,UDP-g…
Actinidia24304	1	10.02	10.34	10.47	17.9	19.71	14.43	17.92	22.78	18.03	21.59	21.34	7.8	K13435 serine/threonine-protein kinase Pto | (RefSeq) Pto; serine/threonine protein kinase Pto (A)	probable LRR receptor-like serine/threonine-protein kinase RKF3 [Sesamum indicum]	RecName: Full=Probable LRR receptor-like serine/threonine-protein kinase RKF3; EC=2.7.11.1; AltName: Full=Receptor-like kinase in flowers 3; Flags: Precursor;	Serine/threonine protein kinase	GO:0016021,integral component of membrane; GO:0005886,plasma membrane; GO:0005524,ATP binding; GO:0004674,protein serine/threonine kinase activity; GO:0004702,NA
Actinidia24462	1	0.42	0	1.64	5.07	4.97	6.56	5.27	6.58	6.55	4.54	7.29	1.99	--	hypothetical protein VITISV_024077 [Vitis vinifera]	--	--	--
Actinidia24518	1	212.31	109.47	178.01	373.56	276.05	382.19	349.75	289.25	260.85	360.59	258.27	178.58	K24184 cytochrome P450 family 89 subfamily A [EC:1.14.-.-] | (RefSeq) cytochrome P450 89A2-like (A)	Cytochrome P450 CYP2 subfamily [Handroanthus impetiginosus]	RecName: Full=Cytochrome P450 89A9; EC=1.14.-.-;	Cytochrome P450 CYP2 subfamily	GO:0005789,endoplasmic reticulum membrane; GO:0016021,integral component of membrane; GO:0016020,membrane; GO:0020037,heme binding; GO:0005506,iron ion binding; GO:0016709,oxidoreductase activity, acting on paired donors, with incorporation or reduction of molecular oxygen, NAD(P)H as one donor, and incorporation of one atom of oxygen; GO:0044550,secondary metabolite biosynthetic process
Actinidia24744	1	21.17	2.64	8.57	63.36	35.36	39.8	81.44	60.16	43.5	119.57	61.25	54.76	K10418 dynein light chain LC8-type | (RefSeq) dynein light chain 1, cytoplasmic-like (A)	dynein light chain 1, cytoplasmic-like [Olea europaea var. sylvestris]	RecName: Full=Dynein 8 kDa light chain, flagellar outer arm;	Dynein light chain type 1	GO:0005930,axoneme; GO:0097014,ciliary plasm; GO:0030286,dynein complex; GO:0005874,microtubule; GO:0031514,motile cilium; GO:0003774,motor activity; GO:0007017,microtubule-based process; GO:0044458,motile cilium assembly
Actinidia24827	1	5.61	6.28	4.46	7.67	9.32	9.9	8.87	9.89	8.58	7.95	6.33	9.7	K01188 beta-glucosidase [EC:3.2.1.21] | (RefSeq) beta-glucosidase 11-like (A)	unnamed protein product [Coffea canephora]	RecName: Full=Phytochrome A-associated F-box protein; AltName: Full=Empfindlicher im dunkelroten Licht protein 1;	--	GO:0005634,nucleus; GO:0004842,ubiquitin-protein transferase activity; GO:0048366,leaf development; GO:0048573,photoperiodism, flowering; GO:0009585,red, far-red light phototransduction; GO:0010099,regulation of photomorphogenesis
Actinidia24905	1	152.97	117.03	126.89	252.44	244.37	227.46	238.22	219.01	232.37	318.03	263.77	241.23	--	unnamed protein product [Coffea canephora]	--	--	--
Actinidia24960	1	6.43	4.71	7.77	8.28	6.54	15.13	12.7	9.32	10.89	14.21	6.47	10.75	--	F-box/kelch-repeat protein OR23 [Olea europaea var. sylvestris]	RecName: Full=F-box/kelch-repeat protein OR23;	FOG: Kelch repeat	GO:0031463,Cul3-RING ubiquitin ligase complex; GO:0016567,protein ubiquitination
Actinidia25139	1	6.99	3.5	4.64	60.38	41.25	33.91	45.31	42.69	54.85	41.97	50.45	104.87	K00688 glycogen phosphorylase [EC:2.4.1.1] | (RefSeq) alpha-glucan phosphorylase, H isozyme isoform X1 (A)	PHS2 [Actinidia deliciosa]	RecName: Full=Alpha-glucan phosphorylase, H isozyme; EC=2.4.1.1; AltName: Full=Starch phosphorylase H;	Glycogen phosphorylase	GO:0005737,cytoplasm; GO:0008184,glycogen phosphorylase activity; GO:0102250,linear malto-oligosaccharide phosphorylase activity; GO:0030170,pyridoxal phosphate binding; GO:0102499,SHG alpha-glucan phosphorylase activity; GO:0005975,carbohydrate metabolic process
Actinidia25148	1	99.72	67.88	85.13	140.81	162.98	168.48	142	152.79	147.73	134.06	146.93	96.9	K15235 josephin [EC:3.4.19.12] | (RefSeq) josephin-like protein (A)	PREDICTED: josephin-like protein [Daucus carota subsp. sativus]	RecName: Full=Josephin-like protein; EC=3.4.19.12;	Uncharacterized conserved protein, contains Josephin domain	GO:0000166,nucleotide binding; GO:0004843,thiol-dependent ubiquitin-specific protease activity; GO:0016579,protein deubiquitination
Actinidia25245	1	2.57	1.78	3.65	5.39	3.16	5.49	4.56	3.32	5.1	6.24	3.39	5.61	K03553 recombination protein RecA | (RefSeq) DNA repair protein recA homolog 3, mitochondrial (A)	PREDICTED: DNA repair protein recA homolog 3, mitochondrial [Vitis vinifera]	RecName: Full=DNA repair protein recA homolog 3, mitochondrial; AltName: Full=Recombinase A homolog 3; Flags: Precursor;	DNA repair protein RAD51/RHP55	GO:0005739,mitochondrion; GO:0005524,ATP binding; GO:0008094,DNA-dependent ATPase activity; GO:0003690,double-stranded DNA binding; GO:0000400,four-way junction DNA binding; GO:0000150,recombinase activity; GO:0003697,single-stranded DNA binding; GO:0000730,DNA recombinase assembly; GO:0006312,mitotic recombination; GO:0010212,response to ionizing radiation; GO:0042148,strand invasion
Actinidia25292	1	5.72	28	2.75	40.16	185.15	30.27	76.64	154.63	28.97	54.41	212.27	26.48	K18195 rhamnogalacturonan endolyase [EC:4.2.2.23] | (RefSeq) probable rhamnogalacturonate lyase B isoform X1 (A)	probable rhamnogalacturonate lyase B isoform X1 [Sesamum indicum]	--	--	GO:0016021,integral component of membrane; GO:0030246,carbohydrate binding; GO:0003824,catalytic activity; GO:0005975,carbohydrate metabolic process
Actinidia25326	1	4.07	3.63	3.22	5.17	5.23	6.18	5.49	7.42	6.56	6.55	8.33	4.25	--	hypothetical protein CFP56_64516 [Quercus suber]	--	--	GO:0016021,integral component of membrane
Actinidia25429	1	3.68	1.46	1.29	5.52	2.27	7.15	4.88	4.36	4.63	3.66	4.14	6.63	--	--	--	--	--
Actinidia25572	1	10.7	7.48	9.27	16.61	18.48	17.81	21.09	18.14	15.24	22.08	21.53	13.97	K10808 ribonucleoside-diphosphate reductase subunit M2 [EC:1.17.4.1] | (RefSeq) ribonucleoside-diphosphate reductase small chain (A)	ribonucleoside-diphosphate reductase small chain [Manihot esculenta]	RecName: Full=Ribonucleoside-diphosphate reductase small chain; EC=1.17.4.1; AltName: Full=Ribonucleoside-diphosphate reductase R2 subunit; AltName: Full=Ribonucleotide reductase small subunit;	Ribonucleotide reductase, beta subunit	GO:0005737,cytoplasm; GO:0046872,metal ion binding; GO:0004748,ribonucleoside-diphosphate reductase activity, thioredoxin disulfide as acceptor; GO:0009263,deoxyribonucleotide biosynthetic process; GO:0006260,DNA replication
Actinidia25580	1	55.03	26.89	40.3	71.6	45.51	80.5	89.42	62.87	51.31	115.21	70.91	53.76	K07200 5'-AMP-activated protein kinase, regulatory gamma subunit | (RefSeq) 5'-AMP-activated protein kinase subunit gamma-like (A)	unnamed protein product [Coffea canephora]	RecName: Full=SNF1-related protein kinase regulatory subunit gamma-1; Short=AKIN subunit gamma-1; Short=AKING1; Short=AKINgamma1; AltName: Full=CBS domain-containing protein CBSCBS1;	5'-AMP-activated protein kinase, gamma subunit	GO:0009505,plant-type cell wall; GO:0005524,ATP binding; GO:0003824,catalytic activity; GO:0019887,protein kinase regulator activity; GO:0005975,carbohydrate metabolic process; GO:0006633,fatty acid biosynthetic process; GO:0042128,nitrate assimilation
Actinidia25612	1	9.02	5.2	8.67	14.82	16.81	28.92	19.04	13.81	20.7	23.94	19.27	19.36	K03037 26S proteasome regulatory subunit N7 | (RefSeq) 26S proteasome non-ATPase regulatory subunit 6 homolog (A)	hypothetical protein LSAT_4X78821 [Lactuca sativa]	RecName: Full=26S proteasome non-ATPase regulatory subunit 6 homolog; AltName: Full=26S proteasome regulatory subunit RPN7; Short=AtRPN7; AltName: Full=26S proteasome regulatory subunit S10 homolog;	26S proteasome regulatory complex, subunit RPN7/PSMD6	GO:0005829,cytosol; GO:0016020,membrane; GO:0005634,nucleus; GO:0005886,plasma membrane; GO:0000502,proteasome complex; GO:0030234,enzyme regulator activity; GO:0043161,proteasome-mediated ubiquitin-dependent protein catabolic process; GO:0030163,protein catabolic process
Actinidia25760	1	2.41	5.15	1.2	6.66	14.54	5.08	8.59	10.48	6.47	8.56	13.4	4.74	--	PREDICTED: putative F-box protein At1g67623 [Vitis vinifera]	RecName: Full=Putative F-box protein At1g67623;	Single-stranded DNA-binding replication protein A (RPA), large (70 kD) subunit and related ssDNA-binding proteins	--
Actinidia25806	1	202.85	52.24	186.35	212.21	140.41	467.78	320.85	328.37	368.49	370.88	275.74	175.43	K00236 succinate dehydrogenase (ubiquinone) cytochrome b560 subunit | (RefSeq) uncharacterized protein LOC111920968 (A)	late embryogenesis abundant protein 3L-1 [Camellia sinensis]	RecName: Full=Late embryogenesis abundant protein Lea5;	--	GO:0006950,response to stress
Actinidia25903	1	1.46	0.9	0.61	2.24	3.01	1.78	2.99	2.98	2.54	4.92	2.78	2.23	K20222 importin-5 | (RefSeq) importin-5-like (A)	Vesicle-associated protein 2-1 [Morus notabilis]	RecName: Full=Vesicle-associated protein 2-1; AltName: Full=Plant VAP homolog 21; Short=AtPVA21; AltName: Full=VAMP-associated protein 2-1; Contains: RecName: Full=Vesicle-associated protein 2-1, N-terminally processed;	VAMP-associated protein involved in inositol metabolism	GO:0005783,endoplasmic reticulum; GO:0005789,endoplasmic reticulum membrane; GO:0016021,integral component of membrane; GO:0005886,plasma membrane
Actinidia25932	1	8.49	5.77	6.87	10.72	11.77	11.34	13.18	9.76	13.36	8.09	10.03	13.38	--	PREDICTED: uncharacterized protein LOC100254039 [Vitis vinifera]	--	--	GO:0016021,integral component of membrane
Actinidia25937	1	3.13	4.13	3.02	3.63	3.59	6.52	5.32	4.91	6.66	4.95	5.02	4.38	K00799 glutathione S-transferase [EC:2.5.1.18] | (RefSeq) glutathione S-transferase F11-like isoform X1 (A)	nuclear intron maturase 2, mitochondrial-like [Helianthus annuus]	RecName: Full=Nuclear intron maturase 2, mitochondrial {ECO:0000303|PubMed:19946041}; Short=AtnMat2 {ECO:0000303|PubMed:19946041}; EC=3.1.-.-; AltName: Full=Nuclear intron maturase 1 b {ECO:0000303|PubMed:12527773}; Short=AtnMat1b {ECO:0000303|PubMed:12527773}; Flags: Precursor;	FOG: Reverse transcriptase	GO:0005739,mitochondrion; GO:0004519,endonuclease activity; GO:0000373,Group II intron splicing; GO:0006314,intron homing; GO:0090615,mitochondrial mRNA processing; GO:0007005,mitochondrion organization
Actinidia25994	1	3.12	1.33	0.76	4.07	4.76	3.99	5.72	7.4	3.12	7.26	5.56	2.9	K13413 mitogen-activated protein kinase kinase 4/5 [EC:2.7.12.2] | (RefSeq) mitogen-activated protein kinase kinase 5-like (A)	hypothetical protein LSAT_4X89300 [Lactuca sativa]	RecName: Full=Mitogen-activated protein kinase kinase 4; Short=AtMKK4; Short=MAP kinase kinase 4; EC=2.7.12.2;	Mitogen-activated protein kinase kinase (MAP2K)	GO:0009570,chloroplast stroma; GO:0005737,cytoplasm; GO:0005634,nucleus; GO:0005524,ATP binding; GO:0004674,protein serine/threonine kinase activity; GO:0009814,defense response, incompatible interaction; GO:0010227,floral organ abscission; GO:0010229,inflorescence development; GO:0009626,plant-type hypersensitive response; GO:0007346,regulation of mitotic cell cycle; GO:0031098,stress-activated …
Actinidia26126	1	8.4	1.05	10.93	25.08	13.58	27.02	24.85	23.83	39.75	27.46	22.88	41.87	--	PREDICTED: uncharacterized protein LOC100261530 [Vitis vinifera]	--	--	--
Actinidia26186	1	14.6	13.29	13.56	30.75	21.26	17.17	21.08	23.8	22.75	34.84	20.73	28.43	--	hypothetical protein L484_010956 [Morus notabilis]	--	--	GO:0016021,integral component of membrane
Actinidia26306	1	18.17	12.56	20.38	27.4	24.11	27.54	30.22	25.71	27.84	30.67	24.35	25.57	K01809 mannose-6-phosphate isomerase [EC:5.3.1.8] | (RefSeq) mannose-6-phosphate isomerase 1-like (A)	mannose-6-phosphate isomerase 1-like [Hevea brasiliensis]	RecName: Full=Mannose-6-phosphate isomerase 1; EC=5.3.1.8; AltName: Full=Phosphohexomutase 1; AltName: Full=Phosphomannose isomerase 1; Short=PMI1; AltName: Full=Protein MATERNAL EFFECT EMBRYO ARREST 31;	Mannose-6-phosphate isomerase	GO:0005737,cytoplasm; GO:0004476,mannose-6-phosphate isomerase activity; GO:0008270,zinc ion binding; GO:0005975,carbohydrate metabolic process; GO:0000032,cell wall mannoprotein biosynthetic process; GO:0009793,embryo development ending in seed dormancy; GO:0009298,GDP-mannose biosynthetic process; GO:0006486,protein glycosylation; GO:0046686,response to cadmium ion; GO:0032025,response to cobal…
Actinidia26319	1	264.38	270.24	293.21	463.45	434.1	478.51	503.09	464.67	375.72	600.06	563.75	345.99	K06630 14-3-3 protein epsilon | (RefSeq) 14-3-3-like protein A (A)	PREDICTED: 14-3-3-like protein A [Theobroma cacao]	RecName: Full=14-3-3-like protein; AltName: Full=G-box-binding factor;	Multifunctional chaperone (14-3-3 family)	GO:0019904,protein domain specific binding
Actinidia26519	1	0.31	0.64	1.04	2.93	3.46	4.13	3.22	3.16	3.77	4.97	2.49	3.35	--	--	--	--	--
Actinidia26579	1	14.46	7.1	17.26	26.18	21	20.71	22.3	22.84	18.45	22.89	21.52	16.49	--	unnamed protein product [Coffea canephora]	--	--	--
Actinidia26657	1	271.7	250.61	258.47	556.62	446.73	575.81	540.91	487.91	455.68	603.55	561.45	448.35	K18065 Cdc25 family phosphatase [EC:3.1.3.48 1.20.4.1] | (RefSeq) dual specificity phosphatase Cdc25 (A)	unnamed protein product [Coffea canephora]	RecName: Full=Dual specificity phosphatase Cdc25 {ECO:0000303|PubMed:15329414}; EC=3.1.3.48 {ECO:0000269|PubMed:15329414}; AltName: Full=Arath;CDC25 {ECO:0000303|PubMed:15329414}; AltName: Full=Arsenate reductase {ECO:0000303|PubMed:16507083}; Short=AtASR {ECO:0000303|PubMed:16507083}; AltName: Full=Arsenate reductase 2 {ECO:0000303|PubMed:16567632}; EC=1.20.4.1 {ECO:0000269|PubMed:16766666}; Alt…	M-phase inducer phosphatase	GO:0009507,chloroplast; GO:0005739,mitochondrion; GO:0005634,nucleus; GO:0008794,arsenate reductase (glutaredoxin) activity; GO:0046872,metal ion binding; GO:0004725,protein tyrosine phosphatase activity; GO:0007049,cell cycle; GO:0051301,cell division; GO:0006468,protein phosphorylation; GO:0046685,response to arsenic-containing substance
Actinidia26773	1	5.83	4.2	4.36	7.82	5.11	7.05	8.64	6.88	5.39	7.86	7.44	8.71	--	PREDICTED: uncharacterized protein LOC100254500 [Vitis vinifera]	--	--	--
Actinidia26971	1	25.24	19.03	24.11	42.5	58.31	52.82	68.17	59.39	53.44	64.94	55.84	44.44	K08332 vacuolar protein 8 | (RefSeq) U-box domain-containing protein 4-like (A)	PREDICTED: U-box domain-containing protein 8 [Vitis vinifera]	RecName: Full=U-box domain-containing protein 8; EC=2.3.2.27; AltName: Full=Plant U-box protein 8; AltName: Full=RING-type E3 ubiquitin transferase PUB8 {ECO:0000305};	FOG: Armadillo/beta-catenin-like repeats	GO:0005737,cytoplasm; GO:0005634,nucleus; GO:0004842,ubiquitin-protein transferase activity; GO:0016567,protein ubiquitination
Actinidia27099	1	132.06	52.08	116.8	186.02	145.27	334.67	374.89	286.35	243.89	459.14	297.82	104.15	--	PREDICTED: uncharacterized protein LOC109241067 [Nicotiana attenuata]	--	--	--
Actinidia27119	1	8.76	6.23	7.3	15.96	11.41	19.68	20.74	15.64	20.27	20.37	15.82	22.57	K03921 acyl-[acyl-carrier-protein] desaturase [EC:1.14.19.2 1.14.19.11 1.14.19.26] | (RefSeq) stearoyl-[acyl-carrier-protein] 9-desaturase, chloroplastic (A)	stearoy-l ACP desaturase [Camellia oleifera]	RecName: Full=Stearoyl-[acyl-carrier-protein] 9-desaturase, chloroplastic; Short=Stearoyl-ACP desaturase; EC=1.14.19.2 {ECO:0000269|PubMed:17088542, ECO:0000269|PubMed:21930947}; AltName: Full=Acyl-[acyl-carrier-protein] desaturase; AltName: Full=Delta(9) stearoyl-acyl carrier protein desaturase; Flags: Precursor;	--	GO:0009507,chloroplast; GO:0045300,acyl-[acyl-carrier-protein] desaturase activity; GO:0046872,metal ion binding; GO:0102786,stearoyl-[acp] desaturase activity; GO:0006633,fatty acid biosynthetic process
Actinidia27601	1	0.5	0.3	1.63	3.97	2.31	4.12	2.86	1.3	6.63	8.08	2.47	4.71	--	uncharacterized protein LOC110659251 [Hevea brasiliensis]	--	--	--
Actinidia27641	1	2.98	1.79	3.74	6.15	3.97	7.87	6.3	3.66	6.74	3.74	3.16	7.52	K01490 AMP deaminase [EC:3.5.4.6] | (RefSeq) AMP deaminase-like (A)	AMP deaminese [Camellia sinensis]	RecName: Full=AMP deaminase {ECO:0000303|PubMed:15918887}; Short=AtAMPD {ECO:0000303|PubMed:15918887}; EC=3.5.4.6 {ECO:0000305}; AltName: Full=Protein EMBRYONIC FACTOR 1 {ECO:0000303|PubMed:15918887};	Adenosine monophosphate deaminase	GO:0005829,cytosol; GO:0005783,endoplasmic reticulum; GO:0031307,integral component of mitochondrial outer membrane; GO:0043231,intracellular membrane-bounded organelle; GO:0005634,nucleus; GO:0003876,AMP deaminase activity; GO:0005524,ATP binding; GO:0046872,metal ion binding; GO:0043424,protein histidine kinase binding; GO:0009793,embryo development ending in seed dormancy; GO:0032264,IMP salva…
Actinidia27762	1	0.69	0.38	0.45	5.44	1.44	1.71	1.72	4.43	3.38	0.55	4.14	0.42	K20296 vacuolar protein sorting-associated protein 51 | (RefSeq) vacuolar protein sorting-associated protein 51 homolog (A)	PREDICTED: vacuolar protein sorting-associated protein 51 homolog [Ziziphus jujuba]	RecName: Full=Vacuolar protein sorting-associated protein 51 homolog {ECO:0000303|PubMed:24757006}; AltName: Full=Protein UNHINGED {ECO:0000303|PubMed:24757006};	Uncharacterized conserved protein	GO:0005829,cytosol; GO:1990745,EARP complex; GO:0000938,GARP complex; GO:0005770,late endosome; GO:0055037,recycling endosome; GO:0006914,autophagy; GO:0032456,endocytic recycling; GO:0010305,leaf vascular tissue pattern formation; GO:0006869,lipid transport; GO:0007041,lysosomal transport; GO:0015031,protein transport; GO:0042147,retrograde transport, endosome to Golgi; GO:0007034,vacuolar trans…
Actinidia27969	1	31.49	23.84	32.07	41.87	33.9	47.37	47.79	37.74	53.45	52.81	46.76	54.83	K00058 D-3-phosphoglycerate dehydrogenase / 2-oxoglutarate reductase [EC:1.1.1.95 1.1.1.399] | (RefSeq) D-3-phosphoglycerate dehydrogenase 1, chloroplastic-like (A)	PREDICTED: D-3-phosphoglycerate dehydrogenase 1, chloroplastic-like [Daucus carota subsp. sativus]	RecName: Full=D-3-phosphoglycerate dehydrogenase 1, chloroplastic; EC=1.1.1.95 {ECO:0000269|PubMed:24368794}; AltName: Full=Protein EMBRYO SAC DEVELOPMENT ARREST 9; Flags: Precursor;	D-3-phosphoglycerate dehydrogenase, D-isomer-specific 2-hydroxy acid dehydrogenase superfamily	GO:0009507,chloroplast; GO:0009570,chloroplast stroma; GO:0016020,membrane; GO:0005739,mitochondrion; GO:0009536,plastid; GO:0005524,ATP binding; GO:0051287,NAD binding; GO:0004617,phosphoglycerate dehydrogenase activity; GO:0009793,embryo development ending in seed dormancy; GO:0006564,L-serine biosynthetic process; GO:0009561,megagametogenesis; GO:0009555,pollen development
Actinidia28355	1	83.69	53.05	91.08	124.4	104.06	150	138.87	129.44	159.31	168.38	123.21	129.55	K01410 mitochondrial intermediate peptidase [EC:3.4.24.59] | (RefSeq) probable mitochondrial intermediate peptidase, mitochondrial (A)	unnamed protein product [Coffea canephora]	RecName: Full=Putative F-box protein At5g55150;	--	--
Actinidia28602	1	25.76	17.33	21.19	47.04	34.96	50.95	41.14	44.07	39.92	49.06	43.01	41.72	K01913 acetate/butyrate---CoA ligase [EC:6.2.1.1 6.2.1.2] | (RefSeq) acetate/butyrate--CoA ligase AAE7, peroxisomal-like (A)	PREDICTED: probable acyl-activating enzyme 1, peroxisomal isoform X1 [Vitis vinifera]	RecName: Full=Probable acyl-activating enzyme 1, peroxisomal; EC=6.2.1.-; AltName: Full=AMP-binding protein 1; Short=AtAMPBP1;	Acyl-CoA synthetase	GO:0005777,peroxisome; GO:0016874,ligase activity; GO:0006631,fatty acid metabolic process
Actinidia28734	1	0.58	0.91	0.7	3.81	4.15	3.17	3.26	3.16	2.47	3.36	3.18	4.15	K01115 phospholipase D1/2 [EC:3.1.4.4] | (RefSeq) PLDdelta; phospholipase D delta (A)	phospholipase D delta [Vitis vinifera]	RecName: Full=Phospholipase D delta {ECO:0000303|PubMed:11891260}; Short=AtPLDdelta {ECO:0000303|PubMed:11891260}; Short=PLD delta {ECO:0000303|PubMed:11891260}; EC=3.1.4.4 {ECO:0000269|PubMed:11706190, ECO:0000269|PubMed:12397060};	Phospholipase D1	GO:0016020,membrane; GO:0005886,plasma membrane; GO:0009506,plasmodesma; GO:0005773,vacuole; GO:0005509,calcium ion binding; GO:0070290,N-acylphosphatidylethanolamine-specific phospholipase D activity; GO:0004630,phospholipase D activity; GO:0016042,lipid catabolic process; GO:0046473,phosphatidic acid metabolic process; GO:0046470,phosphatidylcholine metabolic process; GO:0009789,positive regula…
Actinidia28735	1	0.26	1.51	0.48	3.91	4.71	4.32	4.73	4.63	3.29	6.15	5.03	4.9	K01115 phospholipase D1/2 [EC:3.1.4.4] | (RefSeq) phospholipase D delta (A)	hypothetical protein T459_06133 [Capsicum annuum]	RecName: Full=Phospholipase D delta {ECO:0000303|PubMed:11891260}; Short=AtPLDdelta {ECO:0000303|PubMed:11891260}; Short=PLD delta {ECO:0000303|PubMed:11891260}; EC=3.1.4.4 {ECO:0000269|PubMed:11706190, ECO:0000269|PubMed:12397060};	Phospholipase D1	GO:0016020,membrane; GO:0005886,plasma membrane; GO:0009506,plasmodesma; GO:0005773,vacuole; GO:0005509,calcium ion binding; GO:0070290,N-acylphosphatidylethanolamine-specific phospholipase D activity; GO:0004630,phospholipase D activity; GO:0016042,lipid catabolic process; GO:0046473,phosphatidic acid metabolic process; GO:0046470,phosphatidylcholine metabolic process; GO:0009789,positive regula…
Actinidia28802	1	128.2	88.77	139.49	288.69	235.28	290.23	293.04	293.24	273.98	443.84	291.58	283.42	K13993 HSP20 family protein | (RefSeq) 15.7 kDa heat shock protein, peroxisomal (A)	PREDICTED: 15.7 kDa heat shock protein, peroxisomal [Nicotiana attenuata]	RecName: Full=15.7 kDa heat shock protein, peroxisomal; Short=AtHsp15.7;	Molecular chaperone (small heat-shock protein Hsp26/Hsp42)	GO:0005782,peroxisomal matrix; GO:0006457,protein folding; GO:0009408,response to heat; GO:0000302,response to reactive oxygen species
Actinidia28978	1	26.39	28.71	26.15	115.03	87.3	91.02	93.64	80.83	85.9	147.18	123.2	121.98	K14484 auxin-responsive protein IAA | (RefSeq) uncharacterized protein LOC110708826 isoform X1 (A)	unnamed protein product [Coffea canephora]	RecName: Full=Protein IQ-DOMAIN 14;	--	--
Actinidia29023	1	22.4	18.86	17.28	55.75	42.12	30.25	39.1	54.83	47.36	50.56	40.43	44.58	K13435 serine/threonine-protein kinase Pto | (RefSeq) Pto; serine/threonine protein kinase Pto (A)	Pkinase_Tyr domain-containing protein/Malectin_like domain-containing protein [Cephalotus follicularis]	RecName: Full=Receptor-like protein kinase ANXUR1; EC=2.7.11.1; Flags: Precursor;	Serine/threonine protein kinase	GO:0016324,apical plasma membrane; GO:0016021,integral component of membrane; GO:0090404,pollen tube tip; GO:0005524,ATP binding; GO:0004674,protein serine/threonine kinase activity; GO:0007338,single fertilization
Actinidia29052	1	7.81	4.4	7.29	28.07	21.29	19.79	41.59	40.71	30.91	38.98	29.07	21.64	K00827 alanine-glyoxylate transaminase / (R)-3-amino-2-methylpropionate-pyruvate transaminase [EC:2.6.1.44 2.6.1.40] | (RefSeq) alanine--glyoxylate aminotransferase 2 homolog 2, mitochondrial-like (A)	alanine--glyoxylate aminotransferase 2 homolog 2, mitochondrial-like [Durio zibethinus]	RecName: Full=Alanine--glyoxylate aminotransferase 2 homolog 3, mitochondrial; EC=2.6.1.44; AltName: Full=Beta-alanine-pyruvate aminotransferase 3; Flags: Precursor;	Alanine-glyoxylate aminotransferase AGT2	GO:0005739,mitochondrion; GO:0008453,alanine-glyoxylate transaminase activity; GO:0042802,identical protein binding; GO:0030170,pyridoxal phosphate binding; GO:0043562,cellular response to nitrogen levels; GO:0009853,photorespiration
Actinidia29075	1	42.74	41.91	52.11	79.4	62.62	76.35	54.65	107.96	78.5	111.04	97.57	74.78	K00522 ferritin heavy chain [EC:1.16.3.2] | (RefSeq) ferritin-3, chloroplastic-like (A)	ferritin-3, chloroplastic-like [Olea europaea var. sylvestris]	RecName: Full=Ferritin, chloroplastic; EC=1.16.3.1; AltName: Full=Apf1; Flags: Precursor;	Ferritin	GO:0009507,chloroplast; GO:0008199,ferric iron binding; GO:0004322,ferroxidase activity; GO:0006879,cellular iron ion homeostasis; GO:0006826,iron ion transport
Actinidia29114	1	27.34	10.04	20.52	35.03	28.1	40.8	40.79	28.78	34.41	47.52	36.77	26.9	K04645 clathrin light chain B | (RefSeq) clathrin light chain 2 (A)	Clathrin light chain 1 [Capsicum chinense]	RecName: Full=Clathrin light chain 2;	--	GO:0009504,cell plate; GO:0009941,chloroplast envelope; GO:0030132,clathrin coat of coated pit; GO:0030130,clathrin coat of trans-Golgi network vesicle; GO:0030125,clathrin vesicle coat; GO:0005856,cytoskeleton; GO:0009524,phragmoplast; GO:0005886,plasma membrane; GO:0032050,clathrin heavy chain binding; GO:0042802,identical protein binding; GO:0005198,structural molecule activity; GO:0072583,cla…
Actinidia29161	1	3.94	2.48	4.64	14.15	4.99	8.78	4.8	7.54	10.17	9.22	5.85	6.18	--	uncharacterized protein LOC110814282 [Carica papaya]	--	--	--
Actinidia29162	1	77.54	54.54	55.92	112.76	104.51	142.68	173.53	147.52	124.56	173.69	131.08	94.98	--	PREDICTED: universal stress protein PHOS32-like [Juglans regia]	RecName: Full=Universal stress protein PHOS32 {ECO:0000303|PubMed:12644671}; AltName: Full=Phosphorylated protein of 32 kDa {ECO:0000303|PubMed:18285339}; Short=AtPHOS32 {ECO:0000303|PubMed:18285339}; Flags: Precursor;	--	GO:0009507,chloroplast; GO:0005829,cytosol; GO:0005634,nucleus; GO:0005886,plasma membrane; GO:0005524,ATP binding; GO:0002238,response to molecule of fungal origin; GO:0006950,response to stress
Actinidia29166	1	24.06	16.15	20.3	48.51	49.6	90.66	48.8	48.28	62.52	68.34	48.22	64.1	--	uncharacterized protein LOC111295978 [Durio zibethinus]	--	--	--
Actinidia29423	1	57.46	20.1	48.45	112.9	78.81	91.97	94.13	80.88	77.26	80.45	71.19	82.08	K23541 Ca2+/H+ antiporter, TMEM165/GDT1 family | (RefSeq) pentatricopeptide repeat-containing protein At3g24000, mitochondrial-like (A)	FT-interacting protein 1 [Sesamum indicum]	RecName: Full=FT-interacting protein 1 {ECO:0000303|PubMed:22529749};	--	GO:0005783,endoplasmic reticulum; GO:0005789,endoplasmic reticulum membrane; GO:0016021,integral component of membrane; GO:0009506,plasmodesma; GO:0009511,plasmodesmatal endoplasmic reticulum; GO:0008565,protein transporter activity; GO:0016757,transferase activity, transferring glycosyl groups; GO:0034613,cellular protein localization; GO:0009908,flower development; GO:0048574,long-day photoperi…
Actinidia29470	1	38.06	44.2	40.21	52.25	58.99	69.05	72.86	73.54	61.89	81.31	79.01	67.36	K10295 F-box protein 9 | (RefSeq) F-box protein 7 (A)	F-box domain containing protein [Trema orientalis]	RecName: Full=F-box protein 7; AltName: Full=SKP1-interacting partner 32;	F-box protein FBX9	GO:0005739,mitochondrion; GO:0005634,nucleus; GO:0090406,pollen tube; GO:0016567,protein ubiquitination; GO:0006417,regulation of translation; GO:0009409,response to cold; GO:0009408,response to heat
Actinidia29509	1	10.99	5.06	8.65	22.52	15.13	21.84	27.95	24.62	18.99	36.05	22.21	17.42	K03671 thioredoxin 1 | (RefSeq) thioredoxin (A)	PREDICTED: thioredoxin [Vitis vinifera]	RecName: Full=Thioredoxin M-type, chloroplastic; Short=Trx-M; Flags: Precursor;	Thioredoxin-like protein	GO:0009507,chloroplast; GO:0015035,protein disulfide oxidoreductase activity; GO:0045454,cell redox homeostasis; GO:0006662,glycerol ether metabolic process
Actinidia29786	1	2.99	1.44	3.46	3.13	3.52	7.35	5.09	4.51	6.57	5.04	3.94	4.45	--	inactive purple acid phosphatase-like protein [Parasponia andersonii]	--	--	--
Actinidia29797	1	23.1	12.52	17.45	26.88	21.43	32.99	33.76	28.42	29.23	33.31	31.51	37.64	--	PREDICTED: protein ACCUMULATION AND REPLICATION OF CHLOROPLASTS 6, chloroplastic [Vitis vinifera]	RecName: Full=Protein ACCUMULATION AND REPLICATION OF CHLOROPLASTS 6, chloroplastic; Flags: Precursor;	--	GO:0009507,chloroplast; GO:0009941,chloroplast envelope; GO:0009706,chloroplast inner membrane; GO:0031357,integral component of chloroplast inner membrane; GO:0009536,plastid; GO:0043621,protein self-association; GO:0010020,chloroplast fission; GO:0009658,chloroplast organization
Actinidia29853	1	2.67	1.1	3.73	7.86	4.16	7.2	4.97	3.64	6.56	4.8	3.64	5.67	K04122 ent-kaurene oxidase [EC:1.14.14.86] | (RefSeq) ent-kaurene oxidase, chloroplastic (A)	ent-kaurene oxidase [Camellia sinensis]	RecName: Full=Ent-kaurene oxidase, chloroplastic; Short=AtKO1; EC=1.14.13.78 {ECO:0000269|PubMed:20698828, ECO:0000269|PubMed:9952446}; AltName: Full=Cytochrome P450 701A3;	Cytochrome P450 CYP2 subfamily	GO:0009707,chloroplast outer membrane; GO:0005783,endoplasmic reticulum; GO:0016021,integral component of membrane; GO:0052617,ent-kaur-16-en-19-al oxidase activity; GO:0052616,ent-kaur-16-en-19-ol oxidase activity; GO:0052615,ent-kaurene oxidase activity; GO:0020037,heme binding; GO:0005506,iron ion binding; GO:0010241,ent-kaurene oxidation to kaurenoic acid; GO:0009740,gibberellic acid mediated…
Actinidia29891	1	29.73	37.28	34.98	48.83	45.25	48.61	57.4	55.04	47.5	53.94	59.4	55.16	K00809 deoxyhypusine synthase [EC:2.5.1.46] | (RefSeq) deoxyhypusine synthase (A)	deoxyhypusine synthase [Manihot esculenta]	RecName: Full=Deoxyhypusine synthase; EC=2.5.1.46;	Deoxyhypusine synthase	GO:0005737,cytoplasm; GO:0034038,deoxyhypusine synthase activity; GO:0008612,peptidyl-lysine modification to peptidyl-hypusine
Actinidia29892	1	121.23	105.68	119.62	189.07	172.53	255.81	208.41	182.87	172.85	209.73	200.98	97.62	K02910 large subunit ribosomal protein L31e | (RefSeq) 60S ribosomal protein L31 (A)	60S ribosomal protein L31 [Herrania umbratica]	RecName: Full=60S ribosomal protein L31;	60S ribosomal protein L31	GO:0005840,ribosome; GO:0003735,structural constituent of ribosome; GO:0006412,translation
Actinidia29980	1	28.75	39.67	22.32	52.86	51.78	31.24	51.03	60.64	47.48	71.82	61.64	47.6	K01853 cycloartenol synthase [EC:5.4.99.8] | (RefSeq) cycloartenol Synthase (A)	PREDICTED: cycloartenol Synthase [Vitis vinifera]	RecName: Full=Cycloartenol Synthase; EC=5.4.99.8;	Oxidosqualene-lanosterol cyclase and related proteins	GO:0016021,integral component of membrane; GO:0016871,cycloartenol synthase activity; GO:0019745,pentacyclic triterpenoid biosynthetic process
Actinidia30051	1	13.8	7.88	9.15	14.17	14.19	25.2	17.29	15.58	16.4	23.25	17.17	15.02	--	FHA domain-containing protein FHA2-like isoform X2 [Manihot esculenta]	RecName: Full=FHA domain-containing protein FHA2 {ECO:0000305}; AltName: Full=Protein FORKHEAD-ASSOCIATED DOMAIN 2 {ECO:0000303|Ref.4}; Short=AtFHA2 {ECO:0000303|Ref.4};	Transcription factor of the Forkhead/HNF3 family	GO:0005634,nucleus; GO:0048638,regulation of developmental growth; GO:0080086,stamen filament development
Actinidia30054	1	17.68	5.65	13.47	13.27	16.6	37.87	26.96	26.52	27.45	30.88	35.4	11.69	K03007 DNA-directed RNA polymerases I, II, and III subunit RPABC5 | (RefSeq) DNA-directed RNA polymerase subunit 10-like protein (A)	PREDICTED: uncharacterized protein LOC18609497 isoform X2 [Theobroma cacao]	RecName: Full=DNA-directed RNA polymerases II, IV and V subunit 10; AltName: Full=DNA-directed RNA Polymerase II subunit L;	DNA-directed RNA polymerase, subunit RPB10	GO:0005736,RNA polymerase I complex; GO:0005665,RNA polymerase II, core complex; GO:0005666,RNA polymerase III complex; GO:0000418,RNA polymerase IV complex; GO:0000419,RNA polymerase V complex; GO:0003677,DNA binding; GO:0003899,DNA-directed 5'-3' RNA polymerase activity; GO:0008270,zinc ion binding; GO:0006360,transcription by RNA polymerase I; GO:0006366,transcription by RNA polymerase II; GO:…
Actinidia30321	1	11.03	8.77	12.57	21.51	18.65	23.47	21.42	24.81	34.06	22.29	21.3	22.89	K12309 beta-galactosidase [EC:3.2.1.23] | (Kazusa) Lj3g3v0323160.1; - (A)	protein indeterminate-domain 12-like [Olea europaea var. sylvestris]	RecName: Full=Protein indeterminate-domain 7 {ECO:0000303|PubMed:16784536};	FOG: Zn-finger	GO:0003677,DNA binding; GO:0003700,DNA-binding transcription factor activity; GO:0046872,metal ion binding; GO:0006355,regulation of transcription, DNA-templated; GO:0006351,transcription, DNA-templated
Actinidia30377	1	74.54	67.43	68.87	139.93	123.81	185.35	133.55	112.15	131.31	149.23	110.57	146.26	K04079 molecular chaperone HtpG | (RefSeq) heat shock cognate protein 80-like (A)	hypothetical protein VIGAN_03016100 [Vigna angularis var. angularis]	RecName: Full=Heat shock cognate protein 80;	Molecular chaperone (HSP90 family)	GO:0005737,cytoplasm; GO:0005524,ATP binding; GO:0051082,unfolded protein binding; GO:0006457,protein folding; GO:0006950,response to stress
Actinidia30453	1	10.24	7.6	6.64	15.52	11.78	9.45	13.99	13.91	13.69	15.75	17.69	14.82	K23166 optic atrophy 3 protein | (RefSeq) optic atrophy 3 protein homolog (A)	optic atrophy 3 protein homolog [Herrania umbratica]	--	Predicted coiled-coil protein	--
Actinidia30506	1	6.01	2.74	3.08	21.38	30.99	26.58	24.01	23.51	14.24	27.99	28.81	13.51	K12135 zinc finger protein CONSTANS | (RefSeq) zinc finger protein CONSTANS-like (A)	PREDICTED: B-box domain protein 30 [Vitis vinifera]	RecName: Full=B-box domain protein 30 {ECO:0000303|PubMed:19920209}; Short=AtBBX30 {ECO:0000303|PubMed:19920209}; AltName: Full=Microprotein 1A {ECO:0000303|PubMed:27015278};	--	GO:0005634,nucleus; GO:0030674,protein binding, bridging; GO:0008270,zinc ion binding; GO:0007623,circadian rhythm; GO:0009909,regulation of flower development
Actinidia30550	1	6.72	4.26	5.58	7.35	6.11	19.38	14.34	7.98	9.82	9.39	3.47	9.21	--	arabinogalactan peptide 13 [Jatropha curcas]	RecName: Full=Arabinogalactan peptide 14; Short=AG-peptide 14; Flags: Precursor;	--	GO:0031225,anchored component of membrane; GO:0005886,plasma membrane; GO:0048767,root hair elongation
Actinidia30567	1	186.01	188.64	168.2	345.77	331.73	257.51	355.48	361.98	312.98	440.76	386.79	379.8	--	PREDICTED: uncharacterized protein LOC104597722 [Nelumbo nucifera]	RecName: Full=Ricin B-like lectin EULS3 {ECO:0000305}; AltName: Full=Euonymus lectin S3 {ECO:0000305}; Short=AtEULS3 {ECO:0000303|PubMed:21945438};	--	GO:0005737,cytoplasm; GO:0005634,nucleus; GO:0030246,carbohydrate binding; GO:0042742,defense response to bacterium; GO:0090332,stomatal closure
Actinidia30568	1	6.37	8.23	4.34	16.14	22.95	13.06	15.13	22	16.91	15.01	15.46	12.59	--	PREDICTED: uncharacterized protein LOC104597722 [Nelumbo nucifera]	RecName: Full=Ricin B-like lectin EULS3 {ECO:0000305}; AltName: Full=Euonymus lectin S3 {ECO:0000305}; Short=AtEULS3 {ECO:0000303|PubMed:21945438};	--	GO:0005737,cytoplasm; GO:0005634,nucleus; GO:0030246,carbohydrate binding; GO:0042742,defense response to bacterium; GO:0090332,stomatal closure
Actinidia30583	1	72.84	56.51	69.07	117.67	101.83	114.66	120.77	119.22	125.22	152.02	128.49	148.56	K00616 transaldolase [EC:2.2.1.2] | (RefSeq) transaldolase (A)	PREDICTED: uncharacterized protein LOC109006717 [Juglans regia]	RecName: Full=Transaldolase {ECO:0000250|UniProtKB:P48983}; EC=2.2.1.2; Flags: Fragments;	Transaldolase	GO:0005737,cytoplasm; GO:0004801,sedoheptulose-7-phosphate:D-glyceraldehyde-3-phosphate glyceronetransferase activity; GO:0005975,carbohydrate metabolic process; GO:0006098,pentose-phosphate shunt
Actinidia30589	1	5.23	2.77	5.02	7.21	8.68	10.06	8.57	7.52	7.62	12.04	10.46	7.87	--	trihelix transcription factor ASR3 [Carica papaya]	RecName: Full=Trihelix transcription factor ASR3 {ECO:0000303|PubMed:25770109}; AltName: Full=Protein ARABIDOPSIS SH4-RELATED3 {ECO:0000303|PubMed:25770109};	--	GO:0005634,nucleus; GO:0003677,DNA binding; GO:0003700,DNA-binding transcription factor activity; GO:0042803,protein homodimerization activity; GO:0071219,cellular response to molecule of bacterial origin; GO:0006952,defense response; GO:0050777,negative regulation of immune response; GO:0045892,negative regulation of transcription, DNA-templated; GO:0006355,regulation of transcription, DNA-templ…
Actinidia30618	1	2.42	2.94	2.52	5.13	5.44	7.45	5.21	9.17	9.94	8.23	7.26	8.57	--	IQ motif [Macleaya cordata]	RecName: Full=BAG family molecular chaperone regulator 5, mitochondrial; AltName: Full=Bcl-2-associated athanogene 5; Flags: Precursor;	--	GO:0005739,mitochondrion; GO:0009506,plasmodesma; GO:0005516,calmodulin binding; GO:0051087,chaperone binding; GO:0006457,protein folding; GO:0043207,response to external biotic stimulus; GO:0009266,response to temperature stimulus
Actinidia30628	1	0.64	0.31	0.48	6.89	4.72	2.42	4.56	3.34	2.59	2.84	4.07	6.42	--	PREDICTED: protein LAZY 1 isoform X2 [Vitis vinifera]	RecName: Full=Protein LAZY 1 {ECO:0000305}; Short=AtLA1 {ECO:0000303|PubMed:25028496}; Short=AtLAZY1 {ECO:0000303|PubMed:23331961};	--	GO:0016021,integral component of membrane; GO:0005634,nucleus; GO:0005886,plasma membrane; GO:0009959,negative gravitropism; GO:0009958,positive gravitropism; GO:0040008,regulation of growth
Actinidia30870	1	23.86	4.06	27.87	35.11	15.16	86.97	62.73	36.33	56.82	62.02	24.23	56.13	K11094 U2 small nuclear ribonucleoprotein B'' | (RefSeq) U2 small nuclear ribonucleoprotein B''-like isoform X1 (A)	hypothetical protein PanWU01x14_146670 [Parasponia andersonii]	--	--	--
Actinidia31299	1	35.29	15.21	10.39	55.32	36.95	26.87	52.13	40.03	39.92	44.66	57.15	60.02	--	--	--	--	--
Actinidia31437	1	591.62	321.96	633.54	780.41	513.65	1008.05	855.77	668.65	847.52	1052.39	642.97	937.3	K20495 long-chain fatty acid omega-monooxygenase [EC:1.14.14.80] | (RefSeq) ms26; male sterile26 (A)	unnamed protein product [Coffea canephora]	RecName: Full=Cytochrome P450 704C1; EC=1.14.-.-; AltName: Full=Cytochrome P450 CYPD;	Cytochrome P450 CYP4/CYP19/CYP26 subfamilies	GO:0016021,integral component of membrane; GO:0020037,heme binding; GO:0005506,iron ion binding; GO:0004497,monooxygenase activity; GO:0016705,oxidoreductase activity, acting on paired donors, with incorporation or reduction of molecular oxygen
Actinidia31750	1	0.03	0.16	0.31	0.35	1.32	0.33	0.42	0.87	0.86	0.16	0.69	0.78	K10756 replication factor C subunit 3/5 | (RefSeq) replication factor C subunit 3-like (A)	PREDICTED: replication factor C subunit 3-like [Prunus mume]	RecName: Full=Replication factor C subunit 3; Short=AtRFC3; AltName: Full=Activator 1 subunit 3; AltName: Full=Protein EMBRYO DEFECTIVE 161; AltName: Full=Protein EMBRYO DEFECTIVE 251; AltName: Full=Protein EMBRYO DEFECTIVE 2775;	--	GO:0005663,DNA replication factor C complex; GO:0005634,nucleus; GO:0005524,ATP binding; GO:0003677,DNA binding; GO:0006281,DNA repair; GO:0006261,DNA-dependent DNA replication
Actinidia32026	1	3.89	2.99	4.2	10.31	9.97	9.31	7.44	10.97	9.7	10.17	11.45	10.4	K04424 sterile alpha motif and leucine zipper containing kinase AZK [EC:2.7.11.25] | (RefSeq) serine/threonine-protein kinase EDR1 (A)	serine/threonine-protein kinase STY46 [Herrania umbratica]	RecName: Full=Serine/threonine-protein kinase STY46 {ECO:0000305}; EC=2.7.11.1 {ECO:0000269|PubMed:17090544}; AltName: Full=Serine/threonine/tyrosine-protein kinase 46 {ECO:0000303|PubMed:16429265};	Tyrosine kinase specific for activated (GTP-bound) p21cdc42Hs	GO:0005829,cytosol; GO:0005524,ATP binding; GO:0004674,protein serine/threonine kinase activity; GO:0004712,protein serine/threonine/tyrosine kinase activity; GO:0004871,NA; GO:0009658,chloroplast organization; GO:0035556,intracellular signal transduction
Actinidia32160	1	2.74	3.4	1.97	4.38	6.88	5.03	5.43	3.95	6.19	4.82	4.5	10.01	K01530 phospholipid-translocating ATPase [EC:7.6.2.1] | (RefSeq) probable phospholipid-transporting ATPase 4 (A)	probable phospholipid-transporting ATPase 4 [Momordica charantia]	RecName: Full=Probable phospholipid-transporting ATPase 4 {ECO:0000303|PubMed:11402198}; Short=AtALA4 {ECO:0000303|PubMed:11402198}; EC=3.6.3.1 {ECO:0000305|PubMed:11402198}; AltName: Full=Aminophospholipid flippase 4 {ECO:0000303|PubMed:11402198};	P-type ATPase	GO:0000139,Golgi membrane; GO:0016021,integral component of membrane; GO:0005886,plasma membrane; GO:0005802,trans-Golgi network; GO:0005524,ATP binding; GO:0000287,magnesium ion binding; GO:0004012,phospholipid-translocating ATPase activity; GO:0048194,Golgi vesicle budding
Actinidia32169	1	21.99	12.98	15.88	30.34	25.32	25.83	24.04	24.95	26.86	29.02	26.68	33.86	K08776 puromycin-sensitive aminopeptidase [EC:3.4.11.14] | (RefSeq) aminopeptidase M1 isoform X1 (A)	hypothetical protein POPTR_017G039200v3 [Populus trichocarpa]	RecName: Full=Aminopeptidase M1; EC=3.4.11.2; AltName: Full=Alpha-aminoacylpeptide hydrolase;	Puromycin-sensitive aminopeptidase and related aminopeptidases	GO:0005829,cytosol; GO:0005783,endoplasmic reticulum; GO:0031090,organelle membrane; GO:0005886,plasma membrane; GO:0004177,aminopeptidase activity; GO:0070006,metalloaminopeptidase activity; GO:0010013,N-1-naphthylphthalamic acid binding; GO:0042277,peptide binding; GO:0008270,zinc ion binding; GO:0009926,auxin polar transport; GO:0043171,peptide catabolic process
Actinidia32607	1	54.56	32.94	54.05	72.34	68.81	76.4	88.16	82.59	77.91	103.45	96.06	62.36	K07195 exocyst complex component 7 | (RefSeq) hypothetical protein (A)	Exocyst subunit exo70 family protein B1 [Theobroma cacao]	RecName: Full=Exocyst complex component EXO70B1 {ECO:0000303|PubMed:23944713}; Short=AtExo70b1 {ECO:0000303|PubMed:23944713}; AltName: Full=Exocyst subunit Exo70 family protein B1 {ECO:0000303|PubMed:23944713};	Exocyst component protein and related proteins	GO:0005829,cytosol; GO:0012505,endomembrane system; GO:0000145,exocyst; GO:0070062,extracellular exosome; GO:0045335,phagocytic vesicle; GO:0005886,plasma membrane; GO:0042742,defense response to bacterium; GO:0050832,defense response to fungus; GO:0006887,exocytosis; GO:0009789,positive regulation of abscisic acid-activated signaling pathway; GO:0090333,regulation of stomatal closure; GO:0009414…
Actinidia32854	1	7.71	5.79	6.99	10.78	24.16	10.76	13.33	30.09	8.28	14.46	20.76	3.09	K22133 oxalate---CoA ligase [EC:6.2.1.8] | (RefSeq) oxalate--CoA ligase-like (A)	oxalate--coa ligase [Quercus suber]	RecName: Full=Oxalate--CoA ligase {ECO:0000305}; EC=6.2.1.8 {ECO:0000269|PubMed:22447686}; AltName: Full=4-coumarate--CoA ligase isoform 8; Short=At4CL8; AltName: Full=4-coumarate--CoA ligase-like 10; AltName: Full=Acyl-activating enzyme 3 {ECO:0000303|PubMed:22447686}; AltName: Full=Adenosine monophosphate binding protein 3; Short=AtMPBP3; AltName: Full=Oxalyl-CoA synthetase;	Acyl-CoA synthetase	GO:0048046,apoplast; GO:0009507,chloroplast; GO:0009570,chloroplast stroma; GO:0005737,cytoplasm; GO:0009506,plasmodesma; GO:0005524,ATP binding; GO:0050203,oxalate-CoA ligase activity; GO:0050832,defense response to fungus; GO:0033611,oxalate catabolic process; GO:0010030,positive regulation of seed germination; GO:0046686,response to cadmium ion; GO:0009735,response to cytokinin; GO:0010214,see…
Actinidia32911	1	50.72	51.52	68.44	81.74	85.84	127.42	111.94	100.6	113.16	100.8	112.69	85.4	K16911 ATP-dependent RNA helicase DDX21 [EC:3.6.4.13] | (Kazusa) Lj0g3v0245039.2; - (A)	DEAD-box ATP-dependent RNA helicase 7 [Morus notabilis]	RecName: Full=DEAD-box ATP-dependent RNA helicase 7; EC=3.6.4.13;	ATP-dependent RNA helicase	GO:0005737,cytoplasm; GO:0005730,nucleolus; GO:0005634,nucleus; GO:0005524,ATP binding; GO:0004004,ATP-dependent RNA helicase activity; GO:0017151,DEAD/H-box RNA helicase binding; GO:0003723,RNA binding; GO:0016070,RNA metabolic process; GO:0010501,RNA secondary structure unwinding
Actinidia32995	1	102.23	73.22	73.37	135.81	121.34	121.46	129.25	128.98	115.12	180.32	141.82	102.54	K00799 glutathione S-transferase [EC:2.5.1.18] | (RefSeq) microsomal glutathione S-transferase 3 (A)	Glutathione transferase [Handroanthus impetiginosus]	--	--	GO:0004364,glutathione transferase activity
Actinidia33060	1	112.51	110.7	113.93	185.27	180.99	187.74	168.18	159.33	176.28	189.29	172.05	208.86	K09495 T-complex protein 1 subunit gamma | (RefSeq) T-complex protein 1 subunit gamma (A)	PREDICTED: T-complex protein 1 subunit gamma [Nelumbo nucifera]	RecName: Full=T-complex protein 1 subunit gamma {ECO:0000303|PubMed:11599560}; Short=TCP-1-gamma {ECO:0000303|PubMed:11599560}; AltName: Full=CCT-gamma {ECO:0000303|PubMed:11599560}; AltName: Full=Chaperonin CCT3 {ECO:0000303|PubMed:21868675};	Chaperonin complex component, TCP-1 gamma subunit (CCT3)	GO:0005832,chaperonin-containing T-complex; GO:0005829,cytosol; GO:0005524,ATP binding; GO:0044183,protein binding involved in protein folding; GO:0051082,unfolded protein binding; GO:0006458,'de novo' protein folding; GO:0061077,chaperone-mediated protein folding
Actinidia33414	1	0.84	1.28	0.26	3.1	3.26	1.08	2.02	1.61	4.16	2.23	3.35	4.39	--	sarcoplasmic reticulum histidine-rich calcium-binding protein-like [Hevea brasiliensis]	--	--	--
Actinidia33515	1	33.39	22.83	23.28	68.71	57.21	40.38	51.37	51.12	41.2	48.57	55.07	55.76	K14157 alpha-aminoadipic semialdehyde synthase [EC:1.5.1.8 1.5.1.9] | (RefSeq) alpha-aminoadipic semialdehyde synthase (A)	Lysine-ketoglutarate reductase/saccharopine dehydrogenase bifunctional enzyme [Theobroma cacao]	RecName: Full=Alpha-aminoadipic semialdehyde synthase; AltName: Full=cAt-LKR/SDH; Short=LKR/SDH; Includes: RecName: Full=Lysine ketoglutarate reductase; Short=LKR; EC=1.5.1.8; Includes: RecName: Full=Saccharopine dehydrogenase; EC=1.5.1.9; AltName: Full=cAt-SDH; Short=SDH;	Lysine-ketoglutarate reductase/saccharopine dehydrogenase	GO:0005737,cytoplasm; GO:0047131,saccharopine dehydrogenase (NAD+, L-glutamate-forming) activity; GO:0047130,saccharopine dehydrogenase (NADP+, L-lysine-forming) activity; GO:0004753,saccharopine dehydrogenase activity; GO:0006091,generation of precursor metabolites and energy; GO:0033512,L-lysine catabolic process to acetyl-CoA via saccharopine; GO:0019878,lysine biosynthetic process via aminoad…
Actinidia33601	1	155.55	93.83	169.83	265.4	249.87	378.98	297.56	305.79	309.84	376.71	315.08	104.72	--	hypothetical protein CCACVL1_03673 [Corchorus capsularis]	RecName: Full=Calvin cycle protein CP12-3, chloroplastic; AltName: Full=CP12 domain-containing protein 3; AltName: Full=Chloroplast protein 12-3; Flags: Precursor;	--	GO:0009507,chloroplast; GO:0043234,NA; GO:0005507,copper ion binding; GO:0016151,nickel cation binding; GO:0071454,cellular response to anoxia; GO:0034605,cellular response to heat; GO:0080153,negative regulation of reductive pentose-phosphate cycle; GO:0019253,reductive pentose-phosphate cycle
Actinidia33670	1	1.06	1.42	1.8	5.06	2.1	7.3	2.68	4.56	5.75	5.86	3.79	8.71	K08286 protein-serine/threonine kinase [EC:2.7.11.-] | (RefSeq) PK5; protein kinase PINOID 2 (A)	PREDICTED: protein kinase PINOID [Fragaria vesca subsp. vesca]	RecName: Full=Protein kinase PINOID; EC=2.7.11.1; AltName: Full=Protein kinase ABRUPTUS;	Putative serine/threonine protein kinase	GO:0009986,cell surface; GO:0005737,cytoplasm; GO:0005829,cytosol; GO:0005634,nucleus; GO:0005886,plasma membrane; GO:0005524,ATP binding; GO:0016301,kinase activity; GO:0004672,protein kinase activity; GO:0004674,protein serine/threonine kinase activity; GO:0009926,auxin polar transport; GO:0009734,auxin-activated signaling pathway; GO:0048825,cotyledon development; GO:0035556,intracellular sign…
Actinidia33802	1	35.08	22.59	28.08	54.49	54.13	65.88	58.2	54.91	42.34	55.17	50.75	21.99	K03505 DNA polymerase delta subunit 4 | (RefSeq) uncharacterized protein LOC107029494 (A)	PREDICTED: uncharacterized protein LOC107029494 [Solanum pennellii]	--	--	--
Actinidia34085	1	19.54	17.89	23.98	35.28	25.81	32.23	26.62	27.89	33.92	34.17	25.53	50.45	K19045 E3 ubiquitin-protein ligase BIG BROTHER and related proteins [EC:2.3.2.27] | (RefSeq) E3 ubiquitin ligase BIG BROTHER-like (A)	E3 ubiquitin ligase BIG BROTHER-like [Olea europaea var. sylvestris]	RecName: Full=E3 ubiquitin ligase BIG BROTHER; EC=2.3.2.27 {ECO:0000269|PubMed:16461280, ECO:0000269|PubMed:18483219}; AltName: Full=Protein ENHANCER OF DA1-1; AltName: Full=RING-type E3 ubiquitin transferase BIG BROTHER {ECO:0000305};	FOG: Predicted E3 ubiquitin ligase	GO:0046872,metal ion binding; GO:0031624,ubiquitin conjugating enzyme binding; GO:0061630,ubiquitin protein ligase activity; GO:0004842,ubiquitin-protein transferase activity; GO:0048437,floral organ development; GO:0008285,negative regulation of cell proliferation; GO:0046621,negative regulation of organ growth; GO:1900057,positive regulation of leaf senescence; GO:0043161,proteasome-mediated ub…
Actinidia34115	1	38.52	59.85	39.47	79.72	123.34	71.21	93.49	110.14	98.25	76.49	100.54	78.08	K11883 RNA-binding protein NOB1 | (RefSeq) RNA-binding protein NOB1 isoform X1 (A)	hypothetical protein L484_001022 [Morus notabilis]	RecName: Full=Heavy metal-associated isoprenylated plant protein 12 {ECO:0000303|PubMed:21072340, ECO:0000303|PubMed:23368984}; Short=AtHIP12 {ECO:0000303|PubMed:21072340, ECO:0000303|PubMed:23368984}; Flags: Precursor;	--	GO:0005737,cytoplasm; GO:0046914,transition metal ion binding; GO:0046916,cellular transition metal ion homeostasis; GO:0030001,metal ion transport
Actinidia34139	1	6.35	5.7	5.75	15.12	14.31	7.07	14.63	18.51	11.42	15.89	16.28	11.83	--	PREDICTED: uncharacterized protein LOC100264629 [Vitis vinifera]	RecName: Full=Uncharacterized protein At1g76660;	--	GO:0005886,plasma membrane
Actinidia34214	1	46.01	47.65	48.71	77.9	64.08	73.41	76.96	68.95	72.36	88.21	78.37	78.4	K13206 coiled-coil domain-containing protein 55 | (RefSeq) coiled-coil protein (DUF2040) (A)	unnamed protein product [Coffea canephora]	RecName: Full=Protein BOBBER 1;	Nuclear distribution protein NUDC	GO:0005737,cytoplasm; GO:0005829,cytosol; GO:0051082,unfolded protein binding; GO:0032502,developmental process; GO:0009880,embryonic pattern specification; GO:0010286,heat acclimation; GO:0010450,inflorescence meristem growth; GO:0009965,leaf morphogenesis; GO:0009555,pollen development; GO:0006457,protein folding; GO:0009735,response to cytokinin; GO:0009408,response to heat; GO:0048833,specifi…
Actinidia34253	1	70.84	41.57	53.14	99.52	81.86	65.07	89.21	89.88	93.97	112.15	88.11	87.83	K01057 6-phosphogluconolactonase [EC:3.1.1.31] | (RefSeq) probable 6-phosphogluconolactonase 4, chloroplastic (A)	PREDICTED: probable 6-phosphogluconolactonase 4, chloroplastic [Nicotiana attenuata]	RecName: Full=Probable 6-phosphogluconolactonase 5, chloroplastic; Short=6PGL 5; EC=3.1.1.31; AltName: Full=Protein EMBRYO DEFECTIVE 2024; Flags: Precursor;	6-phosphogluconolactonase - like protein	GO:0009507,chloroplast; GO:0009570,chloroplast stroma; GO:0005777,peroxisome; GO:0009536,plastid; GO:0017057,6-phosphogluconolactonase activity; GO:0005975,carbohydrate metabolic process; GO:0071461,cellular response to redox state; GO:0042742,defense response to bacterium; GO:0002229,defense response to oomycetes; GO:0042128,nitrate assimilation; GO:0009051,pentose-phosphate shunt, oxidative bra…
Actinidia34302	1	13.07	13.1	8.9	23.52	21.39	16.1	22.26	20.69	15.85	24.14	20.29	16.37	K00951 GTP pyrophosphokinase [EC:2.7.6.5] | (RefSeq) Guanosine-3',5'-bis(diphosphate) 3'-pyrophosphohydrolase (A)	PREDICTED: uncharacterized protein LOC100247726 isoform X1 [Vitis vinifera]	RecName: Full=Probable GTP diphosphokinase RSH3, chloroplastic; EC=2.7.6.5; AltName: Full=RelA/SpoT homolog 3; Short=AtRSH3; AltName: Full=ppGpp synthetase RSH3; Flags: Precursor;	Predicted guanosine polyphosphate pyrophosphohydrolase/synthase	GO:0009507,chloroplast; GO:0005524,ATP binding; GO:0005525,GTP binding; GO:0008728,GTP diphosphokinase activity; GO:0016301,kinase activity; GO:0015970,guanosine tetraphosphate biosynthetic process; GO:0010150,leaf senescence; GO:0015979,photosynthesis
Actinidia34463	1	3.04	2.65	2.56	8.53	4.83	5.64	6.35	10.19	6.59	7.99	9.27	2.57	K20716 mitogen-activated protein kinase kinase kinase 17/18 | (RefSeq) mitogen-activated protein kinase kinase kinase A-like (A)	PREDICTED: mitogen-activated protein kinase kinase kinase ANP1-like [Pyrus x bretschneideri]	RecName: Full=Mitogen-activated protein kinase kinase kinase 18 {ECO:0000303|PubMed:26443375}; EC=2.7.11.25 {ECO:0000255|PROSITE-ProRule:PRU00159, ECO:0000269|PubMed:25680457, ECO:0000269|PubMed:26443375};	MEKK and related serine/threonine protein kinases	GO:0005737,cytoplasm; GO:0005634,nucleus; GO:0005524,ATP binding; GO:0004709,MAP kinase kinase kinase activity; GO:0004672,protein kinase activity; GO:0004674,protein serine/threonine kinase activity; GO:0004702,NA; GO:0009738,abscisic acid-activated signaling pathway; GO:0032147,activation of protein kinase activity; GO:1902457,negative regulation of stomatal opening; GO:0009789,positive regulat…
Actinidia34838	1	2	2.38	3.03	4.22	6.73	4.75	5.42	3.06	6.12	3.07	3.53	6.2	--	ribosomal protein S10 [Trifolium pratense]	--	--	--
Actinidia34944	1	109.79	81.76	106.47	144.16	98.8	215.79	160.33	141.27	146.18	179.54	134.32	181.14	--	protein NUCLEAR FUSION DEFECTIVE 2 [Vigna radiata var. radiata]	RecName: Full=Protein NUCLEAR FUSION DEFECTIVE 2 {ECO:0000303|PubMed:16698901}; Flags: Precursor;	--	GO:0005773,vacuole; GO:0003725,double-stranded RNA binding; GO:0004525,ribonuclease III activity; GO:0000741,karyogamy; GO:0010197,polar nucleus fusion; GO:0090502,RNA phosphodiester bond hydrolysis, endonucleolytic; GO:0006396,RNA processing
Actinidia34975	1	16	16.18	13.75	30.08	28.89	20.77	25.82	25.4	23.48	22.6	25.71	26.74	K11855 ubiquitin carboxyl-terminal hydrolase 36/42 [EC:3.4.19.12] | (RefSeq) ubiquitin carboxyl-terminal hydrolase 36-like (A)	unnamed protein product [Coffea canephora]	--	--	GO:0003676,nucleic acid binding; GO:0036459,thiol-dependent ubiquitinyl hydrolase activity; GO:0016579,protein deubiquitination
Actinidia35336	1	0.54	0.5	0.39	1.07	0.77	1.5	1.3	1.06	1.17	1.76	0.62	0.64	K10875 DNA repair and recombination protein RAD54 and RAD54-like protein [EC:3.6.4.-] | (RefSeq) protein CHROMATIN REMODELING 25-like (A)	PREDICTED: uncharacterized protein LOC103927611 [Pyrus x bretschneideri]	--	--	--
Actinidia35713	1	62.75	52.91	63.99	96.05	91.08	93.14	80.58	86.14	102.76	95.82	92.66	138.29	K00031 isocitrate dehydrogenase [EC:1.1.1.42] | (RefSeq) isocitrate dehydrogenase [NADP] (A)	hypothetical protein CICLE_v10001314mg [Citrus clementina]	RecName: Full=Isocitrate dehydrogenase [NADP]; Short=IDH; EC=1.1.1.42; AltName: Full=IDP; AltName: Full=NADP(+)-specific ICDH; AltName: Full=Oxalosuccinate decarboxylase;	NADP-dependent isocitrate dehydrogenase	GO:0005737,cytoplasm; GO:0004450,isocitrate dehydrogenase (NADP+) activity; GO:0000287,magnesium ion binding; GO:0051287,NAD binding; GO:0006097,glyoxylate cycle; GO:0006102,isocitrate metabolic process; GO:0006099,tricarboxylic acid cycle
Actinidia36270	1	4.17	4.79	4.14	7.61	6.93	6.89	8.96	8.54	7.49	3.38	6.15	10.49	K10691 E3 ubiquitin-protein ligase UBR4 [EC:2.3.2.27] | (RefSeq) auxin transport protein BIG (A)	PREDICTED: auxin transport protein BIG [Vitis vinifera]	RecName: Full=Auxin transport protein BIG; AltName: Full=Protein ATTENUATED SHADE AVOIDANCE 1; AltName: Full=Protein CORYMBOSA1; AltName: Full=Protein DARK OVER-EXPRESSION OF CAB 1; AltName: Full=Protein LOW PHOSPHATE-RESISTANT ROOT 1; AltName: Full=Protein TRANSPORT INHIBITOR RESPONSE 3; AltName: Full=Protein UMBRELLA 1;	Zn-binding protein Push	GO:0005829,cytosol; GO:0016021,integral component of membrane; GO:0016020,membrane; GO:0009506,plasmodesma; GO:0008270,zinc ion binding; GO:0009926,auxin polar transport; GO:0009734,auxin-activated signaling pathway; GO:0048281,inflorescence morphogenesis; GO:0010311,lateral root formation; GO:0009640,photomorphogenesis; GO:0009733,response to auxin; GO:0009620,response to fungus; GO:0048364,root…
Actinidia36297	1	29.47	21.38	25.47	43.83	43.01	48.38	46.41	48.29	38.15	50.47	51.96	33.43	K00993 ethanolaminephosphotransferase [EC:2.7.8.1] | (RefSeq) uncharacterized protein LOC106453259 (A)	Sarcolemmal membrane-associated protein, putative isoform 2 [Theobroma cacao]	RecName: Full=Protein FLX-like 2; Short=AtFLXL2;	--	GO:0030154,cell differentiation; GO:0009908,flower development
Actinidia36311	1	22.66	12.14	19.85	29.03	22.25	46.33	38.85	33.72	34.67	36.9	34.78	20.21	K10615 E3 ubiquitin-protein ligase HERC4 [EC:2.3.2.26] | (RefSeq) probable E3 ubiquitin-protein ligase HERC4 isoform X1 (A)	PREDICTED: ultraviolet-B receptor UVR8 [Ziziphus jujuba]	RecName: Full=Ultraviolet-B receptor UVR8; AltName: Full=Protein UV-B RESISTANCE 8; AltName: Full=RCC1 domain-containing protein UVR8;	FOG: RCC1 domain	GO:0000785,chromatin; GO:0005829,cytosol; GO:0005634,nucleus; GO:0003682,chromatin binding; GO:0005085,guanyl-nucleotide exchange factor activity; GO:0042802,identical protein binding; GO:0009881,photoreceptor activity; GO:0042803,protein homodimerization activity; GO:0009649,entrainment of circadian clock; GO:0018298,protein-chromophore linkage; GO:0009411,response to UV; GO:0010224,response to …
Actinidia36433	1	1442.9	1321.71	1445.4	2707.79	2501.02	2838.84	2475.71	2327.45	2186.68	3179.11	2690.14	1868.19	K02898 large subunit ribosomal protein L26e | (RefSeq) 60S ribosomal protein L26-1-like (A)	hypothetical protein EUGRSUZ_I00709 [Eucalyptus grandis]	RecName: Full=60S ribosomal protein L26-1;	60S ribosomal protein L26	GO:0009507,chloroplast; GO:0005829,cytosol; GO:0022625,cytosolic large ribosomal subunit; GO:0022626,cytosolic ribosome; GO:0016020,membrane; GO:0005730,nucleolus; GO:0005634,nucleus; GO:0005886,plasma membrane; GO:0042788,polysomal ribosome; GO:0005774,vacuolar membrane; GO:0003729,mRNA binding; GO:0003723,RNA binding; GO:0003735,structural constituent of ribosome; GO:0002181,cytoplasmic transla…
Actinidia36455	1	9.86	6.99	7.42	10.05	13.59	22.67	24.32	18.93	17.75	28.5	17.2	6.06	K13260 isoflavone/4'-methoxyisoflavone 2'-hydroxylase [EC:1.14.14.90 1.14.14.89] | (RefSeq) cytochrome P450 81E8-like (A)	cytochrome P450 81E8-like [Olea europaea var. sylvestris]	RecName: Full=Cytochrome P450 81D1; EC=1.14.-.-;	Cytochrome P450 CYP2 subfamily	GO:0016021,integral component of membrane; GO:0016020,membrane; GO:0020037,heme binding; GO:0005506,iron ion binding; GO:0016709,oxidoreductase activity, acting on paired donors, with incorporation or reduction of molecular oxygen, NAD(P)H as one donor, and incorporation of one atom of oxygen; GO:0098542,defense response to other organism; GO:0042343,indole glucosinolate metabolic process; GO:004…
Actinidia36457	1	35.21	21	32.92	57.28	44.21	40.62	52.11	45.47	43.81	54.64	45.2	49.58	K13260 isoflavone/4'-methoxyisoflavone 2'-hydroxylase [EC:1.14.14.90 1.14.14.89] | (RefSeq) cytochrome P450 81E8-like (A)	PREDICTED: cytochrome P450 81E8-like isoform X1 [Prunus mume]	RecName: Full=Cytochrome P450 81E8 {ECO:0000303|PubMed:14617078}; EC=1.14.13.- {ECO:0000305};	Cytochrome P450 CYP2 subfamily	GO:0016021,integral component of membrane; GO:0020037,heme binding; GO:0005506,iron ion binding; GO:0004497,monooxygenase activity; GO:0016705,oxidoreductase activity, acting on paired donors, with incorporation or reduction of molecular oxygen
Actinidia36514	1	13.58	9.81	9.72	20.38	16.48	19.15	22.36	17.49	16.72	20.68	16.48	19.24	K19730 autophagy-related protein 101 | (RefSeq) autophagy-related protein 101 (A)	unnamed protein product [Coffea canephora]	RecName: Full=Autophagy-related protein 101 {ECO:0000303|PubMed:24563201};	Uncharacterized conserved protein	GO:0005776,autophagosome; GO:0031410,cytoplasmic vesicle; GO:0006914,autophagy; GO:0015031,protein transport
Actinidia36565	1	5.44	7.86	7.12	9.85	10.1	10.75	10.04	9.6	12.06	8.58	9.71	19.21	K03444 MFS transporter, SP family, ERD6-like sugar transporter | (RefSeq) sugar transporter ERD6-like 6 (A)	sugar transporter ERD6-like 6 [Camellia sinensis]	RecName: Full=Sugar transporter ERD6-like 6;	Predicted transporter (major facilitator superfamily)	GO:0005794,Golgi apparatus; GO:0016021,integral component of membrane; GO:0009705,plant-type vacuole membrane; GO:0005774,vacuolar membrane; GO:0005355,glucose transmembrane transporter activity; GO:0005351,carbohydrate:proton symporter activity; GO:0042593,glucose homeostasis; GO:0046323,glucose import; GO:0035428,NA; GO:0010030,positive regulation of seed germination
Actinidia36656	1	19907.8	16454.9	8051.3	36984.6	33744	26530.6	32686.7	35129.8	25155.7	39899.5	32923.8	21500.5	K01742 thebaine synthase [EC:4.2.99.24] | (RefSeq) major latex protein 149-like (A)	RecName: Full=Kirola; AltName: Allergen=Act d 11 4IGV_A Chain A, Crystal structure of kirola (Act d 11) 4IGW_A Chain A, Crystal Structure Of Kirola (act D 11) In P6122 Space Group 4IGW_B Chain B, Crystal Structure Of Kirola (act D 11) In P6122 Space Group 4IGX_A Chain A, Crystal Structure Of Kirola (act D 11) - Triclinic Form 4IGX_B Chain B, Crystal Structure Of Kirola (act D 11) - Triclinic Form…	RecName: Full=Kirola {ECO:0000303|PubMed:21309790}; AltName: Allergen=Act d 11 {ECO:0000303|PubMed:21309790};	--	GO:0002253,activation of immune response; GO:0006952,defense response; GO:0009607,response to biotic stimulus
Actinidia36830	1	9.77	4.25	7.8	9.63	8.4	15.12	13.37	13.82	11.23	14.23	10.32	18.12	K04649 ubiquitin-conjugating enzyme (huntingtin interacting protein 2) [EC:2.3.2.23] | (RefSeq) ubiquitin-conjugating enzyme E2 27 (A)	hypothetical protein LSAT_4X83541 [Lactuca sativa]	RecName: Full=Ubiquitin-conjugating enzyme E2 27; EC=2.3.2.23; AltName: Full=E2 ubiquitin-conjugating enzyme 27; AltName: Full=Ubiquitin carrier protein 27;	Ubiquitin-protein ligase	GO:0005634,nucleus; GO:0005524,ATP binding; GO:0061630,ubiquitin protein ligase activity; GO:0031625,ubiquitin protein ligase binding; GO:0043161,proteasome-mediated ubiquitin-dependent protein catabolic process; GO:0000209,protein polyubiquitination
Actinidia36848	1	5.13	1.73	11.23	35.26	20.74	46.34	28.19	39.84	41.59	45.42	25.12	53.61	--	uncharacterized protein LOC111289477 [Durio zibethinus]	--	--	GO:0016021,integral component of membrane
Actinidia37069	1	103.92	85.38	85.35	101.21	115.88	160.87	141.98	172.01	143.56	118.4	153.75	137.03	K13035 beta-cyano-L-alanine hydratase/nitrilase [EC:3.5.5.4 4.2.1.65] | (RefSeq) hypothetical protein (A)	hypothetical protein CICLE_v10028755mg [Citrus clementina]	RecName: Full=Bifunctional nitrilase/nitrile hydratase NIT4A; Short=TNIT4A; EC=3.5.5.1; EC=3.5.5.4; EC=4.2.1.65; AltName: Full=3-cyanoalanine hydratase; AltName: Full=Cyanoalanine nitrilase A; AltName: Full=Nitrilase 4A;	Carbon-nitrogen hydrolase	GO:0005886,plasma membrane; GO:0047558,3-cyanoalanine hydratase activity; GO:0047427,cyanoalanine nitrilase activity; GO:0006807,nitrogen compound metabolic process
Actinidia37077	1	8.21	2.43	5.12	10.93	11.84	14.25	9.94	10.08	10.83	14.5	11.17	9.89	--	PREDICTED: uncharacterized protein LOC8271936 [Ricinus communis]	--	--	GO:0009269,response to desiccation
Actinidia37102	1	4.98	3.53	6.31	13.22	10.46	19.05	11.68	10.82	13.59	10.72	11.38	12.32	--	unnamed protein product [Coffea canephora]	RecName: Full=Putative 4-hydroxy-4-methyl-2-oxoglutarate aldolase 3; Short=HMG aldolase 3; EC=4.1.3.17; AltName: Full=Oxaloacetate decarboxylase; Short=OAA decarboxylase; EC=4.1.1.3; AltName: Full=Regulator of ribonuclease activity homolog 3; AltName: Full=RraA-like protein 3;	--	GO:0047443,4-hydroxy-4-methyl-2-oxoglutarate aldolase activity; GO:0046872,metal ion binding; GO:0008948,oxaloacetate decarboxylase activity; GO:0008428,ribonuclease inhibitor activity; GO:0051252,regulation of RNA metabolic process
Actinidia37534	1	5.32	2.58	3.07	7.79	10	6.52	7.19	8.58	10.84	6.99	7.03	6.53	--	hypothetical protein MANES_13G037700 [Manihot esculenta]	--	--	--
Actinidia37631	1	114.67	98.52	129.29	137.79	156.39	245.08	197.13	190.13	240.63	228.94	229.59	132.19	K02915 large subunit ribosomal protein L34e | (RefSeq) 60S ribosomal protein L34 (A)	PREDICTED: 60S ribosomal protein L34 [Vigna angularis]	RecName: Full=60S ribosomal protein L34;	60s ribosomal protein L34	GO:0005840,ribosome; GO:0003735,structural constituent of ribosome; GO:0006412,translation
Actinidia37668	1	3.76	5.31	4.15	9.22	8.73	4.98	6.96	6.9	8.27	6.85	7.25	12.51	K16276 zinc finger protein-like protein | (RefSeq) zinc finger protein BRUTUS-like At1g18910 (A)	PREDICTED: zinc finger protein BRUTUS-like At1g18910 isoform X1 [Vitis vinifera]	RecName: Full=Zinc finger protein BRUTUS-like At1g74770 {ECO:0000305};	Zn-finger protein	GO:0016021,integral component of membrane; GO:0005634,nucleus; GO:0016874,ligase activity; GO:0008270,zinc ion binding; GO:0016567,protein ubiquitination
Actinidia37695	1	3.87	1.96	3.34	8.75	10.49	16.14	8.69	9.77	11.41	13.57	7.73	18.82	--	PREDICTED: protein NIM1-INTERACTING 1 [Populus euphratica]	--	--	GO:0010112,regulation of systemic acquired resistance
Actinidia37817	1	16.22	17.11	21.61	37.98	41.99	37.89	39.75	32.66	34.34	52.21	57.1	36.23	K08832 serine/threonine-protein kinase SRPK3 [EC:2.7.11.1] | (RefSeq) SRSF protein kinase 1 (A)	PREDICTED: uncharacterized protein LOC100242796 isoform X2 [Vitis vinifera]	--	--	GO:0016021,integral component of membrane
Actinidia37842	1	14.08	9.15	10.65	15.86	14.28	22.48	18.06	17.71	19.75	13.88	14.39	14.58	K23538 ELMO domain-containing protein | (RefSeq) ELMO domain-containing protein A (A)	ELMO_CED12 domain-containing protein [Cephalotus follicularis]	--	--	--
Actinidia37848	1	7.72	6.09	5.41	11.93	11.87	11.97	14.32	13.44	12.7	19.67	14.67	16.33	K23678 solute carrier family 66 (lysosomal lysine-arginine transporter), member 1 | (RefSeq) uncharacterized protein LOC102608727 isoform X1 (A)	PREDICTED: uncharacterized protein LOC102608727 [Citrus sinensis]	--	Predicted membrane protein	GO:0016021,integral component of membrane
Actinidia37854	1	132.07	113.37	86.33	306.84	225.58	198.51	237.25	210.3	221.41	200.52	179.42	259.19	K00705 4-alpha-glucanotransferase [EC:2.4.1.25] | (RefSeq) 4-alpha-glucanotransferase DPE2 (A)	DPE2 [Actinidia deliciosa]	RecName: Full=4-alpha-glucanotransferase DPE2; EC=2.4.1.25; AltName: Full=Amylomaltase; AltName: Full=Disproportionating enzyme; Short=D-enzyme; AltName: Full=Protein DISPROPORTIONATING ENZYME 2;	--	GO:0005829,cytosol; GO:0004134,4-alpha-glucanotransferase activity; GO:0102500,beta-maltose 4-alpha-glucanotransferase activity; GO:0010297,heteropolysaccharide binding; GO:2001070,starch binding; GO:0000025,maltose catabolic process; GO:0000023,maltose metabolic process; GO:0005976,polysaccharide metabolic process; GO:0005983,starch catabolic process
Actinidia37979	1	18.15	8.22	15.92	22.86	16.45	21.68	25.92	20.8	22.16	30.51	20.71	26.1	--	PREDICTED: protein ACCUMULATION AND REPLICATION OF CHLOROPLASTS 6, chloroplastic isoform X1 [Ipomoea nil]	RecName: Full=Protein ACCUMULATION AND REPLICATION OF CHLOROPLASTS 6, chloroplastic; Flags: Precursor;	--	GO:0009507,chloroplast; GO:0009941,chloroplast envelope; GO:0009706,chloroplast inner membrane; GO:0031357,integral component of chloroplast inner membrane; GO:0009536,plastid; GO:0043621,protein self-association; GO:0010020,chloroplast fission; GO:0009658,chloroplast organization
Actinidia38028	1	28.37	12.42	21.46	40.3	26.27	37.89	41.6	34	38.96	47.06	33.38	59.47	--	hypothetical protein CFP56_49771 [Quercus suber]	--	--	GO:0009941,chloroplast envelope; GO:0016021,integral component of membrane
Actinidia38069	1	0.72	1.52	1.65	8.42	8.99	8.47	7.34	9.44	13.17	13.53	16.97	14.1	K13418 somatic embryogenesis receptor kinase 1 [EC:2.7.10.1 2.7.11.1] | (RefSeq) somatic embryogenesis receptor kinase 2-like isoform X1 (A)	Leucine-rich repeat protein kinase family protein isoform 1 [Theobroma cacao]	RecName: Full=Probable inactive receptor kinase At5g67200; Flags: Precursor;	--	GO:0016021,integral component of membrane; GO:0005886,plasma membrane; GO:0005524,ATP binding; GO:0004672,protein kinase activity
Actinidia38099	1	1.4	3.1	1.6	3.04	8.11	3.95	3.13	9.46	4.48	1.81	6.09	4.95	K13172 serine/arginine repetitive matrix protein 2 | (RefSeq) uncharacterized protein LOC111450450 isoform X1 (A)	PREDICTED: QWRF motif-containing protein 2 [Nelumbo nucifera]	RecName: Full=QWRF motif-containing protein 2;	--	--
Actinidia38354	1	15.05	8.93	14.86	17.73	20.61	37.21	31.93	28.1	31.42	23.14	26.39	15.36	--	lipid binding protein [Trifolium pratense]	--	--	GO:0008289,lipid binding
Actinidia38506	1	1.69	1.62	2.13	4.81	2.42	2.41	2.63	3.16	2.82	3.46	2.44	3.45	K23280 rhamnogalacturonan I rhamnosyltransferase [EC:2.4.1.351] | (RefSeq) uncharacterized protein At1g04910-like (A)	GDP-fucose protein O-fucosyltransferase [Macleaya cordata]	RecName: Full=Protein MANNAN SYNTHESIS-RELATED 1 {ECO:0000303|PubMed:22966747}; Short=AtMSR1 {ECO:0000303|PubMed:22966747}; EC=2.4.1.- {ECO:0000305}; AltName: Full=O-fucosyltransferase 25 {ECO:0000305}; Short=O-FucT-25 {ECO:0000305}; AltName: Full=O-fucosyltransferase family protein {ECO:0000312|EMBL:ARJ31429.1};	--	GO:0005768,endosome; GO:0005794,Golgi apparatus; GO:0000139,Golgi membrane; GO:0016021,integral component of membrane; GO:0005802,trans-Golgi network; GO:0051753,mannan synthase activity; GO:0016757,transferase activity, transferring glycosyl groups; GO:0052325,cell wall pectin biosynthetic process; GO:0006004,fucose metabolic process; GO:0010412,mannan metabolic process; GO:0097502,mannosylation
Actinidia38568	1	115.35	89.69	95.58	122.97	139.08	186.92	187.5	186.34	181.85	216.09	196.46	126.89	--	PREDICTED: uncharacterized protein LOC104889254 [Beta vulgaris subsp. vulgaris]	--	--	--
Actinidia38667	1	8.25	2.6	5.66	9.84	9.38	13.99	10.49	12.29	11.26	13.47	11.78	6.54	K03260 translation initiation factor 4G | (RefSeq) eukaryotic translation initiation factor-like (A)	PREDICTED: uncharacterized protein LOC100241709 [Vitis vinifera]	--	--	GO:0003676,nucleic acid binding; GO:0008270,zinc ion binding
Actinidia38674	1	22.44	14.67	19.16	30.22	23.5	34.52	34.38	28.2	33.81	34.88	23.73	32.98	K01255 leucyl aminopeptidase [EC:3.4.11.1] | (RefSeq) leucine aminopeptidase 1-like (A)	leucine aminopeptidase 2, chloroplastic [Quercus suber]	RecName: Full=Leucine aminopeptidase 2, chloroplastic; EC=3.4.11.1; AltName: Full=Leucyl aminopeptidase 2; Short=LAP 2; AltName: Full=Proline aminopeptidase 2; EC=3.4.11.5; AltName: Full=Prolyl aminopeptidase 2; Flags: Precursor;	Predicted aminopeptidase of the M17 family	GO:0009507,chloroplast; GO:0004177,aminopeptidase activity; GO:0000287,magnesium ion binding; GO:0030145,manganese ion binding; GO:0008235,metalloexopeptidase activity
Actinidia38768	1	16.39	22.07	15.53	22.42	37.98	30.16	38.06	45.22	34.3	41.33	43.33	17.63	K22378 E3 ubiquitin-protein ligase RNF181 [EC:2.3.2.27] | (RefSeq) probable E3 ubiquitin-protein ligase RHC1A (A)	E3 ubiquitin-protein ligase SIRP1-like [Prunus avium]	RecName: Full=E3 ubiquitin-protein ligase MPSR1 {ECO:0000305}; EC=2.3.2.27 {ECO:0000269|PubMed:29087340}; AltName: Full=Protein MISFOLDED PROTEIN SENSING RING E3 LIGASE 1 {ECO:0000303|PubMed:29087340}; AltName: Full=RING-type E3 ubiquitin transferase MPSR1 {ECO:0000305};	FOG: Predicted E3 ubiquitin ligase	GO:0005737,cytoplasm; GO:0005829,cytosol; GO:0046872,metal ion binding; GO:0051787,misfolded protein binding; GO:0061630,ubiquitin protein ligase activity; GO:0061659,ubiquitin-like protein ligase activity; GO:0071218,cellular response to misfolded protein; GO:0071629,cytoplasm protein quality control by the ubiquitin-proteasome system; GO:0043161,proteasome-mediated ubiquitin-dependent protein c…
Actinidia38769	1	14.01	9.75	10.65	18.48	14.4	19.36	22.74	17.81	19.77	20.38	15.04	17.01	K12828 splicing factor 3B subunit 1 | (RefSeq) splicing factor 3B subunit 1 (A)	PREDICTED: splicing factor 3B subunit 1 [Nelumbo nucifera]	--	Splicing factor 3b, subunit 1	--
Actinidia38820	1	7.32	9.22	7.55	16.26	13.02	10.2	13.2	15.44	13.29	11.06	13.71	20.87	--	--	--	--	--
Actinidia38839	1	296.2	141.21	192.11	613.71	450.9	354.99	572.1	550.22	508.45	626.33	548.79	703.25	K00688 glycogen phosphorylase [EC:2.4.1.1] | (RefSeq) alpha-glucan phosphorylase, H isozyme (A)	PHS2 [Actinidia deliciosa]	RecName: Full=Alpha-glucan phosphorylase, H isozyme; EC=2.4.1.1; AltName: Full=Starch phosphorylase H;	Glycogen phosphorylase	GO:0005737,cytoplasm; GO:0008184,glycogen phosphorylase activity; GO:0102250,linear malto-oligosaccharide phosphorylase activity; GO:0030170,pyridoxal phosphate binding; GO:0102499,SHG alpha-glucan phosphorylase activity; GO:0005975,carbohydrate metabolic process
Actinidia38860	1	4.72	10.46	3.34	9.19	15.64	7.03	13.3	15.81	8.82	10.81	18.59	7.72	K03511 DNA polymerase kappa [EC:2.7.7.7] | (RefSeq) DNA polymerase kappa (A)	PREDICTED: synaptotagmin-3 [Juglans regia]	RecName: Full=Synaptotagmin-3; AltName: Full=NTMC2T1.3; AltName: Full=Synaptotagmin C;	Ca2+-dependent lipid-binding protein CLB1/vesicle protein vp115/Granuphilin A, contains C2 domain	GO:0005783,endoplasmic reticulum; GO:0016021,integral component of membrane; GO:0008289,lipid binding; GO:0046872,metal ion binding; GO:0006869,lipid transport
Actinidia39059	1	2.02	1.93	2.3	3.08	1.95	4.39	3.9	3.05	3.74	5.72	2.61	2.72	K11547 kinetochore protein NDC80 | (RefSeq) kinetochore protein ndc80 (A)	PREDICTED: kinetochore protein ndc80 [Vitis vinifera]	--	Centromere-associated protein HEC1	GO:0000778,condensed nuclear chromosome kinetochore; GO:0031262,Ndc80 complex; GO:0005200,structural constituent of cytoskeleton; GO:0051315,attachment of mitotic spindle microtubules to kinetochore
Actinidia39390	1	6.64	3.49	6.53	9.64	8.69	15.71	11.08	11.52	12.01	14.82	15.42	14.19	--	zinc finger A20 and AN1 domain stress-associated protein [Trifolium pratense]	RecName: Full=Zinc finger A20 and AN1 domain-containing stress-associated protein 8; Short=OsSAP8; AltName: Full=Stress-associated protein 3;	Predicted Zn-finger protein	GO:0003677,DNA binding; GO:0008270,zinc ion binding
Actinidia39402	1	2.24	1.55	1.48	4.66	6.47	3.43	1.36	9.47	5.08	2.47	15.43	2.49	K09553 stress-induced-phosphoprotein 1 | (RefSeq) hsp70-Hsp90 organizing protein 1 (A)	hsp70-Hsp90 organizing protein 3-like [Hevea brasiliensis]	RecName: Full=Hsp70-Hsp90 organizing protein 1; Short=GmHop-1; AltName: Full=Heat shock protein STI; Short=GmSTI; AltName: Full=Stress-inducible protein;	Molecular co-chaperone STI1	GO:0005737,cytoplasm; GO:0005634,nucleus; GO:0051879,Hsp90 protein binding; GO:0070678,preprotein binding; GO:0070417,cellular response to cold; GO:0034605,cellular response to heat; GO:0051131,chaperone-mediated protein complex assembly; GO:0009408,response to heat; GO:0006986,response to unfolded protein; GO:0009611,response to wounding
Actinidia39413	1	10.23	10.31	12.91	20.35	25.63	12.78	19.84	32.85	22.42	28.02	30.54	20.19	K13435 serine/threonine-protein kinase Pto | (RefSeq) Pto; serine/threonine protein kinase Pto (A)	receptor-like protein kinase THESEUS 1 [Manihot esculenta]	RecName: Full=Receptor-like protein kinase THESEUS 1; EC=2.7.11.-; Flags: Precursor;	Serine/threonine protein kinase	GO:0016021,integral component of membrane; GO:0005886,plasma membrane; GO:0009506,plasmodesma; GO:0005524,ATP binding; GO:0004672,protein kinase activity; GO:0004674,protein serine/threonine kinase activity; GO:0046777,protein autophosphorylation
Actinidia39429	1	35.07	25.14	30.18	32.98	33.16	60.63	51.92	50.84	47.72	50.81	54.04	28.32	K00988 sulfate adenylyltransferase (ADP) / ATP adenylyltransferase [EC:2.7.7.5 2.7.7.53] | (RefSeq) hypothetical protein (A)	PREDICTED: transcriptional activator FHA1-like [Solanum pennellii]	RecName: Full=FHA domain-containing protein FHA2 {ECO:0000305}; AltName: Full=Protein FORKHEAD-ASSOCIATED DOMAIN 2 {ECO:0000303|Ref.4}; Short=AtFHA2 {ECO:0000303|Ref.4};	Transcription factor of the Forkhead/HNF3 family	GO:0005634,nucleus; GO:0048638,regulation of developmental growth; GO:0080086,stamen filament development
Actinidia39606	1	14.14	8.09	9.4	38.06	37.78	24.72	30.7	34.28	22.46	42.67	43.5	34.59	K14157 alpha-aminoadipic semialdehyde synthase [EC:1.5.1.8 1.5.1.9] | (RefSeq) alpha-aminoadipic semialdehyde synthase-like isoform X1 (A)	alpha-aminoadipic semialdehyde synthase-like isoform X1 [Herrania umbratica]	RecName: Full=Alpha-aminoadipic semialdehyde synthase; AltName: Full=cAt-LKR/SDH; Short=LKR/SDH; Includes: RecName: Full=Lysine ketoglutarate reductase; Short=LKR; EC=1.5.1.8; Includes: RecName: Full=Saccharopine dehydrogenase; EC=1.5.1.9; AltName: Full=cAt-SDH; Short=SDH;	Lysine-ketoglutarate reductase/saccharopine dehydrogenase	GO:0005737,cytoplasm; GO:0047131,saccharopine dehydrogenase (NAD+, L-glutamate-forming) activity; GO:0047130,saccharopine dehydrogenase (NADP+, L-lysine-forming) activity; GO:0004753,saccharopine dehydrogenase activity; GO:0006091,generation of precursor metabolites and energy; GO:0033512,L-lysine catabolic process to acetyl-CoA via saccharopine; GO:0019878,lysine biosynthetic process via aminoad…
Actinidia39635	1	24.41	2.38	43.16	76.64	49.54	76.45	76.36	69.89	92.68	81.72	52.35	32.36	K09286 EREBP-like factor | (RefSeq) ethylene-responsive transcription factor TINY-like (A)	PREDICTED: ethylene-responsive transcription factor ERF017-like [Juglans regia]	RecName: Full=Ethylene-responsive transcription factor ERF017;	--	GO:0005634,nucleus; GO:0003677,DNA binding; GO:0003700,DNA-binding transcription factor activity; GO:0009873,ethylene-activated signaling pathway; GO:0006351,transcription, DNA-templated
Actinidia39818	1	24.24	18.36	27.09	39.71	31.86	43.23	46.57	47.25	47.01	50.54	37.91	42.25	K06891 ATP-dependent Clp protease adaptor protein ClpS | (RefSeq) ATP-dependent Clp protease adapter protein CLPS1, chloroplastic-like (A)	PREDICTED: ATP-dependent Clp protease adapter protein CLPS1, chloroplastic-like [Juglans regia]	RecName: Full=ATP-dependent Clp protease adapter protein CLPS1, chloroplastic {ECO:0000303|Ref.6}; Flags: Precursor;	--	GO:0009570,chloroplast stroma; GO:0005840,ribosome; GO:0008233,peptidase activity; GO:0030163,protein catabolic process
Actinidia39826	1	35.45	29.52	46.41	53.5	45.63	67.71	52.09	64.73	64.09	66.05	56.28	41.78	--	PREDICTED: uncharacterized protein LOC109164504 [Ipomoea nil]	--	U4/U6-associated splicing factor PRP4	--
Actinidia39861	1	96.59	53.27	79.59	136.8	101	128.3	127.59	102.85	115.63	149.14	113.7	127.51	K19373 DnaJ homolog subfamily C member 28 | (RefSeq) dnaJ homolog subfamily C member 28-like (A)	dnaJ homolog subfamily C member 28-like [Helianthus annuus]	--	Molecular chaperone (DnaJ superfamily)	--
Actinidia39910	1	8.26	14.22	10.78	20.58	38.7	15.96	24.3	30.88	16.89	22.48	39.48	16.18	K19704 protein phosphatase PTC1 [EC:3.1.3.16] | (RefSeq) putative protein phosphatase 2C-like protein 44 isoform X1 (A)	putative protein phosphatase 2C-like protein 44 isoform X2 [Durio zibethinus]	RecName: Full=Putative protein phosphatase 2C-like protein 44; Short=AtPP2C44;	Serine/threonine protein phosphatase	GO:0004722,protein serine/threonine phosphatase activity
Actinidia39913	1	5.8	3.62	6.02	9.42	5.17	9.52	10.33	6.68	9.18	8.87	6.73	10.57	K08770 ubiquitin C | (RefSeq) hypothetical protein (A)	PREDICTED: polyubiquitin 11-like [Juglans regia]	RecName: Full=Polyubiquitin; Contains: RecName: Full=Ubiquitin; Flags: Precursor;	Ubiquitin and ubiquitin-like proteins	GO:0005737,cytoplasm; GO:0005634,nucleus
Actinidia40154	1	90.79	51.92	39.76	131.79	89.02	121.08	143.9	92.88	54.47	136.18	82.93	56.42	--	PREDICTED: stem-specific protein TSJT1 [Nicotiana sylvestris]	RecName: Full=Stem-specific protein TSJT1;	--	--
Actinidia40186	1	1.35	0.51	0.61	2.01	1.79	3.25	4.62	2.94	1.67	3.78	2.36	0.95	--	basic 7S globulin-like [Cucurbita moschata]	RecName: Full=Basic 7S globulin; AltName: Full=SBg7S; Short=Bg; Contains: RecName: Full=Basic 7S globulin high kDa subunit; Contains: RecName: Full=Basic 7S globulin low kDa subunit; Flags: Precursor;	Aspartyl protease	GO:0004190,aspartic-type endopeptidase activity; GO:0042802,identical protein binding; GO:0045735,nutrient reservoir activity; GO:0030163,protein catabolic process; GO:0006508,proteolysis
Actinidia40416	1	24.72	11.65	17.91	26.39	20.48	38.35	33.09	30.48	28.3	37	25.27	30.43	K08339 autophagy-related protein 5 | (RefSeq) autophagy protein 5 (A)	autophagy protein 5 [Dorcoceras hygrometricum]	RecName: Full=Autophagy protein 5 {ECO:0000305}; AltName: Full=Protein autophagy 5 {ECO:0000305}; Short=AtAPG5 {ECO:0000303|PubMed:12114572};	Protein involved in autophagy and nutrient starvation	GO:0034274,Atg12-Atg5-Atg16 complex; GO:0034045,phagophore assembly site membrane; GO:0000045,autophagosome assembly; GO:0006914,autophagy; GO:0000422,autophagy of mitochondrion; GO:0044804,autophagy of nucleus; GO:0006501,C-terminal protein lipidation; GO:0006995,cellular response to nitrogen starvation; GO:0050832,defense response to fungus; GO:0010150,leaf senescence; GO:0015031,protein transp…
novel.10118	1	28.0165	12.0542	22.0385	41.5773	24.3442	49.2548	40.3966	25.9452	37.885	47.0757	26.2807	40.0097	K20359 PRA1 family protein 1 | (RefSeq) PRA1 family protein E (A)	hypothetical protein VITISV_021777 [Vitis vinifera]	RecName: Full=PRA1 family protein F2 {ECO:0000303|PubMed:18583532}; Short=AtPRA1.F2 {ECO:0000303|PubMed:18583532}; AltName: Full=Prenylated Rab acceptor 7 {ECO:0000303|PubMed:18845362};	Prenylated rab acceptor 1	GO:0005783,endoplasmic reticulum; GO:0010008,endosome membrane; GO:0005794,Golgi apparatus; GO:0016021,integral component of membrane; GO:0005774,vacuolar membrane; GO:0016192,vesicle-mediated transport
novel.10205	1	4.65052	3.19192	7.54975	20.2013	17.5357	19.4887	16.3421	15.6599	27.5104	17.0187	20.0547	23.5671	K09264 MADS-box transcription factor, plant | (RefSeq) agamous-like MADS-box protein AGL1 isoform X1 (A)	PREDICTED: MAD-box transcripion factor isoform X2 [Vitis vinifera]	RecName: Full=Floral homeotic protein AGAMOUS; AltName: Full=GAG2;	MADS box transcription factor	GO:0005634,nucleus; GO:0003700,DNA-binding transcription factor activity; GO:0046983,protein dimerization activity; GO:0000977,RNA polymerase II regulatory region sequence-specific DNA binding; GO:0045944,positive regulation of transcription by RNA polymerase II; GO:0006351,transcription, DNA-templated
novel.10275	1	534.415	421.717	507.914	689.44	599.542	1172.06	837.598	757.28	927.558	1047.81	822.684	935.559	K00134 glyceraldehyde 3-phosphate dehydrogenase [EC:1.2.1.12] | (RefSeq) glyceraldehyde-3-phosphate dehydrogenase 2, cytosolic (A)	glyceraldehyde 3-phosphate dehydrogenase, partial [Paraquilegia microphylla]	RecName: Full=Glyceraldehyde-3-phosphate dehydrogenase, cytosolic; EC=1.2.1.12;	Glyceraldehyde 3-phosphate dehydrogenase	GO:0005737,cytoplasm; GO:0004365,glyceraldehyde-3-phosphate dehydrogenase (NAD+) (phosphorylating) activity; GO:0051287,NAD binding; GO:0050661,NADP binding; GO:0006006,glucose metabolic process; GO:0006096,glycolytic process
novel.10300	1	1.58621	0.819611	1.96008	2.06701	3.11968	3.4438	3.97926	3.68357	0.5198	3.38665	3.14803	0.957745	--	uncharacterized protein LOC110658065 [Hevea brasiliensis]	--	Predicted hydrolase involved in interstrand cross-link repair	--
novel.10434	1	44.7936	53.0719	18.6683	108.975	140.202	63.2026	101.943	141.323	63.3559	85.4886	95.3957	37.3606	K14593 capsanthin/capsorubin synthase [EC:5.3.99.8] | (RefSeq) capsanthin/capsorubin synthase, chromoplastic-like (A)	lycopene beta-cyclase [Actinidia deliciosa]	RecName: Full=Capsanthin/capsorubin synthase, chromoplastic; EC=5.3.99.8; Flags: Precursor;	--	GO:0009509,chromoplast; GO:0052727,capsanthin synthase activity; GO:0052728,capsorubin synthase activity; GO:0016705,oxidoreductase activity, acting on paired donors, with incorporation or reduction of molecular oxygen; GO:0016117,carotenoid biosynthetic process
novel.10435	1	0.337267	0.307316	1.1046	0.924482	2.5058	1.7535	1.78448	1.8743	2.05501	2.21184	1.7315	0.347956	--	--	--	--	--
novel.1046	1	3.21292	1.33752	3.04374	6.21083	5.01175	4.79805	6.42165	6.35649	5.4923	6.96113	7.88504	4.7549	--	hypothetical protein F511_07671 [Dorcoceras hygrometricum]	--	Putative transcription factor HALR/MLL3, involved in embryonic development	--
novel.1284	1	0.479947	0.27504	0.086587	2.89686	1.81099	1.65189	3.52011	1.99083	1.32815	1.80569	0.733802	0.702496	--	hypothetical protein EUGRSUZ_H00789 [Eucalyptus grandis]	RecName: Full=Small ubiquitin-related modifier 1; Short=AtSUMO1; AltName: Full=Ubiquitin-like protein SMT3;	Ubiquitin-like proteins	GO:0005737,cytoplasm; GO:0005829,cytosol; GO:0005634,nucleus; GO:0031386,protein tag; GO:0010286,heat acclimation; GO:0043433,negative regulation of DNA-binding transcription factor activity; GO:0016925,protein sumoylation; GO:0009408,response to heat
novel.1346	1	1.01913	0.989837	1.70068	1.80607	2.38575	3.04498	2.82558	1.98885	1.80165	3.82963	1.66518	2.45005	--	--	--	--	--
novel.1371	1	4.40328	4.4682	8.64034	14.1504	10.5209	39.5486	24.6105	26.6028	35.8712	46.1287	25.4148	13.1205	--	PREDICTED: uncharacterized protein LOC103449381 [Malus domestica]	--	--	--
novel.1462	1	11.1276	3.402	7.36541	21.4623	10.7272	12.5293	16.4812	16.4094	11.6451	19.3075	13.5444	17.8668	K06268 serine/threonine-protein phosphatase 2B regulatory subunit | (RefSeq) calcineurin subunit B-like isoform X1 (A)	calcineurin subunit B-like isoform X1 [Durio zibethinus]	--	Ca2+/calmodulin-dependent protein phosphatase (calcineurin subunit B), EF-Hand superfamily protein	GO:0005509,calcium ion binding
novel.1543	1	36.1219	26.7387	32.3555	39.5744	41.8197	73.8556	63.0975	61.6854	65.8072	66.7188	56.0694	35.536	K12741 heterogeneous nuclear ribonucleoprotein A1/A3 | (RefSeq) glycine-rich RNA-binding protein blt801 (A)	PREDICTED: uncharacterized protein LOC104421839 [Eucalyptus grandis]	RecName: Full=Glycine-rich RNA-binding protein 3, mitochondrial; Short=AtGR-RBP3; AltName: Full=AtRBG3; AltName: Full=Mitochondrial RNA-binding protein 2a; Short=At-mRBP2a; AltName: Full=Organelle RRM domain-containing protein 3 {ECO:0000303|PubMed:25800738}; Flags: Precursor;	FOG: RRM domain	GO:0005739,mitochondrion; GO:0005524,ATP binding; GO:0005507,copper ion binding; GO:0003723,RNA binding; GO:0003697,single-stranded DNA binding; GO:0016554,cytidine to uridine editing; GO:0080156,mitochondrial mRNA modification; GO:0006397,mRNA processing; GO:0009409,response to cold
novel.1787	1	0	0	0	1.2774	1.18668	0	1.26626	0.998654	0.051954	0.704192	0.594614	0.386052	--	--	--	--	--
novel.1789	1	0	0.116416	0.162754	1.91239	1.24208	0.690464	0.965529	1.46944	1.17259	1.12134	1.40076	1.87872	--	--	--	--	--
novel.1966	1	31.1271	28.5125	39.3026	50.5946	48.1062	67.208	56.5776	58.8951	80.1809	75.6009	62.8549	56.2233	K13993 HSP20 family protein | (RefSeq) 17.3 kDa class I heat shock protein (A)	PREDICTED: 17.3 kDa class I heat shock protein [Nelumbo nucifera]	RecName: Full=17.4 kDa class I heat shock protein; AltName: Full=17.4 kDa heat shock protein 1; Short=AtHsp17.4A;	Molecular chaperone (small heat-shock protein Hsp26/Hsp42)	GO:0005737,cytoplasm; GO:0009408,response to heat
novel.1973	1	2.09214	0.77476	1.13892	1.99695	1.85015	4.069	3.96668	2.52502	2.74791	5.97533	2.75616	2.90875	--	--	--	--	--
novel.1986	1	3.16445	2.34565	1.66724	6.98162	5.99284	4.12825	5.49463	5.12162	3.89688	4.89106	7.95574	3.85939	--	--	--	--	--
novel.2024	1	0.296845	0.295046	0.265919	0.381205	1.50448	0.542493	1.41664	0.542075	0.228876	0.767187	0.440835	1.13069	--	--	--	--	--
novel.220	1	0.36919	0.606885	0.511381	1.44463	0.605489	0.859383	0.879457	1.01303	0.851186	0.573103	0.586611	1.86864	K05581 NAD(P)H-quinone oxidoreductase subunit J [EC:7.1.1.2] | (RefSeq) ndhJ, FvH4_C0042; NADH-plastoquinone oxidoreductase subunit J (A)	NADH-plastoquinone oxidoreductase subunit J (chloroplast) [Actinidia deliciosa]	RecName: Full=NAD(P)H-quinone oxidoreductase subunit J, chloroplastic {ECO:0000255|HAMAP-Rule:MF_01357}; EC=1.6.5.- {ECO:0000255|HAMAP-Rule:MF_01357}; AltName: Full=NAD(P)H dehydrogenase subunit J; AltName: Full=NADH-plastoquinone oxidoreductase subunit J {ECO:0000255|HAMAP-Rule:MF_01357};	NADH-ubiquinone oxidoreductase, NDUFS3/30 kDa subunit	GO:0009535,chloroplast thylakoid membrane; GO:0008137,NADH dehydrogenase (ubiquinone) activity; GO:0048038,quinone binding
novel.2294	1	22.7027	6.10178	20.1107	34.772	34.3513	40.96	38.171	32.5094	27.479	62.5091	48.8879	12.1536	--	conserved hypothetical protein [Ricinus communis]	--	--	GO:0016021,integral component of membrane
novel.2358	1	3.33577	1.58268	2.33986	2.56282	2.76059	5.29473	4.24329	3.28319	4.68618	3.46549	2.329	5.16271	K15803 (-)-germacrene D synthase [EC:4.2.3.75] | (RefSeq) (S)-beta-bisabolene synthase-like (A)	hypothetical protein VITISV_001478 [Vitis vinifera]	RecName: Full=Retrovirus-related Pol polyprotein from transposon RE2; AltName: Full=Retro element 2 {ECO:0000303|PubMed:10689195}; Short=AtRE2 {ECO:0000303|PubMed:10689195}; Includes: RecName: Full=Protease RE2; EC=3.4.23.-; Includes: RecName: Full=Reverse transcriptase RE2; EC=2.7.7.49; Includes: RecName: Full=Endonuclease RE2;	FOG: Transposon-encoded proteins with TYA, reverse transcriptase, integrase domains in various combinations	GO:0004190,aspartic-type endopeptidase activity; GO:0004519,endonuclease activity; GO:0046872,metal ion binding; GO:0003676,nucleic acid binding; GO:0003964,RNA-directed DNA polymerase activity; GO:0015074,DNA integration; GO:0006310,DNA recombination
novel.2607	1	108.718	111.474	55.3387	172.198	168.345	182.898	237.066	187.22	198.852	293.33	173.399	159.819	K23260 scopoletin glucosyltransferase [EC:2.4.1.128] | (RefSeq) scopoletin glucosyltransferase-like (A)	glycosyltransferase [Actinidia deliciosa]	RecName: Full=UDP-glycosyltransferase 89A2; EC=2.4.1.-;	UDP-glucuronosyl and UDP-glucosyl transferase	GO:0043231,intracellular membrane-bounded organelle; GO:0080043,quercetin 3-O-glucosyltransferase activity; GO:0080044,quercetin 7-O-glucosyltransferase activity; GO:0035251,UDP-glucosyltransferase activity; GO:0008194,UDP-glycosyltransferase activity; GO:0008152,metabolic process
novel.2616	1	25.9033	17.4813	21.8466	40.9955	37.3916	42.7421	51.1301	45.1959	29.4779	54.9294	45.034	29.7905	K01057 6-phosphogluconolactonase [EC:3.1.1.31] | (RefSeq) probable 6-phosphogluconolactonase 1 (A)	PREDICTED: probable 6-phosphogluconolactonase 1 [Malus domestica]	RecName: Full=Probable 6-phosphogluconolactonase 1; Short=6PGL 1; EC=3.1.1.31;	6-phosphogluconolactonase - like protein	GO:0005829,cytosol; GO:0017057,6-phosphogluconolactonase activity; GO:0005975,carbohydrate metabolic process; GO:0009051,pentose-phosphate shunt, oxidative branch
novel.2649	1	2.8361	4.69803	5.22892	16.7244	15.4825	14.0819	12.3032	22.7839	17.7081	14.0179	23.6365	19.9829	K10260 F-box and WD-40 domain protein 7 | (RefSeq) WD40 repeat-like protein (A)	PREDICTED: uncharacterized protein LOC100260428 [Vitis vinifera]	RecName: Full=Protein JINGUBANG {ECO:0000303|PubMed:27468890};	FOG: WD40 repeat	GO:0005737,cytoplasm; GO:0005634,nucleus; GO:0009846,pollen germination
novel.2664	1	6.16865	4.43843	5.83853	9.2766	6.53029	8.92387	7.74845	8.76206	11.3529	5.59772	8.27533	8.5712	K03549 KUP system potassium uptake protein | (RefSeq) putative potassium transporter 12 (A)	PREDICTED: uncharacterized protein LOC107817738, partial [Nicotiana tabacum]	RecName: Full=Putative potassium transporter 12; Short=AtPOT12;	--	GO:0009507,chloroplast; GO:0016021,integral component of membrane; GO:0016020,membrane; GO:0005886,plasma membrane; GO:0015079,potassium ion transmembrane transporter activity
novel.2684	1	0.74362	0.971477	0.71384	1.18665	1.76155	0.990661	0.982147	1.89713	1.50331	0.883986	2.47345	0.876259	K00276 primary-amine oxidase [EC:1.4.3.21] | (RefSeq) hypothetical protein (A)	PREDICTED: ARM REPEAT PROTEIN INTERACTING WITH ABF2 [Citrus sinensis]	--	--	--
novel.2781	1	9.88436	9.09663	7.83854	13.1894	16.5852	9.6949	12.7448	19.7245	16.809	16.2423	18.9479	12.7453	--	uncharacterized protein LOC110650254 [Hevea brasiliensis]	--	--	GO:0016021,integral component of membrane
novel.2797	1	0.437555	0.728773	0.430636	0.73658	1.44667	0.507811	0.977353	1.03556	1.18465	1.45757	1.59821	0.855556	--	--	--	--	--
novel.2844	1	0.151117	0.428794	0.408943	1.23572	1.2797	0.509918	0.450125	1.41081	1.01151	0.187979	0.555473	1.14317	--	--	--	--	--
novel.301	1	23.8808	7.85937	18.3119	52.2356	29.8113	43.8346	52.3518	48.3439	30.2364	60.1985	34.2235	36.4544	K06268 serine/threonine-protein phosphatase 2B regulatory subunit | (RefSeq) calcineurin subunit B-like (A)	hypothetical protein CISIN_1g034012mg [Citrus sinensis]	--	Ca2+/calmodulin-dependent protein phosphatase (calcineurin subunit B), EF-Hand superfamily protein	GO:0005509,calcium ion binding
novel.3010	1	15.7525	23.5357	18.8566	33.6489	38.1228	41.7258	34.683	36.595	33.8036	40.8142	41.4487	24.707	K19802 L-Ala-D/L-Glu epimerase [EC:5.1.1.20] | (RefSeq) L-Ala-D/L-amino acid epimerase-like (A)	hypothetical protein CISIN_1g014886mg [Citrus sinensis]	RecName: Full=L-Ala-D/L-amino acid epimerase; EC=5.1.1.-; AltName: Full=L-Ala-D/L-Xxx epimerase;	--	GO:0000287,magnesium ion binding; GO:0016854,racemase and epimerase activity; GO:0006518,peptide metabolic process
novel.3084	1	4.85589	5.27719	2.92268	8.16369	8.06301	6.14372	9.25026	9.10776	5.11775	5.48936	10.5262	7.11064	K06268 serine/threonine-protein phosphatase 2B regulatory subunit | (RefSeq) CBL06; calcineurin B-like protein 06 (A)	PREDICTED: calcineurin B-like protein 10 isoform X2 [Vitis vinifera]	RecName: Full=Calcineurin B-like protein 10;	Ca2+/calmodulin-dependent protein phosphatase (calcineurin subunit B), EF-Hand superfamily protein	GO:0005509,calcium ion binding
novel.3085	1	7.97607	9.6641	5.28603	14.752	11.8868	9.84022	17.3603	19.646	7.74404	14.5894	17.4059	9.13829	K06268 serine/threonine-protein phosphatase 2B regulatory subunit | (RefSeq) calcineurin B-like protein 10 (A)	Parvalbumin [Trema orientalis]	RecName: Full=Calcineurin B-like protein 9;	Ca2+/calmodulin-dependent protein phosphatase (calcineurin subunit B), EF-Hand superfamily protein	GO:0005509,calcium ion binding
novel.3141	1	1.27795	6.84335	1.24526	8.0825	16.1191	7.08271	20.1242	8.5608	2.792	8.97814	10.4219	3.72569	K03327 multidrug resistance protein, MATE family | (RefSeq) protein DETOXIFICATION 56 (A)	protein DETOXIFICATION 56 [Prunus avium]	RecName: Full=Protein DETOXIFICATION 56 {ECO:0000303|PubMed:11739388}; Short=AtDTX56 {ECO:0000303|PubMed:11739388}; AltName: Full=Multidrug and toxic compound extrusion protein 56 {ECO:0000305}; Short=MATE protein 56 {ECO:0000305}; AltName: Full=Protein RESISTANT TO HIGH CARBON DIOXIDE 1 {ECO:0000303|PubMed:25599916};	Uncharacterized membrane protein, predicted efflux pump	GO:0016021,integral component of membrane; GO:0005886,plasma membrane; GO:0015297,antiporter activity; GO:0015238,drug transmembrane transporter activity; GO:0071244,cellular response to carbon dioxide; GO:0006855,drug transmembrane transport; GO:1902456,regulation of stomatal opening
novel.3183	1	0.684518	0.276483	0.929458	3.72528	2.25077	2.5881	2.99491	4.01522	1.72206	6.00549	3.28165	1.8344	K09419 heat shock transcription factor, other eukaryote | (RefSeq) heat shock factor protein HSF30 (A)	Heat shock transcription factor A2 isoform 2, partial [Theobroma cacao]	RecName: Full=Heat shock factor protein HSF30; AltName: Full=Heat shock transcription factor 30; Short=HSTF 30; AltName: Full=Heat stress transcription factor;	Heat shock transcription factor	GO:0005634,nucleus; GO:0003700,DNA-binding transcription factor activity; GO:0043565,sequence-specific DNA binding; GO:0006351,transcription, DNA-templated
novel.3244	1	63.0617	33.0082	37.5208	125.406	99.8234	142.908	174.005	181.872	154.704	245.872	218.897	107.177	--	--	--	--	--
novel.3262	1	10.2992	14.2368	13.0818	14.6548	20.7799	22.6297	12.9507	24.6024	22.8279	9.74075	28.4636	23.4537	K14494 DELLA protein | (RefSeq) VVGAI1; DELLA protein GAI1 (A)	GA repressor DELLA [Actinidia deliciosa]	RecName: Full=DELLA protein GAI1; AltName: Full=Gibberellic acid-insensitive mutant protein 1; AltName: Full=VvGAI1;	--	GO:0005634,nucleus; GO:0000989,NA; GO:0009740,gibberellic acid mediated signaling pathway; GO:0006355,regulation of transcription, DNA-templated; GO:0006351,transcription, DNA-templated
novel.3268	1	3.50611	3.19036	3.48575	5.69579	6.98579	4.57247	4.82695	8.24323	6.92958	4.79336	6.30744	4.02031	K13448 calcium-binding protein CML | (RefSeq) probable calcium-binding protein CML25 (A)	PREDICTED: probable calcium-binding protein CML25 [Daucus carota subsp. sativus]	RecName: Full=Probable calcium-binding protein CML25; AltName: Full=Calmodulin-like protein 25;	Calmodulin and related proteins (EF-Hand superfamily)	GO:0005737,cytoplasm; GO:0005634,nucleus; GO:0005509,calcium ion binding; GO:0009409,response to cold; GO:0048767,root hair elongation
novel.3492	1	2.23479	0.802808	1.48892	2.84662	1.30682	3.69921	3.71354	2.04453	3.15904	4.38255	3.36258	3.34372	K01551 arsenite/tail-anchored protein-transporting ATPase [EC:7.3.2.7 7.3.-.-] | (RefSeq) ATPase ASNA1 homolog (A)	atpase asna1 like [Quercus suber]	RecName: Full=ATPase ARSA2 {ECO:0000255|HAMAP-Rule:MF_03112}; Short=Cr-ArsA2 {ECO:0000303|PubMed:28382961}; EC=3.6.-.- {ECO:0000255|HAMAP-Rule:MF_03112}; AltName: Full=Arsenical pump-driving ATPase 2 {ECO:0000255|HAMAP-Rule:MF_03112}; AltName: Full=Arsenite-stimulated ATPase 2 {ECO:0000255|HAMAP-Rule:MF_03112};	Putative arsenite-translocating ATPase	GO:0005829,cytosol; GO:0005783,endoplasmic reticulum; GO:0005524,ATP binding; GO:0016887,ATPase activity; GO:0043621,protein self-association; GO:0048767,root hair elongation; GO:0071816,tail-anchored membrane protein insertion into ER membrane
novel.3540	1	4.30865	3.42921	2.51873	10.8216	7.81075	3.58748	8.01111	7.75403	4.85628	10.651	7.59931	6.00912	--	hypothetical protein POPTR_001G281700v3 [Populus trichocarpa]	--	--	--
novel.3582	1	0	0	0	0.948263	0	1.77077	0.881767	0.681943	1.29903	1.1154	1.8151	0.678003	--	--	--	--	--
novel.3764	1	3.02043	2.6088	2.78843	5.2853	4.70722	7.27697	7.0702	3.31286	6.14546	6.77206	4.6225	7.76421	K01988 lactosylceramide 4-alpha-galactosyltransferase [EC:2.4.1.228] | (RefSeq) uncharacterized protein At4g19900-like (A)	uncharacterized protein At4g19900-like [Hevea brasiliensis]	--	Alpha-1,4-N-acetylglucosaminyltransferase	GO:0016021,integral component of membrane; GO:0016740,transferase activity
novel.378	1	0.182297	0.277539	0	0.458673	1.16068	0.440848	1.34644	0.77367	0.506603	1.19763	0.708447	0.225269	K08905 photosystem I subunit V | (RefSeq) photosystem I reaction center subunit V, chloroplastic (A)	Photosystem I reaction center subunit V, chloroplastic [Capsicum chinense]	RecName: Full=Photosystem I reaction center subunit V, chloroplastic; AltName: Full=PSI-G; Flags: Precursor;	--	GO:0009507,chloroplast; GO:0009941,chloroplast envelope; GO:0031969,chloroplast membrane; GO:0030093,chloroplast photosystem I; GO:0009534,chloroplast thylakoid; GO:0009535,chloroplast thylakoid membrane; GO:0016021,integral component of membrane; GO:0009579,thylakoid; GO:0016168,chlorophyll binding; GO:0015979,photosynthesis; GO:0009773,photosynthetic electron transport in photosystem I; GO:0009…
novel.3891	1	8.47796	7.84456	8.27858	10.7318	11.9976	13.8849	15.5486	13.5664	12.5715	19.2233	13.8185	8.3137	K10664 E3 ubiquitin-protein ligase ATL6/9/15/31/42/55 [EC:2.3.2.27] | (RefSeq) RING-H2 finger protein ATL54 (A)	RING-H2 finger protein ATL52-like [Prunus avium]	--	--	GO:0016021,integral component of membrane
novel.3979	1	3.47634	0.651982	2.14431	7.96071	2.50863	11.3871	7.64756	6.51742	5.53631	11.5194	3.00401	2.18052	K24345 calcium-binding protein KIC and related proteins | (RefSeq) calcium-binding protein KIC (A)	PREDICTED: calcium-binding protein KIC [Ricinus communis]	RecName: Full=Calcium-binding protein KIC; AltName: Full=KCBP-interacting calcium-binding protein;	Ca2+-binding protein (centrin/caltractin), EF-Hand superfamily protein	GO:0005509,calcium ion binding; GO:0010091,trichome branching
novel.4014	1	8.13285	8.08748	10.2742	20.8568	16.1614	18.7705	20.2417	21.5802	15.5172	20.1303	19.3378	11.1973	K09422 transcription factor MYB, plant | (RefSeq) transcription factor MYB73 (A)	hypothetical protein COLO4_10104 [Corchorus olitorius]	RecName: Full=Transcription factor MYB73 {ECO:0000303|PubMed:11597504}; AltName: Full=Myb-related protein 73 {ECO:0000303|PubMed:11597504}; Short=AtMYB73 {ECO:0000303|PubMed:11597504};	Transcription factor, Myb superfamily	GO:0005634,nucleus; GO:0003700,DNA-binding transcription factor activity; GO:0000981,DNA-binding transcription factor activity, RNA polymerase II-specific; GO:0043565,sequence-specific DNA binding; GO:0001135,RNA polymerase II transcription regulator recruiting activity; GO:0044212,transcription regulatory region DNA binding; GO:0030154,cell differentiation; GO:0019760,glucosinolate metabolic pro…
novel.4135	1	18.6635	17.6681	16.755	28.5379	26.9022	42.9941	33.8376	25.1824	33.8467	32.6558	26.1036	47.1796	K02109 F-type H+-transporting ATPase subunit b | (RefSeq) atpF, SIC0129; ATP synthase CF0 B subunit (A)	ATP synthase CF0 subunit I (chloroplast) [Actinidia eriantha]	RecName: Full=ATP synthase subunit b, chloroplastic {ECO:0000255|HAMAP-Rule:MF_01398}; AltName: Full=ATP synthase F(0) sector subunit b {ECO:0000255|HAMAP-Rule:MF_01398}; AltName: Full=ATPase subunit I {ECO:0000255|HAMAP-Rule:MF_01398};	--	GO:0009535,chloroplast thylakoid membrane; GO:0016021,integral component of membrane; GO:0045263,proton-transporting ATP synthase complex, coupling factor F(o); GO:0015078,proton transmembrane transporter activity; GO:0015986,ATP synthesis coupled proton transport
novel.4393	1	1.3777	0.571015	1.01683	1.84974	4.26181	4.38527	3.39525	2.04371	3.78695	1.6988	2.8888	1.081	--	hypothetical protein COLO4_19026 [Corchorus olitorius]	--	--	--
novel.4397	1	3.27023	2.03501	2.47505	5.10256	4.21308	3.86127	5.24035	5.6272	4.27178	5.38831	4.46259	4.37234	K05387 glutamate receptor, ionotropic, plant | (RefSeq) glutamate receptor 2.8-like (A)	hypothetical protein VITISV_015039 [Vitis vinifera]	RecName: Full=Glutamate receptor 2.3; AltName: Full=Ligand-gated ion channel 2.3; Flags: Precursor;	FOG: Transposon-encoded proteins with TYA, reverse transcriptase, integrase domains in various combinations	GO:0016021,integral component of membrane; GO:0005622,intracellular; GO:0005886,plasma membrane; GO:0005262,calcium channel activity; GO:0008066,glutamate receptor activity; GO:0004970,ionotropic glutamate receptor activity; GO:0006816,calcium ion transport; GO:0019722,calcium-mediated signaling; GO:0071230,cellular response to amino acid stimulus
novel.4404	1	216.345	146.64	192.57	263.265	230.512	529.128	403.561	419.928	462.949	548.382	430.535	445.259	K17278 membrane-associated progesterone receptor component | (RefSeq) probable steroid-binding protein 3 (A)	probable steroid-binding protein 3 [Arachis duranensis]	RecName: Full=Probable steroid-binding protein 3; Short=AtMP3; AltName: Full=Membrane-associated progesterone-binding protein 2 {ECO:0000303|Ref.5}; Short=AtMAPR2 {ECO:0000303|Ref.5};	Putative steroid membrane receptor Hpr6.6/25-Dx	GO:0005829,cytosol; GO:0012505,endomembrane system; GO:0016020,membrane; GO:0005634,nucleus; GO:0020037,heme binding; GO:0005496,steroid binding
novel.4472	1	0.081735	0.073823	0	2.15934	0.772637	0.337527	1.16571	0.801683	0.810455	1.05384	0.312416	0.8391	--	--	--	--	--
novel.4495	1	43.8036	23.9076	28.9	46.4614	44.3347	53.0393	60.5031	62.6398	48.7812	63.0612	58.0657	39.5032	K18187 protein PET100, fungi type | (RefSeq) uncharacterized protein LOC112529171 (A)	Protein of unknown function DUF2346 [Cynara cardunculus var. scolymus]	--	--	GO:0016021,integral component of membrane; GO:0005739,mitochondrion; GO:0033617,mitochondrial respiratory chain complex IV assembly
novel.4827	1	0.948739	1.09693	0.63373	1.55021	2.3202	1.36756	2.33207	2.52781	2.04061	2.68907	2.73311	1.01843	K20179 vacuolar protein sorting-associated protein 11 | (RefSeq) vacuolar protein-sorting-associated protein 11 homolog (A)	Vacuolar protein sorting-associated protein 11-like protein [Morus notabilis]	RecName: Full=Vacuolar protein-sorting-associated protein 11 homolog; Short=AtVPS11;	Vacuolar assembly/sorting protein PEP5/VPS11	GO:0005768,endosome; GO:0030897,HOPS complex; GO:0031902,late endosome membrane; GO:0009705,plant-type vacuole membrane; GO:0043234,NA; GO:0046872,metal ion binding; GO:0030674,protein binding, bridging; GO:0007032,endosome organization; GO:0006886,intracellular protein transport; GO:0007040,lysosome organization; GO:0035542,regulation of SNARE complex assembly; GO:0007033,vacuole organization; G…
novel.4880	1	0.299302	0.277539	0.239986	0.445332	0.652018	0.604256	1.08248	0.552987	0.27244	0.525994	0.633238	1.06636	--	--	--	--	--
novel.4908	1	0.496541	0.472122	0.270916	1.15732	1.23536	1.04575	1.0119	1.55716	1.0006	1.20335	1.23649	1.43381	K02358 elongation factor Tu | (RefSeq) uncharacterized protein LOC103721475 isoform X1 (A)	hypothetical protein TSUD_08600 [Trifolium subterraneum]	RecName: Full=RNA-directed DNA polymerase homolog; EC=2.7.7.48; AltName: Full=Reverse transcriptase homolog;	FOG: Transposon-encoded proteins with TYA, reverse transcriptase, integrase domains in various combinations	GO:0005739,mitochondrion; GO:0003968,RNA-directed 5'-3' RNA polymerase activity; GO:0003964,RNA-directed DNA polymerase activity
novel.4954	1	19.6459	20.4608	20.1815	35.6659	29.4461	33.2486	31.732	29.9917	30.342	40.2468	32.4188	29.0214	K22991 WD repeat-containing protein 45 | (RefSeq) autophagy-related protein 18a-like isoform X1 (A)	autophagy-related protein 18a-like isoform X2 [Manihot esculenta]	RecName: Full=Autophagy-related protein 18a; Short=AtATG18a; AltName: Full=Protein PEROXISOME UNUSUAL POSITIONING 2 {ECO:0000305};	Uncharacterized conserved protein, contains WD40 repeats	GO:0005829,cytosol; GO:0019898,extrinsic component of membrane; GO:0005634,nucleus; GO:0034045,phagophore assembly site membrane; GO:0005774,vacuolar membrane; GO:0080025,phosphatidylinositol-3,5-bisphosphate binding; GO:0032266,phosphatidylinositol-3-phosphate binding; GO:0006914,autophagy; GO:0000422,autophagy of mitochondrion; GO:0044804,autophagy of nucleus; GO:0050832,defense response to fun…
novel.5011	1	1.20355	0.399848	0.717496	4.49275	1.96832	2.07912	2.4648	3.18833	1.30156	2.4337	1.57502	2.29565	--	uncharacterized protein LOC110426196 isoform X1 [Herrania umbratica]	--	--	GO:0048037,cofactor binding
novel.5035	1	2.17074	1.74033	1.69778	2.49311	0.997961	4.48349	4.28818	2.3008	3.34395	2.79452	4.43564	1.42432	--	--	--	--	--
novel.508	1	0.8949	1.59181	0.831895	4.97653	7.48562	1.48101	6.44996	7.79253	2.80882	5.83279	7.95175	4.84159	--	--	--	--	--
novel.5175	1	23.8376	14.3169	26.4548	40.4105	34.3336	51.0496	45.226	38.4341	33.6398	53.6593	41.6971	29.8	K11838 ubiquitin carboxyl-terminal hydrolase 7 [EC:3.4.19.12] | (RefSeq) ubiquitin carboxyl-terminal hydrolase 12-like (A)	WEB family protein At5g55860-like [Spinacia oleracea]	RecName: Full=Putative ribonuclease H protein At1g65750; EC=3.1.26.4;	--	GO:0046872,metal ion binding; GO:0003676,nucleic acid binding; GO:0004523,RNA-DNA hybrid ribonuclease activity
novel.5227	1	0.108684	0.07751	0	1.26702	0.985051	1.0052	0.504323	0.983317	1.29441	2.1638	0.363495	1.8484	--	--	--	--	--
novel.5255	1	13.0359	10.6098	12.5118	20.029	20.0206	18.4076	18.5042	32.156	17.6152	17.4445	31.2132	16.2161	--	PREDICTED: uncharacterized protein LOC108998600 [Juglans regia]	--	SOK1 kinase belonging to the STE20/SPS1/GC kinase family	--
novel.5268	1	46.0422	24.8251	51.227	78.3686	61.5238	72.9619	77.1606	87.1119	88.6778	87.088	82.5198	89.1224	K22706 (R)-mandelonitrile beta-glucosyltransferase [EC:2.4.1.354] | (RefSeq) 7-deoxyloganetin glucosyltransferase-like (A)	PREDICTED: 7-deoxyloganetin glucosyltransferase-like isoform X1 [Juglans regia]	RecName: Full=7-deoxyloganetin glucosyltransferase; EC=2.4.1.324; AltName: Full=Genipin glucosyltransferase; AltName: Full=UDP-glucose glucosyltransferase 2; Short=GjUGT2; AltName: Full=UDP-glycosyltransferase 85A24;	UDP-glucuronosyl and UDP-glucosyl transferase	GO:0035251,UDP-glucosyltransferase activity; GO:0008152,metabolic process
novel.5580	1	0.740658	0.810678	0.323365	1.50782	1.76267	1.57094	1.58096	1.26821	1.281	0.334904	0.702095	2.60768	K02878 large subunit ribosomal protein L16 | (RefSeq) rpl16, SIC0831; ribosomal protein L16 (A)	ribosomal protein L16 (chloroplast) [Camellia japonica]	RecName: Full=50S ribosomal protein L16, chloroplastic {ECO:0000255|HAMAP-Rule:MF_01342};	Mitochondrial ribosomal protein L16	GO:0009507,chloroplast; GO:0005840,ribosome; GO:0019843,rRNA binding; GO:0003735,structural constituent of ribosome; GO:0006412,translation
novel.5628	1	7.74331	4.81747	4.75693	9.33002	6.97594	10.4726	14.4425	10.3742	6.54786	14.5182	11.3789	4.51322	--	--	--	--	--
novel.5644	1	125.56	73.2203	106.647	201.284	145.505	194.477	185.329	177.176	158.278	237.871	183.569	215.297	--	PREDICTED: CBS domain-containing protein CBSX3, mitochondrial [Nicotiana tomentosiformis]	RecName: Full=CBS domain-containing protein CBSX3, mitochondrial; Flags: Precursor;	--	GO:0005739,mitochondrion; GO:0050897,cobalt ion binding; GO:0045454,cell redox homeostasis; GO:0009651,response to salt stress
novel.5796	1	51.1534	49.0218	65.683	85.063	96.6406	131.526	104.33	118.891	131.419	131.448	136.115	65.4381	K15030 translation initiation factor 3 subunit M | (RefSeq) eukaryotic translation initiation factor 3 subunit M-like (A)	PREDICTED: eukaryotic translation initiation factor 3 subunit M-like [Ziziphus jujuba]	--	Uncharacterized conserved protein, contains PCI domain	GO:0016282,eukaryotic 43S preinitiation complex; GO:0033290,eukaryotic 48S preinitiation complex; GO:0005852,eukaryotic translation initiation factor 3 complex; GO:0003743,translation initiation factor activity; GO:0001731,formation of translation preinitiation complex; GO:0006446,regulation of translational initiation
novel.5959	1	32.2583	14.7336	30.3511	36.8224	37.1448	57.5152	57.3317	43.2421	50.23	61.7018	62.8381	37.893	K04645 clathrin light chain B | (RefSeq) clathrin light chain 2 (A)	PREDICTED: clathrin light chain 1-like [Malus domestica]	RecName: Full=Clathrin light chain 2;	--	GO:0009504,cell plate; GO:0009941,chloroplast envelope; GO:0030132,clathrin coat of coated pit; GO:0030130,clathrin coat of trans-Golgi network vesicle; GO:0030125,clathrin vesicle coat; GO:0005856,cytoskeleton; GO:0009524,phragmoplast; GO:0005886,plasma membrane; GO:0032050,clathrin heavy chain binding; GO:0042802,identical protein binding; GO:0005198,structural molecule activity; GO:0072583,cla…
novel.6066	1	2.44835	0.970421	0.212223	7.42704	5.81633	7.25524	9.79168	6.25718	3.45871	16.0033	8.88101	5.79773	--	--	--	--	--
novel.6132	1	708.361	429.255	428.483	971.644	844.669	834.243	943.784	983.899	661.249	945.324	763.564	486.55	K00008 L-iditol 2-dehydrogenase [EC:1.1.1.14] | (RefSeq) sorbitol dehydrogenase (A)	PREDICTED: sorbitol dehydrogenase isoform X2 [Solanum tuberosum]	RecName: Full=Sorbitol dehydrogenase; EC=1.1.1.14; AltName: Full=L-iditol 2-dehydrogenase;	Sorbitol dehydrogenase	GO:0005737,cytoplasm; GO:0005829,cytosol; GO:0031966,mitochondrial membrane; GO:0005886,plasma membrane; GO:0009506,plasmodesma; GO:0003939,L-iditol 2-dehydrogenase activity; GO:0008270,zinc ion binding
novel.6146	1	1.23331	2.16263	1.23296	2.24832	2.42332	2.06795	1.92545	2.39022	2.28682	2.07692	2.48852	3.00642	K06674 structural maintenance of chromosome 2 | (RefSeq) structural maintenance of chromosomes protein 2-1 (A)	structural maintenance of chromosomes protein 2-1-like [Durio zibethinus]	RecName: Full=Structural maintenance of chromosomes protein 2-1; Short=AtSMC2-1; AltName: Full=Chromosome-associated protein E-1; Short=AtCAP-E1; AltName: Full=Protein TITAN 3;	Structural maintenance of chromosome protein 2 (chromosome condensation complex Condensin, subunit E)	GO:0000796,condensin complex; GO:0005634,nucleus; GO:0005524,ATP binding; GO:0005215,transporter activity; GO:0051301,cell division; GO:0030261,chromosome condensation; GO:0051321,meiotic cell cycle
novel.62	1	2.33805	0.919889	1.4135	3.43993	5.32694	5.46676	5.9781	4.00217	2.73269	8.62257	5.41782	2.65464	--	hypothetical protein JCGZ_08781 [Jatropha curcas]	--	--	--
novel.6221	1	0.32168	1.06652	0.29017	1.38268	1.02928	0.730874	1.52287	0.993991	1.69334	2.24459	0.57482	1.46522	--	--	--	--	--
novel.6502	1	0	0.155714	0.129466	0.233524	0.894441	0.94231	0.289904	0.471086	0.915635	0.133455	0.273841	0.79309	K19525 vacuolar protein sorting-associated protein 13A/C | (RefSeq) hypothetical protein (A)	Vacuolar protein sorting-associated protein 13, partial [Cynara cardunculus var. scolymus]	--	--	--
novel.6515	1	7.7063	6.26447	7.4716	13.6232	11.1124	12.716	13.3276	13.0563	10.9867	14.9502	11.9448	8.92816	K15030 translation initiation factor 3 subunit M | (RefSeq) uncharacterized protein LOC106426879 isoform X2 (A)	unnamed protein product [Coffea canephora]	RecName: Full=F-box protein CPR1; AltName: Full=Protein CONSTITUTIVE EXPRESSER OF PR GENES 1; AltName: Full=Protein CONSTITUTIVE EXPRESSER OF PR GENES 30 {ECO:0000303|PubMed:19682297};	--	GO:0005737,cytoplasm; GO:0005634,nucleus; GO:0004842,ubiquitin-protein transferase activity; GO:0031348,negative regulation of defense response; GO:0042177,negative regulation of protein catabolic process; GO:0009626,plant-type hypersensitive response; GO:0031146,SCF-dependent proteasomal ubiquitin-dependent protein catabolic process
novel.6560	1	0.715288	1.02187	0.965607	1.42608	1.09878	1.97247	1.72638	1.95721	1.70883	2.15103	1.2226	1.73798	K13430 serine/threonine-protein kinase PBS1 [EC:2.7.11.1] | (RefSeq) serine/threonine-protein kinase PBS1 (A)	PREDICTED: probable serine/threonine-protein kinase At1g01540 [Ipomoea nil]	RecName: Full=Probable serine/threonine-protein kinase At1g01540; EC=2.7.11.1;	Serine/threonine protein kinase	GO:0016021,integral component of membrane; GO:0005886,plasma membrane; GO:0005524,ATP binding; GO:0004674,protein serine/threonine kinase activity; GO:0004675,transmembrane receptor protein serine/threonine kinase activity; GO:0007166,cell surface receptor signaling pathway; GO:0046777,protein autophosphorylation; GO:0006468,protein phosphorylation
novel.7015	1	29.2427	20.2322	26.3592	47.3573	35.2977	39.3465	52.2867	39.1173	44.7287	39.7064	31.5334	50.3585	K12385 Niemann-Pick C1 protein | (RefSeq) Niemann-Pick C1 protein (A)	Sterol-sensing domain [Macleaya cordata]	--	Cholesterol transport protein (Niemann-Pick C disease protein)	GO:0016021,integral component of membrane; GO:0005319,lipid transporter activity
novel.7049	1	4.27529	1.79591	3.17669	9.16569	10.6827	5.87109	9.50302	12.1051	7.62664	7.57043	7.69662	4.62588	K00695 sucrose synthase [EC:2.4.1.13] | (GenBank) sucrose synthase (A)	TMV resistance protein N-like isoform X1 [Hevea brasiliensis]	RecName: Full=TMV resistance protein N;	--	GO:0005737,cytoplasm; GO:0043531,ADP binding; GO:0005524,ATP binding; GO:0009626,plant-type hypersensitive response; GO:0007165,signal transduction
novel.7056	1	1.38952	1.01478	0.745154	1.21186	3.25345	2.87969	2.6318	1.74425	4.42664	3.2632	3.44397	1.066	--	hypothetical protein A4A49_59042 [Nicotiana attenuata]	--	--	--
novel.7071	1	14.3466	16.7591	14.8715	29.0482	32.5617	39.8444	27.6182	32.1619	28.9537	31.9022	27.7655	49.4581	K02111 F-type H+/Na+-transporting ATPase subunit alpha [EC:7.1.2.2 7.2.2.1] | (RefSeq) atpA, ThcaC_p006; ATP synthase CF1 alpha subunit (A)	hypothetical protein COLO4_02665, partial [Corchorus olitorius]	RecName: Full=ATP synthase subunit alpha, chloroplastic {ECO:0000255|HAMAP-Rule:MF_01346}; EC=3.6.3.14 {ECO:0000255|HAMAP-Rule:MF_01346}; AltName: Full=ATP synthase F1 sector subunit alpha {ECO:0000255|HAMAP-Rule:MF_01346}; AltName: Full=F-ATPase subunit alpha {ECO:0000255|HAMAP-Rule:MF_01346};	F0F1-type ATP synthase, alpha subunit	GO:0009535,chloroplast thylakoid membrane; GO:0045261,proton-transporting ATP synthase complex, catalytic core F(1); GO:0005524,ATP binding; GO:0046933,proton-transporting ATP synthase activity, rotational mechanism; GO:0015986,ATP synthesis coupled proton transport
novel.7364	1	12.3462	9.91717	9.32292	22.7173	25.8875	25.4399	32.014	30.9674	20.8233	32.7827	31.2794	20.5954	K09264 MADS-box transcription factor, plant | (RefSeq) floral homeotic protein PMADS 1-like (A)	AP3 [Actinidia eriantha]	RecName: Full=Floral homeotic protein DEFICIENS;	MADS box transcription factor	GO:0005634,nucleus; GO:0003700,DNA-binding transcription factor activity; GO:0046983,protein dimerization activity; GO:0000977,RNA polymerase II regulatory region sequence-specific DNA binding; GO:0007275,multicellular organism development; GO:0045944,positive regulation of transcription by RNA polymerase II; GO:0006351,transcription, DNA-templated
novel.739	1	0.850088	0.530305	0.749056	1.35681	0.286492	1.78299	1.79643	0.840495	1.71903	1.05696	0.875744	1.55657	--	--	--	--	--
novel.7575	1	47.8885	53.7999	56.5244	67.323	65.8314	98.1459	91.4765	67.9332	99.3426	90.9273	63.2306	69.0199	K03283 heat shock 70kDa protein 1/2/6/8 | (RefSeq) stromal 70 kDa heat shock-related protein, chloroplastic (A)	stromal 70 kDa heat shock-related protein chloroplastic-like, partial [Trifolium pratense]	RecName: Full=Stromal 70 kDa heat shock-related protein, chloroplastic; Flags: Precursor;	Molecular chaperones mortalin/PBP74/GRP75, HSP70 superfamily	GO:0009570,chloroplast stroma; GO:0005524,ATP binding; GO:0051082,unfolded protein binding; GO:0006457,protein folding
novel.7753	1	2.95021	2.42991	2.56443	2.92815	2.05457	7.00645	4.27478	4.52902	4.67579	3.62612	3.98591	5.72557	--	PREDICTED: uncharacterized protein LOC102592423 [Solanum tuberosum]	--	--	GO:0008270,zinc ion binding; GO:0006355,regulation of transcription, DNA-templated
novel.7843	1	1.39019	2.15525	1.01269	2.96418	2.17918	2.26644	2.89857	4.11766	2.91711	2.97614	3.17771	1.6656	--	uncharacterized protein LOC110635876 [Hevea brasiliensis]	--	--	--
novel.7857	1	122.9	87.0924	106.975	148.685	155.925	194.683	160.939	159.341	148.198	180.847	195.329	139.786	K18740 exonuclease 3'-5' domain-containing protein 1 | (RefSeq) ribonuclease D-like (A)	pirna biogenesis protein exd1 [Quercus suber]	--	--	GO:0008408,3'-5' exonuclease activity; GO:0003723,RNA binding
novel.829	1	2.99313	2.45619	4.44161	5.43409	6.74275	8.16828	6.01521	6.9655	7.80582	6.83301	7.93122	10.4446	K02111 F-type H+/Na+-transporting ATPase subunit alpha [EC:7.1.2.2 7.2.2.1] | (RefSeq) atpA, BKH98_gp056; ATP synthase CF1 alpha subunit (A)	putative ATP synthase alpha chain, archaea, P-loop containing nucleoside triphosphate hydrolase [Helianthus annuus]	RecName: Full=ATP synthase subunit alpha, chloroplastic {ECO:0000255|HAMAP-Rule:MF_01346}; EC=3.6.3.14 {ECO:0000255|HAMAP-Rule:MF_01346}; AltName: Full=ATP synthase F1 sector subunit alpha {ECO:0000255|HAMAP-Rule:MF_01346}; AltName: Full=F-ATPase subunit alpha {ECO:0000255|HAMAP-Rule:MF_01346};	F0F1-type ATP synthase, alpha subunit	GO:0009535,chloroplast thylakoid membrane; GO:0045261,proton-transporting ATP synthase complex, catalytic core F(1); GO:0005524,ATP binding; GO:0046933,proton-transporting ATP synthase activity, rotational mechanism; GO:0015986,ATP synthesis coupled proton transport
novel.8420	1	4.1863	1.30396	3.82552	8.49698	7.41735	7.86397	10.1232	11.8537	9.34316	9.0975	12.9483	4.01501	--	hypothetical protein CDL12_04353 [Handroanthus impetiginosus]	--	--	--
novel.8464	1	19.5007	11.2357	16.334	26.038	17.5445	22.9098	26.1457	20.4751	22.0805	31.4303	18.9586	26.7648	--	Transmembrane protein 87B [Morus notabilis]	--	Predicted membrane protein	GO:0016021,integral component of membrane
novel.8465	1	1.00656	0.595507	0.650986	1.68385	1.0428	0.877403	1.08279	1.15357	1.81412	1.28018	0.97777	2.31986	K13420 LRR receptor-like serine/threonine-protein kinase FLS2 [EC:2.7.11.1] | (RefSeq) LRR receptor-like serine/threonine-protein kinase FLS2 (A)	hypothetical protein CICLE_v10010994mg [Citrus clementina]	RecName: Full=Probable LRR receptor-like serine/threonine-protein kinase IRK {ECO:0000305}; EC=2.7.11.1 {ECO:0000305}; AltName: Full=Inflorescence and root apices receptor-like kinase {ECO:0000303|Ref.1}; Flags: Precursor;	--	GO:0016021,integral component of membrane; GO:0005886,plasma membrane; GO:0005524,ATP binding; GO:0004672,protein kinase activity
novel.8699	1	35.9482	24.3643	32.0543	65.039	48.4401	57.1937	60.8283	53.3319	56.2481	58.2675	47.603	66.3588	K22736 vacuolar iron transporter family protein | (RefSeq) vacuolar fusion protein CCZ1 homolog (A)	vacuolar fusion protein CCZ1 homolog B-like isoform X4 [Hevea brasiliensis]	RecName: Full=Vacuolar fusion protein CCZ1 homolog A {ECO:0000305};	Putative myrosinase precursor	GO:0005770,late endosome; GO:0031982,vesicle; GO:0005085,guanyl-nucleotide exchange factor activity; GO:0016192,vesicle-mediated transport
novel.8701	1	36.6077	15.6316	34.9431	52.6815	26.787	45.7044	59.1086	46.7291	47.9944	47.9655	33.8081	52.4022	K16055 trehalose 6-phosphate synthase/phosphatase [EC:2.4.1.15 3.1.3.12] | (RefSeq) alpha,alpha-trehalose-phosphate synthase [UDP-forming] 6-like (A)	trehalose-phosphate synthase 6 [Camellia sinensis]	RecName: Full=Alpha,alpha-trehalose-phosphate synthase [UDP-forming] 6; EC=2.4.1.15; AltName: Full=Trehalose-6-phosphate synthase 6; Short=AtTPS6;	Trehalose-6-phosphate synthase component TPS1 and related subunits	GO:0005737,cytoplasm; GO:0003825,alpha,alpha-trehalose-phosphate synthase (UDP-forming) activity; GO:0004805,trehalose-phosphatase activity; GO:0005992,trehalose biosynthetic process; GO:0070413,trehalose metabolism in response to stress
novel.8776	1	32.1288	16.6209	20.7533	45.6086	34.7645	43.9242	53.6751	43.3136	41.3729	62.7036	36.1	40.1253	K01057 6-phosphogluconolactonase [EC:3.1.1.31] | (RefSeq) probable 6-phosphogluconolactonase 1 (A)	PREDICTED: probable 6-phosphogluconolactonase 1 [Nicotiana attenuata]	RecName: Full=Probable 6-phosphogluconolactonase 2; Short=6PGL 2; EC=3.1.1.31;	6-phosphogluconolactonase - like protein	GO:0005737,cytoplasm; GO:0017057,6-phosphogluconolactonase activity; GO:0005975,carbohydrate metabolic process; GO:0009051,pentose-phosphate shunt, oxidative branch
novel.8789	1	8.96449	11.4345	6.8555	16.6632	16.452	12.2489	12.8974	17.1896	12.0694	14.9735	15.4879	15.9567	K13336 peroxin-3 | (RefSeq) peroxisome biogenesis protein 3-2 (A)	unnamed protein product [Coffea canephora]	RecName: Full=Peroxisome biogenesis protein 3-2; AltName: Full=Peroxin-3-2; Short=AtPEX3-2;	Peroxisomal assembly protein PEX3	GO:0005779,integral component of peroxisomal membrane; GO:0007031,peroxisome organization; GO:0015031,protein transport
novel.8807	1	2.46495	0.988126	0.936323	8.92376	5.78469	9.03536	6.32627	7.15489	3.5493	4.8772	6.05345	4.94266	K19984 exocyst complex component 5 | (RefSeq) uncharacterized protein LOC113272286 (A)	hypothetical protein PRUPE_8G060700 [Prunus persica]	RecName: Full=Putative AC transposase; AltName: Full=ORFA;	Tam3-transposase (Ac family)	GO:0003677,DNA binding; GO:0046983,protein dimerization activity; GO:0006310,DNA recombination; GO:0032196,transposition
novel.9002	1	13.0726	11.4076	12.9853	25.3117	19.8635	25.8257	18.6389	22.5426	26.2145	22.1288	17.8904	29.8479	K02111 F-type H+/Na+-transporting ATPase subunit alpha [EC:7.1.2.2 7.2.2.1] | (RefSeq) atpA; ATP synthase CF1 alpha subunit (A)	hypothetical protein COLO4_02994 [Corchorus olitorius]	RecName: Full=ATP synthase subunit alpha, chloroplastic {ECO:0000255|HAMAP-Rule:MF_01346}; EC=3.6.3.14 {ECO:0000255|HAMAP-Rule:MF_01346}; AltName: Full=ATP synthase F1 sector subunit alpha {ECO:0000255|HAMAP-Rule:MF_01346}; AltName: Full=F-ATPase subunit alpha {ECO:0000255|HAMAP-Rule:MF_01346};	F0F1-type ATP synthase, alpha subunit	GO:0009535,chloroplast thylakoid membrane; GO:0045261,proton-transporting ATP synthase complex, catalytic core F(1); GO:0005524,ATP binding; GO:0046933,proton-transporting ATP synthase activity, rotational mechanism; GO:0015986,ATP synthesis coupled proton transport
novel.9160	1	3.68256	0.927	2.37851	4.23677	4.23746	5.63086	4.39027	3.68563	7.35877	3.36286	4.20434	5.55425	K08333 phosphoinositide-3-kinase, regulatory subunit 4 [EC:2.7.11.1] | (RefSeq) serine/threonine-protein kinase VPS15-like isoform X1 (A)	phosphoinositide 3-kinase regulatory subunit 4-like protein [Corchorus olitorius]	RecName: Full=Serine/threonine-protein kinase VPS15 {ECO:0000303|PubMed:21833541}; EC=2.7.11.1 {ECO:0000255|PROSITE-ProRule:PRU00159}; AltName: Full=Vacuolar protein sorting-associated protein 15 {ECO:0000303|PubMed:21833541}; Short=AtVPS15 {ECO:0000303|PubMed:21833541};	Protein kinase containing WD40 repeats	GO:0080008,Cul4-RING E3 ubiquitin ligase complex; GO:0005737,cytoplasm; GO:0010008,endosome membrane; GO:0005794,Golgi apparatus; GO:0005770,late endosome; GO:0005643,nuclear pore; GO:0071561,nucleus-vacuole junction; GO:0034271,phosphatidylinositol 3-kinase complex, class III, type I; GO:0034272,phosphatidylinositol 3-kinase complex, class III, type II; GO:0005524,ATP binding; GO:0004674,protein…
novel.9201	1	11.9822	17.9265	9.03697	22.2342	35.3171	14.9011	29.4511	37.3922	25.8441	31.9628	45.732	21.4757	--	protein MARD1-like [Olea europaea var. sylvestris]	--	--	--
novel.9241	1	3.08242	1.99853	2.78596	10.2182	9.56727	7.30663	9.55068	11.0751	7.27896	8.51812	8.2421	2.78001	--	PREDICTED: uncharacterized protein LOC104585959 [Nelumbo nucifera]	--	--	GO:0016021,integral component of membrane
novel.9329	1	36.3935	11.8915	15.5319	53.9385	57.9658	46.3526	100.312	85.2838	38.4318	95.6451	98.6833	25.1965	--	PREDICTED: protein RESPONSE TO LOW SULFUR 3-like [Nicotiana attenuata]	RecName: Full=Protein RESPONSE TO LOW SULFUR 2 {ECO:0000303|PubMed:25628631}; AltName: Full=Protein ENHANCED DE-ETIOLATION 6 {ECO:0000303|PubMed:22383539};	--	GO:0010438,cellular response to sulfur starvation; GO:0009658,chloroplast organization; GO:0042742,defense response to bacterium; GO:0002229,defense response to oomycetes; GO:0045893,positive regulation of transcription, DNA-templated; GO:0031347,regulation of defense response; GO:0047484,regulation of response to osmotic stress; GO:0009651,response to salt stress
novel.9549	1	28.0278	18.9574	20.5975	46.0908	31.9802	33.8202	53.8515	35.1507	43.6461	44.7375	32.7044	48.3028	K08245 phytepsin [EC:3.4.23.40] | (RefSeq) aspartic proteinase-like (A)	aspartic proteinase-like isoform X2 [Manihot esculenta]	RecName: Full=Phytepsin; EC=3.4.23.40; AltName: Full=Aspartic proteinase; Contains: RecName: Full=Phytepsin 32 kDa subunit; Contains: RecName: Full=Phytepsin 29 kDa subunit; Contains: RecName: Full=Phytepsin 16 kDa subunit; Contains: RecName: Full=Phytepsin 11 kDa subunit; Flags: Precursor;	Aspartyl protease	GO:0005773,vacuole; GO:0004190,aspartic-type endopeptidase activity; GO:0006629,lipid metabolic process
novel.9608	1	7.79042	4.69445	6.52454	11.32	10.7926	11.2276	13.6023	9.94454	14.8202	3.90335	10.997	14.1952	K10592 E3 ubiquitin-protein ligase HUWE1 [EC:2.3.2.26] | (RefSeq) E3 ubiquitin-protein ligase UPL1-like (A)	PREDICTED: E3 ubiquitin-protein ligase UPL2 [Vitis vinifera]	RecName: Full=E3 ubiquitin-protein ligase UPL1; Short=Ubiquitin-protein ligase 1; EC=2.3.2.26; AltName: Full=HECT-type E3 ubiquitin transferase UPL1;	E3 ubiquitin-protein ligase/Putative upstream regulatory element binding protein	GO:0061630,ubiquitin protein ligase activity
novel.9821	1	117.895	116.138	145.306	268.711	256.927	315.762	248.22	243.037	237.841	317.64	277.466	222.784	K11274 chromosome transmission fidelity protein 4 | (RefSeq) predicted protein (A)	hypothetical protein CISIN_1g029152mg [Citrus sinensis]	RecName: Full=Polyadenylate-binding protein RBP47; Short=Poly(A)-binding protein RBP47; AltName: Full=RNA-binding protein 47; Short=NplRBP47;	FOG: RRM domain	GO:0010494,cytoplasmic stress granule; GO:0005634,nucleus; GO:0008143,poly(A) binding; GO:0034605,cellular response to heat; GO:0006397,mRNA processing
Actinidia00026	2	32.09	63.82	38.01	15.59	20.63	23.34	23.77	28.04	35.55	22.78	24.48	24.14	K02971 small subunit ribosomal protein S21e | (RefSeq) 40S ribosomal protein S21 (A)	40S ribosomal protein S21 [Sesamum indicum]	RecName: Full=40S ribosomal protein S21;	40S ribosomal protein S21	GO:0022627,cytosolic small ribosomal subunit; GO:0003735,structural constituent of ribosome; GO:0000447,endonucleolytic cleavage in ITS1 to separate SSU-rRNA from 5.8S rRNA and LSU-rRNA from tricistronic rRNA transcript (SSU-rRNA, 5.8S rRNA, LSU-rRNA); GO:0000461,endonucleolytic cleavage to generate mature 3'-end of SSU-rRNA from (SSU-rRNA, 5.8S rRNA, LSU-rRNA); GO:0006412,translation
Actinidia00092	2	12.22	4.43	13.86	3.29	2.52	2.02	2.07	1.25	3.21	2.04	1.23	3.55	--	PREDICTED: zinc finger CCCH domain-containing protein 18-like isoform X2 [Nelumbo nucifera]	RecName: Full=Zinc finger CCCH domain-containing protein 46; Short=AtC3H46; EC=3.1.-.-;	--	GO:0003677,DNA binding; GO:0046872,metal ion binding; GO:0003729,mRNA binding; GO:0004518,nuclease activity
Actinidia00093	2	1.72	0.6	1.7	0.46	0.16	0.81	0.37	0.3	0.53	0.08	0.29	0.41	K15032 mTERF domain-containing protein, mitochondrial | (RefSeq) transcription termination factor MTERF9, chloroplastic (A)	unnamed protein product, partial [Vitis vinifera]	RecName: Full=Transcription termination factor MTERF9, chloroplastic {ECO:0000305}; AltName: Full=Mitochondrial transcription termination factor 9 {ECO:0000303|PubMed:23087700}; AltName: Full=Protein TWIRT1 {ECO:0000303|PubMed:21599977}; Flags: Precursor;	Mitochondrial transcription termination factor, mTERF	GO:0009507,chloroplast; GO:0003690,double-stranded DNA binding; GO:0019843,rRNA binding; GO:0003727,single-stranded RNA binding; GO:0009658,chloroplast organization; GO:0006353,DNA-templated transcription, termination; GO:0006355,regulation of transcription, DNA-templated; GO:0009651,response to salt stress; GO:0042255,ribosome assembly; GO:0008380,RNA splicing; GO:0048364,root development; GO:00…
Actinidia00136	2	4.45	4.72	4.78	0	0	0	0	0	0	0	0	0	K00521 ferric-chelate reductase [EC:1.16.1.7] | (RefSeq) ferric reduction oxidase 7, chloroplastic-like (A)	PREDICTED: NAC domain-containing protein 35 [Juglans regia]	RecName: Full=NAC domain-containing protein 22 {ECO:0000303|PubMed:15029955}; Short=ONAC022 {ECO:0000303|PubMed:15029955};	--	GO:0005634,nucleus; GO:0043565,sequence-specific DNA binding; GO:1901002,positive regulation of response to salt stress; GO:1902584,positive regulation of response to water deprivation; GO:0045893,positive regulation of transcription, DNA-templated; GO:0006351,transcription, DNA-templated
Actinidia00195	2	145.4	103.47	142.07	29.42	34.82	38.98	70.19	59.84	79.05	37.71	32.24	50.15	K17087 transmembrane 9 superfamily member 3 | (RefSeq) transmembrane 9 superfamily member 1 (A)	hypothetical protein CRG98_004630 [Punica granatum]	RecName: Full=Transmembrane 9 superfamily member 1 {ECO:0000305}; AltName: Full=Endomembrane protein 12 {ECO:0000303|PubMed:22570441}; AltName: Full=Transmembrane nine protein 1 {ECO:0000303|PubMed:20681974}; Short=AtTMN1 {ECO:0000303|PubMed:20681974}; Flags: Precursor;	Endosomal membrane proteins, EMP70	GO:0005801,cis-Golgi network; GO:0005768,endosome; GO:0010008,endosome membrane; GO:0005794,Golgi apparatus; GO:0005797,Golgi medial cisterna; GO:0000139,Golgi membrane; GO:0016021,integral component of membrane; GO:0016020,membrane; GO:0005802,trans-Golgi network
Actinidia00215	2	1003.45	639.39	1806.29	154.91	66.46	346.08	382.56	249.53	386.08	40.47	45.09	75.69	K12125 protein EARLY FLOWERING 3 | (RefSeq) ELF3-like protein 2 (A)	PREDICTED: basic blue protein-like [Juglans regia]	RecName: Full=Basic blue protein; AltName: Full=Plantacyanin; Flags: Precursor;	--	GO:0046658,anchored component of plasma membrane; GO:0048046,apoplast; GO:0031012,extracellular matrix; GO:0005578,NA; GO:0009055,electron transfer activity; GO:0046872,metal ion binding; GO:0048653,anther development; GO:0009856,pollination
Actinidia00225	2	0.91	0.94	1.21	0	0.02	0.38	0.16	0.12	0.48	0.45	0.2	0.13	K13424 WRKY transcription factor 33 | (RefSeq) probable WRKY transcription factor 33 (A)	probable WRKY transcription factor 9 [Durio zibethinus]	RecName: Full=Probable WRKY transcription factor 9 {ECO:0000305}; AltName: Full=WRKY DNA-binding protein 9 {ECO:0000305};	--	GO:0005634,nucleus; GO:0003700,DNA-binding transcription factor activity; GO:0043565,sequence-specific DNA binding; GO:0044212,transcription regulatory region DNA binding; GO:0006351,transcription, DNA-templated
Actinidia00259	2	298.57	101.82	243.26	6.04	2.79	46.98	51.15	29.33	63.76	7.15	4.43	49.67	K08917 light-harvesting complex II chlorophyll a/b binding protein 6 | (RefSeq) chlorophyll a-b binding protein CP24 10A, chloroplastic (A)	PREDICTED: chlorophyll a-b binding protein CP24 10A, chloroplastic [Cucumis melo]	RecName: Full=Chlorophyll a-b binding protein CP24 10A, chloroplastic; Short=CAB-10A; Short=LHCP; Flags: Precursor;	--	GO:0009941,chloroplast envelope; GO:0009535,chloroplast thylakoid membrane; GO:0016021,integral component of membrane; GO:0009523,photosystem II; GO:0010287,plastoglobule; GO:0016168,chlorophyll binding; GO:0031409,pigment binding; GO:0009768,photosynthesis, light harvesting in photosystem I; GO:0018298,protein-chromophore linkage; GO:0009416,response to light stimulus
Actinidia00281	2	141.8	59.07	308.55	33.33	9.73	31.06	50.07	40.84	157.47	40.41	14.17	50.94	K00020 3-hydroxyisobutyrate dehydrogenase [EC:1.1.1.31] | (GenBank) 6-phosphogluconate dehydrogenase-like protein (A)	PREDICTED: protein EXORDIUM-like 2 [Nicotiana tomentosiformis]	RecName: Full=Protein EXORDIUM-like 2; Flags: Precursor;	--	GO:0048046,apoplast; GO:0005618,cell wall; GO:0005829,cytosol; GO:0005615,extracellular space; GO:0005794,Golgi apparatus; GO:0009505,plant-type cell wall; GO:0009506,plasmodesma
Actinidia00282	2	12.51	21.58	20.38	0.24	0.11	0.36	0.06	0.07	0.03	0	0.22	0	K05681 ATP-binding cassette, subfamily G (WHITE), member 2 | (RefSeq) ABC transporter, ATP-binding protein isoform 1 (A)	abc transporter g family member 11 [Quercus suber]	RecName: Full=ABC transporter G family member 11; Short=ABC transporter ABCG.11; Short=AtABCG11; AltName: Full=Protein CUTICULAR DEFECT AND ORGAN FUSION 1; AltName: Full=Protein DESPERADO; AltName: Full=Protein PERMEABLE LEAVES 1; AltName: Full=White-brown complex homolog protein 11; Short=AtWBC11;	Transporter, ABC superfamily (Breast cancer resistance protein)	GO:0009897,external side of plasma membrane; GO:0016021,integral component of membrane; GO:0005886,plasma membrane; GO:0005524,ATP binding; GO:0042626,ATPase activity, coupled to transmembrane movement of substances; GO:0015245,fatty acid transmembrane transporter activity; GO:0042803,protein homodimerization activity; GO:0010588,cotyledon vascular tissue pattern formation; GO:0080051,cutin trans…
Actinidia00283	2	8.26	5.37	11.1	2.26	2.08	3.65	2.45	1.85	3.39	1.82	1.75	3.1	K06630 14-3-3 protein epsilon | (RefSeq) 14-3-3-like protein C (A)	PREDICTED: 14-3-3-like protein C [Ipomoea nil]	RecName: Full=14-3-3-like protein;	Multifunctional chaperone (14-3-3 family)	GO:0019904,protein domain specific binding
Actinidia00288	2	64.89	30.26	36.8	0	0	19.14	0.07	0.89	0.18	0	0	0.27	K24028 salicylic acid 3-hydroxylase [EC:1.14.11.-] | (RefSeq) protein DMR6-LIKE OXYGENASE 1 (A)	protein DMR6-LIKE OXYGENASE 2 [Prunus persica]	RecName: Full=Protein DMR6-LIKE OXYGENASE 2 {ECO:0000303|PubMed:25376907}; EC=1.14.11.- {ECO:0000255|PROSITE-ProRule:PRU00805}; AltName: Full=2-oxoglutarate (2OG)-Fe(II) oxygenase-like protein DLO2 {ECO:0000303|PubMed:25376907}; AltName: Full=Salicylate 3-hydroxylase DLO2 {ECO:0000305}; Short=S3H DLO2 {ECO:0000305}; Short=SA 3-hydroxylase DLO2 {ECO:0000305}; Short=Salicylic acid 3-hydroxylase DLO…	Iron/ascorbate family oxidoreductases	GO:0051213,dioxygenase activity; GO:0046872,metal ion binding; GO:0002229,defense response to oomycetes; GO:0046244,salicylic acid catabolic process
Actinidia00289	2	21.11	33.84	28.18	0.32	0.3	9.1	0.16	1.48	0.07	0	0.07	0.13	K24028 salicylic acid 3-hydroxylase [EC:1.14.11.-] | (Kazusa) Lj0g3v0213339.1; - (A)	protein DMR6-LIKE OXYGENASE 2-like [Sesamum indicum]	RecName: Full=Flavanone 3-dioxygenase 3 {ECO:0000305}; EC=1.14.11.9 {ECO:0000269|PubMed:18413994}; AltName: Full=Flavanone 3-beta-hydroxylase 3 {ECO:0000305}; AltName: Full=Flavanone 3-hydroxylase 3 {ECO:0000303|PubMed:18413994}; Short=OsF3H-3 {ECO:0000303|PubMed:18413994}; AltName: Full=Flavonoid 3-hydroxylase {ECO:0000303|PubMed:18726614}; Short=OsF3H {ECO:0000303|PubMed:18726614};	Iron/ascorbate family oxidoreductases	GO:0031418,L-ascorbic acid binding; GO:0046872,metal ion binding; GO:0045486,naringenin 3-dioxygenase activity; GO:0009813,flavonoid biosynthetic process
Actinidia00329	2	5.04	15.28	7.64	2.14	5.65	2.77	2.3	2.83	2.98	2.28	2.82	2.99	K00565 mRNA (guanine-N7-)-methyltransferase [EC:2.1.1.56] | (RefSeq) mRNA cap guanine-N7 methyltransferase 1 (A)	mRNA cap guanine-N7 methyltransferase 1 [Prunus avium]	RecName: Full=mRNA cap guanine-N7 methyltransferase 1; EC=2.1.1.56; AltName: Full=mRNA (guanine-N(7)-)-methyltransferase 1; AltName: Full=mRNA cap methyltransferase 1;	mRNA cap methyltransferase	GO:0005845,mRNA cap binding complex; GO:0005634,nucleus; GO:0004482,mRNA (guanine-N7-)-methyltransferase activity; GO:0003723,RNA binding; GO:0006370,7-methylguanosine mRNA capping; GO:0036265,RNA (guanine-N7)-methylation
Actinidia00340	2	286.19	204.44	302.63	0.36	0	84.89	3.96	13.38	1.35	0	0.9	0.65	K13449 pathogenesis-related protein 1 | (RefSeq) PR-1, PR1; pathogenesis-related protein 1 (A)	PREDICTED: basic form of pathogenesis-related protein 1 [Vitis vinifera]	RecName: Full=Pathogenesis-related leaf protein 4; Short=P4; Flags: Precursor;	Defense-related protein containing SCP domain	GO:0005576,extracellular region; GO:0006952,defense response; GO:0009607,response to biotic stimulus
Actinidia00341	2	4.97	10.25	24.42	0.6	2.11	3.41	3.09	2.75	1.47	3.47	0.68	5.23	K13449 pathogenesis-related protein 1 | (RefSeq) pathogenesis-related leaf protein 4-like (A)	pathogenesis related protein [Camellia sinensis]	RecName: Full=Pathogenesis-related leaf protein 6; Short=P6; AltName: Full=Ethylene-induced protein P1; AltName: Full=P14; AltName: Full=P14A; AltName: Full=PR protein; Flags: Precursor;	Defense-related protein containing SCP domain	GO:0005576,extracellular region; GO:0050832,defense response to fungus; GO:0031640,killing of cells of other organism
Actinidia00403	2	5.75	2.53	4.93	0	0	0	0.06	0.25	0.06	0	0	0	--	hypothetical protein CDL12_21536 [Handroanthus impetiginosus]	--	--	--
Actinidia00405	2	16.07	12.28	26.52	0	0.11	2.91	0.57	6.74	0.07	0.74	0.99	0.07	--	uncharacterized protein LOC111391744 [Olea europaea var. sylvestris]	RecName: Full=Basic secretory protease {ECO:0000303|PubMed:22773449}; EC=3.4.24.- {ECO:0000269|PubMed:22773449}; AltName: Full=Boswellia basic secretory protease {ECO:0000303|PubMed:22773449}; Short=BBSP {ECO:0000303|PubMed:22773449}; Flags: Fragments;	--	GO:0046872,metal ion binding; GO:0008237,metallopeptidase activity
Actinidia00421	2	6.38	4.81	8.82	1.11	0.9	1.59	0.99	1.21	1.16	0.64	0.71	1.44	K13412 calcium-dependent protein kinase [EC:2.7.11.1] | (RefSeq) hypothetical protein (A)	protein SRC2 homolog [Jatropha curcas]	RecName: Full=Elicitor-responsive protein 3; Short=OsERG3 {ECO:0000303|PubMed:23456295}; AltName: Full=16 kDa phloem protein; AltName: Full=RPP16;	Predicted Ca2+-dependent phospholipid-binding protein	GO:0005737,cytoplasm; GO:0006952,defense response
Actinidia00438	2	0.69	4.83	4.05	1.2	0.39	0.6	0.57	0.43	2.49	0.98	0.41	1.53	K00366 ferredoxin-nitrite reductase [EC:1.7.7.1] | (RefSeq) ferredoxin--nitrite reductase, chloroplastic (A)	Sulphite reductase, assimilatory [Trema orientalis]	RecName: Full=Ferredoxin--nitrite reductase, chloroplastic; EC=1.7.7.1; Flags: Precursor;	Sulfite reductase (ferredoxin)	GO:0009507,chloroplast; GO:0051539,4 iron, 4 sulfur cluster binding; GO:0048307,ferredoxin-nitrite reductase activity; GO:0020037,heme binding; GO:0046872,metal ion binding; GO:0042128,nitrate assimilation
Actinidia00454	2	4.23	10.76	9.54	0.87	0.96	3.77	1.16	0.84	2.96	0	0.79	1.39	K13258 2-hydroxyisoflavanone dehydratase [EC:4.2.1.105] | (RefSeq) 2-hydroxyisoflavanone dehydratase-like (A)	hypothetical protein PRUPE_I000800 [Prunus persica]	RecName: Full=Probable carboxylesterase 2; AltName: Full=AtCXE2; EC=3.1.1.1;	Arylacetamide deacetylase	GO:0052689,carboxylic ester hydrolase activity; GO:0016787,hydrolase activity; GO:0009056,catabolic process
Actinidia00468	2	14.86	26.55	11.04	0.1	0.04	0.38	0.99	0.88	0.84	0.05	0.05	0	K24028 salicylic acid 3-hydroxylase [EC:1.14.11.-] | (RefSeq) 1-aminocyclopropane-1-carboxylate oxidase-like (A)	Iron/ascorbate family oxidoreductase [Handroanthus impetiginosus]	RecName: Full=Protein DMR6-LIKE OXYGENASE 2 {ECO:0000303|PubMed:25376907}; EC=1.14.11.- {ECO:0000255|PROSITE-ProRule:PRU00805}; AltName: Full=2-oxoglutarate (2OG)-Fe(II) oxygenase-like protein DLO2 {ECO:0000303|PubMed:25376907}; AltName: Full=Salicylate 3-hydroxylase DLO2 {ECO:0000305}; Short=S3H DLO2 {ECO:0000305}; Short=SA 3-hydroxylase DLO2 {ECO:0000305}; Short=Salicylic acid 3-hydroxylase DLO…	Iron/ascorbate family oxidoreductases	GO:0051213,dioxygenase activity; GO:0046872,metal ion binding; GO:0002229,defense response to oomycetes; GO:0046244,salicylic acid catabolic process
Actinidia00495	2	12.66	7.89	8.43	1.73	1.84	1.45	3.69	2.9	2.61	1.5	2.41	2.18	K01256 aminopeptidase N [EC:3.4.11.2] | (RefSeq) hypothetical protein (A)	PREDICTED: protein TIC 62, chloroplastic isoform X2 [Vitis vinifera]	RecName: Full=Protein TIC 62, chloroplastic; AltName: Full=Translocon at the inner envelope membrane of chloroplasts 62; Short=PsTIC62; Flags: Precursor;	Predicted dehydrogenase	GO:0009706,chloroplast inner membrane; GO:0009570,chloroplast stroma; GO:0015031,protein transport
Actinidia00520	2	24.83	32.23	19.94	10.95	9.77	12.87	16.65	13.24	18.07	10.51	14.07	13.98	K04536 guanine nucleotide-binding protein G(I)/G(S)/G(T) subunit beta-1 | (RefSeq) hypothetical protein (A)	hypothetical protein CICLE_v10028655mg [Citrus clementina]	RecName: Full=Guanine nucleotide-binding protein subunit beta-2;	G-protein beta subunit	GO:0004871,NA
Actinidia00540	2	12.32	14.55	10.4	1.19	4.13	2.87	1.61	1.33	2.29	0.89	1.66	2.32	K08900 mitochondrial chaperone BCS1 | (RefSeq) AAA-ATPase At3g50940-like (A)	PREDICTED: AAA-ATPase At3g50940-like [Nicotiana attenuata]	RecName: Full=Protein HYPER-SENSITIVITY-RELATED 4 {ECO:0000303|PubMed:15181213}; Short=AtHSR4 {ECO:0000303|PubMed:15181213}; EC=3.6.1.3 {ECO:0000250|UniProtKB:Q9FLD5}; AltName: Full=BCS1-like protein;	AAA+-type ATPase	GO:0016021,integral component of membrane; GO:0005740,mitochondrial envelope; GO:0005741,mitochondrial outer membrane; GO:0005739,mitochondrion; GO:0005524,ATP binding; GO:0016887,ATPase activity; GO:0042802,identical protein binding; GO:0008219,cell death; GO:0009626,plant-type hypersensitive response; GO:0009617,response to bacterium; GO:0002237,response to molecule of bacterial origin; GO:0009…
Actinidia00560	2	3.59	3.96	7.73	0	0.11	0.41	0	0	0	0	0.05	0.41	K22390 acid phosphatase type 7 | (RefSeq) purple acid phosphatase 2 (A)	purple acid phosphatase 2 [Sesamum indicum]	RecName: Full=Purple acid phosphatase 2; EC=3.1.3.2; AltName: Full=Manganese(II) purple acid phosphatase 2; Flags: Precursor;	Purple acid phosphatase	GO:0005576,extracellular region; GO:0003993,acid phosphatase activity; GO:0046872,metal ion binding
Actinidia00582	2	6.61	4.08	6.48	0	0.47	0.69	0.92	1.6	0.33	1.5	1.36	0.9	--	--	--	--	--
Actinidia00583	2	1.34	0.85	1.41	0.19	0.07	0.21	0	0	0.05	0.1	0	0.05	--	--	--	--	--
Actinidia00584	2	7.27	19.63	9.14	1.79	1.09	2.26	0.48	0	0.43	0.22	0	0	--	hypothetical protein POPTR_0009s13060g [Populus trichocarpa]	--	--	GO:0005509,calcium ion binding
Actinidia00585	2	7.57	9.57	12.42	0.87	1.29	0.3	0.1	0.33	0.38	0.19	0.68	0	--	PREDICTED: uncharacterized protein LOC107008568 isoform X2 [Solanum pennellii]	--	--	GO:0005509,calcium ion binding
Actinidia00596	2	36.89	45.68	39.36	17.93	19.12	17.91	18.72	13.54	20.96	13.11	16.16	21.89	K13249 translocon-associated protein subunit alpha | (RefSeq) translocon-associated protein subunit alpha-like (A)	translocon-associated protein subunit alpha [Quercus suber]	RecName: Full=Translocon-associated protein subunit alpha; Short=TRAP-alpha; AltName: Full=Signal sequence receptor subunit alpha; Short=SSR-alpha; Flags: Precursor;	Translocon-associated complex TRAP, alpha subunit	GO:0009535,chloroplast thylakoid membrane; GO:0005783,endoplasmic reticulum; GO:0005789,endoplasmic reticulum membrane; GO:0005794,Golgi apparatus; GO:0016021,integral component of membrane; GO:0005886,plasma membrane; GO:0005774,vacuolar membrane; GO:0005773,vacuole; GO:0006613,cotranslational protein targeting to membrane
Actinidia00618	2	2.15	2.63	2.48	0	0	0.23	0	0	0	0	0	0.15	K09422 transcription factor MYB, plant | (RefSeq) myb-related protein 308-like (A)	myb domain protein 4a [Camellia sinensis]	RecName: Full=Myb-related protein 308;	Transcription factor, Myb superfamily	GO:0005634,nucleus; GO:0003677,DNA binding; GO:0006355,regulation of transcription, DNA-templated; GO:0006351,transcription, DNA-templated
Actinidia00646	2	14.76	10.78	18.8	3.17	1.62	3.08	1.92	1.42	2.11	1.67	0.59	2	K00213 7-dehydrocholesterol reductase [EC:1.3.1.21] | (RefSeq) 7-dehydrocholesterol reductase (A)	7-dehydrocholesterol reductase [Jatropha curcas]	RecName: Full=7-dehydrocholesterol reductase; Short=7-DHC reductase; EC=1.3.1.21; AltName: Full=Protein DWARF 5; AltName: Full=Sterol Delta(7)-reductase;	Sterol reductase/lamin B receptor	GO:0005789,endoplasmic reticulum membrane; GO:0005794,Golgi apparatus; GO:0016021,integral component of membrane; GO:0005886,plasma membrane; GO:0047598,7-dehydrocholesterol reductase activity; GO:0009918,sterol delta7 reductase activity; GO:0016132,brassinosteroid biosynthetic process; GO:0006695,cholesterol biosynthetic process
Actinidia00679	2	2.89	2.47	2.78	1.75	0.58	1.08	1.09	0.62	1.25	0.33	0.51	1.29	K15032 mTERF domain-containing protein, mitochondrial | (RefSeq) transcription termination factor MTERF8, chloroplastic-like (A)	transcription termination factor mterf8, chloroplastic [Quercus suber]	RecName: Full=Transcription termination factor MTERF6, chloroplastic/mitochondrial {ECO:0000305}; AltName: Full=Mitochondrial transcription termination factor 6 {ECO:0000303|PubMed:23087700}; AltName: Full=Protein PIGMENT DEFECTIVE 191 {ECO:0000305}; Flags: Precursor;	Mitochondrial transcription termination factor, mTERF	GO:0009507,chloroplast; GO:0005739,mitochondrion; GO:0003690,double-stranded DNA binding; GO:0003723,RNA binding; GO:0006353,DNA-templated transcription, termination; GO:0006355,regulation of transcription, DNA-templated; GO:0008033,tRNA processing
Actinidia00701	2	3.33	4.47	9.53	0	0.04	0.63	0.24	0.39	0.55	0.06	0	0.3	K09841 xanthoxin dehydrogenase [EC:1.1.1.288] | (RefSeq) xanthoxin dehydrogenase-like (A)	PREDICTED: zerumbone synthase [Ricinus communis]	RecName: Full=Secoisolariciresinol dehydrogenase; EC=1.1.1.331; Flags: Fragment;	Reductases with broad range of substrate specificities	GO:0016491,oxidoreductase activity
Actinidia00712	2	1.38	1.24	2.1	0.08	0.13	0	0.05	0.04	0	0.28	0.09	0.46	K23533 leucine-rich repeat and immunoglobulin-like domain-containing nogo receptor-interacting protein | (RefSeq) disease resistance protein TAO1-like (A)	PREDICTED: TMV resistance protein N-like [Nelumbo nucifera]	RecName: Full=Disease resistance protein TAO1 {ECO:0000305}; AltName: Full=Protein TARGET OF AVRB OPERATION 1 {ECO:0000303|PubMed:18424557};	--	GO:0043531,ADP binding; GO:0005524,ATP binding; GO:0042742,defense response to bacterium; GO:0009816,defense response to bacterium, incompatible interaction; GO:0007165,signal transduction
Actinidia00746	2	16.03	14.67	18.31	7.87	3.23	6.93	6.67	5.68	3.65	3.03	5.98	2.74	K13422 transcription factor MYC2 | (RefSeq) transcription factor MYC2-like (A)	bHLH transcription factor MYC1 [Camellia sinensis]	RecName: Full=Truncated basic helix-loop-helix protein A;	--	GO:0009813,flavonoid biosynthetic process; GO:0006355,regulation of transcription, DNA-templated; GO:0006351,transcription, DNA-templated
Actinidia00832	2	27.45	47.67	24.75	6.47	5.85	7.86	5.46	4.67	4.02	2.94	2.37	4.12	K24917 amino acid permease | (RefSeq) probable amino acid permease 7 (A)	PREDICTED: probable amino acid permease 7 isoform X2 [Populus euphratica]	RecName: Full=Probable amino acid permease 7; AltName: Full=Amino acid transporter AAP7;	Amino acid transporters	GO:0016021,integral component of membrane; GO:0016020,membrane; GO:0005886,plasma membrane; GO:0015293,symporter activity; GO:0003333,amino acid transmembrane transport; GO:0006865,amino acid transport
Actinidia00839	2	1.81	0.69	2.99	0.23	0.09	0.35	0.28	0.3	0.84	0.04	0.35	0.23	K01623 fructose-bisphosphate aldolase, class I [EC:4.1.2.13] | (RefSeq) fructose-bisphosphate aldolase, cytoplasmic isozyme 1 (A)	fructose-bisphosphate aldolase, cytoplasmic isozyme 1 [Olea europaea var. sylvestris]	RecName: Full=Fructose-bisphosphate aldolase 5, cytosolic {ECO:0000305}; Short=AtFBA5 {ECO:0000303|PubMed:22561114}; EC=4.1.2.13 {ECO:0000250|UniProtKB:Q9SJQ9};	Fructose-biphosphate aldolase	GO:0009507,chloroplast; GO:0005829,cytosol; GO:0004332,fructose-bisphosphate aldolase activity; GO:0006094,gluconeogenesis; GO:0006096,glycolytic process
Actinidia00845	2	28.83	57.02	49.82	15.1	15.84	11.63	11.4	10.27	11.69	11.42	12.11	16.32	K00787 farnesyl diphosphate synthase [EC:2.5.1.1 2.5.1.10] | (RefSeq) farnesyl pyrophosphate synthase isoform X2 (A)	PREDICTED: farnesyl pyrophosphate synthase 1-like [Juglans regia]	RecName: Full=Farnesyl pyrophosphate synthase 1; Short=FPP synthase 1; Short=FPS 1; EC=2.5.1.10; AltName: Full=(2E,6E)-farnesyl diphosphate synthase 1; AltName: Full=Dimethylallyltranstransferase 1; EC=2.5.1.1; AltName: Full=Farnesyl diphosphate synthase 1; AltName: Full=Geranyltranstransferase 1;	Polyprenyl synthetase	GO:0005737,cytoplasm; GO:0004161,dimethylallyltranstransferase activity; GO:0004337,geranyltranstransferase activity; GO:0046872,metal ion binding; GO:0006695,cholesterol biosynthetic process; GO:0045337,farnesyl diphosphate biosynthetic process; GO:0033384,geranyl diphosphate biosynthetic process
Actinidia00848	2	3.77	5.22	4.31	1.87	1.42	1.7	1.1	1.7	1.39	1.08	0.86	1.66	K21777 G2/mitotic-specific cyclin-B, other | (RefSeq) putative cyclin-B3-1 (A)	PREDICTED: putative cyclin-B3-1 [Vitis vinifera]	RecName: Full=Putative cyclin-B3-1; AltName: Full=G2/mitotic-specific cyclin-B3-1; Short=CycB3;1;	Cyclin B and related kinase-activating proteins	GO:0005634,nucleus; GO:0007049,cell cycle; GO:0051301,cell division
Actinidia00876	2	62.78	58.91	90.69	11.25	6.44	10.1	7.24	4.19	5.11	7.78	5.01	4.68	K13416 brassinosteroid insensitive 1-associated receptor kinase 1 [EC:2.7.10.1 2.7.11.1] | (RefSeq) BRASSINOSTEROID INSENSITIVE 1-associated receptor kinase 1-like isoform X1 (A)	PREDICTED: probable leucine-rich repeat receptor-like serine/threonine-protein kinase At3g14840 [Vitis vinifera]	RecName: Full=Probable leucine-rich repeat receptor-like serine/threonine-protein kinase At3g14840; EC=2.7.11.1; Flags: Precursor;	--	GO:0016021,integral component of membrane; GO:0005886,plasma membrane; GO:0009506,plasmodesma; GO:0005524,ATP binding; GO:0004674,protein serine/threonine kinase activity; GO:0009861,jasmonic acid and ethylene-dependent systemic resistance; GO:0045088,regulation of innate immune response
Actinidia00877	2	0.72	1.44	2.12	0	0	0.32	0	0	0.1	0	0	0	K13420 LRR receptor-like serine/threonine-protein kinase FLS2 [EC:2.7.11.1] | (RefSeq) LRR receptor-like serine/threonine-protein kinase EFR (A)	unnamed protein product [Coffea canephora]	RecName: Full=Probable leucine-rich repeat receptor-like serine/threonine-protein kinase At3g14840; EC=2.7.11.1; Flags: Precursor;	--	GO:0016021,integral component of membrane; GO:0005886,plasma membrane; GO:0009506,plasmodesma; GO:0005524,ATP binding; GO:0004674,protein serine/threonine kinase activity; GO:0009861,jasmonic acid and ethylene-dependent systemic resistance; GO:0045088,regulation of innate immune response
Actinidia00883	2	98.98	66.24	112.35	8.13	5.46	24.61	12.01	7.76	17.61	3.47	3.72	23.99	K04035 magnesium-protoporphyrin IX monomethyl ester (oxidative) cyclase [EC:1.14.13.81] | (RefSeq) magnesium-protoporphyrin IX monomethyl ester [oxidative] cyclase, chloroplastic (A)	PREDICTED: magnesium-protoporphyrin IX monomethyl ester [oxidative]	RecName: Full=Magnesium-protoporphyrin IX monomethyl ester [oxidative] cyclase, chloroplastic; Short=Mg-protoporphyrin IX monomethyl ester oxidative cyclase; EC=1.14.13.81; Flags: Precursor;	--	GO:0009507,chloroplast; GO:0048529,magnesium-protoporphyrin IX monomethyl ester (oxidative) cyclase activity; GO:0046872,metal ion binding; GO:0015995,chlorophyll biosynthetic process; GO:0015979,photosynthesis
Actinidia00906	2	6.64	9.45	17.21	3.73	6.61	3.67	5.19	4.13	4.19	2.63	4.64	3.11	K20718 LRR receptor-like serine/threonine-protein kinase ERECTA [EC:2.7.11.1] | (RefSeq) LRR receptor-like serine/threonine-protein kinase ERECTA (A)	isoform 2 of mdis1-interacting receptor like kinase 2 [Quercus suber]	RecName: Full=MDIS1-interacting receptor like kinase 2 {ECO:0000303|PubMed:26863186}; Short=AtMIK2 {ECO:0000303|PubMed:26863186}; AltName: Full=Probable LRR receptor-like serine/threonine-protein kinase At4g08850; EC=2.7.11.1 {ECO:0000305}; Flags: Precursor;	FOG: Leucine rich repeat	GO:0016021,integral component of membrane; GO:0016020,membrane; GO:0005886,plasma membrane; GO:0009506,plasmodesma; GO:0090406,pollen tube; GO:0005524,ATP binding; GO:0004674,protein serine/threonine kinase activity
Actinidia00932	2	10.9	9.47	14.93	0	0.2	0.06	0.95	1.11	1.49	0	0.41	0.42	K01100 sedoheptulose-bisphosphatase [EC:3.1.3.37] | (RefSeq) SBPase; chloroplast sedoheptulose-1,7-bisphosphatase (A)	chloroplast sedoheptulose-1,7-bisphosphatase [Solanum lycopersicum]	RecName: Full=Sedoheptulose-1,7-bisphosphatase, chloroplastic; EC=3.1.3.37; AltName: Full=SED(1,7)P2ase; AltName: Full=Sedoheptulose bisphosphatase; Short=SBPase; Flags: Precursor;	Fructose-1,6-bisphosphatase	GO:0009507,chloroplast; GO:0046872,metal ion binding; GO:0050278,sedoheptulose-bisphosphatase activity; GO:0019253,reductive pentose-phosphate cycle
Actinidia00941	2	6.43	11.75	11.37	3.43	4.6	2.99	3.51	6.26	5.94	3.09	5.24	6.3	K01765 inositol-1,3,4-trisphosphate 5/6-kinase [EC:2.7.1.159] | (RefSeq) LOW QUALITY PROTEIN: inositol-tetrakisphosphate 1-kinase 6 (A)	PREDICTED: zonadhesin [Ziziphus jujuba]	--	--	GO:0005875,microtubule associated complex
Actinidia00959	2	6.94	7.68	9.2	2.05	1.72	3.52	2.67	3.58	4.12	1.56	3.07	1.78	K22484 transcriptional regulator CBF1 | (RefSeq) transcription factor bHLH106-like (A)	transcription factor BHLH038, partial [Vaccinium corymbosum]	RecName: Full=Transcription factor bHLH51; AltName: Full=Basic helix-loop-helix protein 51; Short=AtbHLH51; Short=bHLH 51; AltName: Full=Transcription factor EN 57; AltName: Full=bHLH transcription factor bHLH051;	--	GO:0005634,nucleus; GO:0003677,DNA binding; GO:0003700,DNA-binding transcription factor activity; GO:0046983,protein dimerization activity; GO:0006355,regulation of transcription, DNA-templated; GO:0006351,transcription, DNA-templated
Actinidia01009	2	0.31	0.45	0.61	0.03	0.12	0.07	0	0.03	0.12	0	0.03	0.09	--	protein ENHANCED DISEASE RESISTANCE 4-like [Helianthus annuus]	RecName: Full=Protein ENHANCED DISEASE RESISTANCE 4 {ECO:0000303|PubMed:25747881};	--	GO:0005768,endosome; GO:0005886,plasma membrane; GO:0006952,defense response; GO:0006897,endocytosis; GO:1900150,regulation of defense response to fungus; GO:0030100,regulation of endocytosis; GO:0009620,response to fungus; GO:0009863,salicylic acid mediated signaling pathway
Actinidia01023	2	7.5	11.41	9.36	3.1	3.52	1.26	2.55	1.32	0.97	1.63	1.75	1.4	K22684 metacaspase-1 [EC:3.4.22.-] | (RefSeq) metacaspase-1 (A)	Zinc finger, LSD1-type domain containing protein [Trema orientalis]	RecName: Full=Metacaspase-1; Short=AtMC1; EC=3.4.22.-; AltName: Full=Metacaspase 1b; Short=AtMCP1b; AltName: Full=Protein LSD ONE LIKE 3;	Metacaspase involved in regulation of apoptosis	GO:0004197,cysteine-type endopeptidase activity; GO:0006952,defense response; GO:0043068,positive regulation of programmed cell death
Actinidia01024	2	3.79	2.4	3.18	0	0	0	0.06	0.05	0	0	0	0	K20892 beta-arabinofuranosyltransferase [EC:2.4.2.-] | (RefSeq) glycosyl transferase family GT77, hemicellulose cell wall biosynthesis (A)	PREDICTED: uncharacterized protein At1g28695-like [Nicotiana tabacum]	RecName: Full=Uncharacterized protein At1g28695; Flags: Precursor;	--	GO:0043231,intracellular membrane-bounded organelle; GO:0004519,endonuclease activity; GO:0003723,RNA binding; GO:0009451,RNA modification
Actinidia01026	2	4.95	1.54	6.82	0	0.07	0	0.58	1.19	0	0	0	0	--	hypothetical protein COLO4_37301 [Corchorus olitorius]	--	--	--
Actinidia01033	2	0.56	1.58	2.85	0.29	0.19	0.11	0.23	1.05	1.45	0.37	0.21	0.66	K00261 glutamate dehydrogenase (NAD(P)+) [EC:1.4.1.3] | (RefSeq) glutamate dehydrogenase A (A)	GDH2 [Actinidia chinensis]	RecName: Full=Glutamate dehydrogenase A; Short=GDH A; EC=1.4.1.3;	Glutamate/leucine/phenylalanine/valine dehydrogenases	GO:0004353,glutamate dehydrogenase [NAD(P)+] activity; GO:0006520,cellular amino acid metabolic process
Actinidia01044	2	4.87	3.28	9.93	0.16	0	1.98	4.51	3.82	2.34	0.79	0.18	0.08	K09286 EREBP-like factor | (RefSeq) ethylene-responsive transcription factor ERF105 (A)	hypothetical protein POPTR_0003s15060g [Populus trichocarpa]	RecName: Full=Ethylene-responsive transcription factor 6; Short=AtERF6; AltName: Full=Ethylene-responsive element-binding factor 6; Short=EREBP-6;	--	GO:0005634,nucleus; GO:0003677,DNA binding; GO:0003700,DNA-binding transcription factor activity; GO:0051301,cell division; GO:0006952,defense response; GO:0009873,ethylene-activated signaling pathway; GO:0010087,phloem or xylem histogenesis; GO:0010200,response to chitin; GO:0009644,response to high light intensity; GO:0000302,response to reactive oxygen species; GO:0006351,transcription, DNA-te…
Actinidia01081	2	1.17	2.87	6.11	0.23	0	0.43	0.37	0.15	0.58	0.17	0.09	0.15	--	--	--	--	--
Actinidia01104	2	4.59	3.13	3.76	0.96	1.2	1.38	0.72	1.06	1.64	0.37	0.35	0.85	K14638 solute carrier family 15 (peptide/histidine transporter), member 3/4 | (RefSeq) protein NRT1/ PTR FAMILY 5.5 isoform X1 (A)	protein NRT1/ PTR FAMILY 5.5 isoform X1 [Prunus persica]	RecName: Full=Protein NRT1/ PTR FAMILY 5.5; Short=AtNPF5.5;	H+/oligopeptide symporter	GO:0016021,integral component of membrane; GO:0022857,transmembrane transporter activity
Actinidia01139	2	29.15	20.8	22.58	0.76	1.12	2.17	0.64	0.37	0.26	0.16	0.05	0.1	--	PREDICTED: pathogen-related protein-like [Nelumbo nucifera]	RecName: Full=Pathogen-related protein;	--	GO:0006952,defense response; GO:0009607,response to biotic stimulus
Actinidia01144	2	6.65	14.22	10.57	0.25	0.83	2.32	0.69	2.12	4.63	1.62	1.01	2.44	K20043 clathrin coat assembly protein AP180 | (RefSeq) putative clathrin assembly protein At5g35200 (A)	hypothetical protein POPTR_0005s21130g [Populus trichocarpa]	RecName: Full=Dof zinc finger protein DOF3.5; Short=AtDOF3.5;	--	GO:0005634,nucleus; GO:0003677,DNA binding; GO:0003700,DNA-binding transcription factor activity; GO:0046872,metal ion binding; GO:0006355,regulation of transcription, DNA-templated; GO:0006351,transcription, DNA-templated
Actinidia01161	2	13.22	19.23	7.79	0.87	1.27	0.86	1.97	1.15	2.01	0.72	0.98	0	K09264 MADS-box transcription factor, plant | (RefSeq) MADS-box transcription factor 23-like isoform X1 (A)	SVP4 [Actinidia chinensis]	RecName: Full=MADS-box protein SVP {ECO:0000303|PubMed:10758486}; AltName: Full=Protein SHORT VEGETATIVE PHASE {ECO:0000303|PubMed:10758486};	MADS box transcription factor	GO:0005634,nucleus; GO:0003700,DNA-binding transcription factor activity; GO:0046983,protein dimerization activity; GO:0000977,RNA polymerase II regulatory region sequence-specific DNA binding; GO:0043565,sequence-specific DNA binding; GO:0000900,translation repressor activity, mRNA regulatory element binding; GO:0030154,cell differentiation; GO:0048438,floral whorl development; GO:0009910,negati…
Actinidia01179	2	6	3.15	11.2	1.21	0.47	1.07	0.88	0.7	2.38	0.9	0.17	0.84	--	HIPL1 protein-like [Prunus avium]	RecName: Full=HIPL1 protein; Flags: Precursor;	--	GO:0031225,anchored component of membrane; GO:0046658,anchored component of plasma membrane; GO:0005886,plasma membrane; GO:0016491,oxidoreductase activity
Actinidia01204	2	2.67	1.06	3.94	0.15	0.23	0.17	0.06	0.14	0.05	0.05	0	0	K14497 protein phosphatase 2C [EC:3.1.3.16] | (RefSeq) probable protein phosphatase 2C 8 (A)	PREDICTED: probable protein phosphatase 2C 72 [Vitis vinifera]	RecName: Full=Probable protein phosphatase 2C 72; Short=AtPP2C72; EC=3.1.3.16;	Serine/threonine protein phosphatase	GO:0046872,metal ion binding; GO:0004722,protein serine/threonine phosphatase activity
Actinidia01226	2	12.91	8.78	15.75	6.51	7.04	8.07	8.69	5.8	9.14	3.78	4.53	3.46	K15015 solute carrier family 32 (vesicular inhibitory amino acid transporter) | (RefSeq) uncharacterized protein LOC107609646 isoform X1 (A)	iq domain-containing protein iqm1 [Quercus suber]	RecName: Full=IQ domain-containing protein IQM1 {ECO:0000305}; AltName: Full=IQ motif-containing protein 1 {ECO:0000303|Ref.6};	--	GO:0005737,cytoplasm; GO:0005634,nucleus; GO:0005516,calmodulin binding; GO:0010119,regulation of stomatal movement
Actinidia01257	2	33.83	61.36	61.8	9.78	18.36	10.72	8.57	12.24	19.1	9.71	19.33	14.79	--	unnamed protein product [Coffea canephora]	--	--	--
Actinidia01258	2	9.32	6.46	18.42	0.32	0.11	1.32	0.2	0.36	0.56	0.09	0.06	0.11	K20989 urea-proton symporter | (RefSeq) urea-proton symporter DUR3 (A)	urea-proton symporter DUR3 [Prunus avium]	RecName: Full=Urea-proton symporter DUR3; Short=AtDUR3; AltName: Full=High-affinity urea active transporter DUR3;	Urea transporter	GO:0005887,integral component of plasma membrane; GO:0005886,plasma membrane; GO:0015293,symporter activity; GO:0015204,urea transmembrane transporter activity; GO:0006995,cellular response to nitrogen starvation; GO:0071918,urea transmembrane transport
Actinidia01270	2	7.74	13.07	15.57	5.13	3.52	2.33	3.97	2.56	5.81	1.35	2.31	5.92	--	protein pam68, chloroplastic [Quercus suber]	RecName: Full=Protein PAM68, chloroplastic; AltName: Full=PHOTOSYNTHESIS AFFECTED MUTANT 68; Flags: Precursor;	--	GO:0009507,chloroplast; GO:0009535,chloroplast thylakoid membrane; GO:0016021,integral component of membrane; GO:0009523,photosystem II; GO:0015979,photosynthesis
Actinidia01275	2	13.61	10.03	15.13	4.71	3.93	5.92	4.12	3.48	5.61	3.52	3.31	5.98	K01206 alpha-L-fucosidase [EC:3.2.1.51] | (RefSeq) alpha-L-fucosidase 3 (A)	hypothetical protein CICLE_v10015583mg [Citrus clementina]	RecName: Full=GDSL esterase/lipase At5g14450; EC=3.1.1.-; AltName: Full=Extracellular lipase At5g14450; Flags: Precursor;	--	GO:0005576,extracellular region; GO:0009505,plant-type cell wall; GO:0009506,plasmodesma; GO:0016788,hydrolase activity, acting on ester bonds; GO:0016042,lipid catabolic process
Actinidia01284	2	2.67	4.49	4.92	0	0	0.04	0	0	0	0	0	0	K22285 oxysterol-binding protein-related protein 8 | (RefSeq) oxysterol-binding protein-related protein 4B-like isoform X1 (A)	PREDICTED: oxysterol-binding protein-related protein 4B-like isoform X1 [Juglans regia]	RecName: Full=Oxysterol-binding protein-related protein 4B; AltName: Full=OSBP-related protein 4B;	Oxysterol-binding protein	GO:0008289,lipid binding; GO:0006869,lipid transport
Actinidia01295	2	2.16	12.95	8.03	0.02	0	0.02	0.08	0.12	0	0.12	0	0.11	K15813 beta-amyrin synthase [EC:5.4.99.39] | (RefSeq) beta-amyrin synthase (A)	bAS [Maesa lanceolata]	RecName: Full=Beta-amyrin synthase; EC=5.4.99.39;	Oxidosqualene-lanosterol cyclase and related proteins	GO:0042300,beta-amyrin synthase activity; GO:0019745,pentacyclic triterpenoid biosynthetic process
Actinidia01323	2	5.31	6.84	11.73	0.24	0.15	0.09	0	0.08	0.04	1.74	1.11	1.96	K15397 3-ketoacyl-CoA synthase [EC:2.3.1.199] | (RefSeq) 3-ketoacyl-CoA synthase 10-like (A)	3-ketoacyl-CoA synthase 10 -like protein [Gossypium arboreum]	RecName: Full=3-ketoacyl-CoA synthase 10 {ECO:0000303|PubMed:18465198}; Short=KCS-10 {ECO:0000303|PubMed:18465198}; EC=2.3.1.199 {ECO:0000305}; AltName: Full=Protein FIDDLEHEAD {ECO:0000303|PubMed:10559443}; AltName: Full=Very long-chain fatty acid condensing enzyme 10 {ECO:0000303|PubMed:18465198}; Short=VLCFA condensing enzyme 10 {ECO:0000303|PubMed:18465198};	--	GO:0005783,endoplasmic reticulum; GO:0005789,endoplasmic reticulum membrane; GO:0016021,integral component of membrane; GO:0016020,membrane; GO:0102336,3-oxo-arachidoyl-CoA synthase activity; GO:0102337,3-oxo-cerotoyl-CoA synthase activity; GO:0102338,3-oxo-lignoceronyl-CoA synthase activity; GO:0102756,very-long-chain 3-ketoacyl-CoA synthase activity; GO:0006633,fatty acid biosynthetic process; …
Actinidia01332	2	1.93	0.9	5.14	0	0.14	0	0.11	0	0.3	0	0.07	0.18	K10683 BRCA1-associated RING domain protein 1 | (RefSeq) hypothetical protein (A)	tetratricopeptide repeat-like superfamily protein [Camellia sinensis var. sinensis]	RecName: Full=Pentatricopeptide repeat-containing protein At1g31920;	FOG: PPR repeat	GO:0043231,intracellular membrane-bounded organelle; GO:0004519,endonuclease activity; GO:0003723,RNA binding; GO:0008270,zinc ion binding; GO:0009451,RNA modification
Actinidia01337	2	41.12	30.43	38.66	6.83	5.98	6.99	12.67	11.56	13.46	4.29	7.6	9.45	K00855 phosphoribulokinase [EC:2.7.1.19] | (RefSeq) phosphoribulokinase, chloroplastic-like (A)	phosphoribulokinase, chloroplastic-like [Olea europaea var. sylvestris]	RecName: Full=Phosphoribulokinase, chloroplastic; Short=PRK; Short=PRKase; EC=2.7.1.19; AltName: Full=Phosphopentokinase; Flags: Precursor;	Armadillo/beta-Catenin/plakoglobin	GO:0009507,chloroplast; GO:0005524,ATP binding; GO:0008974,phosphoribulokinase activity; GO:0019253,reductive pentose-phosphate cycle
Actinidia01350	2	2.08	0.87	6.29	0	0.03	0.05	0	0	0	0	0	0	K09286 EREBP-like factor | (RefSeq) ethylene-responsive transcription factor LEP-like (A)	hypothetical protein VITISV_006791 [Vitis vinifera]	RecName: Full=Ethylene-responsive transcription factor ESR2; AltName: Full=Protein DORNROESCHEN-LIKE; Short=Protein DRN-LIKE; AltName: Full=Protein ENHANCER OF SHOOT REGENERATION 2; AltName: Full=Protein SUPPRESSOR OF PHYTOCHROMEB 2;	--	GO:0005634,nucleus; GO:0003677,DNA binding; GO:0003700,DNA-binding transcription factor activity; GO:0048825,cotyledon development; GO:0009736,cytokinin-activated signaling pathway; GO:0009880,embryonic pattern specification; GO:0009873,ethylene-activated signaling pathway; GO:0009740,gibberellic acid mediated signaling pathway; GO:0051726,regulation of cell cycle; GO:0006355,regulation of transc…
Actinidia01391	2	2.06	1.63	4.11	0.58	0.34	0.16	0.7	0.63	0.95	1.52	1.79	1.52	--	PREDICTED: uncharacterized protein LOC101261732 [Solanum lycopersicum]	--	--	--
Actinidia01393	2	3.72	5.11	5.87	0	0.23	0.37	0.63	0.66	1.03	0.04	0	0.19	K23877 xyloglucan O-acetyltransferase | (RefSeq) protein ALTERED XYLOGLUCAN 4-like (A)	PMR5 N-terminal domain [Macleaya cordata]	RecName: Full=Protein trichome birefringence-like 23;	--	GO:0005794,Golgi apparatus; GO:0016021,integral component of membrane; GO:0016413,O-acetyltransferase activity; GO:0071554,cell wall organization or biogenesis
Actinidia01450	2	0.64	1.34	1.58	0.02	0	0	0.06	0	0.11	0	0.03	0.1	K10999 cellulose synthase A [EC:2.4.1.12] | (RefSeq) cellulose synthase A catalytic subunit 7 [UDP-forming]-like (A)	LOW QUALITY PROTEIN: Cellulose_synt domain-containing protein, partial [Cephalotus follicularis]	RecName: Full=Cellulose synthase-like protein E6; EC=2.4.1.-; AltName: Full=OsCslE6;	--	GO:0005794,Golgi apparatus; GO:0000139,Golgi membrane; GO:0016021,integral component of membrane; GO:0005886,plasma membrane; GO:0016760,cellulose synthase (UDP-forming) activity; GO:0016759,cellulose synthase activity; GO:0071555,cell wall organization; GO:0030244,cellulose biosynthetic process; GO:0009833,plant-type primary cell wall biogenesis
Actinidia01473	2	2.62	1.92	8.63	0.47	0.06	0.81	0.1	0.46	0.95	0.96	0	0.39	K05658 ATP-binding cassette, subfamily B (MDR/TAP), member 1 [EC:7.6.2.2] | (RefSeq) uncharacterized protein LOC111781709 (A)	protein srg1 [Quercus suber]	RecName: Full=S-norcoclaurine synthase 1; Short=CjNCS1; EC=4.2.1.78;	Iron/ascorbate family oxidoreductases	GO:0050474,(S)-norcoclaurine synthase activity; GO:0046872,metal ion binding; GO:0016491,oxidoreductase activity; GO:0009820,alkaloid metabolic process
Actinidia01474	2	5.63	1.61	4.96	1.15	0.8	2.27	0.93	1.06	1.62	1.12	0.77	1.02	--	PREDICTED: translocase of chloroplast 159, chloroplastic [Nicotiana attenuata]	RecName: Full=Translocase of chloroplast 159, chloroplastic; Short=AtToc159; EC=3.6.5.-; AltName: Full=159 kDa chloroplast outer envelope protein; AltName: Full=Plastid protein import 2; AltName: Full=Translocase of chloroplast 160, chloroplastic; Short=AtToc160; AltName: Full=Translocase of chloroplast 86, chloroplastic; Short=AtToc86;	--	GO:0009507,chloroplast; GO:0009941,chloroplast envelope; GO:0009707,chloroplast outer membrane; GO:0005829,cytosol; GO:0016021,integral component of membrane; GO:0016020,membrane; GO:0009536,plastid; GO:0061927,TOC-TIC supercomplex I; GO:0051087,chaperone binding; GO:0004930,G protein-coupled receptor activity; GO:0005525,GTP binding; GO:0003924,GTPase activity; GO:0046872,metal ion binding; GO:0…
Actinidia01479	2	0.26	2.14	1	0.25	0.08	0.2	0	0.03	0.2	0	0.28	0.83	--	hypothetical protein GLYMA_15G149200 [Glycine max]	RecName: Full=Putative E3 ubiquitin-protein ligase LIN; Short=MtLIN {ECO:0000303|PubMed:19776163}; EC=2.3.2.27 {ECO:0000303|PubMed:19776163}; AltName: Full=RING-type E3 ubiquitin transferase {ECO:0000305};	--	GO:0004842,ubiquitin-protein transferase activity; GO:0009877,nodulation
Actinidia01480	2	1.11	5.11	2.16	0	0	0.82	0.17	0.42	0.16	0.24	0.08	0.72	--	WD40 repeat [Macleaya cordata]	RecName: Full=Putative E3 ubiquitin-protein ligase LIN-1 {ECO:0000250|UniProtKB:D1FP53}; EC=2.3.2.27 {ECO:0000303|PubMed:19508425}; AltName: Full=Protein cerberus {ECO:0000303|PubMed:19508425}; AltName: Full=RING-type E3 ubiquitin transferase LIN-1 {ECO:0000305};	--	GO:0004842,ubiquitin-protein transferase activity; GO:0009877,nodulation
Actinidia01489	2	4.03	4.37	4.06	1.14	0.64	1.08	0.84	1.09	1.45	1.04	0.57	1.13	--	hypothetical protein VITISV_003624 [Vitis vinifera]	--	--	GO:0008168,methyltransferase activity
Actinidia01494	2	2.64	1.45	4.28	0.78	0.37	1.59	0.5	0.3	0.62	0.23	0.58	2.02	K12608 CCR4-NOT complex subunit CAF16 | (RefSeq) ABC transporter I family member 20 (A)	PREDICTED: ABC transporter I family member 20 [Theobroma cacao]	RecName: Full=ABC transporter I family member 20; Short=ABC transporter ABCI.20; Short=AtABCI20; AltName: Full=GCN-related protein 3; AltName: Full=Non-intrinsic ABC protein 9;	Predicted ABC-type transport, ATPase component/CCR4 associated factor	GO:0005737,cytoplasm; GO:0005524,ATP binding; GO:0016887,ATPase activity
Actinidia01499	2	58.19	74.73	69.71	13.54	25.23	27.47	18.35	20.32	21.65	10.13	19.7	13.84	--	hypothetical protein VITISV_026718 [Vitis vinifera]	--	--	--
Actinidia01520	2	15.18	9.45	14.04	3.64	3.6	2.59	4	4.18	5.92	8.24	5.98	9.4	--	hypothetical protein COLO4_05616 [Corchorus olitorius]	RecName: Full=Protein MAINTENANCE OF PSII UNDER HIGH LIGHT 1 {ECO:0000303|PubMed:25846821};	--	GO:0009507,chloroplast; GO:0009535,chloroplast thylakoid membrane; GO:0016021,integral component of membrane; GO:0009579,thylakoid; GO:0061635,regulation of protein complex stability; GO:0009735,response to cytokinin
Actinidia01533	2	551.61	259.33	426.74	63.51	58.96	165.68	158.19	121.34	220.62	54.32	68.22	161.47	K08916 light-harvesting complex II chlorophyll a/b binding protein 5 | (RefSeq) chlorophyll a-b binding protein CP26, chloroplastic (A)	chlorophyll a-b binding protein CP26, chloroplastic [Jatropha curcas]	RecName: Full=Chlorophyll a-b binding protein CP26, chloroplastic; AltName: Full=LHCB5; AltName: Full=LHCIIc; AltName: Full=Light-harvesting complex II protein 5; Flags: Precursor;	--	GO:0009507,chloroplast; GO:0009941,chloroplast envelope; GO:0009534,chloroplast thylakoid; GO:0009535,chloroplast thylakoid membrane; GO:0016021,integral component of membrane; GO:0016020,membrane; GO:0009522,photosystem I; GO:0009783,photosystem II antenna complex; GO:0010287,plastoglobule; GO:0009517,PSII associated light-harvesting complex II; GO:0009579,thylakoid; GO:0042651,thylakoid membran…
Actinidia01534	2	11.71	6.23	15.07	0.39	0.18	1.09	0.39	0.19	0.14	1.27	0.32	0.58	K09838 zeaxanthin epoxidase [EC:1.14.15.21] | (RefSeq) Monooxygenase, FAD-binding (A)	FAD_binding_3 domain-containing protein [Cephalotus follicularis]	RecName: Full=Monooxygenase 1 {ECO:0000303|PubMed:10216258}; Short=AtMO1 {ECO:0000303|PubMed:10216258}; EC=1.14.13.-;	Kynurenine 3-monooxygenase and related flavoprotein monooxygenases	GO:0005783,endoplasmic reticulum; GO:0071949,FAD binding; GO:0004497,monooxygenase activity; GO:0009620,response to fungus
Actinidia01606	2	2.66	2.97	3.98	0.35	0.74	0.22	0.08	0.06	0.07	0	0.07	0.16	K20102 YTH domain-containing family protein | (RefSeq) uncharacterized LOC107817391 (A)	PREDICTED: uncharacterized protein LOC107817391 [Nicotiana tabacum]	RecName: Full=30-kDa cleavage and polyadenylation specificity factor 30 {ECO:0000303|PubMed:18479511}; EC=3.1.21.- {ECO:0000269|PubMed:17576667}; AltName: Full=Protein OXIDATIVE STRESS TOLERANT 6 {ECO:0000303|PubMed:18545667}; AltName: Full=Zinc finger CCCH domain-containing protein 11; Short=AtC3H11;	Uncharacterized high-glucose-regulated protein	GO:0005737,cytoplasm; GO:0005847,mRNA cleavage and polyadenylation specificity factor complex; GO:0005634,nucleus; GO:0005516,calmodulin binding; GO:0003677,DNA binding; GO:0004519,endonuclease activity; GO:0004521,endoribonuclease activity; GO:0046872,metal ion binding; GO:0003729,mRNA binding; GO:0003723,RNA binding; GO:0031124,mRNA 3'-end processing; GO:0006378,mRNA polyadenylation; GO:0009626…
Actinidia01645	2	1.95	1.96	7.7	0.53	0.25	0.18	0	0.05	0.17	0.06	0.18	0	K19613 leucine-rich repeat protein SHOC2 | (RefSeq) probable leucine-rich repeat receptor-like protein kinase At5g49770 (A)	PREDICTED: probable leucine-rich repeat receptor-like protein kinase At5g49770 [Ricinus communis]	RecName: Full=Probable leucine-rich repeat receptor-like protein kinase At5g49770; EC=2.7.11.1; Flags: Precursor;	--	GO:0016021,integral component of membrane; GO:0005524,ATP binding; GO:0004674,protein serine/threonine kinase activity
Actinidia01649	2	1.76	0.71	0.85	0.12	0.02	0.08	0.09	0.14	0.03	0.05	0.03	0.02	K00521 ferric-chelate reductase [EC:1.16.1.7] | (RefSeq) ferric reduction oxidase 7, chloroplastic (A)	PREDICTED: ferric reduction oxidase 7, chloroplastic [Theobroma cacao]	RecName: Full=Ferric reduction oxidase 6; Short=AtFRO6; EC=1.16.1.7; AltName: Full=Ferric-chelate reductase 6;	Ferric reductase, NADH/NADPH oxidase and related proteins	GO:0016021,integral component of membrane; GO:0005886,plasma membrane; GO:0000293,ferric-chelate reductase activity; GO:0046872,metal ion binding; GO:0006811,ion transport; GO:0009416,response to light stimulus
Actinidia01650	2	28.01	32.97	46.53	15.99	9.38	14.33	18.97	16.71	34.74	13.03	11.45	34.01	K01179 endoglucanase [EC:3.2.1.4] | (RefSeq) endoglucanase 25 (A)	PREDICTED: endoglucanase 25 [Theobroma cacao]	RecName: Full=Endoglucanase 25; EC=3.2.1.4; AltName: Full=Cellulase homolog OR16pep; AltName: Full=Endo-1,4-beta glucanase 25; AltName: Full=Protein KORRIGAN; AltName: Full=Protein RADIALLY SWOLLEN 2;	--	GO:0009504,cell plate; GO:0005769,early endosome; GO:0005768,endosome; GO:0005794,Golgi apparatus; GO:0016021,integral component of membrane; GO:0005886,plasma membrane; GO:0005802,trans-Golgi network; GO:0008810,cellulase activity; GO:0071555,cell wall organization; GO:0030244,cellulose biosynthetic process; GO:0030245,cellulose catabolic process; GO:0043622,cortical microtubule organization; GO…
Actinidia01654	2	38.42	37.7	31.57	15.6	18.37	19.06	21.61	18.33	19.83	15.14	11.71	6.72	--	germin-like protein 5-1 [Cucurbita pepo subsp. pepo]	RecName: Full=Germin-like protein 5-1; Flags: Precursor;	--	GO:0048046,apoplast; GO:0005618,cell wall; GO:0009506,plasmodesma; GO:0030145,manganese ion binding; GO:0045735,nutrient reservoir activity; GO:0010497,plasmodesmata-mediated intercellular transport; GO:2000280,regulation of root development
Actinidia01690	2	21.94	17.65	21.54	2.87	2.99	4	8.38	7.13	6.25	1.91	4.97	3.99	--	hypothetical protein COLO4_05616 [Corchorus olitorius]	RecName: Full=Protein MAINTENANCE OF PSII UNDER HIGH LIGHT 1 {ECO:0000303|PubMed:25846821};	--	GO:0009507,chloroplast; GO:0009535,chloroplast thylakoid membrane; GO:0016021,integral component of membrane; GO:0009579,thylakoid; GO:0061635,regulation of protein complex stability; GO:0009735,response to cytokinin
Actinidia01723	2	16.11	4.95	17.4	0	0.2	0.6	0.95	0	0.29	0	0	0.26	--	--	--	--	--
Actinidia01724	2	3.57	1	6.56	0.4	0.12	0.18	0.19	0	0	0	0	0	K05681 ATP-binding cassette, subfamily G (WHITE), member 2 | (RefSeq) ABC transporter G family member 25 (A)	Pleiotropic drug resistance proteins (PDR1-15), ABC superfamily [Handroanthus impetiginosus]	RecName: Full=Pleiotropic drug resistance protein 3; AltName: Full=NtPDR3;	Pleiotropic drug resistance proteins (PDR1-15), ABC superfamily	GO:0016021,integral component of membrane; GO:0005524,ATP binding; GO:0016887,ATPase activity
Actinidia01729	2	3.62	4.1	7.24	1.18	1.17	1.61	1.05	0.91	1.54	0.35	0.44	0.78	K00864 glycerol kinase [EC:2.7.1.30] | (RefSeq) glycerol kinase-like isoform X1 (A)	Actin-like ATPase superfamily protein isoform 3 [Theobroma cacao]	RecName: Full=Glycerol kinase; Short=Glycerokinase; EC=2.7.1.30; AltName: Full=ATP:glycerol 3-phosphotransferase; AltName: Full=Protein GLYCEROL INSENSITIVE 1; AltName: Full=Protein NONHOST RESISTANCE TO P. S. PHASEOLICOLA 1;	Ribulose kinase and related carbohydrate kinases	GO:0005829,cytosol; GO:0005739,mitochondrion; GO:0005524,ATP binding; GO:0004370,glycerol kinase activity; GO:0042742,defense response to bacterium; GO:0019563,glycerol catabolic process; GO:0046167,glycerol-3-phosphate biosynthetic process; GO:0009617,response to bacterium; GO:0080167,response to karrikin; GO:0010188,response to microbial phytotoxin; GO:0002237,response to molecule of bacterial …
Actinidia01745	2	14.43	6.54	20.86	4.24	2.57	9.16	5.82	3.72	9.24	2.9	2.36	5.53	--	PREDICTED: phosphatidylcholine:diacylglycerol cholinephosphotransferase 1-like [Solanum pennellii]	RecName: Full=Phosphatidylcholine:diacylglycerol cholinephosphotransferase 1; Short=AtPDCT1; EC=2.7.8.-; AltName: Full=Protein REDUCED OLEATE DESATURATION 1;	--	GO:0016021,integral component of membrane; GO:0004142,diacylglycerol cholinephosphotransferase activity; GO:0046470,phosphatidylcholine metabolic process
Actinidia01821	2	9.66	3.54	14.33	1.75	0.87	3.65	4.54	2.91	4.94	1.5	2.14	1.75	K03283 heat shock 70kDa protein 1/2/6/8 | (RefSeq) heat shock 70 kDa protein-like (A)	hypothetical protein CICLE_v10033328mg, partial [Citrus clementina]	RecName: Full=Heavy metal-associated isoprenylated plant protein 32 {ECO:0000303|PubMed:21072340, ECO:0000303|PubMed:23368984}; Short=AtHIP32 {ECO:0000303|PubMed:21072340, ECO:0000303|PubMed:23368984}; Flags: Precursor;	--	GO:0005618,cell wall; GO:0005737,cytoplasm; GO:0046914,transition metal ion binding; GO:0046916,cellular transition metal ion homeostasis; GO:0030001,metal ion transport
Actinidia01828	2	13.45	57.19	17.04	9.22	15.34	8.38	7.04	8.77	13.86	5.89	6.6	10.29	--	microtubule-associated protein 70-2-like [Momordica charantia]	RecName: Full=Microtubule-associated protein 70-2; Short=AtMAP70-2; AltName: Full=70 kDa microtubule-associated protein 2;	--	GO:0005737,cytoplasm; GO:0005874,microtubule; GO:0008017,microtubule binding; GO:0007010,cytoskeleton organization
Actinidia01831	2	3.32	4.72	6.19	0.17	0.55	0.66	0.7	0.72	0.72	0.32	0.14	0.29	K01410 mitochondrial intermediate peptidase [EC:3.4.24.59] | (RefSeq) probable mitochondrial intermediate peptidase, mitochondrial (A)	unnamed protein product [Coffea canephora]	RecName: Full=F-box protein SKIP23; AltName: Full=SKP1-interacting partner 23;	--	GO:0005694,chromosome; GO:0005737,cytoplasm; GO:0005634,nucleus; GO:0043140,ATP-dependent 3'-5' DNA helicase activity; GO:0003677,DNA binding; GO:0009378,four-way junction helicase activity; GO:0006284,base-excision repair; GO:0032508,DNA duplex unwinding; GO:0006260,DNA replication; GO:0000724,double-strand break repair via homologous recombination; GO:0016567,protein ubiquitination
Actinidia01838	2	6.68	3.66	6.21	0.26	0.03	0.69	0.55	0.51	0.41	0.17	0.21	0.94	--	PREDICTED: probable plastid-lipid-associated protein 12, chloroplastic isoform X1 [Nelumbo nucifera]	RecName: Full=Probable plastid-lipid-associated protein 12, chloroplastic; AltName: Full=Fibrillin-10; Flags: Precursor;	--	GO:0009507,chloroplast; GO:0009941,chloroplast envelope; GO:0009534,chloroplast thylakoid; GO:0009535,chloroplast thylakoid membrane; GO:0016020,membrane
Actinidia01848	2	111.22	104.98	190.46	6.08	7.43	6.8	8.45	6.41	7.55	3.84	5.41	5.58	K08176 MFS transporter, PHS family, inorganic phosphate transporter | (RefSeq) inorganic phosphate transporter 1-4-like (A)	phosphate transporter [Camellia oleifera]	RecName: Full=Inorganic phosphate transporter 1-4; Short=AtPht1;4; AltName: Full=H(+)/Pi cotransporter;	Inorganic phosphate transporter	GO:0005794,Golgi apparatus; GO:0005887,integral component of plasma membrane; GO:0016020,membrane; GO:0005634,nucleus; GO:0005886,plasma membrane; GO:0009506,plasmodesma; GO:0005773,vacuole; GO:0005315,inorganic phosphate transmembrane transporter activity; GO:0015293,symporter activity; GO:0006817,phosphate ion transport; GO:0009737,response to abscisic acid
Actinidia01857	2	92.79	39.36	190.94	0.12	0	1.34	0.71	0.68	1.8	0	0.4	0.82	--	PREDICTED: early nodulin-75-like [Vitis vinifera]	--	--	--
Actinidia01859	2	60.97	103.59	113.58	27.79	18.59	27.53	14.37	11.82	23.84	11.38	7.31	14.14	K09338 homeobox-leucine zipper protein | (RefSeq) homeobox-leucine zipper protein ATHB-6-like isoform X1 (A)	PREDICTED: homeobox-leucine zipper protein ATHB-6-like isoform X1 [Populus euphratica]	RecName: Full=Homeobox-leucine zipper protein ATHB-16; AltName: Full=HD-ZIP protein ATHB-16; AltName: Full=Homeodomain transcription factor ATHB-16;	Transcription factor HEX, contains HOX and HALZ domains	GO:0005634,nucleus; GO:0003700,DNA-binding transcription factor activity; GO:0043565,sequence-specific DNA binding; GO:0030308,negative regulation of cell growth; GO:0048573,photoperiodism, flowering; GO:0045893,positive regulation of transcription, DNA-templated; GO:0048510,regulation of timing of transition from vegetative to reproductive phase; GO:0009637,response to blue light; GO:0006351,tra…
Actinidia01865	2	11.89	14.11	11.34	3.26	3.39	2.77	2.18	1.93	2.37	1.4	1.2	2.63	K01531 P-type Mg2+ transporter [EC:7.2.2.14] | (RefSeq) uncharacterized protein LOC112007666 (A)	unnamed protein product, partial [Vitis vinifera]	RecName: Full=Plasma membrane ATPase; EC=3.6.3.6; AltName: Full=Proton pump;	Ca2+ transporting ATPase	GO:0016021,integral component of membrane; GO:0005886,plasma membrane; GO:0005524,ATP binding; GO:0008553,proton-exporting ATPase activity, phosphorylative mechanism; GO:0046872,metal ion binding; GO:0006754,ATP biosynthetic process
Actinidia01866	2	13.43	7.36	12.22	0.89	1.97	1.59	0.06	0.27	0.15	1.39	0.84	0.14	K20043 clathrin coat assembly protein AP180 | (GenBank) clathrin assembly protein (A)	PREDICTED: putative clathrin assembly protein At4g40080 [Solanum tuberosum]	RecName: Full=Putative clathrin assembly protein At4g40080;	Clathrin assembly protein AP180 and related proteins, contain ENTH domain	GO:0005905,clathrin-coated pit; GO:0030136,clathrin-coated vesicle; GO:0005794,Golgi apparatus; GO:0005543,phospholipid binding; GO:0006897,endocytosis
Actinidia01869	2	4.09	5.12	3.89	0	0.14	0.08	0.47	0	0.46	0.08	0.08	0.38	K03327 multidrug resistance protein, MATE family | (RefSeq) protein DETOXIFICATION 27-like (A)	protein DETOXIFICATION 27-like [Durio zibethinus]	RecName: Full=Protein DETOXIFICATION 27 {ECO:0000303|PubMed:11739388}; Short=AtDTX27 {ECO:0000303|PubMed:11739388}; AltName: Full=Multidrug and toxic compound extrusion protein 27 {ECO:0000305}; Short=MATE protein 27 {ECO:0000305};	Uncharacterized membrane protein, predicted efflux pump	GO:0016021,integral component of membrane; GO:0015297,antiporter activity; GO:0015238,drug transmembrane transporter activity; GO:0006855,drug transmembrane transport
Actinidia01883	2	6.9	5.32	5.96	1.89	1.58	1.33	2.61	1.64	1.67	0.44	0.56	1.97	K15637 serine/threonine-protein phosphatase PGAM5 [EC:3.1.3.16] | (RefSeq) probable 2-carboxy-D-arabinitol-1-phosphatase (A)	probable 2-carboxy-D-arabinitol-1-phosphatase [Manihot esculenta]	RecName: Full=Probable 2-carboxy-D-arabinitol-1-phosphatase {ECO:0000305}; EC=3.1.3.63 {ECO:0000250|UniProtKB:W5EP13}; Flags: Precursor;	Phosphoglycerate mutase	GO:0009507,chloroplast; GO:0009570,chloroplast stroma; GO:0047538,2-carboxy-D-arabinitol-1-phosphatase activity
Actinidia01902	2	56.58	32.49	81.86	6.7	3.65	18.63	6.47	15.84	16.02	5.43	3.85	25.38	--	--	--	--	--
Actinidia01903	2	173.36	105.23	265.75	32.13	15.05	60.47	16.1	51.12	47.83	19.86	9.63	62.12	K00422 polyphenol oxidase [EC:1.10.3.1] | (RefSeq) polyphenol oxidase, chloroplastic-like (A)	hypothetical protein VITISV_006012 [Vitis vinifera]	RecName: Full=Polyphenol oxidase, chloroplastic; Short=PPO; EC=1.10.3.1; AltName: Full=Catechol oxidase; Flags: Precursor;	--	GO:0009543,chloroplast thylakoid lumen; GO:0004097,catechol oxidase activity; GO:0046872,metal ion binding; GO:0046148,pigment biosynthetic process
Actinidia01913	2	1.26	0.79	3.8	0	0	0	0	0	0	0	0	0	K17982 geranyllinalool synthase [EC:4.2.3.144] | (RefSeq) P(E)-nerolidol/(E,E)-geranyl linalool synthase (A)	terpene synthase [Actinidia deliciosa]	RecName: Full=(E,E)-geranyllinalool synthase; EC=4.2.3.144; AltName: Full=Terpenoid synthase 4; Short=AtTPS04;	--	GO:0005737,cytoplasm; GO:0080013,(E,E)-geranyllinalool synthase activity; GO:0000287,magnesium ion binding; GO:0010333,terpene synthase activity; GO:0016102,diterpenoid biosynthetic process; GO:0009617,response to bacterium; GO:0080027,response to herbivore; GO:0009753,response to jasmonic acid; GO:0000304,response to singlet oxygen; GO:0009611,response to wounding
Actinidia01922	2	17.94	37.44	23.65	9.7	15.59	11.96	8.82	15.88	15.7	5.29	6.77	6.89	K09122 uncharacterized protein | (RefSeq) uncharacterized protein LOC8057957 (A)	uncharacterized protein LOC111383212 isoform X2 [Olea europaea var. sylvestris]	--	--	--
Actinidia01979	2	20.17	15.71	25.87	4.24	5.01	5.28	4.79	6.44	3.28	5.11	2	7.89	--	membrane-anchored ubiquitin-fold protein 1-like [Herrania umbratica]	RecName: Full=Membrane-anchored ubiquitin-fold protein 2; Short=AtMUB2; Short=Membrane-anchored ub-fold protein 2; AltName: Full=NTGP5;	--	GO:0005886,plasma membrane
Actinidia01992	2	2.78	1.32	2.75	0.08	0.05	0.02	0.41	0.04	0.09	0	0.07	0	K13457 disease resistance protein RPM1 | (RefSeq) disease resistance protein RPM1-like (A)	PREDICTED: disease resistance protein RPP13-like [Citrus sinensis]	RecName: Full=Disease resistance protein RPP13; AltName: Full=Resistance to Peronospora parasitica protein 13;	Apoptotic ATPase	GO:0005737,cytoplasm; GO:0005886,plasma membrane; GO:0043531,ADP binding; GO:0005524,ATP binding; GO:0009814,defense response, incompatible interaction; GO:0009626,plant-type hypersensitive response; GO:0007165,signal transduction
Actinidia02029	2	401.98	240.5	137.75	0	1.02	22.35	7.93	136.33	0.17	0.59	1.04	0.23	K12173 BRCA1-A complex subunit BRE | (RefSeq) BRISC and BRCA1-A complex member 2 (A)	thaumatin-like protein [Actinidia chinensis]	RecName: Full=Thaumatin-like protein; AltName: Full=Endo-(1,3)-beta-glucanase {ECO:0000305|PubMed:27017426}; EC=3.2.1.- {ECO:0000305|PubMed:27017426}; AltName: Allergen=Ole e 13; Flags: Precursor;	--	GO:0005576,extracellular region; GO:0016787,hydrolase activity; GO:0006952,defense response; GO:0009607,response to biotic stimulus
Actinidia02035	2	49.58	44.32	54.87	18.43	10.5	16.45	11.66	9.84	14.63	15.26	11.43	17.42	--	PREDICTED: uncharacterized protein LOC100254717 [Vitis vinifera]	RecName: Full=Protein IQ-DOMAIN 14;	--	--
Actinidia02055	2	24.38	61.65	55.43	10.82	11.6	10.4	10.94	11.74	11.63	9	9.77	9.06	K01641 hydroxymethylglutaryl-CoA synthase [EC:2.3.3.10] | (RefSeq) hydroxymethylglutaryl-CoA synthase (A)	3-hydroxy-3-methylglutaryl-CoA synthase [Eucommia ulmoides]	RecName: Full=Hydroxymethylglutaryl-CoA synthase; Short=HMG-CoA synthase; EC=2.3.3.10; AltName: Full=3-hydroxy-3-methylglutaryl coenzyme A synthase; AltName: Full=Protein EMBRYO DEFECTIVE 2778; AltName: Full=Protein FLAKY POLLEN 1;	Hydroxymethylglutaryl-CoA synthase	GO:0005829,cytosol; GO:0009506,plasmodesma; GO:0004421,hydroxymethylglutaryl-CoA synthase activity; GO:0019287,isopentenyl diphosphate biosynthetic process, mevalonate pathway; GO:0016126,sterol biosynthetic process
Actinidia02105	2	43.65	32.64	46.97	14.61	11.11	14.33	18.67	14.95	23.37	13.08	12.32	19.58	K00860 adenylylsulfate kinase [EC:2.7.1.25] | (RefSeq) uncharacterized protein LOC103930722 isoform X1 (A)	PREDICTED: thylakoid lumenal protein TL20.3, chloroplastic isoform X3 [Vitis vinifera]	RecName: Full=Thylakoid lumenal protein TL20.3, chloroplastic {ECO:0000303|PubMed:20049866}; Flags: Precursor;	--	GO:0009507,chloroplast; GO:0009534,chloroplast thylakoid; GO:0009543,chloroplast thylakoid lumen; GO:0009535,chloroplast thylakoid membrane; GO:0009579,thylakoid
Actinidia02110	2	76.71	60.73	43.68	45.5	24.11	28.32	44.17	34.83	17.14	30.16	20.6	12.63	K00759 adenine phosphoribosyltransferase [EC:2.4.2.7] | (RefSeq) hypothetical protein (A)	hypothetical protein CICLE_v10022476mg [Citrus clementina]	RecName: Full=Adenine phosphoribosyltransferase 4; Short=AtAPT4; EC=2.4.2.7;	Adenine phosphoribosyl transferases	GO:0005829,cytosol; GO:0003999,adenine phosphoribosyltransferase activity; GO:0006168,adenine salvage; GO:0044209,AMP salvage; GO:0006166,purine ribonucleoside salvage
Actinidia02171	2	3.57	3.9	5.36	1.45	1.27	1.83	1.28	0.57	1.93	0.69	0.82	3.12	K15042 importin subunit alpha-6/7 | (RefSeq) uncharacterized LOC105761158 (A)	hypothetical protein EUGRSUZ_E00393 [Eucalyptus grandis]	--	--	GO:0005622,intracellular; GO:0046872,metal ion binding; GO:0035556,intracellular signal transduction
Actinidia02177	2	1.01	0.09	0.95	0.09	0	0.18	0.15	0.15	0.34	0	0	0	K09286 EREBP-like factor | (RefSeq) ethylene-responsive transcription factor 5 (A)	putative ethylene response factor 5 [Vitis aestivalis]	RecName: Full=Ethylene-responsive transcription factor 6; Short=AtERF6; AltName: Full=Ethylene-responsive element-binding factor 6; Short=EREBP-6;	--	GO:0005634,nucleus; GO:0003677,DNA binding; GO:0003700,DNA-binding transcription factor activity; GO:0051301,cell division; GO:0006952,defense response; GO:0009873,ethylene-activated signaling pathway; GO:0010087,phloem or xylem histogenesis; GO:0010200,response to chitin; GO:0009644,response to high light intensity; GO:0000302,response to reactive oxygen species; GO:0006351,transcription, DNA-te…
Actinidia02240	2	1.51	3.9	3.54	0.83	0.56	0.81	1.08	1.23	2.5	0.56	1.21	2.58	K11498 centromeric protein E | (RefSeq) kinesin-like protein KIN-7D, mitochondrial (A)	hypothetical protein VITISV_007231 [Vitis vinifera]	RecName: Full=Kinesin-like protein KIN-7D, mitochondrial {ECO:0000305}; AltName: Full=Mitochondria-targeted kinesin-related protein 2 {ECO:0000303|PubMed:11706156}; Flags: Precursor;	Kinesin-like protein	GO:0005871,kinesin complex; GO:0005874,microtubule; GO:0005739,mitochondrion; GO:0005524,ATP binding; GO:0016887,ATPase activity; GO:0046872,metal ion binding; GO:0008017,microtubule binding; GO:0003777,microtubule motor activity; GO:0007018,microtubule-based movement; GO:0031347,regulation of defense response
Actinidia02245	2	3.49	2.96	4.33	0.62	0.59	1.11	0.31	0.25	0.49	0.16	0.04	0.46	K11498 centromeric protein E | (RefSeq) kinesin-like protein KIN-7E (A)	PREDICTED: kinesin-like protein KIN-7E [Vitis vinifera]	RecName: Full=Kinesin-like protein KIN-7E {ECO:0000305};	Kinesin-like protein	GO:0005871,kinesin complex; GO:0005874,microtubule; GO:0005886,plasma membrane; GO:0005524,ATP binding; GO:0016887,ATPase activity; GO:0008017,microtubule binding; GO:0003777,microtubule motor activity; GO:0007018,microtubule-based movement
Actinidia02253	2	5.53	20.99	16.95	1.34	1.26	2.84	0.4	0.3	1.1	0.45	0.44	0.81	--	PREDICTED: uncharacterized protein LOC105107380 [Populus euphratica]	RecName: Full=Calmodulin binding protein PICBP {ECO:0000305}; AltName: Full=Pathogen-induced CaM-binding protein {ECO:0000303|PubMed:12825696};	--	GO:0005886,plasma membrane; GO:0005516,calmodulin binding; GO:0006952,defense response
Actinidia02281	2	6.46	5.38	6.22	1.37	1.2	0.78	0.41	0	0	0.38	0.96	0.17	--	U-box domain-containing protein 35-like [Olea europaea var. sylvestris]	--	--	--
Actinidia02308	2	2.51	1.61	2.94	0.04	0.03	0.08	0	0	0.24	0.16	0.54	0.47	--	cytochrome b561 and DOMON domain-containing protein At4g17280 [Sesamum indicum]	RecName: Full=Cytochrome b561 and DOMON domain-containing protein At5g47530; AltName: Full=Protein b561A.tha10; Flags: Precursor;	Predicted membrane protein, contains DoH and Cytochrome b-561/ferric reductase transmembrane domains	GO:0016021,integral component of membrane; GO:0046872,metal ion binding; GO:0055114,oxidation-reduction process
Actinidia02330	2	1.04	1.19	1.3	0.26	0.2	0.08	0.13	0.42	0.04	0.16	0.04	0.07	--	uncharacterized protein LOC105175311 [Sesamum indicum]	--	--	GO:0016021,integral component of membrane
Actinidia02350	2	82.27	37.12	84.8	25.72	30.56	25.95	24.28	33.18	23.93	15.24	24.38	12.87	K13424 WRKY transcription factor 33 | (RefSeq) WRKY transcription factor WRKY24 (A)	PREDICTED: probable WRKY transcription factor 31 [Nelumbo nucifera]	RecName: Full=WRKY transcription factor 6 {ECO:0000303|PubMed:11722756}; AltName: Full=WRKY DNA-binding protein 6 {ECO:0000303|PubMed:11722756}; Short=AtWRKY6 {ECO:0000303|PubMed:11722756};	--	GO:0005634,nucleus; GO:0003700,DNA-binding transcription factor activity; GO:0043565,sequence-specific DNA binding; GO:0044212,transcription regulatory region DNA binding; GO:0080169,cellular response to boron-containing substance deprivation; GO:0016036,cellular response to phosphate starvation; GO:0009873,ethylene-activated signaling pathway; GO:0045892,negative regulation of transcription, DNA…
Actinidia02376	2	2.93	4.16	7.26	0.13	0.47	1.53	0.57	0.39	0.88	0.59	0	1	K18789 xylogalacturonan beta-1,3-xylosyltransferase [EC:2.4.2.41] | (RefSeq) probable glycosyltransferase At5g20260 (A)	unnamed protein product [Coffea canephora]	RecName: Full=Probable glycosyltransferase At5g11130; EC=2.4.-.-;	Acetylglucosaminyltransferase EXT1/exostosin 1	GO:0000139,Golgi membrane; GO:0016021,integral component of membrane; GO:0016757,transferase activity, transferring glycosyl groups; GO:0071555,cell wall organization; GO:0006486,protein glycosylation
Actinidia02384	2	3.8	4.2	11.03	0.19	0.15	0.58	0.04	0.06	0.17	0.07	0	0.22	K23452 UDP-glucosyltransferase 85A [EC:2.4.1.-] | (RefSeq) UDP-glycosyltransferase 85A1 (A)	7-deoxyloganetic acid UDP-glucosyltransferase-like protein [Cinchona calisaya]	RecName: Full=7-deoxyloganetic acid glucosyltransferase; EC=2.4.1.323; AltName: Full=UDP-glucose glucosyltransferase 8; Short=CrUGT8; AltName: Full=UDP-glycosyltransferase 709C2;	UDP-glucuronosyl and UDP-glucosyl transferase	GO:0102970,7-deoxyloganetic acid glucosyltransferase activity; GO:0035251,UDP-glucosyltransferase activity; GO:1900994,(-)-secologanin biosynthetic process
Actinidia02406	2	1.82	3.23	3.91	0.12	0	0.13	0	0	0	0	0	0	K22133 oxalate---CoA ligase [EC:6.2.1.8] | (RefSeq) oxalate--CoA ligase (A)	L-type lectin-domain containing receptor kinase IX.1-like [Olea europaea var. sylvestris]	RecName: Full=L-type lectin-domain containing receptor kinase IX.1 {ECO:0000303|PubMed:19773388}; Short=LecRK-IX.1 {ECO:0000303|PubMed:19773388}; EC=2.7.11.1 {ECO:0000255|PROSITE-ProRule:PRU00159}; Flags: Precursor;	--	GO:0016021,integral component of membrane; GO:0005886,plasma membrane; GO:0005524,ATP binding; GO:0030246,carbohydrate binding; GO:0004674,protein serine/threonine kinase activity; GO:0002229,defense response to oomycetes; GO:0010942,positive regulation of cell death; GO:0010726,positive regulation of hydrogen peroxide metabolic process
Actinidia02467	2	29.6	39.39	83.66	0.03	0.35	1.43	0.18	0.95	0.36	0.17	0.24	0	K20667 beta-amyrin 28-monooxygenase [EC:1.14.14.126] | (RefSeq) beta-amyrin 28-oxidase-like (A)	beta-amyrin 28-oxidase-like [Sesamum indicum]	RecName: Full=Beta-amyrin 28-oxidase; EC=1.14.13.-; AltName: Full=Cytochrome P450 CYP716A52v2;	Cytochrome P450 CYP4/CYP19/CYP26 subfamilies	GO:0016021,integral component of membrane; GO:0020037,heme binding; GO:0005506,iron ion binding; GO:0004497,monooxygenase activity; GO:0016705,oxidoreductase activity, acting on paired donors, with incorporation or reduction of molecular oxygen
Actinidia02486	2	1.82	1.96	2.49	0.86	0.78	1.02	0.99	0.62	1.44	0.71	0.68	3.06	K18677 galacturonokinase [EC:2.7.1.44] | (RefSeq) galacturonokinase isoform X1 (A)	galacturonokinase [Camellia sinensis]	RecName: Full=Galacturonokinase; EC=2.7.1.44; AltName: Full=D-galacturonic acid-1-P kinase;	Galactokinase	GO:0005829,cytosol; GO:0005524,ATP binding; GO:0005534,galactose binding; GO:0047912,galacturonokinase activity; GO:0046872,metal ion binding; GO:0046835,carbohydrate phosphorylation; GO:0046396,D-galacturonate metabolic process; GO:0006012,galactose metabolic process
Actinidia02500	2	9.29	14.8	12.98	3.07	0.47	2.55	0.91	0.72	0.9	0.74	0.42	0.75	--	hypothetical protein CFP56_07134 [Quercus suber]	--	--	--
Actinidia02506	2	22.53	15.02	15.16	9.06	7.47	6.59	14.02	12.86	9.35	10.19	10.5	7.34	--	uncharacterized protein LOC105155708 [Sesamum indicum]	--	--	GO:0016021,integral component of membrane
Actinidia02507	2	2.22	2.19	3.39	0.3	0.47	0.39	1.14	0.82	1.07	0.05	0.19	1.15	K22074 NFU1 iron-sulfur cluster scaffold homolog, mitochondrial | (RefSeq) nifU-like protein 1, chloroplastic (A)	PREDICTED: nifU-like protein 3, chloroplastic [Juglans regia]	RecName: Full=NifU-like protein 3, chloroplastic; Short=AtCNfu3; Short=AtCnfU-IVa; Flags: Precursor;	NifU-like domain-containing proteins	GO:0009507,chloroplast; GO:0009570,chloroplast stroma; GO:0005506,iron ion binding; GO:0051536,iron-sulfur cluster binding; GO:0032947,protein-containing complex scaffold activity; GO:0005198,structural molecule activity; GO:0016226,iron-sulfur cluster assembly; GO:0048564,photosystem I assembly
Actinidia02543	2	128.77	381.99	376.84	22.42	42.43	93.67	61.37	89.87	335.25	25.72	33.22	157.21	K00789 S-adenosylmethionine synthetase [EC:2.5.1.6] | (RefSeq) S-adenosylmethionine synthase 2 (A)	PREDICTED: S-adenosylmethionine synthase 2 [Gossypium raimondii]	RecName: Full=S-adenosylmethionine synthase 2; Short=AdoMet synthase 2; EC=2.5.1.6 {ECO:0000269|PubMed:9037140}; AltName: Full=Methionine adenosyltransferase 2; Short=MAT 2;	S-adenosylmethionine synthetase	GO:0005737,cytoplasm; GO:0005524,ATP binding; GO:0046872,metal ion binding; GO:0004478,methionine adenosyltransferase activity; GO:0006730,one-carbon metabolic process; GO:0006556,S-adenosylmethionine biosynthetic process
Actinidia02564	2	1.52	0.64	1.77	0.03	0.03	0	0.04	0	0.07	0.04	0	0.13	K18801 glucuronoxylan 4-O-methyltransferase [EC:2.1.1.112] | (RefSeq) glucuronoxylan 4-O-methyltransferase 3 (A)	Polysacc_synt_4 domain-containing protein [Cephalotus follicularis]	RecName: Full=Glucuronoxylan 4-O-methyltransferase 2; EC=2.1.1.112;	--	GO:0005794,Golgi apparatus; GO:0000139,Golgi membrane; GO:0016021,integral component of membrane; GO:0030775,glucuronoxylan 4-O-methyltransferase activity; GO:0045492,xylan biosynthetic process; GO:0045491,xylan metabolic process
Actinidia02568	2	3.23	7.03	5.89	1.91	2.43	2.35	1.95	2.31	2.44	1.73	1.91	3.09	K09422 transcription factor MYB, plant | (RefSeq) transcription repressor MYB6-like (A)	MYB1 [Actinidia chinensis]	RecName: Full=Myb-related protein 330;	Transcription factor, Myb superfamily	GO:0005634,nucleus; GO:0003677,DNA binding; GO:0006355,regulation of transcription, DNA-templated; GO:0006351,transcription, DNA-templated
Actinidia02574	2	32.3	57.45	45.7	19.73	25.76	16.49	18.82	17.98	26.52	13.02	13.45	22.41	K09580 protein disulfide-isomerase A1 [EC:5.3.4.1] | (RefSeq) protein disulfide-isomerase 5-2 (A)	Thioredoxin [Macleaya cordata]	RecName: Full=Protein disulfide-isomerase 5-2; Short=AtPDIL5-2; AltName: Full=Protein disulfide-isomerase 7-1; Short=AtPDIL7-1; AltName: Full=Protein disulfide-isomerase 8; Short=PDI8; Flags: Precursor;	Protein disulfide isomerase (prolyl 4-hydroxylase beta subunit)	GO:0005783,endoplasmic reticulum; GO:0016021,integral component of membrane; GO:0009505,plant-type cell wall; GO:0009506,plasmodesma; GO:0005774,vacuolar membrane; GO:0003756,protein disulfide isomerase activity; GO:0045454,cell redox homeostasis; GO:0006457,protein folding; GO:0034976,response to endoplasmic reticulum stress
Actinidia02602	2	3.9	0.86	2.98	0	0	0	0	0	0	0	0	0	K22733 magnesium transporter | (RefSeq) uncharacterized LOC100244618 (A)	PREDICTED: protein SRC2 homolog [Nicotiana tomentosiformis]	RecName: Full=Protein SRC2 {ECO:0000305}; AltName: Full=Protein SOYBEAN GENE REGULATED BY COLD 2 {ECO:0000303|Ref.1};	--	GO:0005789,endoplasmic reticulum membrane; GO:0016021,integral component of membrane; GO:0005886,plasma membrane; GO:0032586,protein storage vacuole membrane
Actinidia02621	2	4.24	6.84	4.96	3.03	2.49	1.96	2.03	2.14	2.54	1.16	1.21	3.21	--	PREDICTED: filament-like plant protein [Nicotiana attenuata]	RecName: Full=Filament-like plant protein; Short=LeFPP; Flags: Fragment;	--	--
Actinidia02808	2	8.63	2.81	13.09	1.58	0.45	4.24	1.64	0.75	1.75	0.27	0.12	1.3	K01206 alpha-L-fucosidase [EC:3.2.1.51] | (RefSeq) alpha-L-fucosidase 3 (A)	GDSL esterase/lipase At4g01130 [Durio zibethinus]	RecName: Full=GDSL esterase/lipase At4g01130; EC=3.1.1.-; AltName: Full=Extracellular lipase At4g01130; Flags: Precursor;	--	GO:0005576,extracellular region; GO:0016788,hydrolase activity, acting on ester bonds; GO:0016042,lipid catabolic process
Actinidia02865	2	2.16	2.8	5.76	1.15	0.78	2.6	2.15	1.1	1.37	1.17	0.97	0.8	K13435 serine/threonine-protein kinase Pto | (RefSeq) receptor-like protein kinase HERK 1 isoform X2 (A)	unnamed protein product [Coffea canephora]	RecName: Full=Receptor-like protein kinase FERONIA; EC=2.7.11.1; AltName: Full=Protein SIRENE; Flags: Precursor;	Serine/threonine protein kinase	GO:0043680,filiform apparatus; GO:0016021,integral component of membrane; GO:0005622,intracellular; GO:0016020,membrane; GO:0005886,plasma membrane; GO:0009506,plasmodesma; GO:0005524,ATP binding; GO:0004672,protein kinase activity; GO:0004674,protein serine/threonine kinase activity; GO:0009738,abscisic acid-activated signaling pathway; GO:0009742,brassinosteroid mediated signaling pathway; GO:0…
Actinidia02870	2	16.38	6.7	17.25	0	0.27	0.16	0.08	0.02	0.1	0	0.16	0.05	K13420 LRR receptor-like serine/threonine-protein kinase FLS2 [EC:2.7.11.1] | (RefSeq) LRR receptor-like serine/threonine-protein kinase FLS2 (A)	PREDICTED: LRR receptor-like serine/threonine-protein kinase GSO1 isoform X1 [Nelumbo nucifera]	RecName: Full=Receptor-like protein 13 {ECO:0000303|PubMed:18434605}; Short=AtRLP13 {ECO:0000303|PubMed:18434605}; Flags: Precursor;	FOG: Leucine rich repeat	GO:0016021,integral component of membrane
Actinidia02890	2	3.07	3.24	3.25	1.84	1.73	0.94	0.92	2.19	1.38	0.56	0.93	1.32	K00609 aspartate carbamoyltransferase catalytic subunit [EC:2.1.3.2] | (RefSeq) aspartate carbamoyltransferase, chloroplastic (A)	PREDICTED: aspartate carbamoyltransferase, chloroplastic [Vitis vinifera]	RecName: Full=Aspartate carbamoyltransferase 2, chloroplastic; EC=2.1.3.2; AltName: Full=Aspartate transcarbamylase 2; Short=ATCase 2; Flags: Precursor;	Multifunctional pyrimidine synthesis protein CAD (includes carbamoyl-phophate synthetase, aspartate transcarbamylase, and glutamine amidotransferase)	GO:0009507,chloroplast; GO:0016597,amino acid binding; GO:0004070,aspartate carbamoyltransferase activity; GO:0006207,'de novo' pyrimidine nucleobase biosynthetic process; GO:0044205,'de novo' UMP biosynthetic process; GO:0006520,cellular amino acid metabolic process
Actinidia02942	2	5.44	3.51	5.12	0	0	0.07	0.84	0.82	0.5	0.2	0.07	0.03	K01803 triosephosphate isomerase (TIM) [EC:5.3.1.1] | (RefSeq) triosephosphate isomerase, cytosolic (A)	hypothetical protein LSAT_2X119280 [Lactuca sativa]	RecName: Full=Elicitor-responsive protein 1; Short=OsERG1 {ECO:0000303|PubMed:23456295}; AltName: Full=17 kDa phloem protein; AltName: Full=Fungal elicitor immediate early-responsive gene 1 protein; Short=FIERG1; AltName: Full=RPP17;	--	GO:0005737,cytoplasm; GO:0005886,plasma membrane; GO:0005544,calcium-dependent phospholipid binding; GO:0006952,defense response
Actinidia02960	2	2.42	5.15	5.52	0.49	0.45	0.65	1.29	0.87	0	0.27	0	0.33	--	PREDICTED: uncharacterized protein LOC109000323 [Juglans regia]	--	--	--
Actinidia02961	2	1.47	3.51	2.67	0.06	0.09	0.39	0.21	0	0	0	0	0	--	PREDICTED: uncharacterized protein LOC109002971 [Juglans regia]	--	--	--
Actinidia02974	2	6.48	17.76	21.84	0.54	0.31	1.74	0.84	0.33	2.96	0.98	0.28	5.32	K09873 aquaporin TIP | (RefSeq) aquaporin TIP1-3 (A)	PREDICTED: aquaporin TIP1-3 [Theobroma cacao]	RecName: Full=Aquaporin TIP1-1; AltName: Full=Aquaporin TIP; AltName: Full=Gamma-tonoplast intrinsic protein; Short=Gamma-TIP; AltName: Full=Tonoplast intrinsic protein 1-1; Short=AtTIP1;1; AltName: Full=Tonoplast intrinsic protein, root-specific RB7;	Aquaporin (major intrinsic protein family)	GO:0042807,central vacuole; GO:0009941,chloroplast envelope; GO:0005887,integral component of plasma membrane; GO:0009705,plant-type vacuole membrane; GO:0000326,protein storage vacuole; GO:0005774,vacuolar membrane; GO:0005773,vacuole; GO:0015204,urea transmembrane transporter activity; GO:0015250,water channel activity; GO:0080170,hydrogen peroxide transmembrane transport; GO:0034220,ion transm…
Actinidia02982	2	51.89	25.7	40.3	18.79	9.19	15.5	15.79	12.32	18.11	16.37	9.95	21.46	--	unnamed protein product [Coffea canephora]	RecName: Full=Metal tolerance protein 5; Short=OsMTP5;	Mitochondrial Fe2+ transporter MMT1 and related transporters (cation diffusion facilitator superfamily)	GO:0016021,integral component of membrane; GO:0005774,vacuolar membrane; GO:0008324,cation transmembrane transporter activity
Actinidia03031	2	1.43	2.72	4.07	0	0	0.29	0	0	0	0	0	0	K02725 20S proteasome subunit alpha 6 [EC:3.4.25.1] | (RefSeq) proteasome subunit alpha type-1-like (A)	PREDICTED: LOB domain-containing protein 1-like [Populus euphratica]	RecName: Full=LOB domain-containing protein 1; AltName: Full=ASYMMETRIC LEAVES 2-like protein 8; Short=AS2-like protein 8;	--	GO:0005739,mitochondrion
Actinidia03033	2	3.53	7.74	12.51	0	0.21	2.06	0.22	2.01	0.1	0	0	0	--	uncharacterized protein LOC111406518 [Olea europaea var. sylvestris]	--	--	--
Actinidia03078	2	11.96	2.59	26.07	1.4	1.48	1.22	1.1	2.14	2.6	1.72	0.37	0.98	K01051 pectinesterase [EC:3.1.1.11] | (RefSeq) pectinesterase (A)	21 kDa protein [Prunus persica]	RecName: Full=21 kDa protein; AltName: Full=1.2 protein; Flags: Precursor;	--	GO:0004857,enzyme inhibitor activity
Actinidia03104	2	4.68	1.29	7.37	0.55	0.19	0.23	1.08	0.48	2.16	0.33	0.06	0.64	--	PREDICTED: BAG family molecular chaperone regulator 2-like [Nicotiana attenuata]	RecName: Full=BAG family molecular chaperone regulator 1; AltName: Full=Bcl-2-associated athanogene 1;	BCL2-associated athanogene-like proteins and related BAG family chaperone regulators	GO:0005829,cytosol; GO:0005739,mitochondrion; GO:0005634,nucleus; GO:0051087,chaperone binding; GO:0071629,cytoplasm protein quality control by the ubiquitin-proteasome system
Actinidia03115	2	14.29	1.42	11.61	1	1.69	1.14	0.61	2.17	3.19	0.83	0	1.83	--	PREDICTED: uncharacterized protein LOC8258270 [Ricinus communis]	--	--	--
Actinidia03138	2	14.26	18.31	17.89	8.07	7.73	8.6	7.6	6.48	11.81	3.54	5.45	9.36	K22757 glutaminyl-peptide cyclotransferase [EC:2.3.2.5] | (RefSeq) glutaminyl-peptide cyclotransferase (A)	glutaminyl-peptide cyclotransferase [Prunus avium]	RecName: Full=Glutaminyl-peptide cyclotransferase; EC=2.3.2.5; AltName: Full=Glutaminyl cyclase;	--	GO:0005789,endoplasmic reticulum membrane; GO:0016021,integral component of membrane; GO:0005886,plasma membrane; GO:0016603,glutaminyl-peptide cyclotransferase activity; GO:0017186,peptidyl-pyroglutamic acid biosynthetic process, using glutaminyl-peptide cyclotransferase
Actinidia03148	2	114.54	131.2	250.43	18.87	6.54	22.77	19.57	20.02	13.89	6.32	2.11	1.93	--	hypothetical protein PRUPE_5G109600 [Prunus persica]	RecName: Full=Late embryogenesis abundant protein At1g64065 {ECO:0000305};	--	GO:0016021,integral component of membrane
Actinidia03225	2	11.42	9.38	18.64	6.57	3.78	5.18	5.52	1.76	7.16	2.96	1.8	5.36	K00864 glycerol kinase [EC:2.7.1.30] | (RefSeq) glycerol kinase-like (A)	Glycerol kinase [Corchorus olitorius]	RecName: Full=Glycerol kinase; Short=Glycerokinase; EC=2.7.1.30; AltName: Full=ATP:glycerol 3-phosphotransferase; AltName: Full=Protein GLYCEROL INSENSITIVE 1; AltName: Full=Protein NONHOST RESISTANCE TO P. S. PHASEOLICOLA 1;	Ribulose kinase and related carbohydrate kinases	GO:0005829,cytosol; GO:0005739,mitochondrion; GO:0005524,ATP binding; GO:0004370,glycerol kinase activity; GO:0042742,defense response to bacterium; GO:0019563,glycerol catabolic process; GO:0046167,glycerol-3-phosphate biosynthetic process; GO:0009617,response to bacterium; GO:0080167,response to karrikin; GO:0010188,response to microbial phytotoxin; GO:0002237,response to molecule of bacterial …
Actinidia03293	2	28.94	24	39.01	3.31	1.66	3.91	3.29	0.52	2.27	2.99	1.43	1.8	K01823 isopentenyl-diphosphate Delta-isomerase [EC:5.3.3.2] | (RefSeq) isopentenyl-diphosphate Delta-isomerase I-like (A)	isopentenyl diphosphate isomerase [Actinidia arguta]	RecName: Full=Isopentenyl-diphosphate Delta-isomerase II; EC=5.3.3.2; AltName: Full=Isopentenyl pyrophosphate isomerase II; Short=IPP isomerase II;	Isopentenyl pyrophosphate:dimethylallyl pyrophosphate isomerase	GO:0016787,hydrolase activity; GO:0004452,isopentenyl-diphosphate delta-isomerase activity; GO:0046872,metal ion binding; GO:0015995,chlorophyll biosynthetic process; GO:0050992,dimethylallyl diphosphate biosynthetic process; GO:0008299,isoprenoid biosynthetic process; GO:0015979,photosynthesis
Actinidia03347	2	7.11	4.62	14.98	0.07	0	1.18	0	0.09	0.6	0	0.04	0.16	K22455 estrogen receptor-binding fragment-associated gene 9 protein | (RefSeq) uncharacterized protein At3g61260-like (A)	PREDICTED: uncharacterized protein LOC100256651 isoform X1 [Vitis vinifera]	RecName: Full=Remorin 4.1 {ECO:0000305}; Short=OsREM4.1 {ECO:0000303|PubMed:17984200}; AltName: Full=Remorin group 4 member 1 {ECO:0000303|PubMed:17984200};	--	GO:0005886,plasma membrane; GO:0009738,abscisic acid-activated signaling pathway; GO:1900458,negative regulation of brassinosteroid mediated signaling pathway
Actinidia03348	2	22.05	25.72	30.69	12.74	8.73	8.45	6.53	7.16	8.27	6.9	6.51	4.84	K13448 calcium-binding protein CML | (RefSeq) probable calcium-binding protein CML18 (A)	PREDICTED: probable calcium-binding protein CML18 [Solanum lycopersicum]	RecName: Full=Probable calcium-binding protein CML17; AltName: Full=Calmodulin-like protein 17;	Calmodulin and related proteins (EF-Hand superfamily)	GO:0005509,calcium ion binding
Actinidia03394	2	15.93	28.55	18.74	9	12.87	6.46	9.07	8.9	9.07	8.7	7.15	9.73	K20884 riboflavin kinase / FMN hydrolase [EC:2.7.1.26 3.1.3.102] | (RefSeq) bifunctional riboflavin kinase/FMN phosphatase-like isoform X1 (A)	PREDICTED: haloacid dehalogenase-like hydrolase domain-containing protein Sgpp [Prunus mume]	RecName: Full=Haloacid dehalogenase-like hydrolase domain-containing protein Sgpp; EC=3.1.3.-; AltName: Full=Subclass I phosphosugar phosphatase; Short=AtSgpp;	Predicted haloacid-halidohydrolase and related hydrolases	GO:0005829,cytosol; GO:0005886,plasma membrane; GO:0046872,metal ion binding; GO:0050308,sugar-phosphatase activity
Actinidia03433	2	6.78	1.84	11.19	1.08	0.04	1.03	0.21	0	0.68	0.5	0	0.34	K00166 2-oxoisovalerate dehydrogenase E1 component alpha subunit [EC:1.2.4.4] | (RefSeq) 2-oxoisovalerate dehydrogenase subunit alpha 1, mitochondrial-like (A)	PREDICTED: 2-oxoisovalerate dehydrogenase subunit alpha 1, mitochondrial-like [Nelumbo nucifera]	RecName: Full=2-oxoisovalerate dehydrogenase subunit alpha 2, mitochondrial; EC=1.2.4.4; AltName: Full=Branched-chain alpha-keto acid dehydrogenase E1 component alpha chain; Short=BCKDE1A; Short=BCKDH E1-alpha; Flags: Precursor;	Branched chain alpha-keto acid dehydrogenase complex, alpha subunit	GO:0005759,mitochondrial matrix; GO:0005739,mitochondrion; GO:0003863,3-methyl-2-oxobutanoate dehydrogenase (2-methylpropanoyl-transferring) activity; GO:0046872,metal ion binding
Actinidia03434	2	9.65	2.58	19.59	1.97	0	1.55	0.55	0	1.49	0	0	0.9	K00166 2-oxoisovalerate dehydrogenase E1 component alpha subunit [EC:1.2.4.4] | (RefSeq) 2-oxoisovalerate dehydrogenase subunit alpha 2, mitochondrial-like (A)	hypothetical protein SORBI_3008G062200 [Sorghum bicolor]	RecName: Full=2-oxoisovalerate dehydrogenase subunit alpha 1, mitochondrial; EC=1.2.4.4; AltName: Full=Branched-chain alpha-keto acid dehydrogenase E1 component alpha chain; Short=BCKDE1A; Short=BCKDH E1-alpha; Flags: Precursor;	Branched chain alpha-keto acid dehydrogenase complex, alpha subunit	GO:0005759,mitochondrial matrix; GO:0003863,3-methyl-2-oxobutanoate dehydrogenase (2-methylpropanoyl-transferring) activity; GO:0046872,metal ion binding; GO:0043617,cellular response to sucrose starvation; GO:0009646,response to absence of light; GO:0009744,response to sucrose
Actinidia03442	2	21.76	6.56	14.01	0	0	0.07	0.48	0.51	0.5	0	0	0	K03671 thioredoxin 1 | (RefSeq) thioredoxin (A)	PREDICTED: thioredoxin [Vitis vinifera]	RecName: Full=Thioredoxin M-type, chloroplastic; Short=Trx-M; Flags: Precursor;	Thioredoxin-like protein	GO:0009507,chloroplast; GO:0015035,protein disulfide oxidoreductase activity; GO:0045454,cell redox homeostasis; GO:0006662,glycerol ether metabolic process
Actinidia03469	2	11.39	2.8	12.79	0	0	0.06	1.15	0.77	1.64	0	0.06	0.2	K03542 photosystem II 22kDa protein | (RefSeq) photosystem II 22 kDa protein, chloroplastic (A)	hypothetical protein AQUCO_01400220v1 [Aquilegia coerulea]	RecName: Full=Photosystem II 22 kDa protein, chloroplastic {ECO:0000305}; AltName: Full=CP22 {ECO:0000303|PubMed:10366881}; AltName: Full=Protein NONPHOTOCHEMICAL QUENCHING 4 {ECO:0000303|PubMed:10667783}; AltName: Full=Protein PHOTOSYSTEM II SUBUNIT S {ECO:0000305}; Flags: Precursor;	--	GO:0009507,chloroplast; GO:0009534,chloroplast thylakoid; GO:0009535,chloroplast thylakoid membrane; GO:0016021,integral component of membrane; GO:0016020,membrane; GO:0009523,photosystem II; GO:0009517,PSII associated light-harvesting complex II; GO:0009579,thylakoid; GO:0016168,chlorophyll binding; GO:0019904,protein domain specific binding; GO:0051738,xanthophyll binding; GO:0010196,nonphotoch…
Actinidia03494	2	3.41	2.05	4.6	0.91	0.84	1.04	2.15	0.72	1.89	1.61	0.81	0.91	K14486 auxin response factor | (RefSeq) auxin response factor 9-like (A)	PREDICTED: auxin response factor 17-like [Juglans regia]	RecName: Full=Auxin response factor 17;	--	GO:0005634,nucleus; GO:0003700,DNA-binding transcription factor activity; GO:0000987,proximal promoter sequence-specific DNA binding; GO:0048830,adventitious root development; GO:0009653,anatomical structure morphogenesis; GO:0009734,auxin-activated signaling pathway; GO:0052543,callose deposition in cell wall; GO:0009555,pollen development; GO:0010208,pollen wall assembly; GO:0006355,regulation …
Actinidia03543	2	301.84	104.03	223.94	5.67	3.32	20.92	40.94	29.39	39.65	5.2	4.78	25.08	--	hypothetical protein VITISV_037530 [Vitis vinifera]	--	--	GO:0016768,spermine synthase activity; GO:0010487,thermospermine synthase activity; GO:0009926,auxin polar transport; GO:0006596,polyamine biosynthetic process; GO:0048759,xylem vessel member cell differentiation
Actinidia03570	2	14.07	14.34	14.42	7.74	4.77	6.59	9.59	8.23	9.66	8.65	5.33	5.78	K03134 transcription initiation factor TFIID subunit 10 | (RefSeq) transcription initiation factor TFIID subunit 10 (A)	PREDICTED: transcription initiation factor TFIID subunit 10 [Ziziphus jujuba]	RecName: Full=Transcription initiation factor TFIID subunit 10; AltName: Full=Protein SALT TOLERANCE DURING GERMINATION 1; AltName: Full=TBP-associated factor 10; Short=AtTAF10; AltName: Full=TBP-associated factor II 15;	Transcription initiation factor TFIID, subunit TAF10 (also component of histone acetyltransferase SAGA)	GO:0005634,nucleus; GO:0006352,DNA-templated transcription, initiation; GO:0006355,regulation of transcription, DNA-templated
Actinidia03602	2	42.11	7.25	48.69	2.6	1.37	6.29	6.21	4.03	9.86	0.59	0.46	1.87	K10528 hydroperoxide lyase [EC:4.1.2.-] | (RefSeq) fatty acid hydroperoxide lyase, chloroplastic (A)	fatty acid hydroperoxide lyase [Camellia sinensis]	RecName: Full=Fatty acid hydroperoxide lyase, chloroplastic {ECO:0000303|PubMed:10859201}; Short=LeHPL {ECO:0000303|PubMed:10859201}; EC=4.2.99.- {ECO:0000305}; AltName: Full=Cytochrome P450 74B {ECO:0000305};	--	GO:0009941,chloroplast envelope; GO:0009707,chloroplast outer membrane; GO:0016021,integral component of membrane; GO:0020037,heme binding; GO:0005506,iron ion binding; GO:0016829,lyase activity; GO:0004497,monooxygenase activity; GO:0016705,oxidoreductase activity, acting on paired donors, with incorporation or reduction of molecular oxygen; GO:0006952,defense response; GO:0031408,oxylipin biosy…
Actinidia03639	2	2.86	2.84	6.05	0.78	0.61	1.98	0.56	0.45	1.32	0.55	0.24	2.59	K13430 serine/threonine-protein kinase PBS1 [EC:2.7.11.1] | (RefSeq) serine/threonine-protein kinase PBS1 (A)	PREDICTED: serine/threonine-protein kinase CDL1 [Vitis vinifera]	RecName: Full=Probable serine/threonine-protein kinase PBL23 {ECO:0000305}; EC=2.7.11.1 {ECO:0000305}; AltName: Full=PBS1-like protein 23 {ECO:0000303|PubMed:20413097};	Serine/threonine protein kinase	GO:0005777,peroxisome; GO:0005886,plasma membrane; GO:0005524,ATP binding; GO:0004675,transmembrane receptor protein serine/threonine kinase activity; GO:0007166,cell surface receptor signaling pathway; GO:0006952,defense response; GO:0006468,protein phosphorylation
Actinidia03650	2	20.45	42.36	32.05	11.97	14.67	13.17	13.78	11.46	13.44	12.64	13.4	20.38	K00787 farnesyl diphosphate synthase [EC:2.5.1.1 2.5.1.10] | (RefSeq) farnesyl pyrophosphate synthase 1-like (A)	farnesyl diphosphate synthase [Camellia sinensis]	RecName: Full=Farnesyl pyrophosphate synthase 2; Short=FPP synthase 2; Short=FPS 2; EC=2.5.1.10; AltName: Full=(2E,6E)-farnesyl diphosphate synthase 2; AltName: Full=Dimethylallyltranstransferase 2; EC=2.5.1.1; AltName: Full=Farnesyl diphosphate synthase 2; AltName: Full=Geranyltranstransferase 2;	Polyprenyl synthetase	GO:0005737,cytoplasm; GO:0004161,dimethylallyltranstransferase activity; GO:0004337,geranyltranstransferase activity; GO:0046872,metal ion binding; GO:0006695,cholesterol biosynthetic process; GO:0045337,farnesyl diphosphate biosynthetic process; GO:0033384,geranyl diphosphate biosynthetic process
Actinidia03693	2	3.34	3.41	2.98	1.84	1.18	1.07	0.78	1.94	2.25	1.18	1.03	2.47	--	hypothetical protein JCGZ_05435 [Jatropha curcas]	RecName: Full=Protein UPSTREAM OF FLC;	--	--
Actinidia03756	2	12.02	39.95	20.51	5.04	8.01	5.26	6.13	3.97	9.7	2.27	2.78	5.5	K09284 AP2-like factor, euAP2 lineage | (RefSeq) ethylene-responsive transcription factor RAP2-7 (A)	unnamed protein product, partial [Vitis vinifera]	RecName: Full=Floral homeotic protein APETALA 2 {ECO:0000303|PubMed:7919989};	--	GO:0005634,nucleus; GO:0003677,DNA binding; GO:0003700,DNA-binding transcription factor activity; GO:0030154,cell differentiation; GO:0009908,flower development; GO:0010073,meristem maintenance; GO:0048481,plant ovule development; GO:0048316,seed development; GO:0010093,specification of floral organ identity; GO:0006351,transcription, DNA-templated
Actinidia03803	2	3.55	2.45	11.65	0.38	0.51	0.43	0.74	0.32	2.87	0.1	0.42	0.75	K13420 LRR receptor-like serine/threonine-protein kinase FLS2 [EC:2.7.11.1] | (RefSeq) LRR receptor-like serine/threonine-protein kinase FLS2 (A)	hypothetical protein F511_13592 [Dorcoceras hygrometricum]	RecName: Full=Uncharacterized protein At4g06744; Flags: Precursor;	--	GO:0005576,extracellular region
Actinidia03939	2	29	67.57	40.88	13.34	15.21	12.72	15.03	18.91	36.58	10.05	12.58	35.4	K00549 5-methyltetrahydropteroyltriglutamate--homocysteine methyltransferase [EC:2.1.1.14] | (RefSeq) 5-methyltetrahydropteroyltriglutamate-- homocysteine methyltransferase (A)	methionine synthase [Camellia sinensis]	RecName: Full=5-methyltetrahydropteroyltriglutamate--homocysteine methyltransferase; EC=2.1.1.14; AltName: Full=Cobalamin-independent methionine synthase isozyme; AltName: Full=Vitamin-B12-independent methionine synthase isozyme;	Methionine synthase II (cobalamin-independent)	GO:0005737,cytoplasm; GO:0003871,5-methyltetrahydropteroyltriglutamate-homocysteine S-methyltransferase activity; GO:0008270,zinc ion binding; GO:0009086,methionine biosynthetic process
Actinidia03949	2	4.27	1.84	3.98	1.47	1.01	0.74	1.28	0.49	0.67	0.64	0.65	1.26	K05349 beta-glucosidase [EC:3.2.1.21] | (RefSeq) uncharacterized protein LOC112489059 (A)	beta-glucosidase 1 GH3 family [Camellia sinensis]	RecName: Full=Beta-xylosidase/alpha-L-arabinofuranosidase 2 {ECO:0000303|PubMed:17615411, ECO:0000312|EMBL:ABQ45228.1}; AltName: Full=Xylan 1,4-beta-xylosidase/Alpha-L-arabinofuranosidase 2; Short=MsXyl2 {ECO:0000303|PubMed:17615411}; Includes: RecName: Full=Beta-xylosidase; EC=3.2.1.37; AltName: Full=1,4-beta-D-xylan xylohydrolase {ECO:0000250|UniProtKB:P48792}; AltName: Full=Xylan 1,4-beta-xylo…	--	GO:0005578,NA; GO:0046556,alpha-L-arabinofuranosidase activity; GO:0009044,xylan 1,4-beta-xylosidase activity; GO:0045493,xylan catabolic process
Actinidia03954	2	2.86	3.02	4.06	2.01	1.91	1.14	1.49	1.12	2.49	1.08	0.98	2	K18789 xylogalacturonan beta-1,3-xylosyltransferase [EC:2.4.2.41] | (RefSeq) probable glycosyltransferase At5g11130 isoform X2 (A)	Exostosin-like protein [Corchorus capsularis]	RecName: Full=Probable glycosyltransferase At5g03795; EC=2.4.-.-;	Acetylglucosaminyltransferase EXT1/exostosin 1	GO:0000139,Golgi membrane; GO:0016021,integral component of membrane; GO:0016757,transferase activity, transferring glycosyl groups; GO:0071555,cell wall organization; GO:0006486,protein glycosylation
Actinidia03981	2	8.34	9.58	5.49	1.56	0.77	1.91	0.35	0.04	0.31	0.86	0.78	0.86	K08064 nuclear transcription factor Y, alpha | (RefSeq) nuclear transcription factor Y subunit A-10 (A)	nuclear transcription factor Y subunit A-10-like isoform X2 [Durio zibethinus]	RecName: Full=Nuclear transcription factor Y subunit A-10; Short=AtNF-YA-10;	CCAAT-binding factor, subunit B (HAP2)	GO:0016602,CCAAT-binding factor complex; GO:0003677,DNA binding; GO:0003700,DNA-binding transcription factor activity; GO:0006351,transcription, DNA-templated
Actinidia04119	2	15.23	9.54	16.71	3.97	2.18	5.79	8.41	5.03	6.27	4.61	2.78	5.24	K12135 zinc finger protein CONSTANS | (RefSeq) zinc finger protein CONSTANS-LIKE 2-like (A)	GATA-4/5/6 transcription factor [Handroanthus impetiginosus]	RecName: Full=Zinc finger protein CONSTANS-LIKE 5;	GATA-4/5/6 transcription factors	GO:0005634,nucleus; GO:0003700,DNA-binding transcription factor activity; GO:0008270,zinc ion binding; GO:0048571,long-day photoperiodism; GO:0048579,negative regulation of long-day photoperiodism, flowering; GO:0045892,negative regulation of transcription, DNA-templated; GO:0048576,positive regulation of short-day photoperiodism, flowering; GO:0009909,regulation of flower development; GO:0006355…
Actinidia04122	2	131.95	105.36	127.38	65.1	54	65.95	64.61	63.31	54.92	53.63	39.56	50.1	K01805 xylose isomerase [EC:5.3.1.5] | (RefSeq) xylose isomerase (A)	xylose isomerase [Jatropha curcas]	RecName: Full=Xylose isomerase; EC=5.3.1.5;	--	GO:0005737,cytoplasm; GO:0005783,endoplasmic reticulum; GO:0005794,Golgi apparatus; GO:0016020,membrane; GO:0005774,vacuolar membrane; GO:0005773,vacuole; GO:0046872,metal ion binding; GO:0009045,xylose isomerase activity; GO:0042732,D-xylose metabolic process; GO:0006098,pentose-phosphate shunt
Actinidia04169	2	4.1	2.47	4.87	1.49	1.23	2.3	2.07	1.3	2.65	1.39	1.32	1.21	--	hypothetical protein CFP56_14898 [Quercus suber]	--	--	GO:0016021,integral component of membrane
Actinidia04197	2	25.01	25.86	24.42	4.37	4.58	8.76	5.54	4.35	5.16	2.72	3.47	3.07	K00940 nucleoside-diphosphate kinase [EC:2.7.4.6] | (RefSeq) nucleoside diphosphate kinase 3-like (A)	PREDICTED: nucleoside diphosphate kinase 3-like [Nicotiana tomentosiformis]	RecName: Full=Nucleoside diphosphate kinase 4, chloroplastic; EC=2.7.4.6; AltName: Full=Nucleoside diphosphate kinase III; AltName: Full=Nucleoside diphosphate kinase IV; Short=NDK IV; Short=NDP kinase IV; Short=NDPK IV; Flags: Precursor;	Nucleoside diphosphate kinase	GO:0009543,chloroplast thylakoid lumen; GO:0005524,ATP binding; GO:0046872,metal ion binding; GO:0004550,nucleoside diphosphate kinase activity; GO:0006241,CTP biosynthetic process; GO:0006183,GTP biosynthetic process; GO:0006228,UTP biosynthetic process
Actinidia04207	2	1.76	1.8	2	0.37	0.44	0.53	0.28	0.18	0.36	0.31	0.05	0.33	--	uncharacterized protein LOC110812378 isoform X2 [Carica papaya]	--	--	GO:0016021,integral component of membrane
Actinidia04232	2	15.65	5.57	10.26	0.56	0.2	1.44	1.02	0.44	1.47	0	0.29	0.61	K17550 protein phosphatase 1 regulatory subunit 7 | (RefSeq) probable LRR receptor-like serine/threonine-protein kinase At2g24230 (A)	LRR receptor-like serine/threonine-protein kinase GSO2 [Olea europaea var. sylvestris]	RecName: Full=Receptor-like protein 1 {ECO:0000303|PubMed:18434605}; Short=AtRLP1 {ECO:0000303|PubMed:18434605}; AltName: Full=Receptor of eMax {ECO:0000303|PubMed:23898033}; Flags: Precursor;	FOG: Leucine rich repeat	GO:0016021,integral component of membrane; GO:0042742,defense response to bacterium
Actinidia04233	2	3.87	9.81	4.71	1.68	2.6	2.22	1.63	2.12	2.04	0.79	2.14	1.89	K22827 calcium uptake protein 1, mitochondrial | (RefSeq) calcium uptake protein, mitochondrial-like (A)	calcium uptake protein, mitochondrial [Quercus suber]	RecName: Full=Calcium uptake protein, mitochondrial {ECO:0000250|UniProtKB:Q9BPX6}; AltName: Full=Mitochondrial calcium uniporter {ECO:0000303|PubMed:26530087}; Flags: Precursor;	Ca2+ binding protein, contains EF-hand motifs	GO:0005743,mitochondrial inner membrane; GO:0005758,mitochondrial intermembrane space; GO:0005739,mitochondrion; GO:0005509,calcium ion binding; GO:0006816,calcium ion transport; GO:0051562,negative regulation of mitochondrial calcium ion concentration
Actinidia04252	2	9.76	20.31	15.61	4.91	4.36	6.65	7.13	6.09	15.03	5.48	4.72	11.03	K17086 transmembrane 9 superfamily member 2/4 | (RefSeq) transmembrane 9 superfamily member 11 (A)	Endosomal membrane protein, EMP70 [Handroanthus impetiginosus]	RecName: Full=Transmembrane 9 superfamily member 11 {ECO:0000305}; AltName: Full=Endomembrane protein 6 {ECO:0000303|PubMed:22570441}; AltName: Full=Transmembrane nine protein 11 {ECO:0000303|PubMed:20681974}; Short=AtTMN11 {ECO:0000303|PubMed:20681974}; Flags: Precursor;	Endosomal membrane proteins, EMP70	GO:0005768,endosome; GO:0010008,endosome membrane; GO:0005794,Golgi apparatus; GO:0000139,Golgi membrane; GO:0016021,integral component of membrane; GO:0005802,trans-Golgi network
Actinidia04272	2	3.73	3.24	4.63	0.18	0.25	0.31	0.33	0.13	0.44	0.45	0.15	0.27	K01183 chitinase [EC:3.2.1.14] | (RefSeq) chitotriosidase-1-like (A)	Chitinase [Handroanthus impetiginosus]	RecName: Full=Class V chitinase {ECO:0000303|PubMed:22936594}; Short=AtChiC {ECO:0000303|PubMed:22936594}; EC=3.2.1.14 {ECO:0000269|PubMed:21390509, ECO:0000269|PubMed:22936594}; Flags: Precursor;	Chitinase	GO:0005618,cell wall; GO:0005576,extracellular region; GO:0008061,chitin binding; GO:0004568,chitinase activity; GO:0008843,endochitinase activity; GO:0035885,exochitinase activity; GO:0005975,carbohydrate metabolic process; GO:0006032,chitin catabolic process; GO:0009737,response to abscisic acid; GO:0009753,response to jasmonic acid; GO:0009651,response to salt stress
Actinidia04276	2	9.26	6.62	13.45	4.32	2.48	5.11	4.23	3.64	5.11	4.13	2.47	4.16	--	PREDICTED: calmodulin-binding protein 60 E [Ricinus communis]	RecName: Full=Calmodulin-binding protein 60 E {ECO:0000303|PubMed:11782485};	--	GO:0005634,nucleus; GO:0005516,calmodulin binding; GO:0003677,DNA binding; GO:0006355,regulation of transcription, DNA-templated; GO:0006950,response to stress; GO:0006351,transcription, DNA-templated
Actinidia04318	2	0.72	0.82	1.45	0	0	0.19	0	0.05	0	0	0	0	--	PREDICTED: BTB/POZ domain-containing protein At3g19850 [Vitis vinifera]	RecName: Full=BTB/POZ domain-containing protein At3g19850;	--	GO:0016567,protein ubiquitination
Actinidia04410	2	1.42	1.89	3.48	0	0	0	0	0	0	0	0	0	K13422 transcription factor MYC2 | (RefSeq) transcription factor MYC2-like (A)	transcription factor bHLH25-like isoform X2 [Hevea brasiliensis]	RecName: Full=Transcription factor bHLH25; AltName: Full=Basic helix-loop-helix protein 25; Short=AtbHLH25; Short=bHLH 25; AltName: Full=Transcription factor EN 29; AltName: Full=bHLH transcription factor bHLH025;	--	GO:0005634,nucleus; GO:0003677,DNA binding; GO:0003700,DNA-binding transcription factor activity; GO:0046983,protein dimerization activity; GO:0006355,regulation of transcription, DNA-templated; GO:0006351,transcription, DNA-templated
Actinidia04411	2	3.12	1.93	4.98	1.33	0.4	1.28	0.35	0.22	0.94	0.59	0.53	1.12	K01187 alpha-glucosidase [EC:3.2.1.20] | (RefSeq) alpha-glucosidase-like (A)	PREDICTED: alpha-glucosidase-like [Vitis vinifera]	RecName: Full=Alpha-glucosidase; EC=3.2.1.20; AltName: Full=Maltase; Flags: Precursor;	Maltase glucoamylase and related hydrolases, glycosyl hydrolase family 31	GO:0004558,alpha-1,4-glucosidase activity; GO:0030246,carbohydrate binding; GO:0032450,maltose alpha-glucosidase activity
Actinidia04441	2	9.98	8.91	11	4.78	3.87	3.48	4.67	3.59	7.21	3.44	4.06	3.54	--	uncharacterized protein At3g27210 [Herrania umbratica]	RecName: Full=Uncharacterized protein At3g27210;	--	GO:0005886,plasma membrane
Actinidia04443	2	7.6	15.08	15.17	2.22	1.74	1.65	0.37	0.15	0.33	0.51	0.78	0.53	K13413 mitogen-activated protein kinase kinase 4/5 [EC:2.7.12.2] | (RefSeq) mitogen-activated protein kinase kinase 5-like (A)	protein LIGHT-DEPENDENT SHORT HYPOCOTYLS 4 [Sesamum indicum]	RecName: Full=Protein LIGHT-DEPENDENT SHORT HYPOCOTYLS 6; AltName: Full=Protein ORGAN BOUNDARY 6;	--	GO:0005634,nucleus; GO:0003677,DNA binding; GO:0009299,mRNA transcription; GO:0007275,multicellular organism development; GO:0090698,post-embryonic plant morphogenesis; GO:0006355,regulation of transcription, DNA-templated; GO:0009416,response to light stimulus
Actinidia04448	2	48.07	39.64	67.41	3.76	4.22	3.41	3.41	2.94	4.1	6.51	12.31	11.97	K08176 MFS transporter, PHS family, inorganic phosphate transporter | (RefSeq) inorganic phosphate transporter 1-4-like (A)	PREDICTED: inorganic phosphate transporter 1-4-like [Camelina sativa]	RecName: Full=Probable inorganic phosphate transporter 1-7; Short=AtPht1;7; AltName: Full=H(+)/Pi cotransporter;	Inorganic phosphate transporter	GO:0005887,integral component of plasma membrane; GO:0005886,plasma membrane; GO:1901683,arsenate ion transmembrane transporter activity; GO:0005315,inorganic phosphate transmembrane transporter activity; GO:0015293,symporter activity; GO:1901684,arsenate ion transmembrane transport; GO:0006817,phosphate ion transport
Actinidia04449	2	0.94	0.6	2.56	0	0	0	0	0	0	0	0.04	0	K08176 MFS transporter, PHS family, inorganic phosphate transporter | (RefSeq) probable inorganic phosphate transporter 1-3 (A)	phosphate transporter 4 [Camellia sinensis]	RecName: Full=Probable inorganic phosphate transporter 1-3; Short=AtPht1;3; AltName: Full=H(+)/Pi cotransporter;	Inorganic phosphate transporter	GO:0005887,integral component of plasma membrane; GO:0005886,plasma membrane; GO:0005315,inorganic phosphate transmembrane transporter activity; GO:0015293,symporter activity; GO:0006817,phosphate ion transport
Actinidia04454	2	1.89	2.48	3.33	0	0.35	0.2	0.11	0.26	0.19	0	0	0.18	K19041 E3 ubiquitin-protein ligase RNF38/44 [EC:2.3.2.27] | (RefSeq) hypothetical protein (A)	RING-H2 finger protein ATL16-like [Durio zibethinus]	RecName: Full=RING-H2 finger protein ATL16; EC=2.3.2.27 {ECO:0000305}; AltName: Full=RING-type E3 ubiquitin transferase ATL16 {ECO:0000305};	FOG: Predicted E3 ubiquitin ligase	GO:0016021,integral component of membrane; GO:0046872,metal ion binding; GO:0061630,ubiquitin protein ligase activity; GO:0043161,proteasome-mediated ubiquitin-dependent protein catabolic process
Actinidia04455	2	15.58	20.4	17.91	7.45	6.41	6.07	6.25	7.47	6.75	4.69	5.4	3.71	K13422 transcription factor MYC2 | (RefSeq) transcription factor MYC2 (A)	transcription factor bHLH104 [Sesamum indicum]	RecName: Full=Transcription factor bHLH104; AltName: Full=Basic helix-loop-helix protein 104; Short=AtbHLH104; Short=bHLH 104; AltName: Full=Transcription factor EN 136; AltName: Full=bHLH transcription factor bHLH104;	--	GO:0005634,nucleus; GO:0003677,DNA binding; GO:0003700,DNA-binding transcription factor activity; GO:0046983,protein dimerization activity; GO:0006355,regulation of transcription, DNA-templated; GO:0006351,transcription, DNA-templated
Actinidia04466	2	27.1	42.12	38.27	13.03	12.6	18.1	13.09	13.41	21.42	11.69	17.14	27.64	--	HR-like lesion-inducer [Parasponia andersonii]	--	--	--
Actinidia04483	2	5.85	6.03	6.46	0	0	0	0	0	0	0	0	0	K15503 serine/threonine-protein phosphatase 6 regulatory ankyrin repeat subunit B | (RefSeq) ankyrin-3-like (A)	unnamed protein product, partial [Vitis vinifera]	RecName: Full=Ankyrin repeat-containing protein At5g02620;	FOG: Ankyrin repeat	GO:0005783,endoplasmic reticulum; GO:0016021,integral component of membrane; GO:0005886,plasma membrane
Actinidia04501	2	3.22	2.16	3.35	0.8	0.44	1.09	0.78	0.7	0.88	1.24	1.26	2.16	K13448 calcium-binding protein CML | (RefSeq) calmodulin-like protein 11 (A)	calmodulin-like protein 11 [Sesamum indicum]	RecName: Full=Calmodulin-like protein 11;	Calmodulin and related proteins (EF-Hand superfamily)	GO:0005509,calcium ion binding
Actinidia04509	2	42.12	38.44	47.04	11.71	8.4	14.69	24.61	22.58	26.13	15.45	10.72	16.71	K01456 peptide-N4-(N-acetyl-beta-glucosaminyl)asparagine amidase [EC:3.5.1.52] | (RefSeq) peptide-N(4)-(N-acetyl-beta- glucosaminyl)asparagine amidase isoform X1 (A)	PREDICTED: perakine reductase-like [Populus euphratica]	RecName: Full=Perakine reductase; EC=1.1.1.317;	Voltage-gated shaker-like K+ channel, subunit beta/KCNAB	GO:0016491,oxidoreductase activity; GO:0009820,alkaloid metabolic process
Actinidia04528	2	5.81	6.24	4.68	3.07	2.15	1.59	1.75	1.65	3.15	1.44	3.2	1.89	K14558 periodic tryptophan protein 2 | (RefSeq) protein TOPLESS isoform X1 (A)	PREDICTED: topless-related protein 4-like isoform X5 [Lupinus angustifolius]	RecName: Full=Topless-related protein 1; AltName: Full=Protein MODIFIER OF SNC1 10;	WD40 repeat-containing protein	GO:0005829,cytosol; GO:0005634,nucleus; GO:0010072,primary shoot apical meristem specification; GO:0006355,regulation of transcription, DNA-templated; GO:0006351,transcription, DNA-templated
Actinidia04572	2	2.77	1.64	3.41	0.72	0.31	0.81	0.32	0.06	0.5	0	0.29	0.13	K13416 brassinosteroid insensitive 1-associated receptor kinase 1 [EC:2.7.10.1 2.7.11.1] | (RefSeq) BRASSINOSTEROID INSENSITIVE 1-associated receptor kinase 1-like isoform X1 (A)	hypothetical protein COLO4_27540 [Corchorus olitorius]	RecName: Full=Putative receptor-like protein kinase At5g39000; EC=2.7.11.-; Flags: Precursor;	Serine/threonine protein kinase	GO:0016021,integral component of membrane; GO:0005524,ATP binding; GO:0004674,protein serine/threonine kinase activity
Actinidia04591	2	0.44	3.89	2.87	0.07	0.03	0.08	0.08	0.16	0.15	0.22	0.26	0.17	K03231 elongation factor 1-alpha | (GenBank) elongation factor 1-alpha (A)	Interactor of constitutive active rops 1 isoform 1 [Theobroma cacao]	RecName: Full=Interactor of constitutive active ROPs 4; AltName: Full=ROP-interactive partner 4;	--	--
Actinidia04633	2	7.18	4.82	7.91	2.27	0.93	3.66	2.16	2.52	2.34	1.84	1.07	0.36	--	PREDICTED: cadmium-induced protein AS8-like isoform X3 [Nelumbo nucifera]	RecName: Full=Cadmium-induced protein AS8;	--	--
Actinidia04634	2	8.47	13.54	9.64	4.42	4.16	3.34	4.45	2.12	5.01	2.63	0.62	6.04	K03695 ATP-dependent Clp protease ATP-binding subunit ClpB | (RefSeq) hypothetical protein (A)	transmembrane protein 45A [Prunus persica]	--	--	GO:0016021,integral component of membrane
Actinidia04743	2	7.8	6.88	8.88	0.15	0	0.34	0.05	0.04	0	0	0	0	K14156 choline/ethanolamine kinase [EC:2.7.1.32 2.7.1.82] | (RefSeq) probable choline kinase 1 isoform X1 (A)	probable choline kinase 1 isoform X1 [Prunus avium]	RecName: Full=Probable choline kinase 1; Short=AtCK1; EC=2.7.1.32;	Choline kinase	GO:0005524,ATP binding; GO:0004103,choline kinase activity; GO:0009611,response to wounding
Actinidia04756	2	0.49	3.77	2.36	0.31	0.41	0.43	0.46	0.92	1.17	0.42	1.37	2.26	K10999 cellulose synthase A [EC:2.4.1.12] | (RefSeq) cellulose synthase A catalytic subunit 2 [UDP-forming]-like (A)	Cellulose synthase (GDP-forming) [Handroanthus impetiginosus]	RecName: Full=Probable cellulose synthase A catalytic subunit 9 [UDP-forming]; Short=AtCesA9; EC=2.4.1.12;	--	GO:0005794,Golgi apparatus; GO:0016021,integral component of membrane; GO:0005886,plasma membrane; GO:0016760,cellulose synthase (UDP-forming) activity; GO:0016759,cellulose synthase activity; GO:0046872,metal ion binding; GO:0071555,cell wall organization; GO:0030244,cellulose biosynthetic process; GO:0009833,plant-type primary cell wall biogenesis; GO:0010214,seed coat development
Actinidia04777	2	806.04	400.23	650.92	99.53	70.04	240.28	275.83	248.6	299.38	107.26	85.42	168.74	K08901 photosystem II oxygen-evolving enhancer protein 3 | (RefSeq) oxygen-evolving enhancer protein 3-2, chloroplastic-like (A)	Photosystem II PsbQ, oxygen evolving complex [Cynara cardunculus var. scolymus]	RecName: Full=Oxygen-evolving enhancer protein 3-2, chloroplastic; Short=OEE3; AltName: Full=16 kDa subunit of oxygen evolving system of photosystem II; AltName: Full=OEC 16 kDa subunit; Flags: Precursor;	--	GO:0048046,apoplast; GO:0009507,chloroplast; GO:0009570,chloroplast stroma; GO:0009534,chloroplast thylakoid; GO:0009535,chloroplast thylakoid membrane; GO:0019898,extrinsic component of membrane; GO:0009654,photosystem II oxygen evolving complex; GO:0009579,thylakoid; GO:0031977,thylakoid lumen; GO:0005509,calcium ion binding; GO:0015979,photosynthesis
Actinidia04800	2	5.58	8.18	5.46	2.03	4.61	1.88	2.97	3.27	5.61	2.44	1.97	3.48	K13648 alpha-1,4-galacturonosyltransferase [EC:2.4.1.43] | (RefSeq) probable galacturonosyltransferase 11 (A)	PREDICTED: probable galacturonosyltransferase 11 [Solanum lycopersicum]	RecName: Full=Probable galacturonosyltransferase 11; EC=2.4.1.-;	--	GO:0005794,Golgi apparatus; GO:0000139,Golgi membrane; GO:0016021,integral component of membrane; GO:0047262,polygalacturonate 4-alpha-galacturonosyltransferase activity; GO:0071555,cell wall organization; GO:0010192,mucilage biosynthetic process; GO:0045489,pectin biosynthetic process
Actinidia04807	2	84.43	114.63	103.3	31.47	50.38	25.41	33.13	43.86	35.24	25.57	28.79	13.76	K13379 reversibly glycosylated polypeptide / UDP-arabinopyranose mutase [EC:2.4.1.- 5.4.99.30] | (RefSeq) alpha-1,4-glucan-protein synthase [UDP-forming] 2 (A)	PREDICTED: alpha-1,4-glucan-protein synthase [UDP-forming]	RecName: Full=Probable UDP-arabinopyranose mutase 2 {ECO:0000305}; EC=5.4.99.30 {ECO:0000250|UniProtKB:Q8H8T0}; AltName: Full=Reversibly glycosylated polypeptide 2 {ECO:0000303|PubMed:10580281}; Short=RGP2 {ECO:0000303|PubMed:10580281}; AltName: Full=UDP-L-arabinose mutase 2 {ECO:0000305}; AltName: Full=UDP-glucose:protein transglucosylase 2 {ECO:0000303|PubMed:10580281}; Short=UPTG 2 {ECO:000030…	--	GO:0005618,cell wall; GO:0005576,extracellular region; GO:0005794,Golgi apparatus; GO:0009506,plasmodesma; GO:0052691,UDP-arabinopyranose mutase activity; GO:0071555,cell wall organization; GO:0030244,cellulose biosynthetic process; GO:0071669,plant-type cell wall organization or biogenesis; GO:0006486,protein glycosylation
Actinidia04847	2	29.42	39.83	45.56	11.05	11.18	17.36	7.48	11.56	19.85	10.21	9.74	23.49	K07964 heparanase [EC:3.2.1.166] | (RefSeq) heparanase-like protein 1 (A)	PREDICTED: heparanase-like protein 1 [Ipomoea nil]	RecName: Full=Heparanase-like protein 1; EC=3.2.-.-; Flags: Precursor;	--	GO:0005618,cell wall; GO:0005576,extracellular region; GO:0005765,lysosomal membrane; GO:0009505,plant-type cell wall; GO:0004566,beta-glucuronidase activity; GO:0009826,unidimensional cell growth
Actinidia04848	2	28.08	40.16	38.3	8.74	12.38	13.3	9.52	11.38	19.65	5.79	9.06	20.23	K07964 heparanase [EC:3.2.1.166] | (RefSeq) heparanase-like protein 1 (A)	hypothetical protein F383_01956 [Gossypium arboreum]	RecName: Full=Heparanase-like protein 1; EC=3.2.-.-; Flags: Precursor;	--	GO:0005618,cell wall; GO:0005576,extracellular region; GO:0005765,lysosomal membrane; GO:0009505,plant-type cell wall; GO:0004566,beta-glucuronidase activity; GO:0009826,unidimensional cell growth
Actinidia04855	2	8.65	15.25	10.62	3.54	3.81	4.08	3.69	2.88	5.99	2.79	2.26	5.95	--	hypothetical protein PanWU01x14_092250 [Parasponia andersonii]	--	--	--
Actinidia04858	2	0.66	0.44	0.97	0.03	0	0.14	0	0	0	0	0	0	K13415 protein brassinosteroid insensitive 1 [EC:2.7.10.1 2.7.11.1] | (Kazusa) Lj1g3v1222370.1; - (A)	probable LRR receptor-like serine/threonine-protein kinase At1g74360 [Durio zibethinus]	RecName: Full=Probable LRR receptor-like serine/threonine-protein kinase At1g74360; EC=2.7.11.1; Flags: Precursor;	--	GO:0016021,integral component of membrane; GO:0031966,mitochondrial membrane; GO:0005739,mitochondrion; GO:0005886,plasma membrane; GO:0005524,ATP binding; GO:0004674,protein serine/threonine kinase activity; GO:0002215,defense response to nematode
Actinidia04881	2	8.98	5.29	8.75	0	0	0.19	0.83	0.55	0.5	0.19	0	0.11	K08910 light-harvesting complex I chlorophyll a/b binding protein 4 | (RefSeq) chlorophyll a-b binding protein P4, chloroplastic (A)	PREDICTED: chlorophyll a-b binding protein P4, chloroplastic [Capsicum annuum]	RecName: Full=Chlorophyll a-b binding protein P4, chloroplastic; AltName: Full=LHCI type III CAB-P4; Flags: Precursor;	--	GO:0009535,chloroplast thylakoid membrane; GO:0016021,integral component of membrane; GO:0009522,photosystem I; GO:0009523,photosystem II; GO:0016168,chlorophyll binding; GO:0046872,metal ion binding; GO:0009765,photosynthesis, light harvesting; GO:0018298,protein-chromophore linkage
Actinidia04894	2	2.45	0.64	5.37	0	0	0	0	0	0	1.23	0.54	0.4	K09422 transcription factor MYB, plant | (RefSeq) myb-related protein 306 (A)	unnamed protein product, partial [Vitis vinifera]	RecName: Full=Myb-related protein 306;	Transcription factor, Myb superfamily	GO:0005634,nucleus; GO:0003677,DNA binding; GO:0006355,regulation of transcription, DNA-templated; GO:0006351,transcription, DNA-templated
Actinidia04900	2	1.23	4.74	4.12	0.55	0.82	0.75	0.6	0.95	0.6	0.73	0.25	1.15	K23872 putative homogalacturonan methyltransferase [EC:2.1.1.-] | (RefSeq) hypothetical protein (A)	PREDICTED: probable methyltransferase PMT2 [Nelumbo nucifera]	RecName: Full=Probable methyltransferase PMT2; EC=2.1.1.-;	--	GO:0005737,cytoplasm; GO:0005768,endosome; GO:0005794,Golgi apparatus; GO:0000139,Golgi membrane; GO:0016021,integral component of membrane; GO:0016020,membrane; GO:0005802,trans-Golgi network; GO:0008757,S-adenosylmethionine-dependent methyltransferase activity; GO:0032259,methylation
Actinidia04915	2	1.59	1.02	2.4	0	0	0.55	0	0	0	0	0	0	K13424 WRKY transcription factor 33 | (RefSeq) probable WRKY transcription factor 33 (A)	PREDICTED: probable WRKY transcription factor 72 isoform X1 [Nelumbo nucifera]	RecName: Full=Probable WRKY transcription factor 72; AltName: Full=WRKY DNA-binding protein 72;	--	GO:0005634,nucleus; GO:0003700,DNA-binding transcription factor activity; GO:0043565,sequence-specific DNA binding; GO:0006952,defense response; GO:0006351,transcription, DNA-templated
Actinidia04919	2	79.36	39.02	59.85	10.41	10.12	19.92	31.43	21.41	18.91	12.31	10.23	11.6	--	PREDICTED: uncharacterized protein LOC100250168 [Vitis vinifera]	--	--	GO:0009535,chloroplast thylakoid membrane; GO:0009515,granal stacked thylakoid; GO:0016021,integral component of membrane; GO:0090391,granum assembly; GO:0010196,nonphotochemical quenching; GO:0010027,thylakoid membrane organization
Actinidia04927	2	12.79	11.39	15.29	2.04	2.01	2.93	1.14	0.85	1.52	0.83	0.42	1.5	K14638 solute carrier family 15 (peptide/histidine transporter), member 3/4 | (RefSeq) protein NRT1/ PTR FAMILY 2.13-like (A)	PREDICTED: protein NRT1/ PTR FAMILY 2.11 [Vitis vinifera]	RecName: Full=Protein NRT1/ PTR FAMILY 2.11; Short=AtNPF2.11; AltName: Full=Nitrate transporter 1.10; AltName: Full=Protein GLUCOSINOLATE TRANSPORTER-2;	H+/oligopeptide symporter	GO:0016021,integral component of membrane; GO:0005886,plasma membrane; GO:0009506,plasmodesma; GO:0090448,glucosinolate:proton symporter activity; GO:1901349,glucosinolate transport; GO:0090449,phloem glucosinolate loading; GO:0080167,response to karrikin
Actinidia04936	2	3.77	1.13	6.74	0	0.07	0.07	0	0	0	0	0.11	0.06	--	PREDICTED: HIPL1 protein-like [Juglans regia]	RecName: Full=HIPL1 protein; Flags: Precursor;	--	GO:0031225,anchored component of membrane; GO:0046658,anchored component of plasma membrane; GO:0005886,plasma membrane; GO:0016491,oxidoreductase activity
Actinidia04937	2	2.36	0.55	6.48	0	0	0.19	0	0	0	0.06	0	0.39	--	DDT domain-containing protein DDR4-like [Manihot esculenta]	RecName: Full=DDT domain-containing protein DDR4 {ECO:0000305}; AltName: Full=DDT-related protein 4 {ECO:0000303|PubMed:23691993};	--	GO:0005634,nucleus; GO:0006355,regulation of transcription, DNA-templated; GO:0006351,transcription, DNA-templated
Actinidia04953	2	11.56	7.02	20.32	3.55	1.73	3.41	3.41	1.43	1.32	1.2	1.5	2.05	K18875 enhanced disease susceptibility 1 protein | (RefSeq) protein EDS1B-like (A)	enhanced disease susceptibility 1 [Vincetoxicum mongolicum]	RecName: Full=Protein EDS1B {ECO:0000305}; AltName: Full=Enhanced disease susceptibility 1 protein B;	--	GO:0005737,cytoplasm; GO:0005634,nucleus; GO:0016787,hydrolase activity; GO:0006952,defense response; GO:0006629,lipid metabolic process
Actinidia04964	2	7.57	6.11	7.49	1.54	1.23	2.77	1.05	1.55	2.53	1.34	0.97	2.66	--	hypothetical protein PRUPE_5G178300 [Prunus persica]	RecName: Full=Calmodulin-binding protein 60 A {ECO:0000303|PubMed:11782485};	--	GO:0005634,nucleus; GO:0005516,calmodulin binding; GO:0003677,DNA binding; GO:1902478,negative regulation of defense response to bacterium, incompatible interaction; GO:0006355,regulation of transcription, DNA-templated; GO:0006950,response to stress; GO:0006351,transcription, DNA-templated
Actinidia04965	2	4.37	6.58	5.72	1.4	0.58	1.96	0.5	0.71	1.08	1.09	0.65	1.72	--	PREDICTED: U-box domain-containing protein 38, partial [Ricinus communis]	--	--	GO:0016874,ligase activity; GO:0004842,ubiquitin-protein transferase activity
Actinidia04984	2	11.59	13.13	16.01	2.03	2.36	4.05	2.49	2.08	1.95	0.87	2.93	1.81	K01968 3-methylcrotonyl-CoA carboxylase alpha subunit [EC:6.4.1.4] | (RefSeq) LOW QUALITY PROTEIN: methylcrotonoyl-CoA carboxylase subunit alpha, mitochondrial-like (A)	serine/threonine-protein kinase HT1-like [Sesamum indicum]	RecName: Full=Serine/threonine-protein kinase STY13 {ECO:0000305}; EC=2.7.11.1 {ECO:0000269|PubMed:16429265}; AltName: Full=AtSTYPK {ECO:0000303|PubMed:17291444}; AltName: Full=Serine/threonine/tyrosine-protein kinase 13 {ECO:0000303|PubMed:16429265};	Tyrosine kinase specific for activated (GTP-bound) p21cdc42Hs	GO:0005622,intracellular; GO:0005886,plasma membrane; GO:0005524,ATP binding; GO:0004672,protein kinase activity; GO:0004674,protein serine/threonine kinase activity; GO:0004712,protein serine/threonine/tyrosine kinase activity; GO:0004713,protein tyrosine kinase activity; GO:0004871,NA; GO:0035556,intracellular signal transduction; GO:0006468,protein phosphorylation
Actinidia05013	2	20.47	17.96	22.65	8.51	6.5	9.24	8.59	8.59	12.59	9.51	5.94	14.85	K01738 cysteine synthase [EC:2.5.1.47] | (RefSeq) cysteine synthase 2 (A)	cysteine synthase 2 [Manihot esculenta]	RecName: Full=Bifunctional cystathionine gamma-lyase/cysteine synthase; EC=2.5.1.47 {ECO:0000269|PubMed:19955263}; EC=4.4.1.1 {ECO:0000269|PubMed:19955263}; AltName: Full=Beta-substituted Ala synthase 4;3; Short=ARAth-Bsas4;3; AltName: Full=L-cysteine desulfhydrase 1; Short=DES1; AltName: Full=O-acetylserine (thiol)-lyase; Short=OASTL; AltName: Full=Protein CS-LIKE;	Cysteine synthase	GO:0005737,cytoplasm; GO:0004123,cystathionine gamma-lyase activity; GO:0004124,cysteine synthase activity; GO:0080146,L-cysteine desulfhydrase activity; GO:0044540,L-cystine L-cysteine-lyase (deaminating); GO:0030170,pyridoxal phosphate binding; GO:0016740,transferase activity; GO:0006535,cysteine biosynthetic process from serine; GO:0080145,cysteine homeostasis
Actinidia05021	2	27.47	19.68	25.35	7.89	3.94	6.28	6.9	5.54	3.31	4.62	1.92	3.18	K05666 ATP-binding cassette, subfamily C (CFTR/MRP), member 2 | (RefSeq) ABC transporter C family member 3-like isoform X1 (A)	PREDICTED: ABC transporter C family member 3-like [Citrus sinensis]	RecName: Full=ABC transporter C family member 3; Short=ABC transporter ABCC.3; Short=AtABCC3; EC=3.6.3.44; AltName: Full=ATP-energized glutathione S-conjugate pump 3; AltName: Full=Glutathione S-conjugate-transporting ATPase 3; AltName: Full=Multidrug resistance-associated protein 3;	Multidrug resistance-associated protein/mitoxantrone resistance protein, ABC superfamily	GO:0048046,apoplast; GO:0016021,integral component of membrane; GO:0000325,plant-type vacuole; GO:0009506,plasmodesma; GO:0005774,vacuolar membrane; GO:0005773,vacuole; GO:0005524,ATP binding; GO:0042626,ATPase activity, coupled to transmembrane movement of substances; GO:0010290,chlorophyll catabolite transmembrane transporter activity; GO:0015431,glutathione S-conjugate-exporting ATPase activit…
Actinidia05028	2	15.79	7.75	14.75	3.3	1.78	3.17	2.55	1.79	1.97	2.37	0.56	1.28	K05666 ATP-binding cassette, subfamily C (CFTR/MRP), member 2 | (RefSeq) ABC transporter C family member 3-like (A)	PREDICTED: ABC transporter C family member 3 [Juglans regia]	RecName: Full=ABC transporter C family member 3; Short=ABC transporter ABCC.3; Short=AtABCC3; EC=3.6.3.44; AltName: Full=ATP-energized glutathione S-conjugate pump 3; AltName: Full=Glutathione S-conjugate-transporting ATPase 3; AltName: Full=Multidrug resistance-associated protein 3;	Multidrug resistance-associated protein/mitoxantrone resistance protein, ABC superfamily	GO:0048046,apoplast; GO:0016021,integral component of membrane; GO:0000325,plant-type vacuole; GO:0009506,plasmodesma; GO:0005774,vacuolar membrane; GO:0005773,vacuole; GO:0005524,ATP binding; GO:0042626,ATPase activity, coupled to transmembrane movement of substances; GO:0010290,chlorophyll catabolite transmembrane transporter activity; GO:0015431,glutathione S-conjugate-exporting ATPase activit…
Actinidia05043	2	2.27	2.19	3.82	0.51	0.22	0.39	0.14	0	0	0.19	0.83	0.28	K06911 quercetin 2,3-dioxygenase [EC:1.13.11.24] | (RefSeq) pirin-like protein (A)	pirin-like protein [Olea europaea var. sylvestris]	RecName: Full=Pirin-like protein;	--	GO:0005634,nucleus
Actinidia05073	2	6.93	5.44	6.28	2.31	2.29	2.41	4.69	4.57	3.34	3.78	2.39	2.43	--	hypothetical protein BC332_27593 [Capsicum chinense]	--	--	--
Actinidia05074	2	28.03	24.96	28.88	13.33	10.47	5.11	10.25	14.52	7.12	7.38	6.25	10.02	K14190 GDP-L-galactose phosphorylase [EC:2.7.7.69] | (RefSeq) GDP-L-galactose phosphorylase 1 (A)	VTC2-like protein [Actinidia chinensis]	RecName: Full=GDP-L-galactose phosphorylase 1; EC=2.7.7.69; AltName: Full=Protein VITAMIN C DEFECTIVE 2;	Predicted hydrolase (HIT family)	GO:0005737,cytoplasm; GO:0005634,nucleus; GO:0010475,galactose-1-phosphate guanylyltransferase (GDP) activity; GO:0080048,GDP-D-glucose phosphorylase activity; GO:0010472,GDP-galactose:glucose-1-phosphate guanylyltransferase activity; GO:0010471,GDP-galactose:mannose-1-phosphate guanylyltransferase activity; GO:0010473,GDP-galactose:myoinositol-1-phosphate guanylyltransferase activity; GO:0080047…
Actinidia05087	2	3.94	0.98	6.64	1.13	0.7	0.57	0.28	0.45	0.59	0.6	0.04	0.62	K00679 phospholipid:diacylglycerol acyltransferase [EC:2.3.1.158] | (RefSeq) hypothetical protein (A)	PREDICTED: GDSL esterase/lipase At5g55050 [Vitis vinifera]	RecName: Full=GDSL esterase/lipase At5g55050; EC=3.1.1.-; AltName: Full=Extracellular lipase At5g55050; Flags: Precursor;	--	GO:0005576,extracellular region; GO:0016298,lipase activity; GO:0016042,lipid catabolic process
Actinidia05128	2	54.72	28.77	62.34	11.51	9.15	26.5	5.33	7.66	12.31	7.93	25.76	24.52	K03671 thioredoxin 1 | (RefSeq) thioredoxin-like protein CXXS1 (A)	Thioredoxin [Macleaya cordata]	RecName: Full=Thioredoxin-like protein CXXS1; Short=AtCXXS1; AltName: Full=Mono-cysteine thioredoxin 1;	Thioredoxin	GO:0005829,cytosol; GO:0016671,oxidoreductase activity, acting on a sulfur group of donors, disulfide as acceptor; GO:0003756,protein disulfide isomerase activity; GO:0015035,protein disulfide oxidoreductase activity; GO:0047134,protein-disulfide reductase activity; GO:0004791,thioredoxin-disulfide reductase activity; GO:0045454,cell redox homeostasis; GO:0034599,cellular response to oxidative st…
Actinidia05161	2	1.92	2.44	3.53	0	0	0	0	0	0	0	0	0.08	K14487 auxin responsive GH3 gene family | (RefSeq) indole-3-acetic acid-amido synthetase GH3.6 (A)	auxin early response protein GH3.5 [Camellia sinensis]	RecName: Full=Indole-3-acetic acid-amido synthetase GH3.6; EC=6.3.2.-; AltName: Full=Auxin-responsive GH3-like protein 6; Short=AtGH3-6; AltName: Full=Protein DWARF IN LIGHT 1; Short=DFL-1;	--	GO:0009507,chloroplast; GO:0005737,cytoplasm; GO:0010279,indole-3-acetic acid amido synthetase activity; GO:0010252,auxin homeostasis; GO:0009734,auxin-activated signaling pathway; GO:0009733,response to auxin; GO:0009826,unidimensional cell growth
Actinidia05177	2	1.58	4.68	4.56	0	0	0	0	0.84	0.52	0	0.27	0	--	non-specific lipid-transfer protein [Jatropha curcas]	RecName: Full=Lipid transfer-like protein VAS; Flags: Precursor;	--	GO:0031225,anchored component of membrane; GO:0008289,lipid binding
Actinidia05228	2	8.15	14.42	10	2.99	5.36	2.73	6.33	5.93	6.05	5.42	6.06	7.65	K13519 lysophospholipid acyltransferase [EC:2.3.1.51 2.3.1.23 2.3.1.-] | (RefSeq) lysophospholipid acyltransferase 1-like (A)	lysophospholipid acyltransferase 1-like [Manihot esculenta]	RecName: Full=Lysophospholipid acyltransferase 1; Short=AtLPLAT1; EC=2.3.1.-; AltName: Full=1-acylglycerophosphocholine O-acyltransferase 1; EC=2.3.1.23; AltName: Full=1-acylglycerophosphoethanolamine O-acyltransferase; EC=2.3.1.n7; AltName: Full=1-acylglycerophosphoserine O-acyltransferase; EC=2.3.1.n6; AltName: Full=Lysophosphatidylcholine acyltransferase 1; Short=LPCAT1; AltName: Full=Lysophos…	Predicted membrane protein	GO:0005783,endoplasmic reticulum; GO:0005789,endoplasmic reticulum membrane; GO:0016021,integral component of membrane; GO:0005886,plasma membrane; GO:0047184,1-acylglycerophosphocholine O-acyltransferase activity; GO:0071617,lysophospholipid acyltransferase activity; GO:0016746,transferase activity, transferring acyl groups; GO:0019375,galactolipid biosynthetic process; GO:0045017,glycerolipid b…
Actinidia05248	2	2.99	1.29	4.22	0.98	0.99	0.75	1.08	0.83	1.26	0.16	0.39	0.54	--	unnamed protein product [Coffea canephora]	RecName: Full=ACT domain-containing protein ACR8 {ECO:0000305}; AltName: Full=Protein ACT DOMAIN REPEATS 8 {ECO:0000303|PubMed:12481063};	--	GO:0016597,amino acid binding; GO:0009737,response to abscisic acid
Actinidia05250	2	3.73	1.69	4.17	0.48	0.21	0.85	0.27	0.34	0.14	1.45	0.69	1.57	--	IRK-interacting protein-like [Manihot esculenta]	RecName: Full=IRK-interacting protein {ECO:0000303|PubMed:15618632};	--	--
Actinidia05253	2	14.09	33.34	28.66	3.69	6.5	2.91	4.65	5.93	2.62	3.74	3.11	1.95	K09872 aquaporin PIP | (RefSeq) aquaporin PIP2-2-like (A)	PREDICTED: aquaporin PIP2-2-like [Juglans regia]	RecName: Full=Probable aquaporin PIP2-5; AltName: Full=Plasma membrane intrinsic protein 2-5; Short=AtPIP2;5; AltName: Full=Plasma membrane intrinsic protein 2d; Short=PIP2d;	Aquaporin (major intrinsic protein family)	GO:0005887,integral component of plasma membrane; GO:0015250,water channel activity; GO:0034220,ion transmembrane transport; GO:0006833,water transport
Actinidia05268	2	9.76	14.92	10.2	4.62	4.79	5.75	4.31	4.18	7.75	1.79	4.23	4.98	--	PREDICTED: protein IQ-DOMAIN 1-like [Nicotiana sylvestris]	RecName: Full=Protein IQ-DOMAIN 1 {ECO:0000303|PubMed:15960618};	--	GO:0005737,cytoplasm; GO:0005874,microtubule; GO:0005634,nucleus; GO:0005516,calmodulin binding; GO:0008017,microtubule binding
Actinidia05301	2	5.74	5.87	9.51	4.25	3.17	3.71	3.25	3.42	4.95	2.2	2	4.19	K17964 leucine-rich PPR motif-containing protein, mitochondrial | (RefSeq) hypothetical protein (A)	hypothetical protein COLO4_14849 [Corchorus olitorius]	RecName: Full=Pentatricopeptide repeat-containing protein At3g53700, chloroplastic; AltName: Full=Protein MATERNAL EFFECT EMBRYO ARREST 40; Flags: Precursor;	FOG: PPR repeat	GO:0009507,chloroplast; GO:0004519,endonuclease activity; GO:0003723,RNA binding; GO:0009793,embryo development ending in seed dormancy; GO:0009451,RNA modification
Actinidia05342	2	19.88	12.22	21.23	8.1	6.59	8.52	5.49	5.31	5.92	6.62	5.44	14.57	K18667 activating signal cointegrator complex subunit 2 | (RefSeq) hypothetical protein (A)	PREDICTED: uncharacterized protein LOC108984099 [Juglans regia]	--	--	--
Actinidia05358	2	0.49	2.86	4.02	0	0.04	0.06	0	0.03	0	0	0	0	K05391 cyclic nucleotide gated channel, plant | (RefSeq) cyclic nucleotide-gated ion channel 1-like (A)	unnamed protein product [Coffea canephora]	RecName: Full=Wall-associated receptor kinase 2; EC=2.7.11.-; Flags: Precursor;	--	GO:0005623,cell; GO:0016021,integral component of membrane; GO:0005524,ATP binding; GO:0005509,calcium ion binding; GO:0030247,polysaccharide binding; GO:0004674,protein serine/threonine kinase activity; GO:0007166,cell surface receptor signaling pathway; GO:0009992,cellular water homeostasis; GO:0009311,oligosaccharide metabolic process; GO:0009751,response to salicylic acid; GO:0009826,unidimen…
Actinidia05361	2	2.15	1.12	3.11	0	0	0	0	0	0.09	0	0	0	--	PREDICTED: uncharacterized protein LOC100247091 isoform X1 [Vitis vinifera]	--	--	--
Actinidia05366	2	29.83	25.04	23.89	9.24	7.33	10.9	5.35	4.87	7.84	5	3.8	9.59	K15688 E3 ubiquitin-protein ligase MUL1 [EC:2.3.2.27] | (RefSeq) E3 ubiquitin-protein ligase SPL2 (A)	isoform 2 of putative e3 ubiquitin-protein ligase xbat35 [Quercus suber]	RecName: Full=Putative E3 ubiquitin-protein ligase XBAT35; EC=2.3.2.27; AltName: Full=Ankyrin repeat domain and RING finger-containing protein XBAT35; AltName: Full=Protein XB3 homolog 5; AltName: Full=RING-type E3 ubiquitin transferase XBAT35;	--	GO:0005737,cytoplasm; GO:0005634,nucleus; GO:0000151,ubiquitin ligase complex; GO:0046872,metal ion binding; GO:0031625,ubiquitin protein ligase binding; GO:0004842,ubiquitin-protein transferase activity
Actinidia05379	2	2.43	1.63	2.47	0.29	0.38	0.67	0.42	0.19	0.37	0.65	0.55	0.39	--	uncharacterized protein LOC110647583 [Hevea brasiliensis]	RecName: Full=Violaxanthin de-epoxidase, chloroplastic; EC=1.23.5.1; Flags: Precursor;	--	GO:0009535,chloroplast thylakoid membrane; GO:0046422,violaxanthin de-epoxidase activity
Actinidia05394	2	0.97	0.62	2.32	0.1	0	0.43	0	0.03	0.07	0.11	0	0.21	K01285 lysosomal Pro-X carboxypeptidase [EC:3.4.16.2] | (RefSeq) lysosomal Pro-X carboxypeptidase (A)	PREDICTED: lysosomal Pro-X carboxypeptidase [Vitis vinifera]	RecName: Full=Probable serine protease EDA2; EC=3.4.-.-; AltName: Full=Protein EMBRYO SAC DEVELOPMENT ARREST 2; Flags: Precursor;	Prolylcarboxypeptidase (angiotensinase C)	GO:0005576,extracellular region; GO:0008239,dipeptidyl-peptidase activity; GO:0008236,serine-type peptidase activity; GO:0009561,megagametogenesis; GO:0006508,proteolysis
Actinidia05398	2	2.26	0.72	4.1	0.19	0	0.28	0.15	0	0	0.61	0.14	0	K14495 F-box protein GID2 | (RefSeq) SLY1; F-box family protein (A)	PREDICTED: probable F-box protein At1g60180 isoform X1 [Ipomoea nil]	RecName: Full=Probable F-box protein At2g36090;	--	--
Actinidia05447	2	6.25	2.31	5.65	0.63	0.35	0.6	0.2	0.21	0.49	0.05	0.21	0.28	K08711 ATP-binding cassette, subfamily G (WHITE), member 2, PDR | (RefSeq) LOW QUALITY PROTEIN: ZEB2-regulated ABC transporter 1-like (A)	PREDICTED: pleiotropic drug resistance protein 2 [Eucalyptus grandis]	RecName: Full=Pleiotropic drug resistance protein 2; AltName: Full=NpPDR2;	Pleiotropic drug resistance proteins (PDR1-15), ABC superfamily	GO:0016021,integral component of membrane; GO:0005524,ATP binding; GO:0016887,ATPase activity
Actinidia05464	2	2.81	3.22	3.76	0.64	0.81	0.57	1.22	0.65	0.77	0.41	0.34	0.73	--	unnamed protein product, partial [Vitis vinifera]	--	--	GO:0016593,Cdc73/Paf1 complex; GO:0003677,DNA binding; GO:1990269,RNA polymerase II C-terminal domain phosphoserine binding; GO:0001076,NA; GO:0016570,histone modification; GO:0006368,transcription elongation from RNA polymerase II promoter
[truncated: 7,300 more rows]
