# Supplementary material for: Combined Widely Targeted Metabolomic, Transcriptomic, and Spatial Metabolomic Analysis Reveals the Potential Mechanism of Coloration and Fruit Quality Formation in Actinidia chinensis cv. Hongyang
Source: Foods. 2024 Jan 11;13(2):233. doi: 10.3390/foods13020233 (PMC10814455; doi:10.3390/foods13020233)
Supplement: Supplementary file 1 [file foods-13-00233-s001.zip › Supporting Information File S9.xlsx]

## Sheet: Sheet1
File S9. Significantly correlated differentially expressed genes (DEGs) and differentially accumulated metabolites (DAMs) information
geneName	KEGG	metaName	Formula	Compounds	PCC	PCCP
Actinidia00215	K12125 protein EARLY FLOWERING 3 | (RefSeq) ELF3-like protein 2 (A)	Lmmn001643	C9H8O3	2-Hydroxycinnamic acid	-0.862	0.000307757
Actinidia00215	K12125 protein EARLY FLOWERING 3 | (RefSeq) ELF3-like protein 2 (A)	MWSHY0181	C21H20O10	Apigenin-8-C-Glucoside (Vitexin)	0.84	0.000621839
Actinidia00215	K12125 protein EARLY FLOWERING 3 | (RefSeq) ELF3-like protein 2 (A)	Hmjn008136	C30H46O4	Camaldulenic acid*	0.871	0.000225877
Actinidia00215	K12125 protein EARLY FLOWERING 3 | (RefSeq) ELF3-like protein 2 (A)	pme1777	C27H31O16	Cyanidin-3,5-O-diglucoside (Cyanin)	0.899	7.13214e-05
Actinidia00215	K12125 protein EARLY FLOWERING 3 | (RefSeq) ELF3-like protein 2 (A)	pme1773	C27H31O15	Cyanidin-3-O-rutinoside (Keracyanin)	0.843	0.000570712
Actinidia00215	K12125 protein EARLY FLOWERING 3 | (RefSeq) ELF3-like protein 2 (A)	mws0463	C16H14O6	Hesperetin	-0.805	0.00160287
Actinidia00215	K12125 protein EARLY FLOWERING 3 | (RefSeq) ELF3-like protein 2 (A)	pme1654	C12H18O3	Jasmonic acid	0.88	0.000160293
Actinidia00215	K12125 protein EARLY FLOWERING 3 | (RefSeq) ELF3-like protein 2 (A)	MWSHY0136	C21H20O11	Kaempferol-3-O-glucoside (Astragalin)*	0.874	0.000198645
Actinidia00215	K12125 protein EARLY FLOWERING 3 | (RefSeq) ELF3-like protein 2 (A)	pmb0665	C27H30O16	Luteolin-8-C-glucoside-7-O-glucoside	-0.854	0.000405217
Actinidia00215	K12125 protein EARLY FLOWERING 3 | (RefSeq) ELF3-like protein 2 (A)	pme3392	C21H21O10	Pelargonidin-3-O-glucoside	0.808	0.00148609
Actinidia00215	K12125 protein EARLY FLOWERING 3 | (RefSeq) ELF3-like protein 2 (A)	Lmmp003091	C27H30O16	Quercetin-3-O-(4''-O-glucosyl)rhamnoside*	-0.819	0.00111607
Actinidia00215	K12125 protein EARLY FLOWERING 3 | (RefSeq) ELF3-like protein 2 (A)	Lmsp004166	C27H30O16	Quercetin-3-O-glucoside-7-O-rhamnoside*	-0.836	0.000701736
Actinidia00215	K12125 protein EARLY FLOWERING 3 | (RefSeq) ELF3-like protein 2 (A)	MWSHY0067	C27H30O16	Quercetin-3-O-rutinoside (Rutin)*	-0.846	0.000531422
Actinidia00215	K12125 protein EARLY FLOWERING 3 | (RefSeq) ELF3-like protein 2 (A)	Lmmp002334	C33H40O21	Quercetin-3-O-rutinoside-7-O-glucoside	-0.94	5.7373e-06
Actinidia00215	K12125 protein EARLY FLOWERING 3 | (RefSeq) ELF3-like protein 2 (A)	pmb3317	C16H20O10	Quinacyl syringic acid	0.851	0.000447991
Actinidia00215	K12125 protein EARLY FLOWERING 3 | (RefSeq) ELF3-like protein 2 (A)	mws0027	C9H10O5	Syringic acid	-0.84	0.00062581
Actinidia00215	K12125 protein EARLY FLOWERING 3 | (RefSeq) ELF3-like protein 2 (A)	Lmhn001650	C4H6O6	Tartaric acid	-0.874	0.0001984
Actinidia00215	K12125 protein EARLY FLOWERING 3 | (RefSeq) ELF3-like protein 2 (A)	Lmbn002648	C9H8O3	α-Hydroxycinnamic Acid*	-0.828	0.000878186
Actinidia00441	K09286 EREBP-like factor | (RefSeq) ethylene-responsive transcription factor ERF071-like (A)	mws0213	C5H12O5	Ribitol	-0.808	0.00147306
Actinidia00499	--	Zmhn001793	C15H18O9	6-O-Caffeoyl-D-glucose*	-0.856	0.000375525
Actinidia00499	--	HJN041	C21H24O11	Epicatechin glucoside*	-0.895	8.46911e-05
Actinidia00499	--	pme1598	C22H24O11	Hesperetin-5-O-glucoside*	-0.848	0.000493315
Actinidia00499	--	Lmzp002365	C22H24O11	Hesperetin-7-O-glucoside*	-0.825	0.000950465
Actinidia00499	--	Lmbp003668	C20H18O10	Kaempferol-3-O-arabinoside	-0.811	0.00135556
Actinidia00499	--	Lmmp003091	C27H30O16	Quercetin-3-O-(4''-O-glucosyl)rhamnoside*	-0.848	0.000499562
Actinidia00499	--	MWSHY0046	C21H20O12	Quercetin-3-O-glucoside (Isoquercitrin)*	-0.906	4.81497e-05
Actinidia00499	--	Lmsp004166	C27H30O16	Quercetin-3-O-glucoside-7-O-rhamnoside*	-0.842	0.000591112
Actinidia00499	--	Lmjp002461	C27H30O16	Quercetin-3-O-neohesperidoside*	-0.849	0.000471274
Actinidia00499	--	pmn001583	C27H30O16	Quercetin-3-O-robinobioside*	-0.852	0.000429695
Actinidia00499	--	MWSHY0067	C27H30O16	Quercetin-3-O-rutinoside (Rutin)*	-0.814	0.00127006
Actinidia00499	--	mws0856	C21H20O12	Quercetin-4'-O-glucoside (Spiraeoside)*	-0.846	0.000531441
Actinidia00499	--	Xmsn002700	C21H22O12	Taxifolin-3'-O-glucoside	-0.809	0.00144651
Actinidia00548	--	Jmcp010061	C15H22O2	costic acid	0.986	4.1e-09
Actinidia00548	--	pme1777	C27H31O16	Cyanidin-3,5-O-diglucoside (Cyanin)	-0.932	9.9148e-06
Actinidia00548	--	HJN041	C21H24O11	Epicatechin glucoside*	0.822	0.00104494
Actinidia00548	--	HJAP148	C26H28O15	Kaempferol-3-O-sambubioside	-0.98	2.67e-08
Actinidia00548	--	pme3392	C21H21O10	Pelargonidin-3-O-glucoside	-0.965	4.168e-07
Actinidia00548	--	Lmsp004166	C27H30O16	Quercetin-3-O-glucoside-7-O-rhamnoside*	0.803	0.00166465
Actinidia00692	K22683 aspartyl protease family protein [EC:3.4.23.-] | (RefSeq) aspartic proteinase nepenthesin-1-like (A)	Lmmn001643	C9H8O3	2-Hydroxycinnamic acid	0.848	0.00049945
Actinidia00692	K22683 aspartyl protease family protein [EC:3.4.23.-] | (RefSeq) aspartic proteinase nepenthesin-1-like (A)	Lmbn002739	C9H8O3	3-Hydroxycinnamic Acid*	0.939	6.2045e-06
Actinidia00692	K22683 aspartyl protease family protein [EC:3.4.23.-] | (RefSeq) aspartic proteinase nepenthesin-1-like (A)	MWSHY0181	C21H20O10	Apigenin-8-C-Glucoside (Vitexin)	-0.848	0.000493485
Actinidia00692	K22683 aspartyl protease family protein [EC:3.4.23.-] | (RefSeq) aspartic proteinase nepenthesin-1-like (A)	Hmjn008136	C30H46O4	Camaldulenic acid*	-0.973	1.05e-07
Actinidia00692	K22683 aspartyl protease family protein [EC:3.4.23.-] | (RefSeq) aspartic proteinase nepenthesin-1-like (A)	pme1773	C27H31O15	Cyanidin-3-O-rutinoside (Keracyanin)	-0.946	3.276e-06
Actinidia00692	K22683 aspartyl protease family protein [EC:3.4.23.-] | (RefSeq) aspartic proteinase nepenthesin-1-like (A)	mws0049	C15H14O7	Gallocatechin	0.811	0.00137297
Actinidia00692	K22683 aspartyl protease family protein [EC:3.4.23.-] | (RefSeq) aspartic proteinase nepenthesin-1-like (A)	mws0463	C16H14O6	Hesperetin	0.925	1.59897e-05
Actinidia00692	K22683 aspartyl protease family protein [EC:3.4.23.-] | (RefSeq) aspartic proteinase nepenthesin-1-like (A)	Lmyp004407	C30H26O13	Kaempferol-3-O-(2''-p-Coumaroyl)galactoside*	0.907	4.6238e-05
Actinidia00692	K22683 aspartyl protease family protein [EC:3.4.23.-] | (RefSeq) aspartic proteinase nepenthesin-1-like (A)	Xmyp005599	C27H30O16	Kaempferol-3-O-galactoside-4'-O-glucoside	0.85	0.000464855
Actinidia00692	K22683 aspartyl protease family protein [EC:3.4.23.-] | (RefSeq) aspartic proteinase nepenthesin-1-like (A)	MWSslk254	C27H30O15	Kaempferol-3-O-glucorhamnoside*	0.862	0.000308624
Actinidia00692	K22683 aspartyl protease family protein [EC:3.4.23.-] | (RefSeq) aspartic proteinase nepenthesin-1-like (A)	MWSHY0136	C21H20O11	Kaempferol-3-O-glucoside (Astragalin)*	0.948	2.7016e-06
Actinidia00692	K22683 aspartyl protease family protein [EC:3.4.23.-] | (RefSeq) aspartic proteinase nepenthesin-1-like (A)	Lmsp004670	C27H30O15	Kaempferol-3-O-glucoside-7-O-rhamnoside*	0.828	0.00088352
Actinidia00692	K22683 aspartyl protease family protein [EC:3.4.23.-] | (RefSeq) aspartic proteinase nepenthesin-1-like (A)	MWSHY0061	C27H30O15	Kaempferol-3-O-neohesperidoside*	0.853	0.000421609
Actinidia00692	K22683 aspartyl protease family protein [EC:3.4.23.-] | (RefSeq) aspartic proteinase nepenthesin-1-like (A)	pme1605	C27H30O15	Kaempferol-3-O-robinobioside(Biorobin)*	0.841	0.000605187
Actinidia00692	K22683 aspartyl protease family protein [EC:3.4.23.-] | (RefSeq) aspartic proteinase nepenthesin-1-like (A)	Lmpp003268	C33H40O20	Kaempferol-3-O-rutinoside-7-O-glucoside	0.851	0.000444512
Actinidia00692	K22683 aspartyl protease family protein [EC:3.4.23.-] | (RefSeq) aspartic proteinase nepenthesin-1-like (A)	mws0275	C4H6O5	L-Malic acid	0.884	0.000135427
Actinidia00692	K22683 aspartyl protease family protein [EC:3.4.23.-] | (RefSeq) aspartic proteinase nepenthesin-1-like (A)	Hmjp003008	C27H28O16	Luteolin-7-O-glucuronide-5-O-rhamnoside	0.845	0.00054688
Actinidia00692	K22683 aspartyl protease family protein [EC:3.4.23.-] | (RefSeq) aspartic proteinase nepenthesin-1-like (A)	MWSHY0080	C27H30O15	Luteolin-7-O-neohesperidoside (Lonicerin)*	0.872	0.000215097
Actinidia00692	K22683 aspartyl protease family protein [EC:3.4.23.-] | (RefSeq) aspartic proteinase nepenthesin-1-like (A)	pmp000593	C27H30O15	Luteolin-7-O-rutinoside	0.824	0.000979976
Actinidia00692	K22683 aspartyl protease family protein [EC:3.4.23.-] | (RefSeq) aspartic proteinase nepenthesin-1-like (A)	pmb0665	C27H30O16	Luteolin-8-C-glucoside-7-O-glucoside	0.813	0.00131673
Actinidia00692	K22683 aspartyl protease family protein [EC:3.4.23.-] | (RefSeq) aspartic proteinase nepenthesin-1-like (A)	pme1816	C16H18O9	Neochlorogenic acid (5-O-Caffeoylquinic acid)*	0.884	0.000137008
Actinidia00692	K22683 aspartyl protease family protein [EC:3.4.23.-] | (RefSeq) aspartic proteinase nepenthesin-1-like (A)	mws0791	C28H34O14	Poncirin (Isosakuranetin-7-O-neohesperidoside)*	0.905	5.12525e-05
Actinidia00692	K22683 aspartyl protease family protein [EC:3.4.23.-] | (RefSeq) aspartic proteinase nepenthesin-1-like (A)	Lmmp002334	C33H40O21	Quercetin-3-O-rutinoside-7-O-glucoside	0.925	1.63213e-05
Actinidia00692	K22683 aspartyl protease family protein [EC:3.4.23.-] | (RefSeq) aspartic proteinase nepenthesin-1-like (A)	pmb3317	C16H20O10	Quinacyl syringic acid	-0.926	1.50965e-05
Actinidia00692	K22683 aspartyl protease family protein [EC:3.4.23.-] | (RefSeq) aspartic proteinase nepenthesin-1-like (A)	mws0027	C9H10O5	Syringic acid	0.826	0.000933964
Actinidia00692	K22683 aspartyl protease family protein [EC:3.4.23.-] | (RefSeq) aspartic proteinase nepenthesin-1-like (A)	Lmhn001650	C4H6O6	Tartaric acid	0.959	8.904e-07
Actinidia00692	K22683 aspartyl protease family protein [EC:3.4.23.-] | (RefSeq) aspartic proteinase nepenthesin-1-like (A)	Lmbn002648	C9H8O3	α-Hydroxycinnamic Acid*	0.882	0.000149696
Actinidia00900	--	pmn001421	C16H18O8	3-O-p-Coumaroylquinic acid*	0.828	0.000881437
Actinidia00900	--	pmb3074	C16H18O8	5-O-p-Coumaroylquinic acid*	0.852	0.000435366
Actinidia00900	--	Jmcp010061	C15H22O2	costic acid	0.81	0.00141775
Actinidia00900	--	Zmmp001791	C33H41O19	Pelargonidin-3-O-rutinoside-5-O-glucoside	0.876	0.00018862
Actinidia01067	--	Cmsp004086	C16H14O6	Dihydrokaempferide	0.856	0.000379055
Actinidia01170	K18878 BHLH transcription factor Upa20 | (RefSeq) Upa20; transcription factor bHLH137-like (A)	Lmbn002739	C9H8O3	3-Hydroxycinnamic Acid*	0.876	0.000184806
Actinidia01170	K18878 BHLH transcription factor Upa20 | (RefSeq) Upa20; transcription factor bHLH137-like (A)	Hmjn008136	C30H46O4	Camaldulenic acid*	-0.923	1.92637e-05
Actinidia01170	K18878 BHLH transcription factor Upa20 | (RefSeq) Upa20; transcription factor bHLH137-like (A)	pme1773	C27H31O15	Cyanidin-3-O-rutinoside (Keracyanin)	0.87	0.000231026
Actinidia01170	K18878 BHLH transcription factor Upa20 | (RefSeq) Upa20; transcription factor bHLH137-like (A)	mws0463	C16H14O6	Hesperetin	0.825	0.000947207
Actinidia01170	K18878 BHLH transcription factor Upa20 | (RefSeq) Upa20; transcription factor bHLH137-like (A)	Lmyp004407	C30H26O13	Kaempferol-3-O-(2''-p-Coumaroyl)galactoside*	0.829	0.000856105
Actinidia01170	K18878 BHLH transcription factor Upa20 | (RefSeq) Upa20; transcription factor bHLH137-like (A)	Xmyp005599	C27H30O16	Kaempferol-3-O-galactoside-4'-O-glucoside	0.831	0.000801251
Actinidia01170	K18878 BHLH transcription factor Upa20 | (RefSeq) Upa20; transcription factor bHLH137-like (A)	MWSslk254	C27H30O15	Kaempferol-3-O-glucorhamnoside*	0.845	0.0005358
Actinidia01170	K18878 BHLH transcription factor Upa20 | (RefSeq) Upa20; transcription factor bHLH137-like (A)	Lmsp004670	C27H30O15	Kaempferol-3-O-glucoside-7-O-rhamnoside*	0.817	0.00116344
Actinidia01170	K18878 BHLH transcription factor Upa20 | (RefSeq) Upa20; transcription factor bHLH137-like (A)	MWSHY0061	C27H30O15	Kaempferol-3-O-neohesperidoside*	0.836	0.000695558
Actinidia01170	K18878 BHLH transcription factor Upa20 | (RefSeq) Upa20; transcription factor bHLH137-like (A)	pme1605	C27H30O15	Kaempferol-3-O-robinobioside(Biorobin)*	0.818	0.00115363
Actinidia01170	K18878 BHLH transcription factor Upa20 | (RefSeq) Upa20; transcription factor bHLH137-like (A)	Lmpp003268	C33H40O20	Kaempferol-3-O-rutinoside-7-O-glucoside	0.829	0.000847154
Actinidia01170	K18878 BHLH transcription factor Upa20 | (RefSeq) Upa20; transcription factor bHLH137-like (A)	mws0275	C4H6O5	L-Malic acid	-0.897	0.00016421
Actinidia01170	K18878 BHLH transcription factor Upa20 | (RefSeq) Upa20; transcription factor bHLH137-like (A)	Hmjp003008	C27H28O16	Luteolin-7-O-glucuronide-5-O-rhamnoside	0.836	0.00070374
Actinidia01170	K18878 BHLH transcription factor Upa20 | (RefSeq) Upa20; transcription factor bHLH137-like (A)	MWSHY0080	C27H30O15	Luteolin-7-O-neohesperidoside (Lonicerin)*	0.849	0.000471698
Actinidia01170	K18878 BHLH transcription factor Upa20 | (RefSeq) Upa20; transcription factor bHLH137-like (A)	pmp000593	C27H30O15	Luteolin-7-O-rutinoside	0.815	0.00123537
Actinidia01170	K18878 BHLH transcription factor Upa20 | (RefSeq) Upa20; transcription factor bHLH137-like (A)	pme1816	C16H18O9	Neochlorogenic acid (5-O-Caffeoylquinic acid)*	0.938	6.7482e-06
Actinidia01170	K18878 BHLH transcription factor Upa20 | (RefSeq) Upa20; transcription factor bHLH137-like (A)	mws0791	C28H34O14	Poncirin (Isosakuranetin-7-O-neohesperidoside)*	0.83	0.00082715
Actinidia01170	K18878 BHLH transcription factor Upa20 | (RefSeq) Upa20; transcription factor bHLH137-like (A)	Lmmp002334	C33H40O21	Quercetin-3-O-rutinoside-7-O-glucoside	0.825	0.000951198
Actinidia01170	K18878 BHLH transcription factor Upa20 | (RefSeq) Upa20; transcription factor bHLH137-like (A)	pmb3317	C16H20O10	Quinacyl syringic acid	-0.878	0.000172081
Actinidia01170	K18878 BHLH transcription factor Upa20 | (RefSeq) Upa20; transcription factor bHLH137-like (A)	Lmhn001650	C4H6O6	Tartaric acid	0.921	2.07925e-05
Actinidia01170	K18878 BHLH transcription factor Upa20 | (RefSeq) Upa20; transcription factor bHLH137-like (A)	Lmbn002648	C9H8O3	α-Hydroxycinnamic Acid*	0.855	0.000397069
Actinidia01226	K15015 solute carrier family 32 (vesicular inhibitory amino acid transporter) | (RefSeq) uncharacterized protein LOC107609646 isoform X1 (A)	MWSHY0181	C21H20O10	Apigenin-8-C-Glucoside (Vitexin)	0.857	0.000371857
Actinidia01226	K15015 solute carrier family 32 (vesicular inhibitory amino acid transporter) | (RefSeq) uncharacterized protein LOC107609646 isoform X1 (A)	Jmcp010061	C15H22O2	costic acid	-0.801	0.0017292
Actinidia01226	K15015 solute carrier family 32 (vesicular inhibitory amino acid transporter) | (RefSeq) uncharacterized protein LOC107609646 isoform X1 (A)	pme1777	C27H31O16	Cyanidin-3,5-O-diglucoside (Cyanin)	0.9	6.77347e-05
Actinidia01226	K15015 solute carrier family 32 (vesicular inhibitory amino acid transporter) | (RefSeq) uncharacterized protein LOC107609646 isoform X1 (A)	MWSHY0136	C21H20O11	Kaempferol-3-O-glucoside (Astragalin)*	0.911	3.84707e-05
Actinidia01226	K15015 solute carrier family 32 (vesicular inhibitory amino acid transporter) | (RefSeq) uncharacterized protein LOC107609646 isoform X1 (A)	HJAP148	C26H28O15	Kaempferol-3-O-sambubioside	0.808	0.00148664
Actinidia01226	K15015 solute carrier family 32 (vesicular inhibitory amino acid transporter) | (RefSeq) uncharacterized protein LOC107609646 isoform X1 (A)	pme3392	C21H21O10	Pelargonidin-3-O-glucoside	0.858	0.000359324
Actinidia01226	K15015 solute carrier family 32 (vesicular inhibitory amino acid transporter) | (RefSeq) uncharacterized protein LOC107609646 isoform X1 (A)	Zmmp001791	C33H41O19	Pelargonidin-3-O-rutinoside-5-O-glucoside	-0.832	0.000786518
Actinidia01226	K15015 solute carrier family 32 (vesicular inhibitory amino acid transporter) | (RefSeq) uncharacterized protein LOC107609646 isoform X1 (A)	Lmmp002334	C33H40O21	Quercetin-3-O-rutinoside-7-O-glucoside	-0.86	0.000330015
Actinidia01226	K15015 solute carrier family 32 (vesicular inhibitory amino acid transporter) | (RefSeq) uncharacterized protein LOC107609646 isoform X1 (A)	mws0027	C9H10O5	Syringic acid	-0.804	0.00161161
Actinidia01226	K15015 solute carrier family 32 (vesicular inhibitory amino acid transporter) | (RefSeq) uncharacterized protein LOC107609646 isoform X1 (A)	Lmhn001650	C4H6O6	Tartaric acid	-0.818	0.00114887
Actinidia01323	K15397 3-ketoacyl-CoA synthase [EC:2.3.1.199] | (RefSeq) 3-ketoacyl-CoA synthase 10-like (A)	mws0639	C7H6O4	2,3-Dihydroxybenzoic Acid*	0.822	0.0010335
Actinidia01323	K15397 3-ketoacyl-CoA synthase [EC:2.3.1.199] | (RefSeq) 3-ketoacyl-CoA synthase 10-like (A)	mws1329	C21H20O12	Quercetin-7-O-glucoside*	0.81	0.00141628
Actinidia01739	K00759 adenine phosphoribosyltransferase [EC:2.4.2.7] | (RefSeq) adenine phosphoribosyltransferase 2 isoform X1 (A)	mws0049	C15H14O7	Gallocatechin	0.813	0.00129665
Actinidia01739	K00759 adenine phosphoribosyltransferase [EC:2.4.2.7] | (RefSeq) adenine phosphoribosyltransferase 2 isoform X1 (A)	mws0275	C4H6O5	L-Malic acid	0.828	0.000871116
Actinidia01855	K21483 salicylate 1-O-methyltransferase [EC:2.1.1.274] | (RefSeq) uncharacterized protein LOC112041132 (A)	pme3017	C4H9NO2	2-Aminoisobutyric acid	0.81	0.00140258
Actinidia01855	K21483 salicylate 1-O-methyltransferase [EC:2.1.1.274] | (RefSeq) uncharacterized protein LOC112041132 (A)	pme0321	C21H20O10	Kaempferol-7-O-rhamnoside*	0.824	0.000969913
Actinidia01855	K21483 salicylate 1-O-methyltransferase [EC:2.1.1.274] | (RefSeq) uncharacterized protein LOC112041132 (A)	pmp000682	C26H32O11	Matairesinol-4'-O-glucoside (Matairesinoside)	0.835	0.000732793
Actinidia01922	K09122 uncharacterized protein | (RefSeq) uncharacterized protein LOC8057957 (A)	pmb3075	C16H16O7	3-O-p-Coumaroylshikimic acid	-0.811	0.00137804
Actinidia01922	K09122 uncharacterized protein | (RefSeq) uncharacterized protein LOC8057957 (A)	MWSHY0181	C21H20O10	Apigenin-8-C-Glucoside (Vitexin)	0.821	0.00105434
Actinidia01922	K09122 uncharacterized protein | (RefSeq) uncharacterized protein LOC8057957 (A)	pme1777	C27H31O16	Cyanidin-3,5-O-diglucoside (Cyanin)	0.806	0.00153479
Actinidia01922	K09122 uncharacterized protein | (RefSeq) uncharacterized protein LOC8057957 (A)	pme1773	C27H31O15	Cyanidin-3-O-rutinoside (Keracyanin)	0.812	0.00134613
Actinidia01922	K09122 uncharacterized protein | (RefSeq) uncharacterized protein LOC8057957 (A)	mws0049	C15H14O7	Gallocatechin	-0.845	0.000540307
Actinidia01922	K09122 uncharacterized protein | (RefSeq) uncharacterized protein LOC8057957 (A)	mws0463	C16H14O6	Hesperetin	-0.805	0.00157923
Actinidia01922	K09122 uncharacterized protein | (RefSeq) uncharacterized protein LOC8057957 (A)	MWSHY0136	C21H20O11	Kaempferol-3-O-glucoside (Astragalin)*	0.849	0.000484081
Actinidia01922	K09122 uncharacterized protein | (RefSeq) uncharacterized protein LOC8057957 (A)	mws0275	C4H6O5	L-Malic acid	-0.961	6.689e-07
Actinidia01922	K09122 uncharacterized protein | (RefSeq) uncharacterized protein LOC8057957 (A)	pme3392	C21H21O10	Pelargonidin-3-O-glucoside	0.849	0.000472536
Actinidia01922	K09122 uncharacterized protein | (RefSeq) uncharacterized protein LOC8057957 (A)	Lmmp002334	C33H40O21	Quercetin-3-O-rutinoside-7-O-glucoside	-0.806	0.00155824
Actinidia01922	K09122 uncharacterized protein | (RefSeq) uncharacterized protein LOC8057957 (A)	Lmhn001650	C4H6O6	Tartaric acid	-0.885	0.000131098
Actinidia02054	K15631 molybdenum cofactor sulfurtransferase [EC:2.8.1.9] | (RefSeq) molybdenum cofactor sulfurase-like (A)	Jmcp010061	C15H22O2	costic acid	-0.888	0.00011263
Actinidia02054	K15631 molybdenum cofactor sulfurtransferase [EC:2.8.1.9] | (RefSeq) molybdenum cofactor sulfurase-like (A)	pme1777	C27H31O16	Cyanidin-3,5-O-diglucoside (Cyanin)	0.852	0.00043579
Actinidia02054	K15631 molybdenum cofactor sulfurtransferase [EC:2.8.1.9] | (RefSeq) molybdenum cofactor sulfurase-like (A)	HJN041	C21H24O11	Epicatechin glucoside*	-0.89	0.000107291
Actinidia02054	K15631 molybdenum cofactor sulfurtransferase [EC:2.8.1.9] | (RefSeq) molybdenum cofactor sulfurase-like (A)	pme1598	C22H24O11	Hesperetin-5-O-glucoside*	-0.858	0.000359564
Actinidia02054	K15631 molybdenum cofactor sulfurtransferase [EC:2.8.1.9] | (RefSeq) molybdenum cofactor sulfurase-like (A)	HJAP148	C26H28O15	Kaempferol-3-O-sambubioside	0.822	0.00104487
Actinidia02054	K15631 molybdenum cofactor sulfurtransferase [EC:2.8.1.9] | (RefSeq) molybdenum cofactor sulfurase-like (A)	pme3392	C21H21O10	Pelargonidin-3-O-glucoside	0.806	0.0015387
Actinidia02054	K15631 molybdenum cofactor sulfurtransferase [EC:2.8.1.9] | (RefSeq) molybdenum cofactor sulfurase-like (A)	Lmmp003091	C27H30O16	Quercetin-3-O-(4''-O-glucosyl)rhamnoside*	-0.827	0.000904733
Actinidia02054	K15631 molybdenum cofactor sulfurtransferase [EC:2.8.1.9] | (RefSeq) molybdenum cofactor sulfurase-like (A)	MWSHY0046	C21H20O12	Quercetin-3-O-glucoside (Isoquercitrin)*	-0.877	0.000179238
Actinidia02054	K15631 molybdenum cofactor sulfurtransferase [EC:2.8.1.9] | (RefSeq) molybdenum cofactor sulfurase-like (A)	Lmsp004166	C27H30O16	Quercetin-3-O-glucoside-7-O-rhamnoside*	-0.815	0.00124236
Actinidia02054	K15631 molybdenum cofactor sulfurtransferase [EC:2.8.1.9] | (RefSeq) molybdenum cofactor sulfurase-like (A)	Lmjp002461	C27H30O16	Quercetin-3-O-neohesperidoside*	-0.817	0.00118238
Actinidia02054	K15631 molybdenum cofactor sulfurtransferase [EC:2.8.1.9] | (RefSeq) molybdenum cofactor sulfurase-like (A)	pmn001583	C27H30O16	Quercetin-3-O-robinobioside*	-0.818	0.00115609
Actinidia02054	K15631 molybdenum cofactor sulfurtransferase [EC:2.8.1.9] | (RefSeq) molybdenum cofactor sulfurase-like (A)	mws0856	C21H20O12	Quercetin-4'-O-glucoside (Spiraeoside)*	-0.844	0.000550446
Actinidia02054	K15631 molybdenum cofactor sulfurtransferase [EC:2.8.1.9] | (RefSeq) molybdenum cofactor sulfurase-like (A)	Xmsn002700	C21H22O12	Taxifolin-3'-O-glucoside	-0.85	0.0004655
Actinidia02174	K22763 deubiquitinase DESI2 [EC:3.4.19.12] | (Kazusa) Lj2g3v1989220.3; - (A)	Lmbn002739	C9H8O3	3-Hydroxycinnamic Acid*	0.8	0.00177332
Actinidia02174	K22763 deubiquitinase DESI2 [EC:3.4.19.12] | (Kazusa) Lj2g3v1989220.3; - (A)	pmb3074	C16H18O8	5-O-p-Coumaroylquinic acid*	0.812	0.00133871
Actinidia02174	K22763 deubiquitinase DESI2 [EC:3.4.19.12] | (Kazusa) Lj2g3v1989220.3; - (A)	Hmjn008136	C30H46O4	Camaldulenic acid*	-0.849	0.000477998
Actinidia02174	K22763 deubiquitinase DESI2 [EC:3.4.19.12] | (Kazusa) Lj2g3v1989220.3; - (A)	mws0275	C4H6O5	L-Malic acid	0.899	6.98348e-05
Actinidia02174	K22763 deubiquitinase DESI2 [EC:3.4.19.12] | (Kazusa) Lj2g3v1989220.3; - (A)	pme1816	C16H18O9	Neochlorogenic acid (5-O-Caffeoylquinic acid)*	0.828	0.000882985
Actinidia02174	K22763 deubiquitinase DESI2 [EC:3.4.19.12] | (Kazusa) Lj2g3v1989220.3; - (A)	pmb3317	C16H20O10	Quinacyl syringic acid	-0.815	0.00125025
Actinidia02174	K22763 deubiquitinase DESI2 [EC:3.4.19.12] | (Kazusa) Lj2g3v1989220.3; - (A)	Lmhn001650	C4H6O6	Tartaric acid	0.895	8.23956e-05
Actinidia02220	K03348 anaphase-promoting complex subunit 1 | (RefSeq) anaphase-promoting complex subunit 1-like isoform X1 (A)	pme3017	C4H9NO2	2-Aminoisobutyric acid	0.888	0.00011262
Actinidia02220	K03348 anaphase-promoting complex subunit 1 | (RefSeq) anaphase-promoting complex subunit 1-like isoform X1 (A)	Lmmn001643	C9H8O3	2-Hydroxycinnamic acid	0.844	0.000552672
Actinidia02220	K03348 anaphase-promoting complex subunit 1 | (RefSeq) anaphase-promoting complex subunit 1-like isoform X1 (A)	Lmbn002739	C9H8O3	3-Hydroxycinnamic Acid*	0.828	0.00089194
Actinidia02220	K03348 anaphase-promoting complex subunit 1 | (RefSeq) anaphase-promoting complex subunit 1-like isoform X1 (A)	pmn001421	C16H18O8	3-O-p-Coumaroylquinic acid*	0.879	0.00016611
Actinidia02220	K03348 anaphase-promoting complex subunit 1 | (RefSeq) anaphase-promoting complex subunit 1-like isoform X1 (A)	pmb3074	C16H18O8	5-O-p-Coumaroylquinic acid*	0.868	0.000254915
Actinidia02220	K03348 anaphase-promoting complex subunit 1 | (RefSeq) anaphase-promoting complex subunit 1-like isoform X1 (A)	Zmhn001793	C15H18O9	6-O-Caffeoyl-D-glucose*	0.909	4.26953e-05
Actinidia02220	K03348 anaphase-promoting complex subunit 1 | (RefSeq) anaphase-promoting complex subunit 1-like isoform X1 (A)	Hmjn008136	C30H46O4	Camaldulenic acid*	-0.93	1.16398e-05
Actinidia02220	K03348 anaphase-promoting complex subunit 1 | (RefSeq) anaphase-promoting complex subunit 1-like isoform X1 (A)	pme1777	C27H31O16	Cyanidin-3,5-O-diglucoside (Cyanin)	-0.806	0.00153411
Actinidia02220	K03348 anaphase-promoting complex subunit 1 | (RefSeq) anaphase-promoting complex subunit 1-like isoform X1 (A)	Xmyp005599	C27H30O16	Kaempferol-3-O-galactoside-4'-O-glucoside	0.971	1.558e-07
Actinidia02220	K03348 anaphase-promoting complex subunit 1 | (RefSeq) anaphase-promoting complex subunit 1-like isoform X1 (A)	MWSslk254	C27H30O15	Kaempferol-3-O-glucorhamnoside*	0.964	4.192e-07
Actinidia02220	K03348 anaphase-promoting complex subunit 1 | (RefSeq) anaphase-promoting complex subunit 1-like isoform X1 (A)	Lmsp004670	C27H30O15	Kaempferol-3-O-glucoside-7-O-rhamnoside*	0.969	2.31e-07
Actinidia02220	K03348 anaphase-promoting complex subunit 1 | (RefSeq) anaphase-promoting complex subunit 1-like isoform X1 (A)	MWSHY0061	C27H30O15	Kaempferol-3-O-neohesperidoside*	0.968	2.544e-07
Actinidia02220	K03348 anaphase-promoting complex subunit 1 | (RefSeq) anaphase-promoting complex subunit 1-like isoform X1 (A)	Zmcp003989	C27H30O15	Kaempferol-3-O-rhamnosyl(1→2)glucoside*	0.868	0.000254897
Actinidia02220	K03348 anaphase-promoting complex subunit 1 | (RefSeq) anaphase-promoting complex subunit 1-like isoform X1 (A)	pme1605	C27H30O15	Kaempferol-3-O-robinobioside(Biorobin)*	0.962	5.606e-07
Actinidia02220	K03348 anaphase-promoting complex subunit 1 | (RefSeq) anaphase-promoting complex subunit 1-like isoform X1 (A)	Lmsn002815	C27H30O15	Kaempferol-3-O-rutinoside(Nicotiflorin)*	0.959	8.557e-07
Actinidia02220	K03348 anaphase-promoting complex subunit 1 | (RefSeq) anaphase-promoting complex subunit 1-like isoform X1 (A)	Lmpp003268	C33H40O20	Kaempferol-3-O-rutinoside-7-O-glucoside	0.979	3.26e-08
Actinidia02220	K03348 anaphase-promoting complex subunit 1 | (RefSeq) anaphase-promoting complex subunit 1-like isoform X1 (A)	Hmjp003008	C27H28O16	Luteolin-7-O-glucuronide-5-O-rhamnoside	0.972	1.29e-07
Actinidia02220	K03348 anaphase-promoting complex subunit 1 | (RefSeq) anaphase-promoting complex subunit 1-like isoform X1 (A)	MWSHY0080	C27H30O15	Luteolin-7-O-neohesperidoside (Lonicerin)*	0.963	5.093e-07
Actinidia02220	K03348 anaphase-promoting complex subunit 1 | (RefSeq) anaphase-promoting complex subunit 1-like isoform X1 (A)	pmp000593	C27H30O15	Luteolin-7-O-rutinoside	0.964	4.669e-07
Actinidia02220	K03348 anaphase-promoting complex subunit 1 | (RefSeq) anaphase-promoting complex subunit 1-like isoform X1 (A)	pmb0665	C27H30O16	Luteolin-8-C-glucoside-7-O-glucoside	0.929	1.26883e-05
Actinidia02220	K03348 anaphase-promoting complex subunit 1 | (RefSeq) anaphase-promoting complex subunit 1-like isoform X1 (A)	pme1816	C16H18O9	Neochlorogenic acid (5-O-Caffeoylquinic acid)*	0.874	0.000201604
Actinidia02220	K03348 anaphase-promoting complex subunit 1 | (RefSeq) anaphase-promoting complex subunit 1-like isoform X1 (A)	Lmmp003091	C27H30O16	Quercetin-3-O-(4''-O-glucosyl)rhamnoside*	0.907	4.75482e-05
Actinidia02220	K03348 anaphase-promoting complex subunit 1 | (RefSeq) anaphase-promoting complex subunit 1-like isoform X1 (A)	Lmsp004166	C27H30O16	Quercetin-3-O-glucoside-7-O-rhamnoside*	0.894	8.74853e-05
Actinidia02220	K03348 anaphase-promoting complex subunit 1 | (RefSeq) anaphase-promoting complex subunit 1-like isoform X1 (A)	Lmjp002461	C27H30O16	Quercetin-3-O-neohesperidoside*	0.892	9.81785e-05
Actinidia02220	K03348 anaphase-promoting complex subunit 1 | (RefSeq) anaphase-promoting complex subunit 1-like isoform X1 (A)	MWSHY0067	C27H30O16	Quercetin-3-O-rutinoside (Rutin)*	0.934	8.5821e-06
Actinidia02220	K03348 anaphase-promoting complex subunit 1 | (RefSeq) anaphase-promoting complex subunit 1-like isoform X1 (A)	Lmmp002334	C33H40O21	Quercetin-3-O-rutinoside-7-O-glucoside	0.898	7.46882e-05
Actinidia02220	K03348 anaphase-promoting complex subunit 1 | (RefSeq) anaphase-promoting complex subunit 1-like isoform X1 (A)	Lmtp003677	C27H30O17	Quercetin-3-O-sophoroside (Baimaside)*	0.837	0.000681756
Actinidia02220	K03348 anaphase-promoting complex subunit 1 | (RefSeq) anaphase-promoting complex subunit 1-like isoform X1 (A)	pmb3317	C16H20O10	Quinacyl syringic acid	-0.972	1.183e-07
Actinidia02220	K03348 anaphase-promoting complex subunit 1 | (RefSeq) anaphase-promoting complex subunit 1-like isoform X1 (A)	Lmhn001650	C4H6O6	Tartaric acid	0.901	6.20872e-05
Actinidia02220	K03348 anaphase-promoting complex subunit 1 | (RefSeq) anaphase-promoting complex subunit 1-like isoform X1 (A)	Lmbn002648	C9H8O3	α-Hydroxycinnamic Acid*	0.821	0.001056
Actinidia02221	--	Lmmn001643	C9H8O3	2-Hydroxycinnamic acid	0.838	0.000670182
Actinidia02221	--	Lmbn002739	C9H8O3	3-Hydroxycinnamic Acid*	0.922	2.00238e-05
Actinidia02221	--	pmn001421	C16H18O8	3-O-p-Coumaroylquinic acid*	0.81	0.00140681
Actinidia02221	--	pmb3074	C16H18O8	5-O-p-Coumaroylquinic acid*	0.821	0.00105082
Actinidia02221	--	MWSHY0181	C21H20O10	Apigenin-8-C-Glucoside (Vitexin)	-0.887	0.000120289
Actinidia02221	--	Hmjn008136	C30H46O4	Camaldulenic acid*	-0.934	9.0517e-06
Actinidia02221	--	pme1777	C27H31O16	Cyanidin-3,5-O-diglucoside (Cyanin)	-0.824	0.000992708
Actinidia02221	--	pme1773	C27H31O15	Cyanidin-3-O-rutinoside (Keracyanin)	-0.905	5.17178e-05
Actinidia02221	--	mws0463	C16H14O6	Hesperetin	0.855	0.000397736
Actinidia02221	--	Lmyp004407	C30H26O13	Kaempferol-3-O-(2''-p-Coumaroyl)galactoside*	0.856	0.000382531
Actinidia02221	--	Xmyp005599	C27H30O16	Kaempferol-3-O-galactoside-4'-O-glucoside	0.814	0.00128657
Actinidia02221	--	MWSslk254	C27H30O15	Kaempferol-3-O-glucorhamnoside*	0.81	0.00141746
Actinidia02221	--	MWSHY0136	C21H20O11	Kaempferol-3-O-glucoside (Astragalin)*	-0.972	1.371e-07
Actinidia02221	--	MWSHY0061	C27H30O15	Kaempferol-3-O-neohesperidoside*	0.81	0.00141218
Actinidia02221	--	Lmpp003268	C33H40O20	Kaempferol-3-O-rutinoside-7-O-glucoside	0.826	0.000922629
Actinidia02221	--	mws0275	C4H6O5	L-Malic acid	0.903	5.84131e-05
Actinidia02221	--	Hmjp003008	C27H28O16	Luteolin-7-O-glucuronide-5-O-rhamnoside	0.812	0.00133654
Actinidia02221	--	MWSHY0080	C27H30O15	Luteolin-7-O-neohesperidoside (Lonicerin)*	0.813	0.00128808
Actinidia02221	--	pme1816	C16H18O9	Neochlorogenic acid (5-O-Caffeoylquinic acid)*	0.839	0.000651689
Actinidia02221	--	Zmmp001791	C33H41O19	Pelargonidin-3-O-rutinoside-5-O-glucoside	0.814	0.00127678
Actinidia02221	--	mws0791	C28H34O14	Poncirin (Isosakuranetin-7-O-neohesperidoside)*	0.853	0.00041455
Actinidia02221	--	MWSHY0067	C27H30O16	Quercetin-3-O-rutinoside (Rutin)*	0.805	0.00157635
Actinidia02221	--	Lmmp002334	C33H40O21	Quercetin-3-O-rutinoside-7-O-glucoside	0.938	6.4596e-06
Actinidia02221	--	pmb3317	C16H20O10	Quinacyl syringic acid	-0.889	0.000111702
Actinidia02221	--	mws0027	C9H10O5	Syringic acid	0.888	0.000112324
Actinidia02221	--	Lmhn001650	C4H6O6	Tartaric acid	0.963	5.179e-07
Actinidia02221	--	Lmbn002648	C9H8O3	α-Hydroxycinnamic Acid*	0.887	0.000118837
Actinidia02222	K13998 dihydrofolate reductase / thymidylate synthase [EC:1.5.1.3 2.1.1.45] | (RefSeq) bifunctional dihydrofolate reductase-thymidylate synthase-like (A)	pme3017	C4H9NO2	2-Aminoisobutyric acid	0.811	0.00137713
Actinidia02222	K13998 dihydrofolate reductase / thymidylate synthase [EC:1.5.1.3 2.1.1.45] | (RefSeq) bifunctional dihydrofolate reductase-thymidylate synthase-like (A)	Lmmn001643	C9H8O3	2-Hydroxycinnamic acid	0.872	0.000214388
Actinidia02222	K13998 dihydrofolate reductase / thymidylate synthase [EC:1.5.1.3 2.1.1.45] | (RefSeq) bifunctional dihydrofolate reductase-thymidylate synthase-like (A)	Lmbn002739	C9H8O3	3-Hydroxycinnamic Acid*	0.855	0.000387933
Actinidia02222	K13998 dihydrofolate reductase / thymidylate synthase [EC:1.5.1.3 2.1.1.45] | (RefSeq) bifunctional dihydrofolate reductase-thymidylate synthase-like (A)	pmn001421	C16H18O8	3-O-p-Coumaroylquinic acid*	0.907	4.6127e-05
Actinidia02222	K13998 dihydrofolate reductase / thymidylate synthase [EC:1.5.1.3 2.1.1.45] | (RefSeq) bifunctional dihydrofolate reductase-thymidylate synthase-like (A)	pmb3074	C16H18O8	5-O-p-Coumaroylquinic acid*	0.891	9.89729e-05
Actinidia02222	K13998 dihydrofolate reductase / thymidylate synthase [EC:1.5.1.3 2.1.1.45] | (RefSeq) bifunctional dihydrofolate reductase-thymidylate synthase-like (A)	Zmhn001793	C15H18O9	6-O-Caffeoyl-D-glucose*	0.897	7.70961e-05
Actinidia02222	K13998 dihydrofolate reductase / thymidylate synthase [EC:1.5.1.3 2.1.1.45] | (RefSeq) bifunctional dihydrofolate reductase-thymidylate synthase-like (A)	Hmjn008136	C30H46O4	Camaldulenic acid*	-0.931	1.11972e-05
Actinidia02222	K13998 dihydrofolate reductase / thymidylate synthase [EC:1.5.1.3 2.1.1.45] | (RefSeq) bifunctional dihydrofolate reductase-thymidylate synthase-like (A)	pme1777	C27H31O16	Cyanidin-3,5-O-diglucoside (Cyanin)	-0.839	0.0006403
Actinidia02222	K13998 dihydrofolate reductase / thymidylate synthase [EC:1.5.1.3 2.1.1.45] | (RefSeq) bifunctional dihydrofolate reductase-thymidylate synthase-like (A)	HJN041	C21H24O11	Epicatechin glucoside*	0.818	0.00114134
Actinidia02222	K13998 dihydrofolate reductase / thymidylate synthase [EC:1.5.1.3 2.1.1.45] | (RefSeq) bifunctional dihydrofolate reductase-thymidylate synthase-like (A)	mws0049	C15H14O7	Gallocatechin	0.861	0.00031709
Actinidia02222	K13998 dihydrofolate reductase / thymidylate synthase [EC:1.5.1.3 2.1.1.45] | (RefSeq) bifunctional dihydrofolate reductase-thymidylate synthase-like (A)	Xmyp005599	C27H30O16	Kaempferol-3-O-galactoside-4'-O-glucoside	0.943	4.1783e-06
Actinidia02222	K13998 dihydrofolate reductase / thymidylate synthase [EC:1.5.1.3 2.1.1.45] | (RefSeq) bifunctional dihydrofolate reductase-thymidylate synthase-like (A)	MWSslk254	C27H30O15	Kaempferol-3-O-glucorhamnoside*	0.927	1.43303e-05
Actinidia02222	K13998 dihydrofolate reductase / thymidylate synthase [EC:1.5.1.3 2.1.1.45] | (RefSeq) bifunctional dihydrofolate reductase-thymidylate synthase-like (A)	Lmsp004670	C27H30O15	Kaempferol-3-O-glucoside-7-O-rhamnoside*	0.936	7.7282e-06
Actinidia02222	K13998 dihydrofolate reductase / thymidylate synthase [EC:1.5.1.3 2.1.1.45] | (RefSeq) bifunctional dihydrofolate reductase-thymidylate synthase-like (A)	MWSHY0061	C27H30O15	Kaempferol-3-O-neohesperidoside*	0.933	9.333e-06
Actinidia02222	K13998 dihydrofolate reductase / thymidylate synthase [EC:1.5.1.3 2.1.1.45] | (RefSeq) bifunctional dihydrofolate reductase-thymidylate synthase-like (A)	Zmcp003989	C27H30O15	Kaempferol-3-O-rhamnosyl(1→2)glucoside*	0.886	0.000126106
Actinidia02222	K13998 dihydrofolate reductase / thymidylate synthase [EC:1.5.1.3 2.1.1.45] | (RefSeq) bifunctional dihydrofolate reductase-thymidylate synthase-like (A)	pme1605	C27H30O15	Kaempferol-3-O-robinobioside(Biorobin)*	0.93	1.18588e-05
Actinidia02222	K13998 dihydrofolate reductase / thymidylate synthase [EC:1.5.1.3 2.1.1.45] | (RefSeq) bifunctional dihydrofolate reductase-thymidylate synthase-like (A)	Lmsn002815	C27H30O15	Kaempferol-3-O-rutinoside(Nicotiflorin)*	0.922	1.93253e-05
Actinidia02222	K13998 dihydrofolate reductase / thymidylate synthase [EC:1.5.1.3 2.1.1.45] | (RefSeq) bifunctional dihydrofolate reductase-thymidylate synthase-like (A)	Lmpp003268	C33H40O20	Kaempferol-3-O-rutinoside-7-O-glucoside	0.948	2.7558e-06
Actinidia02222	K13998 dihydrofolate reductase / thymidylate synthase [EC:1.5.1.3 2.1.1.45] | (RefSeq) bifunctional dihydrofolate reductase-thymidylate synthase-like (A)	mws0275	C4H6O5	L-Malic acid	0.838	0.000668149
Actinidia02222	K13998 dihydrofolate reductase / thymidylate synthase [EC:1.5.1.3 2.1.1.45] | (RefSeq) bifunctional dihydrofolate reductase-thymidylate synthase-like (A)	Hmjp003008	C27H28O16	Luteolin-7-O-glucuronide-5-O-rhamnoside	0.943	4.2848e-06
Actinidia02222	K13998 dihydrofolate reductase / thymidylate synthase [EC:1.5.1.3 2.1.1.45] | (RefSeq) bifunctional dihydrofolate reductase-thymidylate synthase-like (A)	MWSHY0080	C27H30O15	Luteolin-7-O-neohesperidoside (Lonicerin)*	0.936	7.6595e-06
Actinidia02222	K13998 dihydrofolate reductase / thymidylate synthase [EC:1.5.1.3 2.1.1.45] | (RefSeq) bifunctional dihydrofolate reductase-thymidylate synthase-like (A)	pmp000593	C27H30O15	Luteolin-7-O-rutinoside	0.923	1.81451e-05
Actinidia02222	K13998 dihydrofolate reductase / thymidylate synthase [EC:1.5.1.3 2.1.1.45] | (RefSeq) bifunctional dihydrofolate reductase-thymidylate synthase-like (A)	pmb0665	C27H30O16	Luteolin-8-C-glucoside-7-O-glucoside	0.941	5.2762e-06
Actinidia02222	K13998 dihydrofolate reductase / thymidylate synthase [EC:1.5.1.3 2.1.1.45] | (RefSeq) bifunctional dihydrofolate reductase-thymidylate synthase-like (A)	pme1816	C16H18O9	Neochlorogenic acid (5-O-Caffeoylquinic acid)*	0.851	0.000452985
Actinidia02222	K13998 dihydrofolate reductase / thymidylate synthase [EC:1.5.1.3 2.1.1.45] | (RefSeq) bifunctional dihydrofolate reductase-thymidylate synthase-like (A)	Lmmp003091	C27H30O16	Quercetin-3-O-(4''-O-glucosyl)rhamnoside*	0.923	1.89017e-05
Actinidia02222	K13998 dihydrofolate reductase / thymidylate synthase [EC:1.5.1.3 2.1.1.45] | (RefSeq) bifunctional dihydrofolate reductase-thymidylate synthase-like (A)	Lmsp004166	C27H30O16	Quercetin-3-O-glucoside-7-O-rhamnoside*	0.894	8.86861e-05
Actinidia02222	K13998 dihydrofolate reductase / thymidylate synthase [EC:1.5.1.3 2.1.1.45] | (RefSeq) bifunctional dihydrofolate reductase-thymidylate synthase-like (A)	Lmjp002461	C27H30O16	Quercetin-3-O-neohesperidoside*	0.919	2.46316e-05
Actinidia02222	K13998 dihydrofolate reductase / thymidylate synthase [EC:1.5.1.3 2.1.1.45] | (RefSeq) bifunctional dihydrofolate reductase-thymidylate synthase-like (A)	MWSHY0067	C27H30O16	Quercetin-3-O-rutinoside (Rutin)*	0.934	8.7732e-06
Actinidia02222	K13998 dihydrofolate reductase / thymidylate synthase [EC:1.5.1.3 2.1.1.45] | (RefSeq) bifunctional dihydrofolate reductase-thymidylate synthase-like (A)	Lmmp002334	C33H40O21	Quercetin-3-O-rutinoside-7-O-glucoside	0.946	3.3964e-06
Actinidia02222	K13998 dihydrofolate reductase / thymidylate synthase [EC:1.5.1.3 2.1.1.45] | (RefSeq) bifunctional dihydrofolate reductase-thymidylate synthase-like (A)	pmb3317	C16H20O10	Quinacyl syringic acid	-0.96	7.59e-07
Actinidia02222	K13998 dihydrofolate reductase / thymidylate synthase [EC:1.5.1.3 2.1.1.45] | (RefSeq) bifunctional dihydrofolate reductase-thymidylate synthase-like (A)	Lmhn001650	C4H6O6	Tartaric acid	0.923	1.87732e-05
Actinidia02222	K13998 dihydrofolate reductase / thymidylate synthase [EC:1.5.1.3 2.1.1.45] | (RefSeq) bifunctional dihydrofolate reductase-thymidylate synthase-like (A)	Lmbn002648	C9H8O3	α-Hydroxycinnamic Acid*	0.845	0.000540787
Actinidia02223	K18195 rhamnogalacturonan endolyase [EC:4.2.2.23] | (RefSeq) probable rhamnogalacturonate lyase B isoform X1 (A)	Lmbn002739	C9H8O3	3-Hydroxycinnamic Acid*	0.866	0.000268129
Actinidia02223	K18195 rhamnogalacturonan endolyase [EC:4.2.2.23] | (RefSeq) probable rhamnogalacturonate lyase B isoform X1 (A)	Zmhn001793	C15H18O9	6-O-Caffeoyl-D-glucose*	0.803	0.00164283
Actinidia02223	K18195 rhamnogalacturonan endolyase [EC:4.2.2.23] | (RefSeq) probable rhamnogalacturonate lyase B isoform X1 (A)	Hmjn008136	C30H46O4	Camaldulenic acid*	-0.905	5.22111e-05
Actinidia02223	K18195 rhamnogalacturonan endolyase [EC:4.2.2.23] | (RefSeq) probable rhamnogalacturonate lyase B isoform X1 (A)	pme1773	C27H31O15	Cyanidin-3-O-rutinoside (Keracyanin)	-0.81	0.00141083
Actinidia02223	K18195 rhamnogalacturonan endolyase [EC:4.2.2.23] | (RefSeq) probable rhamnogalacturonate lyase B isoform X1 (A)	Xmyp005599	C27H30O16	Kaempferol-3-O-galactoside-4'-O-glucoside	0.863	0.000303162
Actinidia02223	K18195 rhamnogalacturonan endolyase [EC:4.2.2.23] | (RefSeq) probable rhamnogalacturonate lyase B isoform X1 (A)	MWSslk254	C27H30O15	Kaempferol-3-O-glucorhamnoside*	0.876	0.000187134
Actinidia02223	K18195 rhamnogalacturonan endolyase [EC:4.2.2.23] | (RefSeq) probable rhamnogalacturonate lyase B isoform X1 (A)	Lmsp004670	C27H30O15	Kaempferol-3-O-glucoside-7-O-rhamnoside*	0.853	0.000413946
Actinidia02223	K18195 rhamnogalacturonan endolyase [EC:4.2.2.23] | (RefSeq) probable rhamnogalacturonate lyase B isoform X1 (A)	MWSHY0061	C27H30O15	Kaempferol-3-O-neohesperidoside*	0.875	0.00019385
Actinidia02223	K18195 rhamnogalacturonan endolyase [EC:4.2.2.23] | (RefSeq) probable rhamnogalacturonate lyase B isoform X1 (A)	pme1605	C27H30O15	Kaempferol-3-O-robinobioside(Biorobin)*	0.866	0.000271819
Actinidia02223	K18195 rhamnogalacturonan endolyase [EC:4.2.2.23] | (RefSeq) probable rhamnogalacturonate lyase B isoform X1 (A)	Lmsn002815	C27H30O15	Kaempferol-3-O-rutinoside(Nicotiflorin)*	0.819	0.00112958
Actinidia02223	K18195 rhamnogalacturonan endolyase [EC:4.2.2.23] | (RefSeq) probable rhamnogalacturonate lyase B isoform X1 (A)	Lmpp003268	C33H40O20	Kaempferol-3-O-rutinoside-7-O-glucoside	0.865	0.000276351
Actinidia02223	K18195 rhamnogalacturonan endolyase [EC:4.2.2.23] | (RefSeq) probable rhamnogalacturonate lyase B isoform X1 (A)	Hmjp003008	C27H28O16	Luteolin-7-O-glucuronide-5-O-rhamnoside	0.865	0.000283613
Actinidia02223	K18195 rhamnogalacturonan endolyase [EC:4.2.2.23] | (RefSeq) probable rhamnogalacturonate lyase B isoform X1 (A)	MWSHY0080	C27H30O15	Luteolin-7-O-neohesperidoside (Lonicerin)*	0.877	0.000178993
Actinidia02223	K18195 rhamnogalacturonan endolyase [EC:4.2.2.23] | (RefSeq) probable rhamnogalacturonate lyase B isoform X1 (A)	pmp000593	C27H30O15	Luteolin-7-O-rutinoside	0.853	0.000414296
Actinidia02223	K18195 rhamnogalacturonan endolyase [EC:4.2.2.23] | (RefSeq) probable rhamnogalacturonate lyase B isoform X1 (A)	pmb0665	C27H30O16	Luteolin-8-C-glucoside-7-O-glucoside	0.867	0.000259106
Actinidia02223	K18195 rhamnogalacturonan endolyase [EC:4.2.2.23] | (RefSeq) probable rhamnogalacturonate lyase B isoform X1 (A)	pme1816	C16H18O9	Neochlorogenic acid (5-O-Caffeoylquinic acid)*	0.868	0.00025244
Actinidia02223	K18195 rhamnogalacturonan endolyase [EC:4.2.2.23] | (RefSeq) probable rhamnogalacturonate lyase B isoform X1 (A)	Lmsp004166	C27H30O16	Quercetin-3-O-glucoside-7-O-rhamnoside*	0.822	0.00104744
Actinidia02223	K18195 rhamnogalacturonan endolyase [EC:4.2.2.23] | (RefSeq) probable rhamnogalacturonate lyase B isoform X1 (A)	Lmjp002461	C27H30O16	Quercetin-3-O-neohesperidoside*	0.802	0.00172063
Actinidia02223	K18195 rhamnogalacturonan endolyase [EC:4.2.2.23] | (RefSeq) probable rhamnogalacturonate lyase B isoform X1 (A)	MWSHY0067	C27H30O16	Quercetin-3-O-rutinoside (Rutin)*	0.846	0.000525119
Actinidia02223	K18195 rhamnogalacturonan endolyase [EC:4.2.2.23] | (RefSeq) probable rhamnogalacturonate lyase B isoform X1 (A)	Lmmp002334	C33H40O21	Quercetin-3-O-rutinoside-7-O-glucoside	0.912	3.57816e-05
Actinidia02223	K18195 rhamnogalacturonan endolyase [EC:4.2.2.23] | (RefSeq) probable rhamnogalacturonate lyase B isoform X1 (A)	pmb3317	C16H20O10	Quinacyl syringic acid	-0.901	6.32903e-05
Actinidia02223	K18195 rhamnogalacturonan endolyase [EC:4.2.2.23] | (RefSeq) probable rhamnogalacturonate lyase B isoform X1 (A)	Lmhn001650	C4H6O6	Tartaric acid	0.861	0.00032246
Actinidia02223	K18195 rhamnogalacturonan endolyase [EC:4.2.2.23] | (RefSeq) probable rhamnogalacturonate lyase B isoform X1 (A)	Lmbn002648	C9H8O3	α-Hydroxycinnamic Acid*	0.834	0.000755134
Actinidia02224	K13998 dihydrofolate reductase / thymidylate synthase [EC:1.5.1.3 2.1.1.45] | (GenBank) dihydrofolate reductase-thymidylate synthase-like protein (A)	Lmmn001643	C9H8O3	2-Hydroxycinnamic acid	0.897	7.70273e-05
Actinidia02224	K13998 dihydrofolate reductase / thymidylate synthase [EC:1.5.1.3 2.1.1.45] | (GenBank) dihydrofolate reductase-thymidylate synthase-like protein (A)	Lmbn002739	C9H8O3	3-Hydroxycinnamic Acid*	0.824	0.000988961
Actinidia02224	K13998 dihydrofolate reductase / thymidylate synthase [EC:1.5.1.3 2.1.1.45] | (GenBank) dihydrofolate reductase-thymidylate synthase-like protein (A)	pmn001421	C16H18O8	3-O-p-Coumaroylquinic acid*	0.858	0.000351551
Actinidia02224	K13998 dihydrofolate reductase / thymidylate synthase [EC:1.5.1.3 2.1.1.45] | (GenBank) dihydrofolate reductase-thymidylate synthase-like protein (A)	pmb3074	C16H18O8	5-O-p-Coumaroylquinic acid*	0.847	0.00050617
Actinidia02224	K13998 dihydrofolate reductase / thymidylate synthase [EC:1.5.1.3 2.1.1.45] | (GenBank) dihydrofolate reductase-thymidylate synthase-like protein (A)	Zmhn001793	C15H18O9	6-O-Caffeoyl-D-glucose*	0.857	0.000362775
Actinidia02224	K13998 dihydrofolate reductase / thymidylate synthase [EC:1.5.1.3 2.1.1.45] | (GenBank) dihydrofolate reductase-thymidylate synthase-like protein (A)	Hmjn008136	C30H46O4	Camaldulenic acid*	-0.909	4.1052e-05
Actinidia02224	K13998 dihydrofolate reductase / thymidylate synthase [EC:1.5.1.3 2.1.1.45] | (GenBank) dihydrofolate reductase-thymidylate synthase-like protein (A)	mws0049	C15H14O7	Gallocatechin	0.881	0.000155112
Actinidia02224	K13998 dihydrofolate reductase / thymidylate synthase [EC:1.5.1.3 2.1.1.45] | (GenBank) dihydrofolate reductase-thymidylate synthase-like protein (A)	Xmyp005599	C27H30O16	Kaempferol-3-O-galactoside-4'-O-glucoside	0.937	6.8634e-06
Actinidia02224	K13998 dihydrofolate reductase / thymidylate synthase [EC:1.5.1.3 2.1.1.45] | (GenBank) dihydrofolate reductase-thymidylate synthase-like protein (A)	MWSslk254	C27H30O15	Kaempferol-3-O-glucorhamnoside*	0.935	8.4715e-06
Actinidia02224	K13998 dihydrofolate reductase / thymidylate synthase [EC:1.5.1.3 2.1.1.45] | (GenBank) dihydrofolate reductase-thymidylate synthase-like protein (A)	Lmsp004670	C27H30O15	Kaempferol-3-O-glucoside-7-O-rhamnoside*	0.935	8.3305e-06
Actinidia02224	K13998 dihydrofolate reductase / thymidylate synthase [EC:1.5.1.3 2.1.1.45] | (GenBank) dihydrofolate reductase-thymidylate synthase-like protein (A)	MWSHY0061	C27H30O15	Kaempferol-3-O-neohesperidoside*	0.933	9.3013e-06
Actinidia02224	K13998 dihydrofolate reductase / thymidylate synthase [EC:1.5.1.3 2.1.1.45] | (GenBank) dihydrofolate reductase-thymidylate synthase-like protein (A)	Zmcp003989	C27H30O15	Kaempferol-3-O-rhamnosyl(1→2)glucoside*	0.938	6.413e-06
Actinidia02224	K13998 dihydrofolate reductase / thymidylate synthase [EC:1.5.1.3 2.1.1.45] | (GenBank) dihydrofolate reductase-thymidylate synthase-like protein (A)	pme1605	C27H30O15	Kaempferol-3-O-robinobioside(Biorobin)*	0.931	1.07094e-05
Actinidia02224	K13998 dihydrofolate reductase / thymidylate synthase [EC:1.5.1.3 2.1.1.45] | (GenBank) dihydrofolate reductase-thymidylate synthase-like protein (A)	Lmsn002815	C27H30O15	Kaempferol-3-O-rutinoside(Nicotiflorin)*	0.916	2.799e-05
Actinidia02224	K13998 dihydrofolate reductase / thymidylate synthase [EC:1.5.1.3 2.1.1.45] | (GenBank) dihydrofolate reductase-thymidylate synthase-like protein (A)	Lmpp003268	C33H40O20	Kaempferol-3-O-rutinoside-7-O-glucoside	0.941	4.9235e-06
Actinidia02224	K13998 dihydrofolate reductase / thymidylate synthase [EC:1.5.1.3 2.1.1.45] | (GenBank) dihydrofolate reductase-thymidylate synthase-like protein (A)	mws0275	C4H6O5	L-Malic acid	0.836	0.000714004
Actinidia02224	K13998 dihydrofolate reductase / thymidylate synthase [EC:1.5.1.3 2.1.1.45] | (GenBank) dihydrofolate reductase-thymidylate synthase-like protein (A)	Hmjp003008	C27H28O16	Luteolin-7-O-glucuronide-5-O-rhamnoside	0.936	7.4253e-06
Actinidia02224	K13998 dihydrofolate reductase / thymidylate synthase [EC:1.5.1.3 2.1.1.45] | (GenBank) dihydrofolate reductase-thymidylate synthase-like protein (A)	MWSHY0080	C27H30O15	Luteolin-7-O-neohesperidoside (Lonicerin)*	0.943	4.1941e-06
Actinidia02224	K13998 dihydrofolate reductase / thymidylate synthase [EC:1.5.1.3 2.1.1.45] | (GenBank) dihydrofolate reductase-thymidylate synthase-like protein (A)	pmp000593	C27H30O15	Luteolin-7-O-rutinoside	0.93	1.21467e-05
Actinidia02224	K13998 dihydrofolate reductase / thymidylate synthase [EC:1.5.1.3 2.1.1.45] | (GenBank) dihydrofolate reductase-thymidylate synthase-like protein (A)	pmb0665	C27H30O16	Luteolin-8-C-glucoside-7-O-glucoside	0.902	5.88315e-05
Actinidia02224	K13998 dihydrofolate reductase / thymidylate synthase [EC:1.5.1.3 2.1.1.45] | (GenBank) dihydrofolate reductase-thymidylate synthase-like protein (A)	pme1816	C16H18O9	Neochlorogenic acid (5-O-Caffeoylquinic acid)*	0.849	0.000477421
Actinidia02224	K13998 dihydrofolate reductase / thymidylate synthase [EC:1.5.1.3 2.1.1.45] | (GenBank) dihydrofolate reductase-thymidylate synthase-like protein (A)	Lmmp003091	C27H30O16	Quercetin-3-O-(4''-O-glucosyl)rhamnoside*	0.882	0.000146707
Actinidia02224	K13998 dihydrofolate reductase / thymidylate synthase [EC:1.5.1.3 2.1.1.45] | (GenBank) dihydrofolate reductase-thymidylate synthase-like protein (A)	Lmsp004166	C27H30O16	Quercetin-3-O-glucoside-7-O-rhamnoside*	0.821	0.00107451
Actinidia02224	K13998 dihydrofolate reductase / thymidylate synthase [EC:1.5.1.3 2.1.1.45] | (GenBank) dihydrofolate reductase-thymidylate synthase-like protein (A)	Lmjp002461	C27H30O16	Quercetin-3-O-neohesperidoside*	0.88	0.000158519
Actinidia02224	K13998 dihydrofolate reductase / thymidylate synthase [EC:1.5.1.3 2.1.1.45] | (GenBank) dihydrofolate reductase-thymidylate synthase-like protein (A)	MWSHY0067	C27H30O16	Quercetin-3-O-rutinoside (Rutin)*	0.881	0.00015217
Actinidia02224	K13998 dihydrofolate reductase / thymidylate synthase [EC:1.5.1.3 2.1.1.45] | (GenBank) dihydrofolate reductase-thymidylate synthase-like protein (A)	Lmmp002334	C33H40O21	Quercetin-3-O-rutinoside-7-O-glucoside	0.879	0.000168122
Actinidia02224	K13998 dihydrofolate reductase / thymidylate synthase [EC:1.5.1.3 2.1.1.45] | (GenBank) dihydrofolate reductase-thymidylate synthase-like protein (A)	pmb3317	C16H20O10	Quinacyl syringic acid	-0.945	3.5143e-06
Actinidia02224	K13998 dihydrofolate reductase / thymidylate synthase [EC:1.5.1.3 2.1.1.45] | (GenBank) dihydrofolate reductase-thymidylate synthase-like protein (A)	Lmhn001650	C4H6O6	Tartaric acid	0.893	9.24954e-05
Actinidia02224	K13998 dihydrofolate reductase / thymidylate synthase [EC:1.5.1.3 2.1.1.45] | (GenBank) dihydrofolate reductase-thymidylate synthase-like protein (A)	Lmbn002648	C9H8O3	α-Hydroxycinnamic Acid*	0.833	0.000773844
Actinidia02225	K13998 dihydrofolate reductase / thymidylate synthase [EC:1.5.1.3 2.1.1.45] | (RefSeq) bifunctional dihydrofolate reductase-thymidylate synthase 1-like (A)	pme3017	C4H9NO2	2-Aminoisobutyric acid	0.899	6.8704e-05
Actinidia02300	--	Lmzn006284	C30H48O4	2α-Hydroxyursolic acid*	-0.801	0.00172297
Actinidia02300	--	Lmbp002336	C27H30O16	Quercetin-3-O-(2''-O-rhamnosyl)galactoside*	-0.838	0.000660005
Actinidia02300	--	mws0213	C5H12O5	Ribitol	-0.805	0.00157096
Actinidia02301	K14494 DELLA protein | (RefSeq) DELLA protein RGA2 (A)	pmn001706	C30H48O4	2-Hydroxyoleanolic acid*	-0.83	0.000822903
Actinidia02301	K14494 DELLA protein | (RefSeq) DELLA protein RGA2 (A)	Lmzn006284	C30H48O4	2α-Hydroxyursolic acid*	-0.89	0.000104914
Actinidia02301	K14494 DELLA protein | (RefSeq) DELLA protein RGA2 (A)	mws0178	C16H18O9	Chlorogenic acid (3-O-Caffeoylquinic acid)*	-0.812	0.00134984
Actinidia02301	K14494 DELLA protein | (RefSeq) DELLA protein RGA2 (A)	mws2108	C16H18O9	Cryptochlorogenic acid (4-O-Caffeoylquinic acid)*	-0.834	0.000748176
Actinidia02301	K14494 DELLA protein | (RefSeq) DELLA protein RGA2 (A)	Lmzp002365	C22H24O11	Hesperetin-7-O-glucoside*	-0.875	0.000193108
Actinidia02301	K14494 DELLA protein | (RefSeq) DELLA protein RGA2 (A)	mws1610	C30H48O4	Maslinic acid*	-0.833	0.00076934
Actinidia02301	K14494 DELLA protein | (RefSeq) DELLA protein RGA2 (A)	HJN074	C31H28O12	Procyanidin A6	-0.815	0.00125305
Actinidia02301	K14494 DELLA protein | (RefSeq) DELLA protein RGA2 (A)	Lmbp002336	C27H30O16	Quercetin-3-O-(2''-O-rhamnosyl)galactoside*	-0.936	7.7149e-06
Actinidia02301	K14494 DELLA protein | (RefSeq) DELLA protein RGA2 (A)	mws1329	C21H20O12	Quercetin-7-O-glucoside*	-0.845	0.00054619
Actinidia02301	K14494 DELLA protein | (RefSeq) DELLA protein RGA2 (A)	mws0213	C5H12O5	Ribitol	-0.865	0.000284495
Actinidia02311	--	pme3017	C4H9NO2	2-Aminoisobutyric acid	0.89	0.000104231
Actinidia02311	--	pmn001421	C16H18O8	3-O-p-Coumaroylquinic acid*	0.911	3.74887e-05
Actinidia02311	--	pmb3074	C16H18O8	5-O-p-Coumaroylquinic acid*	0.867	0.000260312
Actinidia02311	--	Xmyp005599	C27H30O16	Kaempferol-3-O-galactoside-4'-O-glucoside	0.816	0.00120572
Actinidia02311	--	MWSslk254	C27H30O15	Kaempferol-3-O-glucorhamnoside*	0.808	0.00147907
Actinidia02311	--	Lmsp004670	C27H30O15	Kaempferol-3-O-glucoside-7-O-rhamnoside*	0.826	0.000936367
Actinidia02311	--	MWSHY0061	C27H30O15	Kaempferol-3-O-neohesperidoside*	0.816	0.00119506
Actinidia02311	--	pme1605	C27H30O15	Kaempferol-3-O-robinobioside(Biorobin)*	0.808	0.00148947
Actinidia02311	--	Lmpp003268	C33H40O20	Kaempferol-3-O-rutinoside-7-O-glucoside	0.821	0.0010489
Actinidia02311	--	Hmjp003008	C27H28O16	Luteolin-7-O-glucuronide-5-O-rhamnoside	0.825	0.000952456
Actinidia02311	--	MWSHY0080	C27H30O15	Luteolin-7-O-neohesperidoside (Lonicerin)*	0.801	0.00174927
Actinidia02311	--	pmp000593	C27H30O15	Luteolin-7-O-rutinoside	0.826	0.000937786
Actinidia02332	K05933 aminocyclopropanecarboxylate oxidase [EC:1.14.17.4] | (RefSeq) 1-aminocyclopropane-1-carboxylate oxidase (A)	HJN104	C21H22O13	Dihydromyricetin-3-O-glucoside	-0.866	0.00027206
Actinidia02332	K05933 aminocyclopropanecarboxylate oxidase [EC:1.14.17.4] | (RefSeq) 1-aminocyclopropane-1-carboxylate oxidase (A)	mws0014	C10H10O4	Ferulic acid	-0.85	0.000468424
Actinidia02332	K05933 aminocyclopropanecarboxylate oxidase [EC:1.14.17.4] | (RefSeq) 1-aminocyclopropane-1-carboxylate oxidase (A)	Lmfn004065	C20H18O11	Morin-3-O-arabinoside*	-0.907	4.59678e-05
Actinidia02332	K05933 aminocyclopropanecarboxylate oxidase [EC:1.14.17.4] | (RefSeq) 1-aminocyclopropane-1-carboxylate oxidase (A)	Lmbp002336	C27H30O16	Quercetin-3-O-(2''-O-rhamnosyl)galactoside*	-0.8	0.00177707
Actinidia02332	K05933 aminocyclopropanecarboxylate oxidase [EC:1.14.17.4] | (RefSeq) 1-aminocyclopropane-1-carboxylate oxidase (A)	mws0856	C21H20O12	Quercetin-4'-O-glucoside (Spiraeoside)*	-0.803	0.00164416
Actinidia02336	--	Zmhn001793	C15H18O9	6-O-Caffeoyl-D-glucose*	0.801	0.0017474
Actinidia02336	--	Hmjn008136	C30H46O4	Camaldulenic acid*	-0.906	4.97134e-05
Actinidia02336	--	Xmyp005599	C27H30O16	Kaempferol-3-O-galactoside-4'-O-glucoside	0.939	6.1362e-06
Actinidia02336	--	MWSslk254	C27H30O15	Kaempferol-3-O-glucorhamnoside*	0.96	7.168e-07
Actinidia02336	--	Lmsp004670	C27H30O15	Kaempferol-3-O-glucoside-7-O-rhamnoside*	0.934	8.7438e-06
Actinidia02336	--	MWSHY0061	C27H30O15	Kaempferol-3-O-neohesperidoside*	0.948	2.6334e-06
Actinidia02336	--	Zmcp003989	C27H30O15	Kaempferol-3-O-rhamnosyl(1→2)glucoside*	0.827	0.000893993
Actinidia02336	--	pme1605	C27H30O15	Kaempferol-3-O-robinobioside(Biorobin)*	0.941	5.044e-06
Actinidia02336	--	Lmsn002815	C27H30O15	Kaempferol-3-O-rutinoside(Nicotiflorin)*	0.911	3.76171e-05
Actinidia02336	--	Lmpp003268	C33H40O20	Kaempferol-3-O-rutinoside-7-O-glucoside	0.933	9.7652e-06
Actinidia02336	--	Hmjp003008	C27H28O16	Luteolin-7-O-glucuronide-5-O-rhamnoside	0.937	6.8955e-06
Actinidia02336	--	MWSHY0080	C27H30O15	Luteolin-7-O-neohesperidoside (Lonicerin)*	0.955	1.2819e-06
Actinidia02336	--	pmp000593	C27H30O15	Luteolin-7-O-rutinoside	0.945	3.4975e-06
Actinidia02336	--	pmb0665	C27H30O16	Luteolin-8-C-glucoside-7-O-glucoside	0.846	0.000521778
Actinidia02336	--	pme1816	C16H18O9	Neochlorogenic acid (5-O-Caffeoylquinic acid)*	0.898	7.28525e-05
Actinidia02336	--	MWSHY0067	C27H30O16	Quercetin-3-O-rutinoside (Rutin)*	0.811	0.00135777
Actinidia02336	--	Lmmp002334	C33H40O21	Quercetin-3-O-rutinoside-7-O-glucoside	0.81	0.00141246
Actinidia02336	--	pmb3317	C16H20O10	Quinacyl syringic acid	-0.935	7.9996e-06
Actinidia02336	--	Lmhn001650	C4H6O6	Tartaric acid	0.836	0.000709129
Actinidia02414	K02433 aspartyl-tRNA(Asn)/glutamyl-tRNA(Gln) amidotransferase subunit A [EC:6.3.5.6 6.3.5.7] | (RefSeq) glutamyl-tRNA(Gln) amidotransferase subunit A, chloroplastic/mitochondrial-like (A)	pme3017	C4H9NO2	2-Aminoisobutyric acid	0.869	0.000242166
Actinidia02414	K02433 aspartyl-tRNA(Asn)/glutamyl-tRNA(Gln) amidotransferase subunit A [EC:6.3.5.6 6.3.5.7] | (RefSeq) glutamyl-tRNA(Gln) amidotransferase subunit A, chloroplastic/mitochondrial-like (A)	Lmbn002739	C9H8O3	3-Hydroxycinnamic Acid*	0.812	0.00135189
Actinidia02414	K02433 aspartyl-tRNA(Asn)/glutamyl-tRNA(Gln) amidotransferase subunit A [EC:6.3.5.6 6.3.5.7] | (RefSeq) glutamyl-tRNA(Gln) amidotransferase subunit A, chloroplastic/mitochondrial-like (A)	Hmjn008136	C30H46O4	Camaldulenic acid*	-0.903	5.84797e-05
Actinidia02414	K02433 aspartyl-tRNA(Asn)/glutamyl-tRNA(Gln) amidotransferase subunit A [EC:6.3.5.6 6.3.5.7] | (RefSeq) glutamyl-tRNA(Gln) amidotransferase subunit A, chloroplastic/mitochondrial-like (A)	Xmyp005599	C27H30O16	Kaempferol-3-O-galactoside-4'-O-glucoside	0.921	2.14026e-05
Actinidia02414	K02433 aspartyl-tRNA(Asn)/glutamyl-tRNA(Gln) amidotransferase subunit A [EC:6.3.5.6 6.3.5.7] | (RefSeq) glutamyl-tRNA(Gln) amidotransferase subunit A, chloroplastic/mitochondrial-like (A)	MWSslk254	C27H30O15	Kaempferol-3-O-glucorhamnoside*	0.927	1.45637e-05
Actinidia02414	K02433 aspartyl-tRNA(Asn)/glutamyl-tRNA(Gln) amidotransferase subunit A [EC:6.3.5.6 6.3.5.7] | (RefSeq) glutamyl-tRNA(Gln) amidotransferase subunit A, chloroplastic/mitochondrial-like (A)	Lmsp004670	C27H30O15	Kaempferol-3-O-glucoside-7-O-rhamnoside*	0.917	2.6648e-05
Actinidia02414	K02433 aspartyl-tRNA(Asn)/glutamyl-tRNA(Gln) amidotransferase subunit A [EC:6.3.5.6 6.3.5.7] | (RefSeq) glutamyl-tRNA(Gln) amidotransferase subunit A, chloroplastic/mitochondrial-like (A)	MWSHY0061	C27H30O15	Kaempferol-3-O-neohesperidoside*	0.925	1.61429e-05
Actinidia02414	K02433 aspartyl-tRNA(Asn)/glutamyl-tRNA(Gln) amidotransferase subunit A [EC:6.3.5.6 6.3.5.7] | (RefSeq) glutamyl-tRNA(Gln) amidotransferase subunit A, chloroplastic/mitochondrial-like (A)	Zmcp003989	C27H30O15	Kaempferol-3-O-rhamnosyl(1→2)glucoside*	0.806	0.00156243
Actinidia02414	K02433 aspartyl-tRNA(Asn)/glutamyl-tRNA(Gln) amidotransferase subunit A [EC:6.3.5.6 6.3.5.7] | (RefSeq) glutamyl-tRNA(Gln) amidotransferase subunit A, chloroplastic/mitochondrial-like (A)	pme1605	C27H30O15	Kaempferol-3-O-robinobioside(Biorobin)*	0.92	2.29104e-05
Actinidia02414	K02433 aspartyl-tRNA(Asn)/glutamyl-tRNA(Gln) amidotransferase subunit A [EC:6.3.5.6 6.3.5.7] | (RefSeq) glutamyl-tRNA(Gln) amidotransferase subunit A, chloroplastic/mitochondrial-like (A)	Lmsn002815	C27H30O15	Kaempferol-3-O-rutinoside(Nicotiflorin)*	0.881	0.000152378
Actinidia02414	K02433 aspartyl-tRNA(Asn)/glutamyl-tRNA(Gln) amidotransferase subunit A [EC:6.3.5.6 6.3.5.7] | (RefSeq) glutamyl-tRNA(Gln) amidotransferase subunit A, chloroplastic/mitochondrial-like (A)	Lmpp003268	C33H40O20	Kaempferol-3-O-rutinoside-7-O-glucoside	0.911	3.84873e-05
Actinidia02414	K02433 aspartyl-tRNA(Asn)/glutamyl-tRNA(Gln) amidotransferase subunit A [EC:6.3.5.6 6.3.5.7] | (RefSeq) glutamyl-tRNA(Gln) amidotransferase subunit A, chloroplastic/mitochondrial-like (A)	Hmjp003008	C27H28O16	Luteolin-7-O-glucuronide-5-O-rhamnoside	0.923	1.92078e-05
Actinidia02414	K02433 aspartyl-tRNA(Asn)/glutamyl-tRNA(Gln) amidotransferase subunit A [EC:6.3.5.6 6.3.5.7] | (RefSeq) glutamyl-tRNA(Gln) amidotransferase subunit A, chloroplastic/mitochondrial-like (A)	MWSHY0080	C27H30O15	Luteolin-7-O-neohesperidoside (Lonicerin)*	0.929	1.21774e-05
Actinidia02414	K02433 aspartyl-tRNA(Asn)/glutamyl-tRNA(Gln) amidotransferase subunit A [EC:6.3.5.6 6.3.5.7] | (RefSeq) glutamyl-tRNA(Gln) amidotransferase subunit A, chloroplastic/mitochondrial-like (A)	pmp000593	C27H30O15	Luteolin-7-O-rutinoside	0.915	3.1047e-05
Actinidia02414	K02433 aspartyl-tRNA(Asn)/glutamyl-tRNA(Gln) amidotransferase subunit A [EC:6.3.5.6 6.3.5.7] | (RefSeq) glutamyl-tRNA(Gln) amidotransferase subunit A, chloroplastic/mitochondrial-like (A)	pme1816	C16H18O9	Neochlorogenic acid (5-O-Caffeoylquinic acid)*	0.955	1.2993e-06
Actinidia02414	K02433 aspartyl-tRNA(Asn)/glutamyl-tRNA(Gln) amidotransferase subunit A [EC:6.3.5.6 6.3.5.7] | (RefSeq) glutamyl-tRNA(Gln) amidotransferase subunit A, chloroplastic/mitochondrial-like (A)	pmb3317	C16H20O10	Quinacyl syringic acid	-0.914	3.21997e-05
Actinidia02414	K02433 aspartyl-tRNA(Asn)/glutamyl-tRNA(Gln) amidotransferase subunit A [EC:6.3.5.6 6.3.5.7] | (RefSeq) glutamyl-tRNA(Gln) amidotransferase subunit A, chloroplastic/mitochondrial-like (A)	Lmhn001650	C4H6O6	Tartaric acid	0.822	0.00102332
Actinidia02414	K02433 aspartyl-tRNA(Asn)/glutamyl-tRNA(Gln) amidotransferase subunit A [EC:6.3.5.6 6.3.5.7] | (RefSeq) glutamyl-tRNA(Gln) amidotransferase subunit A, chloroplastic/mitochondrial-like (A)	Lmbn002648	C9H8O3	α-Hydroxycinnamic Acid*	0.819	0.00112373
Actinidia02423	K00924 kinase [EC:2.7.1.-] | (RefSeq) receptor-like protein kinase HSL1 (A)	Zmhn001793	C15H18O9	6-O-Caffeoyl-D-glucose*	0.851	0.000441874
Actinidia02423	K00924 kinase [EC:2.7.1.-] | (RefSeq) receptor-like protein kinase HSL1 (A)	Xmyp005599	C27H30O16	Kaempferol-3-O-galactoside-4'-O-glucoside	0.882	0.000145567
Actinidia02423	K00924 kinase [EC:2.7.1.-] | (RefSeq) receptor-like protein kinase HSL1 (A)	MWSslk254	C27H30O15	Kaempferol-3-O-glucorhamnoside*	0.86	0.000336186
Actinidia02423	K00924 kinase [EC:2.7.1.-] | (RefSeq) receptor-like protein kinase HSL1 (A)	Lmsp004670	C27H30O15	Kaempferol-3-O-glucoside-7-O-rhamnoside*	0.878	0.000171567
Actinidia02423	K00924 kinase [EC:2.7.1.-] | (RefSeq) receptor-like protein kinase HSL1 (A)	MWSHY0061	C27H30O15	Kaempferol-3-O-neohesperidoside*	0.868	0.000249981
Actinidia02423	K00924 kinase [EC:2.7.1.-] | (RefSeq) receptor-like protein kinase HSL1 (A)	pme1605	C27H30O15	Kaempferol-3-O-robinobioside(Biorobin)*	0.875	0.000194389
Actinidia02423	K00924 kinase [EC:2.7.1.-] | (RefSeq) receptor-like protein kinase HSL1 (A)	Lmsn002815	C27H30O15	Kaempferol-3-O-rutinoside(Nicotiflorin)*	0.883	0.000144103
Actinidia02423	K00924 kinase [EC:2.7.1.-] | (RefSeq) receptor-like protein kinase HSL1 (A)	Lmpp003268	C33H40O20	Kaempferol-3-O-rutinoside-7-O-glucoside	0.883	0.000142928
Actinidia02423	K00924 kinase [EC:2.7.1.-] | (RefSeq) receptor-like protein kinase HSL1 (A)	Hmjp003008	C27H28O16	Luteolin-7-O-glucuronide-5-O-rhamnoside	0.864	0.000290651
Actinidia02423	K00924 kinase [EC:2.7.1.-] | (RefSeq) receptor-like protein kinase HSL1 (A)	MWSHY0080	C27H30O15	Luteolin-7-O-neohesperidoside (Lonicerin)*	0.849	0.000478416
Actinidia02423	K00924 kinase [EC:2.7.1.-] | (RefSeq) receptor-like protein kinase HSL1 (A)	pmp000593	C27H30O15	Luteolin-7-O-rutinoside	0.875	0.000192732
Actinidia02423	K00924 kinase [EC:2.7.1.-] | (RefSeq) receptor-like protein kinase HSL1 (A)	pmb0665	C27H30O16	Luteolin-8-C-glucoside-7-O-glucoside	0.855	0.000390229
Actinidia02423	K00924 kinase [EC:2.7.1.-] | (RefSeq) receptor-like protein kinase HSL1 (A)	Lmmp003091	C27H30O16	Quercetin-3-O-(4''-O-glucosyl)rhamnoside*	0.833	0.000767249
Actinidia02423	K00924 kinase [EC:2.7.1.-] | (RefSeq) receptor-like protein kinase HSL1 (A)	Lmsp004166	C27H30O16	Quercetin-3-O-glucoside-7-O-rhamnoside*	0.853	0.000414626
Actinidia02423	K00924 kinase [EC:2.7.1.-] | (RefSeq) receptor-like protein kinase HSL1 (A)	Lmjp002461	C27H30O16	Quercetin-3-O-neohesperidoside*	0.816	0.00120186
Actinidia02423	K00924 kinase [EC:2.7.1.-] | (RefSeq) receptor-like protein kinase HSL1 (A)	MWSHY0067	C27H30O16	Quercetin-3-O-rutinoside (Rutin)*	0.857	0.000367049
Actinidia02423	K00924 kinase [EC:2.7.1.-] | (RefSeq) receptor-like protein kinase HSL1 (A)	Lmtp003677	C27H30O17	Quercetin-3-O-sophoroside (Baimaside)*	0.802	0.00171739
Actinidia02423	K00924 kinase [EC:2.7.1.-] | (RefSeq) receptor-like protein kinase HSL1 (A)	pmb3317	C16H20O10	Quinacyl syringic acid	-0.83	0.000835962
Actinidia02623	K21604 jasmonoyl-L-amino acid hydrolase [EC:3.5.1.127] | (RefSeq) IAA-amino acid hydrolase ILR1-like 6 (A)	pme3017	C4H9NO2	2-Aminoisobutyric acid	0.905	5.26836e-05
Actinidia02623	K21604 jasmonoyl-L-amino acid hydrolase [EC:3.5.1.127] | (RefSeq) IAA-amino acid hydrolase ILR1-like 6 (A)	pmn001421	C16H18O8	3-O-p-Coumaroylquinic acid*	0.893	9.13835e-05
Actinidia02623	K21604 jasmonoyl-L-amino acid hydrolase [EC:3.5.1.127] | (RefSeq) IAA-amino acid hydrolase ILR1-like 6 (A)	pmb3074	C16H18O8	5-O-p-Coumaroylquinic acid*	0.851	0.000441152
Actinidia02623	K21604 jasmonoyl-L-amino acid hydrolase [EC:3.5.1.127] | (RefSeq) IAA-amino acid hydrolase ILR1-like 6 (A)	Zmhn001793	C15H18O9	6-O-Caffeoyl-D-glucose*	0.891	0.000100791
Actinidia02623	K21604 jasmonoyl-L-amino acid hydrolase [EC:3.5.1.127] | (RefSeq) IAA-amino acid hydrolase ILR1-like 6 (A)	Hmjn008136	C30H46O4	Camaldulenic acid*	-0.863	0.000295693
Actinidia02623	K21604 jasmonoyl-L-amino acid hydrolase [EC:3.5.1.127] | (RefSeq) IAA-amino acid hydrolase ILR1-like 6 (A)	Xmyp005599	C27H30O16	Kaempferol-3-O-galactoside-4'-O-glucoside	0.951	1.9849e-06
Actinidia02623	K21604 jasmonoyl-L-amino acid hydrolase [EC:3.5.1.127] | (RefSeq) IAA-amino acid hydrolase ILR1-like 6 (A)	MWSslk254	C27H30O15	Kaempferol-3-O-glucorhamnoside*	0.953	1.7304e-06
Actinidia02623	K21604 jasmonoyl-L-amino acid hydrolase [EC:3.5.1.127] | (RefSeq) IAA-amino acid hydrolase ILR1-like 6 (A)	Lmsp004670	C27H30O15	Kaempferol-3-O-glucoside-7-O-rhamnoside*	0.957	1.0314e-06
Actinidia02623	K21604 jasmonoyl-L-amino acid hydrolase [EC:3.5.1.127] | (RefSeq) IAA-amino acid hydrolase ILR1-like 6 (A)	MWSHY0061	C27H30O15	Kaempferol-3-O-neohesperidoside*	0.957	1.0312e-06
Actinidia02623	K21604 jasmonoyl-L-amino acid hydrolase [EC:3.5.1.127] | (RefSeq) IAA-amino acid hydrolase ILR1-like 6 (A)	Zmcp003989	C27H30O15	Kaempferol-3-O-rhamnosyl(1→2)glucoside*	0.839	0.000638606
Actinidia02623	K21604 jasmonoyl-L-amino acid hydrolase [EC:3.5.1.127] | (RefSeq) IAA-amino acid hydrolase ILR1-like 6 (A)	pme1605	C27H30O15	Kaempferol-3-O-robinobioside(Biorobin)*	0.959	8.268e-07
Actinidia02623	K21604 jasmonoyl-L-amino acid hydrolase [EC:3.5.1.127] | (RefSeq) IAA-amino acid hydrolase ILR1-like 6 (A)	Lmsn002815	C27H30O15	Kaempferol-3-O-rutinoside(Nicotiflorin)*	0.934	9.0521e-06
Actinidia02623	K21604 jasmonoyl-L-amino acid hydrolase [EC:3.5.1.127] | (RefSeq) IAA-amino acid hydrolase ILR1-like 6 (A)	Lmpp003268	C33H40O20	Kaempferol-3-O-rutinoside-7-O-glucoside	0.958	9.106e-07
Actinidia02623	K21604 jasmonoyl-L-amino acid hydrolase [EC:3.5.1.127] | (RefSeq) IAA-amino acid hydrolase ILR1-like 6 (A)	Hmjp003008	C27H28O16	Luteolin-7-O-glucuronide-5-O-rhamnoside	0.951	2.1413e-06
Actinidia02623	K21604 jasmonoyl-L-amino acid hydrolase [EC:3.5.1.127] | (RefSeq) IAA-amino acid hydrolase ILR1-like 6 (A)	MWSHY0080	C27H30O15	Luteolin-7-O-neohesperidoside (Lonicerin)*	0.951	2.1479e-06
Actinidia02623	K21604 jasmonoyl-L-amino acid hydrolase [EC:3.5.1.127] | (RefSeq) IAA-amino acid hydrolase ILR1-like 6 (A)	pmp000593	C27H30O15	Luteolin-7-O-rutinoside	0.957	1.0868e-06
Actinidia02623	K21604 jasmonoyl-L-amino acid hydrolase [EC:3.5.1.127] | (RefSeq) IAA-amino acid hydrolase ILR1-like 6 (A)	pmb0665	C27H30O16	Luteolin-8-C-glucoside-7-O-glucoside	0.911	3.76214e-05
Actinidia02623	K21604 jasmonoyl-L-amino acid hydrolase [EC:3.5.1.127] | (RefSeq) IAA-amino acid hydrolase ILR1-like 6 (A)	pme1816	C16H18O9	Neochlorogenic acid (5-O-Caffeoylquinic acid)*	0.873	0.000206194
Actinidia02623	K21604 jasmonoyl-L-amino acid hydrolase [EC:3.5.1.127] | (RefSeq) IAA-amino acid hydrolase ILR1-like 6 (A)	Lmmp003091	C27H30O16	Quercetin-3-O-(4''-O-glucosyl)rhamnoside*	0.887	0.000118605
Actinidia02623	K21604 jasmonoyl-L-amino acid hydrolase [EC:3.5.1.127] | (RefSeq) IAA-amino acid hydrolase ILR1-like 6 (A)	Lmsp004166	C27H30O16	Quercetin-3-O-glucoside-7-O-rhamnoside*	0.876	0.000185129
Actinidia02623	K21604 jasmonoyl-L-amino acid hydrolase [EC:3.5.1.127] | (RefSeq) IAA-amino acid hydrolase ILR1-like 6 (A)	Lmjp002461	C27H30O16	Quercetin-3-O-neohesperidoside*	0.884	0.000135842
Actinidia02623	K21604 jasmonoyl-L-amino acid hydrolase [EC:3.5.1.127] | (RefSeq) IAA-amino acid hydrolase ILR1-like 6 (A)	MWSHY0067	C27H30O16	Quercetin-3-O-rutinoside (Rutin)*	0.897	7.78331e-05
Actinidia02623	K21604 jasmonoyl-L-amino acid hydrolase [EC:3.5.1.127] | (RefSeq) IAA-amino acid hydrolase ILR1-like 6 (A)	Lmmp002334	C33H40O21	Quercetin-3-O-rutinoside-7-O-glucoside	0.819	0.00112671
Actinidia02623	K21604 jasmonoyl-L-amino acid hydrolase [EC:3.5.1.127] | (RefSeq) IAA-amino acid hydrolase ILR1-like 6 (A)	Lmtp003677	C27H30O17	Quercetin-3-O-sophoroside (Baimaside)*	0.804	0.00162267
Actinidia02623	K21604 jasmonoyl-L-amino acid hydrolase [EC:3.5.1.127] | (RefSeq) IAA-amino acid hydrolase ILR1-like 6 (A)	pmb3317	C16H20O10	Quinacyl syringic acid	-0.929	1.23283e-05
Actinidia02623	K21604 jasmonoyl-L-amino acid hydrolase [EC:3.5.1.127] | (RefSeq) IAA-amino acid hydrolase ILR1-like 6 (A)	Lmbn002648	C9H8O3	α-Hydroxycinnamic Acid*	0.809	0.00143896
Actinidia02631	K08679 UDP-glucuronate 4-epimerase [EC:5.1.3.6] | (RefSeq) UDP-glucuronate 4-epimerase 1 (A)	Lmbp002336	C27H30O16	Quercetin-3-O-(2''-O-rhamnosyl)galactoside*	-0.829	0.000857431
Actinidia02705	--	Lmhn102068	C13H12O8	2-O-Caffeoylmalic acid	-0.869	0.000238543
Actinidia02705	--	pmp000237	C26H26O15	Apigenin-6-C-(2''-glucuronyl)xyloside	-0.94	5.7259e-06
Actinidia02705	--	MWSHY0167	C15H14O6	Catechin*	-0.814	0.00125794
Actinidia02705	--	mws0178	C16H18O9	Chlorogenic acid (3-O-Caffeoylquinic acid)*	-0.829	0.000862922
Actinidia02705	--	HJN055	C21H24O10	Dihydrocharcone-4'-O-glucoside	-0.87	0.000235926
Actinidia02705	--	pme0460	C15H14O6	Epicatechin*	-0.811	0.00137054
Actinidia02705	--	Lmcn003163	C28H20O14	Epitheaflavic acid-3-O-Gallate	-0.824	0.000978525
Actinidia02705	--	pmp000275	C30H28O12	Gambiriin A1	-0.96	7.518e-07
Actinidia02705	--	mws0919	C21H20O10	Kaempferol-3-O-rhamnoside (Afzelin)(Kaempferin)*	-0.917	2.63293e-05
Actinidia02705	--	pme0321	C21H20O10	Kaempferol-7-O-rhamnoside*	-0.915	2.99184e-05
Actinidia02705	--	pmp000682	C26H32O11	Matairesinol-4'-O-glucoside (Matairesinoside)	-0.84	0.000626323
Actinidia02705	--	mws0046	C27H32O14	Naringenin-7-O-Neohesperidoside(Naringin)*	-0.946	3.3618e-06
Actinidia02705	--	pme0432	C30H24O12	Procyanidin A2	-0.916	2.81804e-05
Actinidia02705	--	HJN074	C31H28O12	Procyanidin A6	-0.86	0.00033647
Actinidia02746	K10632 BRCA1-associated protein [EC:2.3.2.27] | (RefSeq) BRCA1-associated protein (A)	Zmhn001793	C15H18O9	6-O-Caffeoyl-D-glucose*	0.811	0.00137862
Actinidia02746	K10632 BRCA1-associated protein [EC:2.3.2.27] | (RefSeq) BRCA1-associated protein (A)	Lmbp003668	C20H18O10	Kaempferol-3-O-arabinoside	0.843	0.000565133
Actinidia02746	K10632 BRCA1-associated protein [EC:2.3.2.27] | (RefSeq) BRCA1-associated protein (A)	Lmsn002815	C27H30O15	Kaempferol-3-O-rutinoside(Nicotiflorin)*	0.808	0.00147059
Actinidia02746	K10632 BRCA1-associated protein [EC:2.3.2.27] | (RefSeq) BRCA1-associated protein (A)	pmb0665	C27H30O16	Luteolin-8-C-glucoside-7-O-glucoside	0.888	0.000112843
Actinidia02746	K10632 BRCA1-associated protein [EC:2.3.2.27] | (RefSeq) BRCA1-associated protein (A)	Lmmp003091	C27H30O16	Quercetin-3-O-(4''-O-glucosyl)rhamnoside*	0.819	0.00111765
Actinidia02746	K10632 BRCA1-associated protein [EC:2.3.2.27] | (RefSeq) BRCA1-associated protein (A)	Lmsp004166	C27H30O16	Quercetin-3-O-glucoside-7-O-rhamnoside*	0.807	0.00149746
Actinidia02746	K10632 BRCA1-associated protein [EC:2.3.2.27] | (RefSeq) BRCA1-associated protein (A)	Lmjp002461	C27H30O16	Quercetin-3-O-neohesperidoside*	0.843	0.000576857
Actinidia02746	K10632 BRCA1-associated protein [EC:2.3.2.27] | (RefSeq) BRCA1-associated protein (A)	MWSHY0067	C27H30O16	Quercetin-3-O-rutinoside (Rutin)*	0.829	0.000867963
Actinidia02747	K00052 3-isopropylmalate dehydrogenase [EC:1.1.1.85] | (RefSeq) 3-isopropylmalate dehydrogenase, chloroplastic-like (A)	Lmmn001643	C9H8O3	2-Hydroxycinnamic acid	0.803	0.00165601
Actinidia02747	K00052 3-isopropylmalate dehydrogenase [EC:1.1.1.85] | (RefSeq) 3-isopropylmalate dehydrogenase, chloroplastic-like (A)	Zmhn001793	C15H18O9	6-O-Caffeoyl-D-glucose*	0.885	0.000129863
Actinidia02747	K00052 3-isopropylmalate dehydrogenase [EC:1.1.1.85] | (RefSeq) 3-isopropylmalate dehydrogenase, chloroplastic-like (A)	Hmjn008136	C30H46O4	Camaldulenic acid*	-0.813	0.00130629
Actinidia02747	K00052 3-isopropylmalate dehydrogenase [EC:1.1.1.85] | (RefSeq) 3-isopropylmalate dehydrogenase, chloroplastic-like (A)	pme1777	C27H31O16	Cyanidin-3,5-O-diglucoside (Cyanin)	-0.821	0.0010598
Actinidia02747	K00052 3-isopropylmalate dehydrogenase [EC:1.1.1.85] | (RefSeq) 3-isopropylmalate dehydrogenase, chloroplastic-like (A)	HJN041	C21H24O11	Epicatechin glucoside*	0.879	0.000166832
Actinidia02747	K00052 3-isopropylmalate dehydrogenase [EC:1.1.1.85] | (RefSeq) 3-isopropylmalate dehydrogenase, chloroplastic-like (A)	Lmbp003668	C20H18O10	Kaempferol-3-O-arabinoside	0.846	0.000531452
Actinidia02747	K00052 3-isopropylmalate dehydrogenase [EC:1.1.1.85] | (RefSeq) 3-isopropylmalate dehydrogenase, chloroplastic-like (A)	Xmyp005599	C27H30O16	Kaempferol-3-O-galactoside-4'-O-glucoside	0.87	0.000236321
Actinidia02747	K00052 3-isopropylmalate dehydrogenase [EC:1.1.1.85] | (RefSeq) 3-isopropylmalate dehydrogenase, chloroplastic-like (A)	MWSslk254	C27H30O15	Kaempferol-3-O-glucorhamnoside*	0.846	0.000520373
Actinidia02747	K00052 3-isopropylmalate dehydrogenase [EC:1.1.1.85] | (RefSeq) 3-isopropylmalate dehydrogenase, chloroplastic-like (A)	Lmsp004670	C27H30O15	Kaempferol-3-O-glucoside-7-O-rhamnoside*	0.861	0.000320738
Actinidia02747	K00052 3-isopropylmalate dehydrogenase [EC:1.1.1.85] | (RefSeq) 3-isopropylmalate dehydrogenase, chloroplastic-like (A)	MWSHY0061	C27H30O15	Kaempferol-3-O-neohesperidoside*	0.851	0.000444388
Actinidia02747	K00052 3-isopropylmalate dehydrogenase [EC:1.1.1.85] | (RefSeq) 3-isopropylmalate dehydrogenase, chloroplastic-like (A)	Zmcp003989	C27H30O15	Kaempferol-3-O-rhamnosyl(1→2)glucoside*	0.887	0.000119353
Actinidia02747	K00052 3-isopropylmalate dehydrogenase [EC:1.1.1.85] | (RefSeq) 3-isopropylmalate dehydrogenase, chloroplastic-like (A)	pme1605	C27H30O15	Kaempferol-3-O-robinobioside(Biorobin)*	0.864	0.00028908
Actinidia02747	K00052 3-isopropylmalate dehydrogenase [EC:1.1.1.85] | (RefSeq) 3-isopropylmalate dehydrogenase, chloroplastic-like (A)	Lmsn002815	C27H30O15	Kaempferol-3-O-rutinoside(Nicotiflorin)*	0.875	0.000194947
Actinidia02747	K00052 3-isopropylmalate dehydrogenase [EC:1.1.1.85] | (RefSeq) 3-isopropylmalate dehydrogenase, chloroplastic-like (A)	Lmpp003268	C33H40O20	Kaempferol-3-O-rutinoside-7-O-glucoside	0.874	0.000204733
Actinidia02747	K00052 3-isopropylmalate dehydrogenase [EC:1.1.1.85] | (RefSeq) 3-isopropylmalate dehydrogenase, chloroplastic-like (A)	Hmjp003008	C27H28O16	Luteolin-7-O-glucuronide-5-O-rhamnoside	0.858	0.000353771
Actinidia02747	K00052 3-isopropylmalate dehydrogenase [EC:1.1.1.85] | (RefSeq) 3-isopropylmalate dehydrogenase, chloroplastic-like (A)	MWSHY0080	C27H30O15	Luteolin-7-O-neohesperidoside (Lonicerin)*	0.857	0.000367962
Actinidia02747	K00052 3-isopropylmalate dehydrogenase [EC:1.1.1.85] | (RefSeq) 3-isopropylmalate dehydrogenase, chloroplastic-like (A)	pmp000593	C27H30O15	Luteolin-7-O-rutinoside	0.85	0.000461731
Actinidia02747	K00052 3-isopropylmalate dehydrogenase [EC:1.1.1.85] | (RefSeq) 3-isopropylmalate dehydrogenase, chloroplastic-like (A)	pmb0665	C27H30O16	Luteolin-8-C-glucoside-7-O-glucoside	0.949	2.5126e-06
Actinidia02747	K00052 3-isopropylmalate dehydrogenase [EC:1.1.1.85] | (RefSeq) 3-isopropylmalate dehydrogenase, chloroplastic-like (A)	Lmmp003091	C27H30O16	Quercetin-3-O-(4''-O-glucosyl)rhamnoside*	0.92	2.30376e-05
Actinidia02747	K00052 3-isopropylmalate dehydrogenase [EC:1.1.1.85] | (RefSeq) 3-isopropylmalate dehydrogenase, chloroplastic-like (A)	Lmsp004166	C27H30O16	Quercetin-3-O-glucoside-7-O-rhamnoside*	0.896	7.99503e-05
Actinidia02747	K00052 3-isopropylmalate dehydrogenase [EC:1.1.1.85] | (RefSeq) 3-isopropylmalate dehydrogenase, chloroplastic-like (A)	Lmjp002461	C27H30O16	Quercetin-3-O-neohesperidoside*	0.92	2.24805e-05
Actinidia02747	K00052 3-isopropylmalate dehydrogenase [EC:1.1.1.85] | (RefSeq) 3-isopropylmalate dehydrogenase, chloroplastic-like (A)	MWSHY0067	C27H30O16	Quercetin-3-O-rutinoside (Rutin)*	0.92	2.25305e-05
Actinidia02747	K00052 3-isopropylmalate dehydrogenase [EC:1.1.1.85] | (RefSeq) 3-isopropylmalate dehydrogenase, chloroplastic-like (A)	Lmmp002334	C33H40O21	Quercetin-3-O-rutinoside-7-O-glucoside	0.851	0.000445658
Actinidia02747	K00052 3-isopropylmalate dehydrogenase [EC:1.1.1.85] | (RefSeq) 3-isopropylmalate dehydrogenase, chloroplastic-like (A)	pmb3317	C16H20O10	Quinacyl syringic acid	-0.876	0.000189969
Actinidia02766	--	Jmcp010061	C15H22O2	costic acid	0.973	1.044e-07
Actinidia02766	--	pme1777	C27H31O16	Cyanidin-3,5-O-diglucoside (Cyanin)	-0.924	1.79914e-05
Actinidia02766	--	HJN041	C21H24O11	Epicatechin glucoside*	0.817	0.00117859
Actinidia02766	--	HJAP148	C26H28O15	Kaempferol-3-O-sambubioside	-0.97	1.703e-07
Actinidia02766	--	pme3392	C21H21O10	Pelargonidin-3-O-glucoside	-0.955	1.2837e-06
Actinidia02812	K01183 chitinase [EC:3.2.1.14] | (RefSeq) hevamine-A-like (A)	pmn001706	C30H48O4	2-Hydroxyoleanolic acid*	-0.838	0.000661925
Actinidia02812	K01183 chitinase [EC:3.2.1.14] | (RefSeq) hevamine-A-like (A)	Lmbn002739	C9H8O3	3-Hydroxycinnamic Acid*	0.921	2.09054e-05
Actinidia02812	K01183 chitinase [EC:3.2.1.14] | (RefSeq) hevamine-A-like (A)	pmb3075	C16H16O7	3-O-p-Coumaroylshikimic acid	0.835	0.000721886
Actinidia02812	K01183 chitinase [EC:3.2.1.14] | (RefSeq) hevamine-A-like (A)	MWSHY0181	C21H20O10	Apigenin-8-C-Glucoside (Vitexin)	-0.945	3.7507e-06
Actinidia02812	K01183 chitinase [EC:3.2.1.14] | (RefSeq) hevamine-A-like (A)	Hmjn008136	C30H46O4	Camaldulenic acid*	-0.86	0.000333847
Actinidia02812	K01183 chitinase [EC:3.2.1.14] | (RefSeq) hevamine-A-like (A)	pme1773	C27H31O15	Cyanidin-3-O-rutinoside (Keracyanin)	-0.989	1.5e-09
Actinidia02812	K01183 chitinase [EC:3.2.1.14] | (RefSeq) hevamine-A-like (A)	mws0463	C16H14O6	Hesperetin	0.985	6.4e-09
Actinidia02812	K01183 chitinase [EC:3.2.1.14] | (RefSeq) hevamine-A-like (A)	Lmyp004407	C30H26O13	Kaempferol-3-O-(2''-p-Coumaroyl)galactoside*	0.98	2.47e-08
Actinidia02812	K01183 chitinase [EC:3.2.1.14] | (RefSeq) hevamine-A-like (A)	MWSHY0136	C21H20O11	Kaempferol-3-O-glucoside (Astragalin)*	0.813	0.00131199
Actinidia02812	K01183 chitinase [EC:3.2.1.14] | (RefSeq) hevamine-A-like (A)	mws0275	C4H6O5	L-Malic acid	0.877	0.000178554
Actinidia02812	K01183 chitinase [EC:3.2.1.14] | (RefSeq) hevamine-A-like (A)	mws1610	C30H48O4	Maslinic acid*	-0.836	0.000709287
Actinidia02812	K01183 chitinase [EC:3.2.1.14] | (RefSeq) hevamine-A-like (A)	mws0791	C28H34O14	Poncirin (Isosakuranetin-7-O-neohesperidoside)*	0.976	5.63e-08
Actinidia02812	K01183 chitinase [EC:3.2.1.14] | (RefSeq) hevamine-A-like (A)	Lmmp002334	C33H40O21	Quercetin-3-O-rutinoside-7-O-glucoside	0.852	0.000438592
Actinidia02812	K01183 chitinase [EC:3.2.1.14] | (RefSeq) hevamine-A-like (A)	mws0027	C9H10O5	Syringic acid	0.886	0.000123444
Actinidia02812	K01183 chitinase [EC:3.2.1.14] | (RefSeq) hevamine-A-like (A)	Lmhn001650	C4H6O6	Tartaric acid	0.894	8.87967e-05
Actinidia02812	K01183 chitinase [EC:3.2.1.14] | (RefSeq) hevamine-A-like (A)	Lmbn002648	C9H8O3	α-Hydroxycinnamic Acid*	0.854	0.000405809
Actinidia02980	K12373 hexosaminidase [EC:3.2.1.52] | (RefSeq) beta-hexosaminidase 1 (A)	Lmmn001643	C9H8O3	2-Hydroxycinnamic acid	0.804	0.00162789
Actinidia02980	K12373 hexosaminidase [EC:3.2.1.52] | (RefSeq) beta-hexosaminidase 1 (A)	pme1777	C27H31O16	Cyanidin-3,5-O-diglucoside (Cyanin)	-0.899	7.07095e-05
Actinidia02980	K12373 hexosaminidase [EC:3.2.1.52] | (RefSeq) beta-hexosaminidase 1 (A)	pme1654	C12H18O3	Jasmonic acid	-0.854	0.000406084
Actinidia02980	K12373 hexosaminidase [EC:3.2.1.52] | (RefSeq) beta-hexosaminidase 1 (A)	pmb0665	C27H30O16	Luteolin-8-C-glucoside-7-O-glucoside	0.812	0.00133667
Actinidia02980	K12373 hexosaminidase [EC:3.2.1.52] | (RefSeq) beta-hexosaminidase 1 (A)	pme3392	C21H21O10	Pelargonidin-3-O-glucoside	-0.829	0.000852982
Actinidia02980	K12373 hexosaminidase [EC:3.2.1.52] | (RefSeq) beta-hexosaminidase 1 (A)	Lmmp003091	C27H30O16	Quercetin-3-O-(4''-O-glucosyl)rhamnoside*	0.832	0.000787612
Actinidia02980	K12373 hexosaminidase [EC:3.2.1.52] | (RefSeq) beta-hexosaminidase 1 (A)	Lmsp004166	C27H30O16	Quercetin-3-O-glucoside-7-O-rhamnoside*	0.851	0.000446841
Actinidia02980	K12373 hexosaminidase [EC:3.2.1.52] | (RefSeq) beta-hexosaminidase 1 (A)	MWSHY0067	C27H30O16	Quercetin-3-O-rutinoside (Rutin)*	0.848	0.000495078
Actinidia02980	K12373 hexosaminidase [EC:3.2.1.52] | (RefSeq) beta-hexosaminidase 1 (A)	Lmmp002334	C33H40O21	Quercetin-3-O-rutinoside-7-O-glucoside	0.866	0.000271398
Actinidia02980	K12373 hexosaminidase [EC:3.2.1.52] | (RefSeq) beta-hexosaminidase 1 (A)	pmb3317	C16H20O10	Quinacyl syringic acid	-0.804	0.00161974
Actinidia02980	K12373 hexosaminidase [EC:3.2.1.52] | (RefSeq) beta-hexosaminidase 1 (A)	Lmhn001650	C4H6O6	Tartaric acid	0.826	0.000937081
Actinidia03064	K01054 acylglycerol lipase [EC:3.1.1.23] | (RefSeq) caffeoylshikimate esterase-like (A)	pme3017	C4H9NO2	2-Aminoisobutyric acid	0.832	0.000797059
Actinidia03064	K01054 acylglycerol lipase [EC:3.1.1.23] | (RefSeq) caffeoylshikimate esterase-like (A)	pmn001421	C16H18O8	3-O-p-Coumaroylquinic acid*	0.851	0.000450446
Actinidia03064	K01054 acylglycerol lipase [EC:3.1.1.23] | (RefSeq) caffeoylshikimate esterase-like (A)	pmb3074	C16H18O8	5-O-p-Coumaroylquinic acid*	0.838	0.000669397
Actinidia03064	K01054 acylglycerol lipase [EC:3.1.1.23] | (RefSeq) caffeoylshikimate esterase-like (A)	Hmjn008136	C30H46O4	Camaldulenic acid*	-0.868	0.000255915
Actinidia03064	K01054 acylglycerol lipase [EC:3.1.1.23] | (RefSeq) caffeoylshikimate esterase-like (A)	Xmyp005599	C27H30O16	Kaempferol-3-O-galactoside-4'-O-glucoside	0.89	0.000104376
Actinidia03064	K01054 acylglycerol lipase [EC:3.1.1.23] | (RefSeq) caffeoylshikimate esterase-like (A)	MWSslk254	C27H30O15	Kaempferol-3-O-glucorhamnoside*	0.89	0.000104365
Actinidia03064	K01054 acylglycerol lipase [EC:3.1.1.23] | (RefSeq) caffeoylshikimate esterase-like (A)	Lmsp004670	C27H30O15	Kaempferol-3-O-glucoside-7-O-rhamnoside*	0.887	0.000117894
Actinidia03064	K01054 acylglycerol lipase [EC:3.1.1.23] | (RefSeq) caffeoylshikimate esterase-like (A)	MWSHY0061	C27H30O15	Kaempferol-3-O-neohesperidoside*	0.887	0.000119739
Actinidia03064	K01054 acylglycerol lipase [EC:3.1.1.23] | (RefSeq) caffeoylshikimate esterase-like (A)	Zmcp003989	C27H30O15	Kaempferol-3-O-rhamnosyl(1→2)glucoside*	0.82	0.00107764
Actinidia03064	K01054 acylglycerol lipase [EC:3.1.1.23] | (RefSeq) caffeoylshikimate esterase-like (A)	pme1605	C27H30O15	Kaempferol-3-O-robinobioside(Biorobin)*	0.876	0.000185967
Actinidia03064	K01054 acylglycerol lipase [EC:3.1.1.23] | (RefSeq) caffeoylshikimate esterase-like (A)	Lmsn002815	C27H30O15	Kaempferol-3-O-rutinoside(Nicotiflorin)*	0.847	0.000502203
Actinidia03064	K01054 acylglycerol lipase [EC:3.1.1.23] | (RefSeq) caffeoylshikimate esterase-like (A)	Lmpp003268	C33H40O20	Kaempferol-3-O-rutinoside-7-O-glucoside	0.891	0.000100624
Actinidia03064	K01054 acylglycerol lipase [EC:3.1.1.23] | (RefSeq) caffeoylshikimate esterase-like (A)	mws0275	C4H6O5	L-Malic acid	0.814	0.0012786
Actinidia03064	K01054 acylglycerol lipase [EC:3.1.1.23] | (RefSeq) caffeoylshikimate esterase-like (A)	Hmjp003008	C27H28O16	Luteolin-7-O-glucuronide-5-O-rhamnoside	0.893	9.33987e-05
Actinidia03064	K01054 acylglycerol lipase [EC:3.1.1.23] | (RefSeq) caffeoylshikimate esterase-like (A)	MWSHY0080	C27H30O15	Luteolin-7-O-neohesperidoside (Lonicerin)*	0.889	0.000111216
Actinidia03064	K01054 acylglycerol lipase [EC:3.1.1.23] | (RefSeq) caffeoylshikimate esterase-like (A)	pmp000593	C27H30O15	Luteolin-7-O-rutinoside	0.883	0.000142287
Actinidia03064	K01054 acylglycerol lipase [EC:3.1.1.23] | (RefSeq) caffeoylshikimate esterase-like (A)	pme1816	C16H18O9	Neochlorogenic acid (5-O-Caffeoylquinic acid)*	0.893	9.1911e-05
Actinidia03064	K01054 acylglycerol lipase [EC:3.1.1.23] | (RefSeq) caffeoylshikimate esterase-like (A)	Lmmp002334	C33H40O21	Quercetin-3-O-rutinoside-7-O-glucoside	0.812	0.00134712
Actinidia03064	K01054 acylglycerol lipase [EC:3.1.1.23] | (RefSeq) caffeoylshikimate esterase-like (A)	pmb3317	C16H20O10	Quinacyl syringic acid	-0.888	0.000113138
Actinidia03064	K01054 acylglycerol lipase [EC:3.1.1.23] | (RefSeq) caffeoylshikimate esterase-like (A)	Lmhn001650	C4H6O6	Tartaric acid	0.86	0.000335654
Actinidia03148	--	Lmmn001643	C9H8O3	2-Hydroxycinnamic acid	-0.866	0.000268656
Actinidia03148	--	Lmbn002739	C9H8O3	3-Hydroxycinnamic Acid*	-0.912	3.53891e-05
Actinidia03148	--	MWSHY0181	C21H20O10	Apigenin-8-C-Glucoside (Vitexin)	0.931	1.08569e-05
Actinidia03148	--	Hmjn008136	C30H46O4	Camaldulenic acid*	0.85	0.0004611
Actinidia03148	--	pme1777	C27H31O16	Cyanidin-3,5-O-diglucoside (Cyanin)	0.844	0.000560433
Actinidia03148	--	pme1773	C27H31O15	Cyanidin-3-O-rutinoside (Keracyanin)	0.901	6.21066e-05
Actinidia03148	--	mws0463	C16H14O6	Hesperetin	-0.883	0.000143486
Actinidia03148	--	Lmyp004407	C30H26O13	Kaempferol-3-O-(2''-p-Coumaroyl)galactoside*	-0.889	0.000109306
Actinidia03148	--	MWSHY0136	C21H20O11	Kaempferol-3-O-glucoside (Astragalin)*	-0.956	1.1634e-06
Actinidia03148	--	mws0275	C4H6O5	L-Malic acid	-0.862	0.000315279
Actinidia03148	--	pme3392	C21H21O10	Pelargonidin-3-O-glucoside	0.816	0.00120004
Actinidia03148	--	mws0791	C28H34O14	Poncirin (Isosakuranetin-7-O-neohesperidoside)*	-0.883	0.000141358
Actinidia03148	--	Lmmp002334	C33H40O21	Quercetin-3-O-rutinoside-7-O-glucoside	-0.915	3.03757e-05
Actinidia03148	--	mws0027	C9H10O5	Syringic acid	-0.956	1.1944e-06
Actinidia03148	--	Lmhn001650	C4H6O6	Tartaric acid	-0.894	8.71852e-05
Actinidia03148	--	Lmbn002648	C9H8O3	α-Hydroxycinnamic Acid*	-0.893	9.12666e-05
Actinidia03372	--	Zmhn001793	C15H18O9	6-O-Caffeoyl-D-glucose*	-0.887	0.000121564
Actinidia03372	--	pme1777	C27H31O16	Cyanidin-3,5-O-diglucoside (Cyanin)	0.857	0.000370617
Actinidia03372	--	HJN041	C21H24O11	Epicatechin glucoside*	-0.9	6.65148e-05
Actinidia03372	--	pmb0665	C27H30O16	Luteolin-8-C-glucoside-7-O-glucoside	-0.851	0.000450857
Actinidia03372	--	Lmmp003091	C27H30O16	Quercetin-3-O-(4''-O-glucosyl)rhamnoside*	-0.871	0.000228062
Actinidia03372	--	MWSHY0046	C21H20O12	Quercetin-3-O-glucoside (Isoquercitrin)*	-0.827	0.00089928
Actinidia03372	--	Lmsp004166	C27H30O16	Quercetin-3-O-glucoside-7-O-rhamnoside*	-0.897	7.79235e-05
Actinidia03372	--	Lmjp002461	C27H30O16	Quercetin-3-O-neohesperidoside*	-0.881	0.000151732
Actinidia03372	--	MWSHY0067	C27H30O16	Quercetin-3-O-rutinoside (Rutin)*	-0.878	0.000170976
Actinidia03485	K17500 integrin-linked kinase-associated serine/threonine phosphatase 2C [EC:3.1.3.16] | (RefSeq) WAT1-related protein At3g18200 isoform X1 (A)	Lmbn002739	C9H8O3	3-Hydroxycinnamic Acid*	0.813	0.00131359
Actinidia03485	K17500 integrin-linked kinase-associated serine/threonine phosphatase 2C [EC:3.1.3.16] | (RefSeq) WAT1-related protein At3g18200 isoform X1 (A)	Hmjn008136	C30H46O4	Camaldulenic acid*	-0.852	0.000429847
Actinidia03485	K17500 integrin-linked kinase-associated serine/threonine phosphatase 2C [EC:3.1.3.16] | (RefSeq) WAT1-related protein At3g18200 isoform X1 (A)	Xmyp005599	C27H30O16	Kaempferol-3-O-galactoside-4'-O-glucoside	0.808	0.00145646
Actinidia03485	K17500 integrin-linked kinase-associated serine/threonine phosphatase 2C [EC:3.1.3.16] | (RefSeq) WAT1-related protein At3g18200 isoform X1 (A)	MWSslk254	C27H30O15	Kaempferol-3-O-glucorhamnoside*	0.818	0.00114853
Actinidia03485	K17500 integrin-linked kinase-associated serine/threonine phosphatase 2C [EC:3.1.3.16] | (RefSeq) WAT1-related protein At3g18200 isoform X1 (A)	Lmsp004670	C27H30O15	Kaempferol-3-O-glucoside-7-O-rhamnoside*	0.805	0.00158323
Actinidia03485	K17500 integrin-linked kinase-associated serine/threonine phosphatase 2C [EC:3.1.3.16] | (RefSeq) WAT1-related protein At3g18200 isoform X1 (A)	MWSHY0061	C27H30O15	Kaempferol-3-O-neohesperidoside*	0.816	0.00122155
Actinidia03485	K17500 integrin-linked kinase-associated serine/threonine phosphatase 2C [EC:3.1.3.16] | (RefSeq) WAT1-related protein At3g18200 isoform X1 (A)	Lmpp003268	C33H40O20	Kaempferol-3-O-rutinoside-7-O-glucoside	0.804	0.00161166
Actinidia03485	K17500 integrin-linked kinase-associated serine/threonine phosphatase 2C [EC:3.1.3.16] | (RefSeq) WAT1-related protein At3g18200 isoform X1 (A)	Hmjp003008	C27H28O16	Luteolin-7-O-glucuronide-5-O-rhamnoside	0.813	0.00129733
Actinidia03485	K17500 integrin-linked kinase-associated serine/threonine phosphatase 2C [EC:3.1.3.16] | (RefSeq) WAT1-related protein At3g18200 isoform X1 (A)	MWSHY0080	C27H30O15	Luteolin-7-O-neohesperidoside (Lonicerin)*	0.818	0.00113671
Actinidia03485	K17500 integrin-linked kinase-associated serine/threonine phosphatase 2C [EC:3.1.3.16] | (RefSeq) WAT1-related protein At3g18200 isoform X1 (A)	pme1816	C16H18O9	Neochlorogenic acid (5-O-Caffeoylquinic acid)*	0.886	0.000123341
Actinidia03485	K17500 integrin-linked kinase-associated serine/threonine phosphatase 2C [EC:3.1.3.16] | (RefSeq) WAT1-related protein At3g18200 isoform X1 (A)	pmb3317	C16H20O10	Quinacyl syringic acid	-0.826	0.000918804
Actinidia03485	K17500 integrin-linked kinase-associated serine/threonine phosphatase 2C [EC:3.1.3.16] | (RefSeq) WAT1-related protein At3g18200 isoform X1 (A)	Lmhn001650	C4H6O6	Tartaric acid	0.811	0.00135653
Actinidia03485	K17500 integrin-linked kinase-associated serine/threonine phosphatase 2C [EC:3.1.3.16] | (RefSeq) WAT1-related protein At3g18200 isoform X1 (A)	Lmbn002648	C9H8O3	α-Hydroxycinnamic Acid*	0.84	0.000633338
Actinidia03602	K10528 hydroperoxide lyase [EC:4.1.2.-] | (RefSeq) fatty acid hydroperoxide lyase, chloroplastic (A)	Lmbn002739	C9H8O3	3-Hydroxycinnamic Acid*	-0.813	0.0013025
Actinidia03602	K10528 hydroperoxide lyase [EC:4.1.2.-] | (RefSeq) fatty acid hydroperoxide lyase, chloroplastic (A)	Hmjn008136	C30H46O4	Camaldulenic acid*	0.826	0.000920036
Actinidia03602	K10528 hydroperoxide lyase [EC:4.1.2.-] | (RefSeq) fatty acid hydroperoxide lyase, chloroplastic (A)	pme1777	C27H31O16	Cyanidin-3,5-O-diglucoside (Cyanin)	0.861	0.000319229
Actinidia03602	K10528 hydroperoxide lyase [EC:4.1.2.-] | (RefSeq) fatty acid hydroperoxide lyase, chloroplastic (A)	pme1773	C27H31O15	Cyanidin-3-O-rutinoside (Keracyanin)	0.801	0.00172139
Actinidia03602	K10528 hydroperoxide lyase [EC:4.1.2.-] | (RefSeq) fatty acid hydroperoxide lyase, chloroplastic (A)	pme1654	C12H18O3	Jasmonic acid	0.869	0.000246526
Actinidia03602	K10528 hydroperoxide lyase [EC:4.1.2.-] | (RefSeq) fatty acid hydroperoxide lyase, chloroplastic (A)	MWSHY0136	C21H20O11	Kaempferol-3-O-glucoside (Astragalin)*	0.871	0.000229183
Actinidia03602	K10528 hydroperoxide lyase [EC:4.1.2.-] | (RefSeq) fatty acid hydroperoxide lyase, chloroplastic (A)	pmb0665	C27H30O16	Luteolin-8-C-glucoside-7-O-glucoside	-0.803	0.00167889
Actinidia03602	K10528 hydroperoxide lyase [EC:4.1.2.-] | (RefSeq) fatty acid hydroperoxide lyase, chloroplastic (A)	Lmsp004166	C27H30O16	Quercetin-3-O-glucoside-7-O-rhamnoside*	-0.802	0.00170873
Actinidia03602	K10528 hydroperoxide lyase [EC:4.1.2.-] | (RefSeq) fatty acid hydroperoxide lyase, chloroplastic (A)	MWSHY0067	C27H30O16	Quercetin-3-O-rutinoside (Rutin)*	-0.812	0.0013476
Actinidia03602	K10528 hydroperoxide lyase [EC:4.1.2.-] | (RefSeq) fatty acid hydroperoxide lyase, chloroplastic (A)	Lmmp002334	C33H40O21	Quercetin-3-O-rutinoside-7-O-glucoside	-0.897	7.68239e-05
Actinidia03602	K10528 hydroperoxide lyase [EC:4.1.2.-] | (RefSeq) fatty acid hydroperoxide lyase, chloroplastic (A)	pmb3317	C16H20O10	Quinacyl syringic acid	0.805	0.00159719
Actinidia03602	K10528 hydroperoxide lyase [EC:4.1.2.-] | (RefSeq) fatty acid hydroperoxide lyase, chloroplastic (A)	Lmhn001650	C4H6O6	Tartaric acid	-0.83	0.000832661
Actinidia03888	K09480 digalactosyldiacylglycerol synthase [EC:2.4.1.241] | (RefSeq) digalactosyldiacylglycerol synthase 1, chloroplastic-like (A)	HJN055	C21H24O10	Dihydrocharcone-4'-O-glucoside	-0.832	0.000788688
Actinidia04036	K10615 E3 ubiquitin-protein ligase HERC4 [EC:2.3.2.26] | (RefSeq) probable E3 ubiquitin-protein ligase HERC4 isoform X1 (A)	pme3017	C4H9NO2	2-Aminoisobutyric acid	0.907	4.75092e-05
Actinidia04036	K10615 E3 ubiquitin-protein ligase HERC4 [EC:2.3.2.26] | (RefSeq) probable E3 ubiquitin-protein ligase HERC4 isoform X1 (A)	pmn001421	C16H18O8	3-O-p-Coumaroylquinic acid*	0.865	0.000278063
Actinidia04036	K10615 E3 ubiquitin-protein ligase HERC4 [EC:2.3.2.26] | (RefSeq) probable E3 ubiquitin-protein ligase HERC4 isoform X1 (A)	pmb3074	C16H18O8	5-O-p-Coumaroylquinic acid*	0.825	0.000967204
Actinidia04036	K10615 E3 ubiquitin-protein ligase HERC4 [EC:2.3.2.26] | (RefSeq) probable E3 ubiquitin-protein ligase HERC4 isoform X1 (A)	Zmhn001793	C15H18O9	6-O-Caffeoyl-D-glucose*	0.819	0.00111743
Actinidia04036	K10615 E3 ubiquitin-protein ligase HERC4 [EC:2.3.2.26] | (RefSeq) probable E3 ubiquitin-protein ligase HERC4 isoform X1 (A)	Xmyp005599	C27H30O16	Kaempferol-3-O-galactoside-4'-O-glucoside	0.815	0.00125361
Actinidia04036	K10615 E3 ubiquitin-protein ligase HERC4 [EC:2.3.2.26] | (RefSeq) probable E3 ubiquitin-protein ligase HERC4 isoform X1 (A)	MWSslk254	C27H30O15	Kaempferol-3-O-glucorhamnoside*	0.811	0.00137479
Actinidia04036	K10615 E3 ubiquitin-protein ligase HERC4 [EC:2.3.2.26] | (RefSeq) probable E3 ubiquitin-protein ligase HERC4 isoform X1 (A)	Lmsp004670	C27H30O15	Kaempferol-3-O-glucoside-7-O-rhamnoside*	0.821	0.00105712
Actinidia04036	K10615 E3 ubiquitin-protein ligase HERC4 [EC:2.3.2.26] | (RefSeq) probable E3 ubiquitin-protein ligase HERC4 isoform X1 (A)	MWSHY0061	C27H30O15	Kaempferol-3-O-neohesperidoside*	0.821	0.00106181
Actinidia04036	K10615 E3 ubiquitin-protein ligase HERC4 [EC:2.3.2.26] | (RefSeq) probable E3 ubiquitin-protein ligase HERC4 isoform X1 (A)	pme1605	C27H30O15	Kaempferol-3-O-robinobioside(Biorobin)*	0.814	0.00126324
Actinidia04036	K10615 E3 ubiquitin-protein ligase HERC4 [EC:2.3.2.26] | (RefSeq) probable E3 ubiquitin-protein ligase HERC4 isoform X1 (A)	Lmpp003268	C33H40O20	Kaempferol-3-O-rutinoside-7-O-glucoside	0.815	0.00124785
Actinidia04036	K10615 E3 ubiquitin-protein ligase HERC4 [EC:2.3.2.26] | (RefSeq) probable E3 ubiquitin-protein ligase HERC4 isoform X1 (A)	Hmjp003008	C27H28O16	Luteolin-7-O-glucuronide-5-O-rhamnoside	0.834	0.000752558
Actinidia04036	K10615 E3 ubiquitin-protein ligase HERC4 [EC:2.3.2.26] | (RefSeq) probable E3 ubiquitin-protein ligase HERC4 isoform X1 (A)	MWSHY0080	C27H30O15	Luteolin-7-O-neohesperidoside (Lonicerin)*	0.812	0.00134824
Actinidia04036	K10615 E3 ubiquitin-protein ligase HERC4 [EC:2.3.2.26] | (RefSeq) probable E3 ubiquitin-protein ligase HERC4 isoform X1 (A)	pmp000593	C27H30O15	Luteolin-7-O-rutinoside	0.826	0.0009202
Actinidia04036	K10615 E3 ubiquitin-protein ligase HERC4 [EC:2.3.2.26] | (RefSeq) probable E3 ubiquitin-protein ligase HERC4 isoform X1 (A)	Zmmp001791	C33H41O19	Pelargonidin-3-O-rutinoside-5-O-glucoside	0.831	0.000820936
Actinidia04345	--	Jmcp010061	C15H22O2	costic acid	-0.866	0.000273486
Actinidia04345	--	pme1777	C27H31O16	Cyanidin-3,5-O-diglucoside (Cyanin)	0.831	0.000811869
Actinidia04345	--	HJAP148	C26H28O15	Kaempferol-3-O-sambubioside	0.828	0.000883445
Actinidia04345	--	pme3392	C21H21O10	Pelargonidin-3-O-glucoside	0.836	0.000703504
Actinidia04448	K08176 MFS transporter, PHS family, inorganic phosphate transporter | (RefSeq) inorganic phosphate transporter 1-4-like (A)	mws0639	C7H6O4	2,3-Dihydroxybenzoic Acid*	0.983	9.5e-09
Actinidia04448	K08176 MFS transporter, PHS family, inorganic phosphate transporter | (RefSeq) inorganic phosphate transporter 1-4-like (A)	pmn001706	C30H48O4	2-Hydroxyoleanolic acid*	0.852	0.00042759
Actinidia04448	K08176 MFS transporter, PHS family, inorganic phosphate transporter | (RefSeq) inorganic phosphate transporter 1-4-like (A)	mws2212	C9H8O4	Caffeic acid	0.814	0.00126554
Actinidia04448	K08176 MFS transporter, PHS family, inorganic phosphate transporter | (RefSeq) inorganic phosphate transporter 1-4-like (A)	pme1773	C27H31O15	Cyanidin-3-O-rutinoside (Keracyanin)	0.821	0.00105167
Actinidia04448	K08176 MFS transporter, PHS family, inorganic phosphate transporter | (RefSeq) inorganic phosphate transporter 1-4-like (A)	mws0463	C16H14O6	Hesperetin	-0.854	0.000406125
Actinidia04448	K08176 MFS transporter, PHS family, inorganic phosphate transporter | (RefSeq) inorganic phosphate transporter 1-4-like (A)	Lmyp004407	C30H26O13	Kaempferol-3-O-(2''-p-Coumaroyl)galactoside*	-0.859	0.000345795
Actinidia04448	K08176 MFS transporter, PHS family, inorganic phosphate transporter | (RefSeq) inorganic phosphate transporter 1-4-like (A)	mws1610	C30H48O4	Maslinic acid*	0.847	0.000500506
Actinidia04448	K08176 MFS transporter, PHS family, inorganic phosphate transporter | (RefSeq) inorganic phosphate transporter 1-4-like (A)	mws0791	C28H34O14	Poncirin (Isosakuranetin-7-O-neohesperidoside)*	-0.864	0.000288141
Actinidia04583	K09264 MADS-box transcription factor, plant | (RefSeq) agamous-like MADS-box protein AGL11 (A)	Zmhn001793	C15H18O9	6-O-Caffeoyl-D-glucose*	0.841	0.000603981
Actinidia04583	K09264 MADS-box transcription factor, plant | (RefSeq) agamous-like MADS-box protein AGL11 (A)	Hmjn008136	C30H46O4	Camaldulenic acid*	-0.914	3.24502e-05
Actinidia04583	K09264 MADS-box transcription factor, plant | (RefSeq) agamous-like MADS-box protein AGL11 (A)	Xmyp005599	C27H30O16	Kaempferol-3-O-galactoside-4'-O-glucoside	0.927	1.47032e-05
Actinidia04583	K09264 MADS-box transcription factor, plant | (RefSeq) agamous-like MADS-box protein AGL11 (A)	MWSslk254	C27H30O15	Kaempferol-3-O-glucorhamnoside*	0.951	2.0534e-06
Actinidia04583	K09264 MADS-box transcription factor, plant | (RefSeq) agamous-like MADS-box protein AGL11 (A)	Lmsp004670	C27H30O15	Kaempferol-3-O-glucoside-7-O-rhamnoside*	0.92	2.29477e-05
Actinidia04583	K09264 MADS-box transcription factor, plant | (RefSeq) agamous-like MADS-box protein AGL11 (A)	MWSHY0061	C27H30O15	Kaempferol-3-O-neohesperidoside*	0.936	7.6098e-06
Actinidia04583	K09264 MADS-box transcription factor, plant | (RefSeq) agamous-like MADS-box protein AGL11 (A)	Zmcp003989	C27H30O15	Kaempferol-3-O-rhamnosyl(1→2)glucoside*	0.819	0.00112375
Actinidia04583	K09264 MADS-box transcription factor, plant | (RefSeq) agamous-like MADS-box protein AGL11 (A)	pme1605	C27H30O15	Kaempferol-3-O-robinobioside(Biorobin)*	0.926	1.57768e-05
Actinidia04583	K09264 MADS-box transcription factor, plant | (RefSeq) agamous-like MADS-box protein AGL11 (A)	Lmsn002815	C27H30O15	Kaempferol-3-O-rutinoside(Nicotiflorin)*	0.895	8.50326e-05
Actinidia04583	K09264 MADS-box transcription factor, plant | (RefSeq) agamous-like MADS-box protein AGL11 (A)	Lmpp003268	C33H40O20	Kaempferol-3-O-rutinoside-7-O-glucoside	0.928	1.31227e-05
Actinidia04583	K09264 MADS-box transcription factor, plant | (RefSeq) agamous-like MADS-box protein AGL11 (A)	Hmjp003008	C27H28O16	Luteolin-7-O-glucuronide-5-O-rhamnoside	0.924	1.75367e-05
Actinidia04583	K09264 MADS-box transcription factor, plant | (RefSeq) agamous-like MADS-box protein AGL11 (A)	MWSHY0080	C27H30O15	Luteolin-7-O-neohesperidoside (Lonicerin)*	0.945	3.462e-06
Actinidia04583	K09264 MADS-box transcription factor, plant | (RefSeq) agamous-like MADS-box protein AGL11 (A)	pmp000593	C27H30O15	Luteolin-7-O-rutinoside	0.934	9.128e-06
Actinidia04583	K09264 MADS-box transcription factor, plant | (RefSeq) agamous-like MADS-box protein AGL11 (A)	pmb0665	C27H30O16	Luteolin-8-C-glucoside-7-O-glucoside	0.87	0.000231772
Actinidia04583	K09264 MADS-box transcription factor, plant | (RefSeq) agamous-like MADS-box protein AGL11 (A)	pme1816	C16H18O9	Neochlorogenic acid (5-O-Caffeoylquinic acid)*	0.865	0.000276404
Actinidia04583	K09264 MADS-box transcription factor, plant | (RefSeq) agamous-like MADS-box protein AGL11 (A)	Lmmp003091	C27H30O16	Quercetin-3-O-(4''-O-glucosyl)rhamnoside*	0.807	0.00151051
Actinidia04583	K09264 MADS-box transcription factor, plant | (RefSeq) agamous-like MADS-box protein AGL11 (A)	Lmjp002461	C27H30O16	Quercetin-3-O-neohesperidoside*	0.805	0.00158031
Actinidia04583	K09264 MADS-box transcription factor, plant | (RefSeq) agamous-like MADS-box protein AGL11 (A)	MWSHY0067	C27H30O16	Quercetin-3-O-rutinoside (Rutin)*	0.86	0.000338766
Actinidia04583	K09264 MADS-box transcription factor, plant | (RefSeq) agamous-like MADS-box protein AGL11 (A)	Lmmp002334	C33H40O21	Quercetin-3-O-rutinoside-7-O-glucoside	0.855	0.000392443
Actinidia04583	K09264 MADS-box transcription factor, plant | (RefSeq) agamous-like MADS-box protein AGL11 (A)	pmb3317	C16H20O10	Quinacyl syringic acid	-0.94	5.7236e-06
Actinidia04583	K09264 MADS-box transcription factor, plant | (RefSeq) agamous-like MADS-box protein AGL11 (A)	Lmhn001650	C4H6O6	Tartaric acid	0.882	0.000149322
Actinidia04608	K21435 ankyrin repeat domain-containing protein 6 | (RefSeq) mucin-17-like (A)	Lmbp003668	C20H18O10	Kaempferol-3-O-arabinoside	-0.81	0.00139187
Actinidia04608	K21435 ankyrin repeat domain-containing protein 6 | (RefSeq) mucin-17-like (A)	Lmbp002336	C27H30O16	Quercetin-3-O-(2''-O-rhamnosyl)galactoside*	-0.827	0.000913074
Actinidia04777	K08901 photosystem II oxygen-evolving enhancer protein 3 | (RefSeq) oxygen-evolving enhancer protein 3-2, chloroplastic-like (A)	Lmbn002739	C9H8O3	3-Hydroxycinnamic Acid*	-0.867	0.000262006
Actinidia04777	K08901 photosystem II oxygen-evolving enhancer protein 3 | (RefSeq) oxygen-evolving enhancer protein 3-2, chloroplastic-like (A)	Hmjn008136	C30H46O4	Camaldulenic acid*	0.896	8.04556e-05
Actinidia04777	K08901 photosystem II oxygen-evolving enhancer protein 3 | (RefSeq) oxygen-evolving enhancer protein 3-2, chloroplastic-like (A)	pme1773	C27H31O15	Cyanidin-3-O-rutinoside (Keracyanin)	0.835	0.000722883
Actinidia04777	K08901 photosystem II oxygen-evolving enhancer protein 3 | (RefSeq) oxygen-evolving enhancer protein 3-2, chloroplastic-like (A)	mws0463	C16H14O6	Hesperetin	-0.802	0.00170719
Actinidia04777	K08901 photosystem II oxygen-evolving enhancer protein 3 | (RefSeq) oxygen-evolving enhancer protein 3-2, chloroplastic-like (A)	pme1654	C12H18O3	Jasmonic acid	0.807	0.00150184
Actinidia04777	K08901 photosystem II oxygen-evolving enhancer protein 3 | (RefSeq) oxygen-evolving enhancer protein 3-2, chloroplastic-like (A)	Xmyp005599	C27H30O16	Kaempferol-3-O-galactoside-4'-O-glucoside	-0.808	0.0014625
Actinidia04777	K08901 photosystem II oxygen-evolving enhancer protein 3 | (RefSeq) oxygen-evolving enhancer protein 3-2, chloroplastic-like (A)	MWSslk254	C27H30O15	Kaempferol-3-O-glucorhamnoside*	-0.82	0.00109473
Actinidia04777	K08901 photosystem II oxygen-evolving enhancer protein 3 | (RefSeq) oxygen-evolving enhancer protein 3-2, chloroplastic-like (A)	MWSHY0061	C27H30O15	Kaempferol-3-O-neohesperidoside*	-0.813	0.00128871
Actinidia04777	K08901 photosystem II oxygen-evolving enhancer protein 3 | (RefSeq) oxygen-evolving enhancer protein 3-2, chloroplastic-like (A)	pme1605	C27H30O15	Kaempferol-3-O-robinobioside(Biorobin)*	-0.803	0.0016489
Actinidia04777	K08901 photosystem II oxygen-evolving enhancer protein 3 | (RefSeq) oxygen-evolving enhancer protein 3-2, chloroplastic-like (A)	Lmpp003268	C33H40O20	Kaempferol-3-O-rutinoside-7-O-glucoside	-0.813	0.00131788
Actinidia04777	K08901 photosystem II oxygen-evolving enhancer protein 3 | (RefSeq) oxygen-evolving enhancer protein 3-2, chloroplastic-like (A)	MWSHY0080	C27H30O15	Luteolin-7-O-neohesperidoside (Lonicerin)*	-0.814	0.00126823
Actinidia04777	K08901 photosystem II oxygen-evolving enhancer protein 3 | (RefSeq) oxygen-evolving enhancer protein 3-2, chloroplastic-like (A)	pmb0665	C27H30O16	Luteolin-8-C-glucoside-7-O-glucoside	-0.819	0.0011145
Actinidia04777	K08901 photosystem II oxygen-evolving enhancer protein 3 | (RefSeq) oxygen-evolving enhancer protein 3-2, chloroplastic-like (A)	pme1816	C16H18O9	Neochlorogenic acid (5-O-Caffeoylquinic acid)*	-0.842	0.000599702
Actinidia04777	K08901 photosystem II oxygen-evolving enhancer protein 3 | (RefSeq) oxygen-evolving enhancer protein 3-2, chloroplastic-like (A)	Lmmp002334	C33H40O21	Quercetin-3-O-rutinoside-7-O-glucoside	-0.914	3.12516e-05
Actinidia04777	K08901 photosystem II oxygen-evolving enhancer protein 3 | (RefSeq) oxygen-evolving enhancer protein 3-2, chloroplastic-like (A)	pmb3317	C16H20O10	Quinacyl syringic acid	0.87	0.000232989
Actinidia04777	K08901 photosystem II oxygen-evolving enhancer protein 3 | (RefSeq) oxygen-evolving enhancer protein 3-2, chloroplastic-like (A)	Lmhn001650	C4H6O6	Tartaric acid	-0.835	0.00073417
Actinidia04777	K08901 photosystem II oxygen-evolving enhancer protein 3 | (RefSeq) oxygen-evolving enhancer protein 3-2, chloroplastic-like (A)	Lmbn002648	C9H8O3	α-Hydroxycinnamic Acid*	-0.812	0.00134513
Actinidia04919	--	Lmbn002739	C9H8O3	3-Hydroxycinnamic Acid*	-0.942	4.706e-06
Actinidia04919	--	MWSHY0181	C21H20O10	Apigenin-8-C-Glucoside (Vitexin)	0.838	0.000655943
Actinidia04919	--	Hmjn008136	C30H46O4	Camaldulenic acid*	0.927	1.48792e-05
Actinidia04919	--	pme1773	C27H31O15	Cyanidin-3-O-rutinoside (Keracyanin)	0.904	5.37214e-05
Actinidia04919	--	mws0463	C16H14O6	Hesperetin	-0.859	0.00034654
Actinidia04919	--	Lmyp004407	C30H26O13	Kaempferol-3-O-(2''-p-Coumaroyl)galactoside*	-0.874	0.000200005
Actinidia04919	--	Xmyp005599	C27H30O16	Kaempferol-3-O-galactoside-4'-O-glucoside	-0.801	0.00173605
Actinidia04919	--	MWSslk254	C27H30O15	Kaempferol-3-O-glucorhamnoside*	-0.811	0.00137765
Actinidia04919	--	MWSHY0136	C21H20O11	Kaempferol-3-O-glucoside (Astragalin)*	-0.945	3.7727e-06
Actinidia04919	--	MWSHY0061	C27H30O15	Kaempferol-3-O-neohesperidoside*	-0.81	0.00141458
Actinidia04919	--	Lmpp003268	C33H40O20	Kaempferol-3-O-rutinoside-7-O-glucoside	-0.806	0.00154221
Actinidia04919	--	MWSHY0080	C27H30O15	Luteolin-7-O-neohesperidoside (Lonicerin)*	-0.813	0.00130726
Actinidia04919	--	pmb0665	C27H30O16	Luteolin-8-C-glucoside-7-O-glucoside	-0.803	0.00166902
Actinidia04919	--	pme1816	C16H18O9	Neochlorogenic acid (5-O-Caffeoylquinic acid)*	-0.878	0.000171117
Actinidia04919	--	mws0791	C28H34O14	Poncirin (Isosakuranetin-7-O-neohesperidoside)*	-0.871	0.000221797
Actinidia04919	--	Lmmp002334	C33H40O21	Quercetin-3-O-rutinoside-7-O-glucoside	-0.942	4.5301e-06
Actinidia04919	--	pmb3317	C16H20O10	Quinacyl syringic acid	0.877	0.000177223
Actinidia04919	--	mws0027	C9H10O5	Syringic acid	-0.848	0.000492014
Actinidia04919	--	Lmhn001650	C4H6O6	Tartaric acid	-0.884	0.000137959
Actinidia04919	--	Lmbn002648	C9H8O3	α-Hydroxycinnamic Acid*	-0.899	6.94948e-05
Actinidia05050	K14724 solute carrier family 9 (sodium/hydrogen exchanger), member 8 | (RefSeq) sodium/hydrogen exchanger 2-like (A)	pme1777	C27H31O16	Cyanidin-3,5-O-diglucoside (Cyanin)	-0.813	0.00130375
Actinidia05050	K14724 solute carrier family 9 (sodium/hydrogen exchanger), member 8 | (RefSeq) sodium/hydrogen exchanger 2-like (A)	MWSHY0136	C21H20O11	Kaempferol-3-O-glucoside (Astragalin)*	0.91	3.9148e-05
Actinidia05348	K23280 rhamnogalacturonan I rhamnosyltransferase [EC:2.4.1.351] | (RefSeq) uncharacterized protein At1g04910 isoform X1 (A)	Jmcp010061	C15H22O2	costic acid	-0.845	0.000546166
Actinidia05348	K23280 rhamnogalacturonan I rhamnosyltransferase [EC:2.4.1.351] | (RefSeq) uncharacterized protein At1g04910 isoform X1 (A)	Lmlp001436	C9H10O4	Dihydrocaffeic acid	-0.857	0.000365714
Actinidia05348	K23280 rhamnogalacturonan I rhamnosyltransferase [EC:2.4.1.351] | (RefSeq) uncharacterized protein At1g04910 isoform X1 (A)	MWSHY0046	C21H20O12	Quercetin-3-O-glucoside (Isoquercitrin)*	-0.847	0.000500789
Actinidia05348	K23280 rhamnogalacturonan I rhamnosyltransferase [EC:2.4.1.351] | (RefSeq) uncharacterized protein At1g04910 isoform X1 (A)	mws0856	C21H20O12	Quercetin-4'-O-glucoside (Spiraeoside)*	-0.806	0.00155013
Actinidia05593	--	pme0321	C21H20O10	Kaempferol-7-O-rhamnoside*	0.843	0.00056625
Actinidia05593	--	Lmbp002336	C27H30O16	Quercetin-3-O-(2''-O-rhamnosyl)galactoside*	0.801	0.00175323
Actinidia05597	K13430 serine/threonine-protein kinase PBS1 [EC:2.7.11.1] | (RefSeq) probable serine/threonine-protein kinase PBL7 (A)	Lmbn002739	C9H8O3	3-Hydroxycinnamic Acid*	0.809	0.00143483
Actinidia05597	K13430 serine/threonine-protein kinase PBS1 [EC:2.7.11.1] | (RefSeq) probable serine/threonine-protein kinase PBL7 (A)	pmn001421	C16H18O8	3-O-p-Coumaroylquinic acid*	0.874	0.000202673
Actinidia05597	K13430 serine/threonine-protein kinase PBS1 [EC:2.7.11.1] | (RefSeq) probable serine/threonine-protein kinase PBL7 (A)	pmb3074	C16H18O8	5-O-p-Coumaroylquinic acid*	0.869	0.000246759
Actinidia05597	K13430 serine/threonine-protein kinase PBS1 [EC:2.7.11.1] | (RefSeq) probable serine/threonine-protein kinase PBL7 (A)	MWSHY0181	C21H20O10	Apigenin-8-C-Glucoside (Vitexin)	-0.814	0.00125986
Actinidia05597	K13430 serine/threonine-protein kinase PBS1 [EC:2.7.11.1] | (RefSeq) probable serine/threonine-protein kinase PBL7 (A)	Hmjn008136	C30H46O4	Camaldulenic acid*	-0.816	0.0011976
Actinidia05597	K13430 serine/threonine-protein kinase PBS1 [EC:2.7.11.1] | (RefSeq) probable serine/threonine-protein kinase PBL7 (A)	mws0275	C4H6O5	L-Malic acid	0.806	0.00155309
Actinidia05597	K13430 serine/threonine-protein kinase PBS1 [EC:2.7.11.1] | (RefSeq) probable serine/threonine-protein kinase PBL7 (A)	Zmmp001791	C33H41O19	Pelargonidin-3-O-rutinoside-5-O-glucoside	0.887	0.000118382
Actinidia05597	K13430 serine/threonine-protein kinase PBS1 [EC:2.7.11.1] | (RefSeq) probable serine/threonine-protein kinase PBL7 (A)	Lmmp002334	C33H40O21	Quercetin-3-O-rutinoside-7-O-glucoside	0.843	0.000566194
Actinidia05597	K13430 serine/threonine-protein kinase PBS1 [EC:2.7.11.1] | (RefSeq) probable serine/threonine-protein kinase PBL7 (A)	Lmhn001650	C4H6O6	Tartaric acid	0.858	0.000351859
Actinidia05717	K22683 aspartyl protease family protein [EC:3.4.23.-] | (RefSeq) hypothetical protein (A)	Jmcp010061	C15H22O2	costic acid	0.987	3.1e-09
Actinidia05717	K22683 aspartyl protease family protein [EC:3.4.23.-] | (RefSeq) hypothetical protein (A)	pme1777	C27H31O16	Cyanidin-3,5-O-diglucoside (Cyanin)	-0.933	9.3076e-06
Actinidia05717	K22683 aspartyl protease family protein [EC:3.4.23.-] | (RefSeq) hypothetical protein (A)	HJN041	C21H24O11	Epicatechin glucoside*	0.822	0.00103493
Actinidia05717	K22683 aspartyl protease family protein [EC:3.4.23.-] | (RefSeq) hypothetical protein (A)	HJAP148	C26H28O15	Kaempferol-3-O-sambubioside	-0.981	2.13e-08
Actinidia05717	K22683 aspartyl protease family protein [EC:3.4.23.-] | (RefSeq) hypothetical protein (A)	pme3392	C21H21O10	Pelargonidin-3-O-glucoside	-0.965	3.671e-07
Actinidia05717	K22683 aspartyl protease family protein [EC:3.4.23.-] | (RefSeq) hypothetical protein (A)	Lmsp004166	C27H30O16	Quercetin-3-O-glucoside-7-O-rhamnoside*	0.803	0.00165178
Actinidia05730	K22128 piezo-type mechanosensitive ion channel component 1/2 | (RefSeq) piezo-type mechanosensitive ion channel homolog isoform X1 (A)	mws1329	C21H20O12	Quercetin-7-O-glucoside*	0.801	0.00174695
Actinidia05748	K22651 E3 ubiquitin-protein ligase RNF4 [EC:2.3.2.27] | (RefSeq) LOW QUALITY PROTEIN: pentatricopeptide repeat-containing protein At1g50270-like (A)	mws2212	C9H8O4	Caffeic acid	-0.846	0.000529881
Actinidia05748	K22651 E3 ubiquitin-protein ligase RNF4 [EC:2.3.2.27] | (RefSeq) LOW QUALITY PROTEIN: pentatricopeptide repeat-containing protein At1g50270-like (A)	Jmcp010061	C15H22O2	costic acid	-0.816	0.00120079
Actinidia05748	K22651 E3 ubiquitin-protein ligase RNF4 [EC:2.3.2.27] | (RefSeq) LOW QUALITY PROTEIN: pentatricopeptide repeat-containing protein At1g50270-like (A)	Lmlp001436	C9H10O4	Dihydrocaffeic acid	-0.827	0.00090509
Actinidia05748	K22651 E3 ubiquitin-protein ligase RNF4 [EC:2.3.2.27] | (RefSeq) LOW QUALITY PROTEIN: pentatricopeptide repeat-containing protein At1g50270-like (A)	HJN041	C21H24O11	Epicatechin glucoside*	-0.834	0.000749344
Actinidia05748	K22651 E3 ubiquitin-protein ligase RNF4 [EC:2.3.2.27] | (RefSeq) LOW QUALITY PROTEIN: pentatricopeptide repeat-containing protein At1g50270-like (A)	pme1598	C22H24O11	Hesperetin-5-O-glucoside*	-0.87	0.000238276
Actinidia05748	K22651 E3 ubiquitin-protein ligase RNF4 [EC:2.3.2.27] | (RefSeq) LOW QUALITY PROTEIN: pentatricopeptide repeat-containing protein At1g50270-like (A)	Lmzp002365	C22H24O11	Hesperetin-7-O-glucoside*	-0.854	0.000411525
Actinidia05748	K22651 E3 ubiquitin-protein ligase RNF4 [EC:2.3.2.27] | (RefSeq) LOW QUALITY PROTEIN: pentatricopeptide repeat-containing protein At1g50270-like (A)	Lmfn004065	C20H18O11	Morin-3-O-arabinoside*	-0.834	0.000738188
Actinidia05748	K22651 E3 ubiquitin-protein ligase RNF4 [EC:2.3.2.27] | (RefSeq) LOW QUALITY PROTEIN: pentatricopeptide repeat-containing protein At1g50270-like (A)	MWSHY0046	C21H20O12	Quercetin-3-O-glucoside (Isoquercitrin)*	-0.888	0.000112278
Actinidia05748	K22651 E3 ubiquitin-protein ligase RNF4 [EC:2.3.2.27] | (RefSeq) LOW QUALITY PROTEIN: pentatricopeptide repeat-containing protein At1g50270-like (A)	mws0856	C21H20O12	Quercetin-4'-O-glucoside (Spiraeoside)*	-0.866	0.00027075
Actinidia05748	K22651 E3 ubiquitin-protein ligase RNF4 [EC:2.3.2.27] | (RefSeq) LOW QUALITY PROTEIN: pentatricopeptide repeat-containing protein At1g50270-like (A)	mws1329	C21H20O12	Quercetin-7-O-glucoside*	-0.819	0.00110651
Actinidia05748	K22651 E3 ubiquitin-protein ligase RNF4 [EC:2.3.2.27] | (RefSeq) LOW QUALITY PROTEIN: pentatricopeptide repeat-containing protein At1g50270-like (A)	Xmsn002700	C21H22O12	Taxifolin-3'-O-glucoside	-0.88	0.00016059
Actinidia05766	K10406 kinesin family member C2/C3 | (GenBank) kinesin heavy chain, putative (A)	Lmbn002739	C9H8O3	3-Hydroxycinnamic Acid*	0.913	3.3777e-05
Actinidia05766	K10406 kinesin family member C2/C3 | (GenBank) kinesin heavy chain, putative (A)	pmn001421	C16H18O8	3-O-p-Coumaroylquinic acid*	0.855	0.000388165
Actinidia05766	K10406 kinesin family member C2/C3 | (GenBank) kinesin heavy chain, putative (A)	pmb3074	C16H18O8	5-O-p-Coumaroylquinic acid*	0.869	0.000244934
Actinidia05766	K10406 kinesin family member C2/C3 | (GenBank) kinesin heavy chain, putative (A)	MWSHY0181	C21H20O10	Apigenin-8-C-Glucoside (Vitexin)	-0.886	0.000123294
Actinidia05766	K10406 kinesin family member C2/C3 | (GenBank) kinesin heavy chain, putative (A)	Hmjn008136	C30H46O4	Camaldulenic acid*	-0.888	0.000115713
Actinidia05766	K10406 kinesin family member C2/C3 | (GenBank) kinesin heavy chain, putative (A)	pme1773	C27H31O15	Cyanidin-3-O-rutinoside (Keracyanin)	-0.881	0.000156146
Actinidia05766	K10406 kinesin family member C2/C3 | (GenBank) kinesin heavy chain, putative (A)	mws0463	C16H14O6	Hesperetin	0.817	0.00116529
Actinidia05766	K10406 kinesin family member C2/C3 | (GenBank) kinesin heavy chain, putative (A)	Lmyp004407	C30H26O13	Kaempferol-3-O-(2''-p-Coumaroyl)galactoside*	0.841	0.000601078
Actinidia05766	K10406 kinesin family member C2/C3 | (GenBank) kinesin heavy chain, putative (A)	MWSHY0136	C21H20O11	Kaempferol-3-O-glucoside (Astragalin)*	0.866	0.000272794
Actinidia05766	K10406 kinesin family member C2/C3 | (GenBank) kinesin heavy chain, putative (A)	mws0275	C4H6O5	L-Malic acid	0.891	9.8789e-05
Actinidia05766	K10406 kinesin family member C2/C3 | (GenBank) kinesin heavy chain, putative (A)	pme1816	C16H18O9	Neochlorogenic acid (5-O-Caffeoylquinic acid)*	0.852	0.000438767
Actinidia05766	K10406 kinesin family member C2/C3 | (GenBank) kinesin heavy chain, putative (A)	Zmmp001791	C33H41O19	Pelargonidin-3-O-rutinoside-5-O-glucoside	0.833	0.000760743
Actinidia05766	K10406 kinesin family member C2/C3 | (GenBank) kinesin heavy chain, putative (A)	mws0791	C28H34O14	Poncirin (Isosakuranetin-7-O-neohesperidoside)*	0.841	0.000607339
Actinidia05766	K10406 kinesin family member C2/C3 | (GenBank) kinesin heavy chain, putative (A)	Lmmp002334	C33H40O21	Quercetin-3-O-rutinoside-7-O-glucoside	0.867	0.000265475
Actinidia05766	K10406 kinesin family member C2/C3 | (GenBank) kinesin heavy chain, putative (A)	pmb3317	C16H20O10	Quinacyl syringic acid	-0.837	0.000678791
Actinidia05766	K10406 kinesin family member C2/C3 | (GenBank) kinesin heavy chain, putative (A)	mws0027	C9H10O5	Syringic acid	0.888	0.000115411
Actinidia05766	K10406 kinesin family member C2/C3 | (GenBank) kinesin heavy chain, putative (A)	Lmhn001650	C4H6O6	Tartaric acid	0.923	1.81999e-05
Actinidia05766	K10406 kinesin family member C2/C3 | (GenBank) kinesin heavy chain, putative (A)	Lmbn002648	C9H8O3	α-Hydroxycinnamic Acid*	0.912	3.63656e-05
Actinidia06095	K03860 phosphatidylinositol N-acetylglucosaminyltransferase subunit Q | (RefSeq) N-acetylglucosaminyl-phosphatidylinositol biosynthetic protein gpi1-like (A)	Lmmn001643	C9H8O3	2-Hydroxycinnamic acid	0.8	0.00177353
Actinidia06095	K03860 phosphatidylinositol N-acetylglucosaminyltransferase subunit Q | (RefSeq) N-acetylglucosaminyl-phosphatidylinositol biosynthetic protein gpi1-like (A)	Lmbn002739	C9H8O3	3-Hydroxycinnamic Acid*	0.895	8.21957e-05
Actinidia06095	K03860 phosphatidylinositol N-acetylglucosaminyltransferase subunit Q | (RefSeq) N-acetylglucosaminyl-phosphatidylinositol biosynthetic protein gpi1-like (A)	pmb3075	C16H16O7	3-O-p-Coumaroylshikimic acid	0.805	0.00160305
Actinidia06095	K03860 phosphatidylinositol N-acetylglucosaminyltransferase subunit Q | (RefSeq) N-acetylglucosaminyl-phosphatidylinositol biosynthetic protein gpi1-like (A)	MWSHY0181	C21H20O10	Apigenin-8-C-Glucoside (Vitexin)	-0.901	6.28077e-05
Actinidia06095	K03860 phosphatidylinositol N-acetylglucosaminyltransferase subunit Q | (RefSeq) N-acetylglucosaminyl-phosphatidylinositol biosynthetic protein gpi1-like (A)	Hmjn008136	C30H46O4	Camaldulenic acid*	-0.865	0.000277168
Actinidia06095	K03860 phosphatidylinositol N-acetylglucosaminyltransferase subunit Q | (RefSeq) N-acetylglucosaminyl-phosphatidylinositol biosynthetic protein gpi1-like (A)	pme1777	C27H31O16	Cyanidin-3,5-O-diglucoside (Cyanin)	-0.864	0.000291267
Actinidia06095	K03860 phosphatidylinositol N-acetylglucosaminyltransferase subunit Q | (RefSeq) N-acetylglucosaminyl-phosphatidylinositol biosynthetic protein gpi1-like (A)	pme1773	C27H31O15	Cyanidin-3-O-rutinoside (Keracyanin)	-0.9	6.5183e-05
Actinidia06095	K03860 phosphatidylinositol N-acetylglucosaminyltransferase subunit Q | (RefSeq) N-acetylglucosaminyl-phosphatidylinositol biosynthetic protein gpi1-like (A)	mws0463	C16H14O6	Hesperetin	0.867	0.000257869
Actinidia06095	K03860 phosphatidylinositol N-acetylglucosaminyltransferase subunit Q | (RefSeq) N-acetylglucosaminyl-phosphatidylinositol biosynthetic protein gpi1-like (A)	Lmyp004407	C30H26O13	Kaempferol-3-O-(2''-p-Coumaroyl)galactoside*	0.86	0.000331547
Actinidia06095	K03860 phosphatidylinositol N-acetylglucosaminyltransferase subunit Q | (RefSeq) N-acetylglucosaminyl-phosphatidylinositol biosynthetic protein gpi1-like (A)	MWSHY0136	C21H20O11	Kaempferol-3-O-glucoside (Astragalin)*	0.823	0.00101073
Actinidia06095	K03860 phosphatidylinositol N-acetylglucosaminyltransferase subunit Q | (RefSeq) N-acetylglucosaminyl-phosphatidylinositol biosynthetic protein gpi1-like (A)	mws0275	C4H6O5	L-Malic acid	0.887	0.000120862
Actinidia06095	K03860 phosphatidylinositol N-acetylglucosaminyltransferase subunit Q | (RefSeq) N-acetylglucosaminyl-phosphatidylinositol biosynthetic protein gpi1-like (A)	pme3392	C21H21O10	Pelargonidin-3-O-glucoside	-0.852	0.000431335
Actinidia06095	K03860 phosphatidylinositol N-acetylglucosaminyltransferase subunit Q | (RefSeq) N-acetylglucosaminyl-phosphatidylinositol biosynthetic protein gpi1-like (A)	mws0791	C28H34O14	Poncirin (Isosakuranetin-7-O-neohesperidoside)*	0.854	0.000408092
Actinidia06095	K03860 phosphatidylinositol N-acetylglucosaminyltransferase subunit Q | (RefSeq) N-acetylglucosaminyl-phosphatidylinositol biosynthetic protein gpi1-like (A)	Lmmp002334	C33H40O21	Quercetin-3-O-rutinoside-7-O-glucoside	0.934	8.928e-06
Actinidia06095	K03860 phosphatidylinositol N-acetylglucosaminyltransferase subunit Q | (RefSeq) N-acetylglucosaminyl-phosphatidylinositol biosynthetic protein gpi1-like (A)	pmb3317	C16H20O10	Quinacyl syringic acid	-0.804	0.00161864
Actinidia06095	K03860 phosphatidylinositol N-acetylglucosaminyltransferase subunit Q | (RefSeq) N-acetylglucosaminyl-phosphatidylinositol biosynthetic protein gpi1-like (A)	mws0027	C9H10O5	Syringic acid	0.895	8.26034e-05
Actinidia06095	K03860 phosphatidylinositol N-acetylglucosaminyltransferase subunit Q | (RefSeq) N-acetylglucosaminyl-phosphatidylinositol biosynthetic protein gpi1-like (A)	Lmhn001650	C4H6O6	Tartaric acid	0.924	1.74741e-05
Actinidia06095	K03860 phosphatidylinositol N-acetylglucosaminyltransferase subunit Q | (RefSeq) N-acetylglucosaminyl-phosphatidylinositol biosynthetic protein gpi1-like (A)	Lmbn002648	C9H8O3	α-Hydroxycinnamic Acid*	0.855	0.000397032
Actinidia06126	K09338 homeobox-leucine zipper protein | (RefSeq) homeobox-leucine zipper protein ATHB-12-like (A)	Lmmn001643	C9H8O3	2-Hydroxycinnamic acid	-0.817	0.00117286
Actinidia06126	K09338 homeobox-leucine zipper protein | (RefSeq) homeobox-leucine zipper protein ATHB-12-like (A)	Lmbn002739	C9H8O3	3-Hydroxycinnamic Acid*	-0.873	0.000211528
Actinidia06126	K09338 homeobox-leucine zipper protein | (RefSeq) homeobox-leucine zipper protein ATHB-12-like (A)	Hmjn008136	C30H46O4	Camaldulenic acid*	0.915	2.94762e-05
Actinidia06126	K09338 homeobox-leucine zipper protein | (RefSeq) homeobox-leucine zipper protein ATHB-12-like (A)	pme1777	C27H31O16	Cyanidin-3,5-O-diglucoside (Cyanin)	0.801	0.00174423
Actinidia06126	K09338 homeobox-leucine zipper protein | (RefSeq) homeobox-leucine zipper protein ATHB-12-like (A)	pme1773	C27H31O15	Cyanidin-3-O-rutinoside (Keracyanin)	0.837	0.000680809
Actinidia06126	K09338 homeobox-leucine zipper protein | (RefSeq) homeobox-leucine zipper protein ATHB-12-like (A)	mws0463	C16H14O6	Hesperetin	-0.814	0.00126602
Actinidia06126	K09338 homeobox-leucine zipper protein | (RefSeq) homeobox-leucine zipper protein ATHB-12-like (A)	pme1654	C12H18O3	Jasmonic acid	0.855	0.000398865
Actinidia06126	K09338 homeobox-leucine zipper protein | (RefSeq) homeobox-leucine zipper protein ATHB-12-like (A)	Xmyp005599	C27H30O16	Kaempferol-3-O-galactoside-4'-O-glucoside	-0.831	0.000817994
Actinidia06126	K09338 homeobox-leucine zipper protein | (RefSeq) homeobox-leucine zipper protein ATHB-12-like (A)	MWSslk254	C27H30O15	Kaempferol-3-O-glucorhamnoside*	-0.828	0.000886061
Actinidia06126	K09338 homeobox-leucine zipper protein | (RefSeq) homeobox-leucine zipper protein ATHB-12-like (A)	MWSHY0136	C21H20O11	Kaempferol-3-O-glucoside (Astragalin)*	0.858	0.000358457
Actinidia06126	K09338 homeobox-leucine zipper protein | (RefSeq) homeobox-leucine zipper protein ATHB-12-like (A)	Lmsp004670	C27H30O15	Kaempferol-3-O-glucoside-7-O-rhamnoside*	-0.807	0.00150864
Actinidia06126	K09338 homeobox-leucine zipper protein | (RefSeq) homeobox-leucine zipper protein ATHB-12-like (A)	MWSHY0061	C27H30O15	Kaempferol-3-O-neohesperidoside*	-0.827	0.000914651
Actinidia06126	K09338 homeobox-leucine zipper protein | (RefSeq) homeobox-leucine zipper protein ATHB-12-like (A)	pme1605	C27H30O15	Kaempferol-3-O-robinobioside(Biorobin)*	-0.817	0.00117966
Actinidia06126	K09338 homeobox-leucine zipper protein | (RefSeq) homeobox-leucine zipper protein ATHB-12-like (A)	Lmpp003268	C33H40O20	Kaempferol-3-O-rutinoside-7-O-glucoside	-0.841	0.000610224
Actinidia06126	K09338 homeobox-leucine zipper protein | (RefSeq) homeobox-leucine zipper protein ATHB-12-like (A)	Hmjp003008	C27H28O16	Luteolin-7-O-glucuronide-5-O-rhamnoside	-0.814	0.00127136
Actinidia06126	K09338 homeobox-leucine zipper protein | (RefSeq) homeobox-leucine zipper protein ATHB-12-like (A)	MWSHY0080	C27H30O15	Luteolin-7-O-neohesperidoside (Lonicerin)*	-0.828	0.000873278
Actinidia06126	K09338 homeobox-leucine zipper protein | (RefSeq) homeobox-leucine zipper protein ATHB-12-like (A)	pmb0665	C27H30O16	Luteolin-8-C-glucoside-7-O-glucoside	-0.819	0.00111458
Actinidia06126	K09338 homeobox-leucine zipper protein | (RefSeq) homeobox-leucine zipper protein ATHB-12-like (A)	MWSHY0067	C27H30O16	Quercetin-3-O-rutinoside (Rutin)*	-0.823	0.00101772
Actinidia06126	K09338 homeobox-leucine zipper protein | (RefSeq) homeobox-leucine zipper protein ATHB-12-like (A)	Lmmp002334	C33H40O21	Quercetin-3-O-rutinoside-7-O-glucoside	-0.908	4.46942e-05
Actinidia06126	K09338 homeobox-leucine zipper protein | (RefSeq) homeobox-leucine zipper protein ATHB-12-like (A)	pmb3317	C16H20O10	Quinacyl syringic acid	0.896	8.19292e-05
Actinidia06126	K09338 homeobox-leucine zipper protein | (RefSeq) homeobox-leucine zipper protein ATHB-12-like (A)	Lmhn001650	C4H6O6	Tartaric acid	-0.891	9.99373e-05
Actinidia06126	K09338 homeobox-leucine zipper protein | (RefSeq) homeobox-leucine zipper protein ATHB-12-like (A)	Lmbn002648	C9H8O3	α-Hydroxycinnamic Acid*	-0.829	0.000847492
Actinidia06184	K10260 F-box and WD-40 domain protein 7 | (RefSeq) F-box and WD repeat domain containing 7 (A)	pme1654	C12H18O3	Jasmonic acid	0.836	0.000705714
Actinidia06267	K08332 vacuolar protein 8 | (RefSeq) U-box domain-containing protein 44-like (A)	Lmbn002739	C9H8O3	3-Hydroxycinnamic Acid*	-0.814	0.00128071
Actinidia06267	K08332 vacuolar protein 8 | (RefSeq) U-box domain-containing protein 44-like (A)	pmb3075	C16H16O7	3-O-p-Coumaroylshikimic acid	-0.825	0.00094786
Actinidia06267	K08332 vacuolar protein 8 | (RefSeq) U-box domain-containing protein 44-like (A)	MWSHY0181	C21H20O10	Apigenin-8-C-Glucoside (Vitexin)	0.916	2.83572e-05
Actinidia06267	K08332 vacuolar protein 8 | (RefSeq) U-box domain-containing protein 44-like (A)	pme1777	C27H31O16	Cyanidin-3,5-O-diglucoside (Cyanin)	0.841	0.000610551
Actinidia06267	K08332 vacuolar protein 8 | (RefSeq) U-box domain-containing protein 44-like (A)	pme1773	C27H31O15	Cyanidin-3-O-rutinoside (Keracyanin)	0.864	0.000285364
Actinidia06267	K08332 vacuolar protein 8 | (RefSeq) U-box domain-containing protein 44-like (A)	mws0463	C16H14O6	Hesperetin	-0.853	0.000421474
Actinidia06267	K08332 vacuolar protein 8 | (RefSeq) U-box domain-containing protein 44-like (A)	Lmyp004407	C30H26O13	Kaempferol-3-O-(2''-p-Coumaroyl)galactoside*	-0.836	0.000713961
Actinidia06267	K08332 vacuolar protein 8 | (RefSeq) U-box domain-containing protein 44-like (A)	MWSHY0136	C21H20O11	Kaempferol-3-O-glucoside (Astragalin)*	0.834	0.000735878
Actinidia06267	K08332 vacuolar protein 8 | (RefSeq) U-box domain-containing protein 44-like (A)	HJAP148	C26H28O15	Kaempferol-3-O-sambubioside	0.81	0.00141647
Actinidia06267	K08332 vacuolar protein 8 | (RefSeq) U-box domain-containing protein 44-like (A)	mws0275	C4H6O5	L-Malic acid	-0.814	0.00126884
Actinidia06267	K08332 vacuolar protein 8 | (RefSeq) U-box domain-containing protein 44-like (A)	pme3392	C21H21O10	Pelargonidin-3-O-glucoside	0.863	0.000296459
Actinidia06267	K08332 vacuolar protein 8 | (RefSeq) U-box domain-containing protein 44-like (A)	mws0791	C28H34O14	Poncirin (Isosakuranetin-7-O-neohesperidoside)*	-0.828	0.000885052
Actinidia06267	K08332 vacuolar protein 8 | (RefSeq) U-box domain-containing protein 44-like (A)	Lmmp002334	C33H40O21	Quercetin-3-O-rutinoside-7-O-glucoside	-0.828	0.000878934
Actinidia06267	K08332 vacuolar protein 8 | (RefSeq) U-box domain-containing protein 44-like (A)	mws0027	C9H10O5	Syringic acid	-0.852	0.000435
Actinidia06267	K08332 vacuolar protein 8 | (RefSeq) U-box domain-containing protein 44-like (A)	Lmhn001650	C4H6O6	Tartaric acid	-0.83	0.000843735
Actinidia06551	K16266 cyanohydrin UDP-glucosyltransferase [EC:2.4.1.-] | (RefSeq) linamarin synthase 2 (A)	Lmbn002739	C9H8O3	3-Hydroxycinnamic Acid*	-0.872	0.000217135
Actinidia06551	K16266 cyanohydrin UDP-glucosyltransferase [EC:2.4.1.-] | (RefSeq) linamarin synthase 2 (A)	MWSHY0181	C21H20O10	Apigenin-8-C-Glucoside (Vitexin)	0.921	2.09682e-05
Actinidia06551	K16266 cyanohydrin UDP-glucosyltransferase [EC:2.4.1.-] | (RefSeq) linamarin synthase 2 (A)	pme1777	C27H31O16	Cyanidin-3,5-O-diglucoside (Cyanin)	0.814	0.00128555
Actinidia06551	K16266 cyanohydrin UDP-glucosyltransferase [EC:2.4.1.-] | (RefSeq) linamarin synthase 2 (A)	pme1773	C27H31O15	Cyanidin-3-O-rutinoside (Keracyanin)	0.889	0.000108468
Actinidia06551	K16266 cyanohydrin UDP-glucosyltransferase [EC:2.4.1.-] | (RefSeq) linamarin synthase 2 (A)	mws0463	C16H14O6	Hesperetin	-0.858	0.000362166
Actinidia06551	K16266 cyanohydrin UDP-glucosyltransferase [EC:2.4.1.-] | (RefSeq) linamarin synthase 2 (A)	Lmyp004407	C30H26O13	Kaempferol-3-O-(2''-p-Coumaroyl)galactoside*	-0.853	0.000420701
Actinidia06551	K16266 cyanohydrin UDP-glucosyltransferase [EC:2.4.1.-] | (RefSeq) linamarin synthase 2 (A)	MWSHY0136	C21H20O11	Kaempferol-3-O-glucoside (Astragalin)*	0.922	2.02663e-05
Actinidia06551	K16266 cyanohydrin UDP-glucosyltransferase [EC:2.4.1.-] | (RefSeq) linamarin synthase 2 (A)	mws0275	C4H6O5	L-Malic acid	-0.832	0.000800082
Actinidia06551	K16266 cyanohydrin UDP-glucosyltransferase [EC:2.4.1.-] | (RefSeq) linamarin synthase 2 (A)	pme3392	C21H21O10	Pelargonidin-3-O-glucoside	0.834	0.0007497
Actinidia06551	K16266 cyanohydrin UDP-glucosyltransferase [EC:2.4.1.-] | (RefSeq) linamarin synthase 2 (A)	mws0791	C28H34O14	Poncirin (Isosakuranetin-7-O-neohesperidoside)*	-0.849	0.000482764
Actinidia06551	K16266 cyanohydrin UDP-glucosyltransferase [EC:2.4.1.-] | (RefSeq) linamarin synthase 2 (A)	Lmmp002334	C33H40O21	Quercetin-3-O-rutinoside-7-O-glucoside	-0.845	0.000547942
Actinidia06551	K16266 cyanohydrin UDP-glucosyltransferase [EC:2.4.1.-] | (RefSeq) linamarin synthase 2 (A)	mws0027	C9H10O5	Syringic acid	-0.888	0.000114597
Actinidia06551	K16266 cyanohydrin UDP-glucosyltransferase [EC:2.4.1.-] | (RefSeq) linamarin synthase 2 (A)	Lmhn001650	C4H6O6	Tartaric acid	-0.864	0.000287752
Actinidia06551	K16266 cyanohydrin UDP-glucosyltransferase [EC:2.4.1.-] | (RefSeq) linamarin synthase 2 (A)	Lmbn002648	C9H8O3	α-Hydroxycinnamic Acid*	-0.843	0.000570906
Actinidia06865	K10256 omega-6 fatty acid desaturase / acyl-lipid omega-6 desaturase (Delta-12 desaturase) [EC:1.14.19.6 1.14.19.22] | (RefSeq) FAD2; omega-6 fatty acid desaturase, endoplasmic reticulum isozyme 2 isoform X1 (A)	mws1329	C21H20O12	Quercetin-7-O-glucoside*	0.813	0.00129629
Actinidia07147	--	Lmlp001436	C9H10O4	Dihydrocaffeic acid	0.819	0.00110696
Actinidia07250	K19891 glucan endo-1,3-beta-glucosidase 1/2/3 [EC:3.2.1.39] | (RefSeq) hypothetical protein (A)	Lmbp002336	C27H30O16	Quercetin-3-O-(2''-O-rhamnosyl)galactoside*	-0.852	0.000432112
Actinidia07250	K19891 glucan endo-1,3-beta-glucosidase 1/2/3 [EC:3.2.1.39] | (RefSeq) hypothetical protein (A)	mws0213	C5H12O5	Ribitol	-0.826	0.000924259
Actinidia07262	--	pme1654	C12H18O3	Jasmonic acid	0.808	0.00148039
Actinidia07262	--	Xmyp005599	C27H30O16	Kaempferol-3-O-galactoside-4'-O-glucoside	-0.817	0.00117506
Actinidia07262	--	MWSslk254	C27H30O15	Kaempferol-3-O-glucorhamnoside*	-0.803	0.00164202
Actinidia07262	--	Lmsp004670	C27H30O15	Kaempferol-3-O-glucoside-7-O-rhamnoside*	-0.809	0.00144028
Actinidia07262	--	MWSHY0061	C27H30O15	Kaempferol-3-O-neohesperidoside*	-0.812	0.0013318
Actinidia07262	--	pme1605	C27H30O15	Kaempferol-3-O-robinobioside(Biorobin)*	-0.826	0.000943001
Actinidia07262	--	Lmsn002815	C27H30O15	Kaempferol-3-O-rutinoside(Nicotiflorin)*	-0.826	0.000922009
Actinidia07262	--	Lmpp003268	C33H40O20	Kaempferol-3-O-rutinoside-7-O-glucoside	-0.812	0.00132075
Actinidia07262	--	Hmjp003008	C27H28O16	Luteolin-7-O-glucuronide-5-O-rhamnoside	-0.807	0.0015093
Actinidia07262	--	MWSHY0080	C27H30O15	Luteolin-7-O-neohesperidoside (Lonicerin)*	-0.818	0.0011549
Actinidia07262	--	pmp000593	C27H30O15	Luteolin-7-O-rutinoside	-0.809	0.00143233
Actinidia07262	--	pmb0665	C27H30O16	Luteolin-8-C-glucoside-7-O-glucoside	-0.824	0.000989798
Actinidia07262	--	pmb3317	C16H20O10	Quinacyl syringic acid	0.808	0.00146562
Actinidia07289	K01728 pectate lyase [EC:4.2.2.2] | (RefSeq) pectate lyase 1-like (A)	pmn001421	C16H18O8	3-O-p-Coumaroylquinic acid*	-0.819	0.00113171
Actinidia07289	K01728 pectate lyase [EC:4.2.2.2] | (RefSeq) pectate lyase 1-like (A)	pmb3074	C16H18O8	5-O-p-Coumaroylquinic acid*	-0.828	0.000874347
Actinidia07289	K01728 pectate lyase [EC:4.2.2.2] | (RefSeq) pectate lyase 1-like (A)	Zmhn001793	C15H18O9	6-O-Caffeoyl-D-glucose*	-0.845	0.000546848
Actinidia07289	K01728 pectate lyase [EC:4.2.2.2] | (RefSeq) pectate lyase 1-like (A)	HJN041	C21H24O11	Epicatechin glucoside*	-0.872	0.000219418
Actinidia07289	K01728 pectate lyase [EC:4.2.2.2] | (RefSeq) pectate lyase 1-like (A)	pmb0665	C27H30O16	Luteolin-8-C-glucoside-7-O-glucoside	-0.82	0.00108341
Actinidia07289	K01728 pectate lyase [EC:4.2.2.2] | (RefSeq) pectate lyase 1-like (A)	Zmmp001791	C33H41O19	Pelargonidin-3-O-rutinoside-5-O-glucoside	-0.83	0.000828223
Actinidia07289	K01728 pectate lyase [EC:4.2.2.2] | (RefSeq) pectate lyase 1-like (A)	Lmmp003091	C27H30O16	Quercetin-3-O-(4''-O-glucosyl)rhamnoside*	-0.861	0.000323534
Actinidia07289	K01728 pectate lyase [EC:4.2.2.2] | (RefSeq) pectate lyase 1-like (A)	MWSHY0046	C21H20O12	Quercetin-3-O-glucoside (Isoquercitrin)*	-0.807	0.00152436
Actinidia07289	K01728 pectate lyase [EC:4.2.2.2] | (RefSeq) pectate lyase 1-like (A)	Lmsp004166	C27H30O16	Quercetin-3-O-glucoside-7-O-rhamnoside*	-0.86	0.000335111
Actinidia07289	K01728 pectate lyase [EC:4.2.2.2] | (RefSeq) pectate lyase 1-like (A)	Lmjp002461	C27H30O16	Quercetin-3-O-neohesperidoside*	-0.863	0.000296838
Actinidia07289	K01728 pectate lyase [EC:4.2.2.2] | (RefSeq) pectate lyase 1-like (A)	MWSHY0067	C27H30O16	Quercetin-3-O-rutinoside (Rutin)*	-0.84	0.000631755
Actinidia07302	K13413 mitogen-activated protein kinase kinase 4/5 [EC:2.7.12.2] | (RefSeq) mitogen-activated protein kinase kinase 5-like (A)	Lmmn001643	C9H8O3	2-Hydroxycinnamic acid	-0.834	0.000752701
Actinidia07302	K13413 mitogen-activated protein kinase kinase 4/5 [EC:2.7.12.2] | (RefSeq) mitogen-activated protein kinase kinase 5-like (A)	Lmbn002739	C9H8O3	3-Hydroxycinnamic Acid*	-0.929	1.26088e-05
Actinidia07302	K13413 mitogen-activated protein kinase kinase 4/5 [EC:2.7.12.2] | (RefSeq) mitogen-activated protein kinase kinase 5-like (A)	MWSHY0181	C21H20O10	Apigenin-8-C-Glucoside (Vitexin)	0.896	7.85049e-05
Actinidia07302	K13413 mitogen-activated protein kinase kinase 4/5 [EC:2.7.12.2] | (RefSeq) mitogen-activated protein kinase kinase 5-like (A)	Hmjn008136	C30H46O4	Camaldulenic acid*	0.909	4.12753e-05
Actinidia07302	K13413 mitogen-activated protein kinase kinase 4/5 [EC:2.7.12.2] | (RefSeq) mitogen-activated protein kinase kinase 5-like (A)	pme1773	C27H31O15	Cyanidin-3-O-rutinoside (Keracyanin)	0.926	1.5286e-05
Actinidia07302	K13413 mitogen-activated protein kinase kinase 4/5 [EC:2.7.12.2] | (RefSeq) mitogen-activated protein kinase kinase 5-like (A)	mws0463	C16H14O6	Hesperetin	-0.901	6.39905e-05
Actinidia07302	K13413 mitogen-activated protein kinase kinase 4/5 [EC:2.7.12.2] | (RefSeq) mitogen-activated protein kinase kinase 5-like (A)	Lmyp004407	C30H26O13	Kaempferol-3-O-(2''-p-Coumaroyl)galactoside*	-0.897	7.64452e-05
Actinidia07302	K13413 mitogen-activated protein kinase kinase 4/5 [EC:2.7.12.2] | (RefSeq) mitogen-activated protein kinase kinase 5-like (A)	MWSHY0136	C21H20O11	Kaempferol-3-O-glucoside (Astragalin)*	0.878	0.000175918
Actinidia07302	K13413 mitogen-activated protein kinase kinase 4/5 [EC:2.7.12.2] | (RefSeq) mitogen-activated protein kinase kinase 5-like (A)	mws0791	C28H34O14	Poncirin (Isosakuranetin-7-O-neohesperidoside)*	-0.895	8.3832e-05
Actinidia07302	K13413 mitogen-activated protein kinase kinase 4/5 [EC:2.7.12.2] | (RefSeq) mitogen-activated protein kinase kinase 5-like (A)	Lmmp002334	C33H40O21	Quercetin-3-O-rutinoside-7-O-glucoside	-0.912	3.6689e-05
Actinidia07302	K13413 mitogen-activated protein kinase kinase 4/5 [EC:2.7.12.2] | (RefSeq) mitogen-activated protein kinase kinase 5-like (A)	pmb3317	C16H20O10	Quinacyl syringic acid	0.849	0.000474387
Actinidia07302	K13413 mitogen-activated protein kinase kinase 4/5 [EC:2.7.12.2] | (RefSeq) mitogen-activated protein kinase kinase 5-like (A)	mws0027	C9H10O5	Syringic acid	-0.885	0.000132854
Actinidia07302	K13413 mitogen-activated protein kinase kinase 4/5 [EC:2.7.12.2] | (RefSeq) mitogen-activated protein kinase kinase 5-like (A)	Lmhn001650	C4H6O6	Tartaric acid	-0.897	7.65032e-05
Actinidia07302	K13413 mitogen-activated protein kinase kinase 4/5 [EC:2.7.12.2] | (RefSeq) mitogen-activated protein kinase kinase 5-like (A)	Lmbn002648	C9H8O3	α-Hydroxycinnamic Acid*	-0.87	0.000237129
Actinidia07455	K07151 dolichyl-diphosphooligosaccharide---protein glycosyltransferase [EC:2.4.99.18] | (RefSeq) dolichyl-diphosphooligosaccharide--protein glycosyltransferase subunit STT3A (A)	Lmmn001643	C9H8O3	2-Hydroxycinnamic acid	0.803	0.00167043
Actinidia07455	K07151 dolichyl-diphosphooligosaccharide---protein glycosyltransferase [EC:2.4.99.18] | (RefSeq) dolichyl-diphosphooligosaccharide--protein glycosyltransferase subunit STT3A (A)	Lmbn002739	C9H8O3	3-Hydroxycinnamic Acid*	0.821	0.00105032
Actinidia07455	K07151 dolichyl-diphosphooligosaccharide---protein glycosyltransferase [EC:2.4.99.18] | (RefSeq) dolichyl-diphosphooligosaccharide--protein glycosyltransferase subunit STT3A (A)	MWSHY0181	C21H20O10	Apigenin-8-C-Glucoside (Vitexin)	-0.841	0.000608039
Actinidia07455	K07151 dolichyl-diphosphooligosaccharide---protein glycosyltransferase [EC:2.4.99.18] | (RefSeq) dolichyl-diphosphooligosaccharide--protein glycosyltransferase subunit STT3A (A)	pme1773	C27H31O15	Cyanidin-3-O-rutinoside (Keracyanin)	-0.862	0.000308671
Actinidia07455	K07151 dolichyl-diphosphooligosaccharide---protein glycosyltransferase [EC:2.4.99.18] | (RefSeq) dolichyl-diphosphooligosaccharide--protein glycosyltransferase subunit STT3A (A)	mws0463	C16H14O6	Hesperetin	0.862	0.000306149
Actinidia07455	K07151 dolichyl-diphosphooligosaccharide---protein glycosyltransferase [EC:2.4.99.18] | (RefSeq) dolichyl-diphosphooligosaccharide--protein glycosyltransferase subunit STT3A (A)	Lmyp004407	C30H26O13	Kaempferol-3-O-(2''-p-Coumaroyl)galactoside*	0.863	0.00029807
Actinidia07455	K07151 dolichyl-diphosphooligosaccharide---protein glycosyltransferase [EC:2.4.99.18] | (RefSeq) dolichyl-diphosphooligosaccharide--protein glycosyltransferase subunit STT3A (A)	MWSHY0136	C21H20O11	Kaempferol-3-O-glucoside (Astragalin)*	0.826	0.000942104
Actinidia07455	K07151 dolichyl-diphosphooligosaccharide---protein glycosyltransferase [EC:2.4.99.18] | (RefSeq) dolichyl-diphosphooligosaccharide--protein glycosyltransferase subunit STT3A (A)	mws0275	C4H6O5	L-Malic acid	0.85	0.000461519
Actinidia07455	K07151 dolichyl-diphosphooligosaccharide---protein glycosyltransferase [EC:2.4.99.18] | (RefSeq) dolichyl-diphosphooligosaccharide--protein glycosyltransferase subunit STT3A (A)	mws0791	C28H34O14	Poncirin (Isosakuranetin-7-O-neohesperidoside)*	0.861	0.000316985
Actinidia07455	K07151 dolichyl-diphosphooligosaccharide---protein glycosyltransferase [EC:2.4.99.18] | (RefSeq) dolichyl-diphosphooligosaccharide--protein glycosyltransferase subunit STT3A (A)	mws0027	C9H10O5	Syringic acid	0.811	0.00138594
	K09060 plant G-box-binding factor | (RefSeq) common plant regulatory factor 1 isoform X1 (A)	Lmbn002739	C9H8O3	3-Hydroxycinnamic Acid*	0.888	0.000112968
Actinidia07472	K09060 plant G-box-binding factor | (RefSeq) common plant regulatory factor 1 isoform X1 (A)	Hmjn008136	C30H46O4	Camaldulenic acid*	-0.927	1.39706e-05
Actinidia07472	K09060 plant G-box-binding factor | (RefSeq) common plant regulatory factor 1 isoform X1 (A)	pme1773	C27H31O15	Cyanidin-3-O-rutinoside (Keracyanin)	0.896	8.18222e-05
Actinidia07472	K09060 plant G-box-binding factor | (RefSeq) common plant regulatory factor 1 isoform X1 (A)	mws0463	C16H14O6	Hesperetin	0.862	0.000310008
Actinidia07472	K09060 plant G-box-binding factor | (RefSeq) common plant regulatory factor 1 isoform X1 (A)	Lmyp004407	C30H26O13	Kaempferol-3-O-(2''-p-Coumaroyl)galactoside*	0.851	0.000448904
Actinidia07472	K09060 plant G-box-binding factor | (RefSeq) common plant regulatory factor 1 isoform X1 (A)	Xmyp005599	C27H30O16	Kaempferol-3-O-galactoside-4'-O-glucoside	0.815	0.0012288
Actinidia07472	K09060 plant G-box-binding factor | (RefSeq) common plant regulatory factor 1 isoform X1 (A)	MWSslk254	C27H30O15	Kaempferol-3-O-glucorhamnoside*	0.838	0.000668334
Actinidia07472	K09060 plant G-box-binding factor | (RefSeq) common plant regulatory factor 1 isoform X1 (A)	MWSHY0136	C21H20O11	Kaempferol-3-O-glucoside (Astragalin)*	0.846	0.000529666
Actinidia07472	K09060 plant G-box-binding factor | (RefSeq) common plant regulatory factor 1 isoform X1 (A)	MWSHY0061	C27H30O15	Kaempferol-3-O-neohesperidoside*	0.827	0.000904798
Actinidia07472	K09060 plant G-box-binding factor | (RefSeq) common plant regulatory factor 1 isoform X1 (A)	pme1605	C27H30O15	Kaempferol-3-O-robinobioside(Biorobin)*	0.81	0.00138726
Actinidia07472	K09060 plant G-box-binding factor | (RefSeq) common plant regulatory factor 1 isoform X1 (A)	Lmpp003268	C33H40O20	Kaempferol-3-O-rutinoside-7-O-glucoside	0.815	0.00124824
Actinidia07472	K09060 plant G-box-binding factor | (RefSeq) common plant regulatory factor 1 isoform X1 (A)	Hmjp003008	C27H28O16	Luteolin-7-O-glucuronide-5-O-rhamnoside	0.809	0.00144295
Actinidia07472	K09060 plant G-box-binding factor | (RefSeq) common plant regulatory factor 1 isoform X1 (A)	MWSHY0080	C27H30O15	Luteolin-7-O-neohesperidoside (Lonicerin)*	0.835	0.000730778
Actinidia07472	K09060 plant G-box-binding factor | (RefSeq) common plant regulatory factor 1 isoform X1 (A)	pme1816	C16H18O9	Neochlorogenic acid (5-O-Caffeoylquinic acid)*	0.931	1.06379e-05
Actinidia07472	K09060 plant G-box-binding factor | (RefSeq) common plant regulatory factor 1 isoform X1 (A)	mws0791	C28H34O14	Poncirin (Isosakuranetin-7-O-neohesperidoside)*	0.851	0.00044302
Actinidia07472	K09060 plant G-box-binding factor | (RefSeq) common plant regulatory factor 1 isoform X1 (A)	Lmmp002334	C33H40O21	Quercetin-3-O-rutinoside-7-O-glucoside	0.85	0.00046723
Actinidia07472	K09060 plant G-box-binding factor | (RefSeq) common plant regulatory factor 1 isoform X1 (A)	pmb3317	C16H20O10	Quinacyl syringic acid	-0.877	0.000176782
Actinidia07472	K09060 plant G-box-binding factor | (RefSeq) common plant regulatory factor 1 isoform X1 (A)	Lmhn001650	C4H6O6	Tartaric acid	0.889	0.000111517
Actinidia07472	K09060 plant G-box-binding factor | (RefSeq) common plant regulatory factor 1 isoform X1 (A)	Lmbn002648	C9H8O3	α-Hydroxycinnamic Acid*	0.836	0.000712624
Actinidia07481	K13425 WRKY transcription factor 22 | (RefSeq) WRKY transcription factor 22-like (A)	Lmhn102068	C13H12O8	2-O-Caffeoylmalic acid	0.805	0.00157156
Actinidia07481	K13425 WRKY transcription factor 22 | (RefSeq) WRKY transcription factor 22-like (A)	pmp000237	C26H26O15	Apigenin-6-C-(2''-glucuronyl)xyloside	0.915	3.01356e-05
Actinidia07481	K13425 WRKY transcription factor 22 | (RefSeq) WRKY transcription factor 22-like (A)	HJN055	C21H24O10	Dihydrocharcone-4'-O-glucoside	0.808	0.001489
Actinidia07481	K13425 WRKY transcription factor 22 | (RefSeq) WRKY transcription factor 22-like (A)	pmp000275	C30H28O12	Gambiriin A1	0.923	1.81809e-05
Actinidia07481	K13425 WRKY transcription factor 22 | (RefSeq) WRKY transcription factor 22-like (A)	mws0919	C21H20O10	Kaempferol-3-O-rhamnoside (Afzelin)(Kaempferin)*	0.946	3.2611e-06
Actinidia07481	K13425 WRKY transcription factor 22 | (RefSeq) WRKY transcription factor 22-like (A)	pme0321	C21H20O10	Kaempferol-7-O-rhamnoside*	0.947	2.9625e-06
Actinidia07481	K13425 WRKY transcription factor 22 | (RefSeq) WRKY transcription factor 22-like (A)	pmp000682	C26H32O11	Matairesinol-4'-O-glucoside (Matairesinoside)	0.925	1.65091e-05
Actinidia07481	K13425 WRKY transcription factor 22 | (RefSeq) WRKY transcription factor 22-like (A)	mws0046	C27H32O14	Naringenin-7-O-Neohesperidoside(Naringin)*	0.889	0.000108722
Actinidia07481	K13425 WRKY transcription factor 22 | (RefSeq) WRKY transcription factor 22-like (A)	pme0432	C30H24O12	Procyanidin A2	0.829	0.000865811
Actinidia07548	K13422 transcription factor MYC2 | (RefSeq) transcription factor MYC3-like isoform X1 (A)	Lmmn001643	C9H8O3	2-Hydroxycinnamic acid	-0.829	0.000865442
Actinidia07548	K13422 transcription factor MYC2 | (RefSeq) transcription factor MYC3-like isoform X1 (A)	Lmbn002739	C9H8O3	3-Hydroxycinnamic Acid*	-0.84	0.000625662
Actinidia07548	K13422 transcription factor MYC2 | (RefSeq) transcription factor MYC3-like isoform X1 (A)	Zmhn001793	C15H18O9	6-O-Caffeoyl-D-glucose*	-0.818	0.00115569
Actinidia07548	K13422 transcription factor MYC2 | (RefSeq) transcription factor MYC3-like isoform X1 (A)	Hmjn008136	C30H46O4	Camaldulenic acid*	0.887	0.000121667
Actinidia07548	K13422 transcription factor MYC2 | (RefSeq) transcription factor MYC3-like isoform X1 (A)	pme1777	C27H31O16	Cyanidin-3,5-O-diglucoside (Cyanin)	0.888	0.000112427
Actinidia07548	K13422 transcription factor MYC2 | (RefSeq) transcription factor MYC3-like isoform X1 (A)	pme1773	C27H31O15	Cyanidin-3-O-rutinoside (Keracyanin)	0.831	0.00080053
Actinidia07548	K13422 transcription factor MYC2 | (RefSeq) transcription factor MYC3-like isoform X1 (A)	mws0463	C16H14O6	Hesperetin	-0.809	0.00142609
Actinidia07548	K13422 transcription factor MYC2 | (RefSeq) transcription factor MYC3-like isoform X1 (A)	pme1654	C12H18O3	Jasmonic acid	0.856	0.000377458
Actinidia07548	K13422 transcription factor MYC2 | (RefSeq) transcription factor MYC3-like isoform X1 (A)	Xmyp005599	C27H30O16	Kaempferol-3-O-galactoside-4'-O-glucoside	-0.811	0.00138303
Actinidia07548	K13422 transcription factor MYC2 | (RefSeq) transcription factor MYC3-like isoform X1 (A)	MWSslk254	C27H30O15	Kaempferol-3-O-glucorhamnoside*	-0.829	0.000847349
Actinidia07548	K13422 transcription factor MYC2 | (RefSeq) transcription factor MYC3-like isoform X1 (A)	MWSHY0136	C21H20O11	Kaempferol-3-O-glucoside (Astragalin)*	0.882	0.000150218
Actinidia07548	K13422 transcription factor MYC2 | (RefSeq) transcription factor MYC3-like isoform X1 (A)	MWSHY0061	C27H30O15	Kaempferol-3-O-neohesperidoside*	-0.817	0.00119326
Actinidia07548	K13422 transcription factor MYC2 | (RefSeq) transcription factor MYC3-like isoform X1 (A)	pme1605	C27H30O15	Kaempferol-3-O-robinobioside(Biorobin)*	-0.809	0.00143164
Actinidia07548	K13422 transcription factor MYC2 | (RefSeq) transcription factor MYC3-like isoform X1 (A)	Lmpp003268	C33H40O20	Kaempferol-3-O-rutinoside-7-O-glucoside	-0.829	0.000857461
Actinidia07548	K13422 transcription factor MYC2 | (RefSeq) transcription factor MYC3-like isoform X1 (A)	MWSHY0080	C27H30O15	Luteolin-7-O-neohesperidoside (Lonicerin)*	-0.831	0.000814248
Actinidia07548	K13422 transcription factor MYC2 | (RefSeq) transcription factor MYC3-like isoform X1 (A)	pmb0665	C27H30O16	Luteolin-8-C-glucoside-7-O-glucoside	-0.872	0.000219549
Actinidia07548	K13422 transcription factor MYC2 | (RefSeq) transcription factor MYC3-like isoform X1 (A)	pme3392	C21H21O10	Pelargonidin-3-O-glucoside	0.81	0.00141139
Actinidia07548	K13422 transcription factor MYC2 | (RefSeq) transcription factor MYC3-like isoform X1 (A)	Lmmp003091	C27H30O16	Quercetin-3-O-(4''-O-glucosyl)rhamnoside*	-0.835	0.000731935
Actinidia07548	K13422 transcription factor MYC2 | (RefSeq) transcription factor MYC3-like isoform X1 (A)	Lmsp004166	C27H30O16	Quercetin-3-O-glucoside-7-O-rhamnoside*	-0.852	0.000432416
Actinidia07548	K13422 transcription factor MYC2 | (RefSeq) transcription factor MYC3-like isoform X1 (A)	Lmjp002461	C27H30O16	Quercetin-3-O-neohesperidoside*	-0.813	0.00130264
Actinidia07548	K13422 transcription factor MYC2 | (RefSeq) transcription factor MYC3-like isoform X1 (A)	MWSHY0067	C27H30O16	Quercetin-3-O-rutinoside (Rutin)*	-0.883	0.000143209
Actinidia07548	K13422 transcription factor MYC2 | (RefSeq) transcription factor MYC3-like isoform X1 (A)	Lmmp002334	C33H40O21	Quercetin-3-O-rutinoside-7-O-glucoside	-0.916	2.78053e-05
Actinidia07548	K13422 transcription factor MYC2 | (RefSeq) transcription factor MYC3-like isoform X1 (A)	pmb3317	C16H20O10	Quinacyl syringic acid	0.883	0.000144329
Actinidia07548	K13422 transcription factor MYC2 | (RefSeq) transcription factor MYC3-like isoform X1 (A)	Lmhn001650	C4H6O6	Tartaric acid	-0.898	7.22698e-05
Actinidia07578	--	Lmmn001643	C9H8O3	2-Hydroxycinnamic acid	-0.865	0.000284622
Actinidia07578	--	Lmbn002739	C9H8O3	3-Hydroxycinnamic Acid*	-0.943	4.1398e-06
Actinidia07578	--	MWSHY0181	C21H20O10	Apigenin-8-C-Glucoside (Vitexin)	0.829	0.000855614
Actinidia07578	--	Hmjn008136	C30H46O4	Camaldulenic acid*	0.939	5.7909e-06
Actinidia07578	--	pme1773	C27H31O15	Cyanidin-3-O-rutinoside (Keracyanin)	0.915	2.99576e-05
Actinidia07578	--	mws0049	C15H14O7	Gallocatechin	-0.862	0.000309638
Actinidia07578	--	mws0463	C16H14O6	Hesperetin	-0.903	5.81879e-05
Actinidia07578	--	Lmyp004407	C30H26O13	Kaempferol-3-O-(2''-p-Coumaroyl)galactoside*	-0.895	8.46363e-05
Actinidia07578	--	Xmyp005599	C27H30O16	Kaempferol-3-O-galactoside-4'-O-glucoside	-0.813	0.00130295
Actinidia07578	--	MWSslk254	C27H30O15	Kaempferol-3-O-glucorhamnoside*	-0.825	0.000960004
Actinidia07578	--	MWSHY0136	C21H20O11	Kaempferol-3-O-glucoside (Astragalin)*	-0.939	5.8586e-06
Actinidia07578	--	MWSHY0061	C27H30O15	Kaempferol-3-O-neohesperidoside*	-0.82	0.00109124
Actinidia07578	--	pme1605	C27H30O15	Kaempferol-3-O-robinobioside(Biorobin)*	-0.811	0.00138437
Actinidia07578	--	Lmpp003268	C33H40O20	Kaempferol-3-O-rutinoside-7-O-glucoside	-0.823	0.00101806
Actinidia07578	--	mws0275	C4H6O5	L-Malic acid	-0.853	0.000423996
Actinidia07578	--	Hmjp003008	C27H28O16	Luteolin-7-O-glucuronide-5-O-rhamnoside	-0.81	0.00141882
Actinidia07578	--	MWSHY0080	C27H30O15	Luteolin-7-O-neohesperidoside (Lonicerin)*	-0.841	0.000602535
Actinidia07578	--	pmb0665	C27H30O16	Luteolin-8-C-glucoside-7-O-glucoside	-0.807	0.00151208
Actinidia07578	--	pme1816	C16H18O9	Neochlorogenic acid (5-O-Caffeoylquinic acid)*	-0.803	0.00164841
Actinidia07578	--	mws0791	C28H34O14	Poncirin (Isosakuranetin-7-O-neohesperidoside)*	-0.893	9.04859e-05
Actinidia07578	--	MWSHY0067	C27H30O16	Quercetin-3-O-rutinoside (Rutin)*	-0.806	0.00154761
Actinidia07578	--	Lmmp002334	C33H40O21	Quercetin-3-O-rutinoside-7-O-glucoside	-0.919	2.34084e-05
Actinidia07578	--	pmb3317	C16H20O10	Quinacyl syringic acid	0.898	7.31225e-05
Actinidia07578	--	mws0027	C9H10O5	Syringic acid	-0.882	0.000147607
Actinidia07578	--	Lmhn001650	C4H6O6	Tartaric acid	-0.945	3.4702e-06
Actinidia07578	--	Lmbn002648	C9H8O3	α-Hydroxycinnamic Acid*	-0.924	1.73531e-05
Actinidia07679	--	Hmjn008136	C30H46O4	Camaldulenic acid*	0.853	0.000423142
Actinidia07679	--	Xmyp005599	C27H30O16	Kaempferol-3-O-galactoside-4'-O-glucoside	-0.821	0.00106876
Actinidia07679	--	MWSslk254	C27H30O15	Kaempferol-3-O-glucorhamnoside*	-0.823	0.00100142
Actinidia07679	--	MWSHY0061	C27H30O15	Kaempferol-3-O-neohesperidoside*	-0.819	0.00111837
Actinidia07679	--	pme1605	C27H30O15	Kaempferol-3-O-robinobioside(Biorobin)*	-0.816	0.00119822
Actinidia07679	--	Lmpp003268	C33H40O20	Kaempferol-3-O-rutinoside-7-O-glucoside	-0.816	0.00121301
Actinidia07679	--	MWSHY0080	C27H30O15	Luteolin-7-O-neohesperidoside (Lonicerin)*	-0.816	0.00121954
Actinidia07679	--	pmb0665	C27H30O16	Luteolin-8-C-glucoside-7-O-glucoside	-0.806	0.00155322
Actinidia07679	--	pme1816	C16H18O9	Neochlorogenic acid (5-O-Caffeoylquinic acid)*	-0.845	0.000537711
Actinidia07679	--	Lmmp002334	C33H40O21	Quercetin-3-O-rutinoside-7-O-glucoside	-0.84	0.000621289
Actinidia07679	--	pmb3317	C16H20O10	Quinacyl syringic acid	0.851	0.000443837
Actinidia07892	--	pme3017	C4H9NO2	2-Aminoisobutyric acid	0.811	0.00136304
Actinidia07892	--	Lmbn002739	C9H8O3	3-Hydroxycinnamic Acid*	0.857	0.000373299
Actinidia07892	--	pmn001421	C16H18O8	3-O-p-Coumaroylquinic acid*	0.835	0.000716728
Actinidia07892	--	pmb3074	C16H18O8	5-O-p-Coumaroylquinic acid*	0.846	0.000524338
Actinidia07892	--	Hmjn008136	C30H46O4	Camaldulenic acid*	-0.893	9.3092e-05
Actinidia07892	--	pme1773	C27H31O15	Cyanidin-3-O-rutinoside (Keracyanin)	-0.839	0.000652824
Actinidia07892	--	mws0049	C15H14O7	Gallocatechin	0.81	0.00141829
Actinidia07892	--	Xmyp005599	C27H30O16	Kaempferol-3-O-galactoside-4'-O-glucoside	0.812	0.0013288
Actinidia07892	--	MWSslk254	C27H30O15	Kaempferol-3-O-glucorhamnoside*	0.828	0.000881387
Actinidia07892	--	MWSHY0136	C21H20O11	Kaempferol-3-O-glucoside (Astragalin)*	-0.932	1.05662e-05
Actinidia07892	--	Lmsp004670	C27H30O15	Kaempferol-3-O-glucoside-7-O-rhamnoside*	0.802	0.00168416
Actinidia07892	--	MWSHY0061	C27H30O15	Kaempferol-3-O-neohesperidoside*	0.821	0.00106725
Actinidia07892	--	pme1605	C27H30O15	Kaempferol-3-O-robinobioside(Biorobin)*	0.801	0.00175777
Actinidia07892	--	Lmpp003268	C33H40O20	Kaempferol-3-O-rutinoside-7-O-glucoside	0.819	0.00111237
Actinidia07892	--	mws0275	C4H6O5	L-Malic acid	0.879	0.000165598
Actinidia07892	--	Hmjp003008	C27H28O16	Luteolin-7-O-glucuronide-5-O-rhamnoside	0.823	0.000996584
Actinidia07892	--	MWSHY0080	C27H30O15	Luteolin-7-O-neohesperidoside (Lonicerin)*	0.833	0.000763888
Actinidia07892	--	pmp000593	C27H30O15	Luteolin-7-O-rutinoside	0.806	0.00153677
Actinidia07892	--	pme1816	C16H18O9	Neochlorogenic acid (5-O-Caffeoylquinic acid)*	0.876	0.000183987
Actinidia07892	--	Zmmp001791	C33H41O19	Pelargonidin-3-O-rutinoside-5-O-glucoside	0.823	0.000995398
Actinidia07892	--	Lmmp002334	C33H40O21	Quercetin-3-O-rutinoside-7-O-glucoside	0.82	0.00107767
Actinidia07892	--	pmb3317	C16H20O10	Quinacyl syringic acid	-0.86	0.000338909
Actinidia07892	--	Lmhn001650	C4H6O6	Tartaric acid	0.929	1.22541e-05
Actinidia07892	--	Lmbn002648	C9H8O3	α-Hydroxycinnamic Acid*	0.859	0.000347297
Actinidia07938	K04077 chaperonin GroEL | (RefSeq) LOW QUALITY PROTEIN: chaperonin CPN60-like 2, mitochondrial (A)	Lmsp004166	C27H30O16	Quercetin-3-O-glucoside-7-O-rhamnoside*	-0.807	0.00149328
Actinidia08033	K03327 multidrug resistance protein, MATE family | (RefSeq) protein DETOXIFICATION 16 (A)	pme1654	C12H18O3	Jasmonic acid	0.836	0.000700053
Actinidia08033	K03327 multidrug resistance protein, MATE family | (RefSeq) protein DETOXIFICATION 16 (A)	pmb0665	C27H30O16	Luteolin-8-C-glucoside-7-O-glucoside	-0.807	0.00152168
Actinidia08158	K18819 inositol 3-alpha-galactosyltransferase [EC:2.4.1.123] | (RefSeq) galactinol synthase 1 (A)	pmn001421	C16H18O8	3-O-p-Coumaroylquinic acid*	-0.82	0.00110356
Actinidia08158	K18819 inositol 3-alpha-galactosyltransferase [EC:2.4.1.123] | (RefSeq) galactinol synthase 1 (A)	Zmhn001793	C15H18O9	6-O-Caffeoyl-D-glucose*	-0.848	0.000490233
Actinidia08158	K18819 inositol 3-alpha-galactosyltransferase [EC:2.4.1.123] | (RefSeq) galactinol synthase 1 (A)	HJN041	C21H24O11	Epicatechin glucoside*	-0.808	0.00146972
Actinidia08158	K18819 inositol 3-alpha-galactosyltransferase [EC:2.4.1.123] | (RefSeq) galactinol synthase 1 (A)	MWSHY0046	C21H20O12	Quercetin-3-O-glucoside (Isoquercitrin)*	-0.881	0.000155727
Actinidia08158	K18819 inositol 3-alpha-galactosyltransferase [EC:2.4.1.123] | (RefSeq) galactinol synthase 1 (A)	Lmsp004166	C27H30O16	Quercetin-3-O-glucoside-7-O-rhamnoside*	-0.822	0.00104202
Actinidia08158	K18819 inositol 3-alpha-galactosyltransferase [EC:2.4.1.123] | (RefSeq) galactinol synthase 1 (A)	Lmjp002461	C27H30O16	Quercetin-3-O-neohesperidoside*	-0.802	0.00170958
Actinidia08158	K18819 inositol 3-alpha-galactosyltransferase [EC:2.4.1.123] | (RefSeq) galactinol synthase 1 (A)	pmn001583	C27H30O16	Quercetin-3-O-robinobioside*	-0.806	0.00152887
Actinidia08158	K18819 inositol 3-alpha-galactosyltransferase [EC:2.4.1.123] | (RefSeq) galactinol synthase 1 (A)	mws0856	C21H20O12	Quercetin-4'-O-glucoside (Spiraeoside)*	-0.806	0.00155834
Actinidia08279	K16290 xylem cysteine proteinase [EC:3.4.22.-] | (RefSeq) cysteine protease XCP2 (A)	pme3017	C4H9NO2	2-Aminoisobutyric acid	0.843	0.000574969
Actinidia08279	K16290 xylem cysteine proteinase [EC:3.4.22.-] | (RefSeq) cysteine protease XCP2 (A)	Lmbn002739	C9H8O3	3-Hydroxycinnamic Acid*	0.88	0.000160877
Actinidia08279	K16290 xylem cysteine proteinase [EC:3.4.22.-] | (RefSeq) cysteine protease XCP2 (A)	pmn001421	C16H18O8	3-O-p-Coumaroylquinic acid*	0.881	0.00015247
Actinidia08279	K16290 xylem cysteine proteinase [EC:3.4.22.-] | (RefSeq) cysteine protease XCP2 (A)	pmb3074	C16H18O8	5-O-p-Coumaroylquinic acid*	0.84	0.000626783
Actinidia08279	K16290 xylem cysteine proteinase [EC:3.4.22.-] | (RefSeq) cysteine protease XCP2 (A)	Zmhn001793	C15H18O9	6-O-Caffeoyl-D-glucose*	0.802	0.00170469
Actinidia08279	K16290 xylem cysteine proteinase [EC:3.4.22.-] | (RefSeq) cysteine protease XCP2 (A)	Hmjn008136	C30H46O4	Camaldulenic acid*	-0.915	2.97919e-05
Actinidia08279	K16290 xylem cysteine proteinase [EC:3.4.22.-] | (RefSeq) cysteine protease XCP2 (A)	Xmyp005599	C27H30O16	Kaempferol-3-O-galactoside-4'-O-glucoside	0.919	2.45134e-05
Actinidia08279	K16290 xylem cysteine proteinase [EC:3.4.22.-] | (RefSeq) cysteine protease XCP2 (A)	MWSslk254	C27H30O15	Kaempferol-3-O-glucorhamnoside*	0.922	2.02109e-05
Actinidia08279	K16290 xylem cysteine proteinase [EC:3.4.22.-] | (RefSeq) cysteine protease XCP2 (A)	Lmsp004670	C27H30O15	Kaempferol-3-O-glucoside-7-O-rhamnoside*	0.916	2.87042e-05
Actinidia08279	K16290 xylem cysteine proteinase [EC:3.4.22.-] | (RefSeq) cysteine protease XCP2 (A)	MWSHY0061	C27H30O15	Kaempferol-3-O-neohesperidoside*	0.926	1.58331e-05
Actinidia08279	K16290 xylem cysteine proteinase [EC:3.4.22.-] | (RefSeq) cysteine protease XCP2 (A)	Zmcp003989	C27H30O15	Kaempferol-3-O-rhamnosyl(1→2)glucoside*	0.806	0.00154007
Actinidia08279	K16290 xylem cysteine proteinase [EC:3.4.22.-] | (RefSeq) cysteine protease XCP2 (A)	pme1605	C27H30O15	Kaempferol-3-O-robinobioside(Biorobin)*	0.925	1.6515e-05
Actinidia08279	K16290 xylem cysteine proteinase [EC:3.4.22.-] | (RefSeq) cysteine protease XCP2 (A)	Lmsn002815	C27H30O15	Kaempferol-3-O-rutinoside(Nicotiflorin)*	0.875	0.000195065
Actinidia08279	K16290 xylem cysteine proteinase [EC:3.4.22.-] | (RefSeq) cysteine protease XCP2 (A)	Lmpp003268	C33H40O20	Kaempferol-3-O-rutinoside-7-O-glucoside	0.917	2.62557e-05
Actinidia08279	K16290 xylem cysteine proteinase [EC:3.4.22.-] | (RefSeq) cysteine protease XCP2 (A)	Hmjp003008	C27H28O16	Luteolin-7-O-glucuronide-5-O-rhamnoside	0.92	2.2456e-05
Actinidia08279	K16290 xylem cysteine proteinase [EC:3.4.22.-] | (RefSeq) cysteine protease XCP2 (A)	MWSHY0080	C27H30O15	Luteolin-7-O-neohesperidoside (Lonicerin)*	0.933	9.2867e-06
Actinidia08279	K16290 xylem cysteine proteinase [EC:3.4.22.-] | (RefSeq) cysteine protease XCP2 (A)	pmp000593	C27H30O15	Luteolin-7-O-rutinoside	0.91	3.91647e-05
Actinidia08279	K16290 xylem cysteine proteinase [EC:3.4.22.-] | (RefSeq) cysteine protease XCP2 (A)	pmb0665	C27H30O16	Luteolin-8-C-glucoside-7-O-glucoside	0.861	0.0003169
Actinidia08279	K16290 xylem cysteine proteinase [EC:3.4.22.-] | (RefSeq) cysteine protease XCP2 (A)	pme1816	C16H18O9	Neochlorogenic acid (5-O-Caffeoylquinic acid)*	0.92	2.23973e-05
Actinidia08279	K16290 xylem cysteine proteinase [EC:3.4.22.-] | (RefSeq) cysteine protease XCP2 (A)	Lmmp003091	C27H30O16	Quercetin-3-O-(4''-O-glucosyl)rhamnoside*	0.811	0.00136583
Actinidia08279	K16290 xylem cysteine proteinase [EC:3.4.22.-] | (RefSeq) cysteine protease XCP2 (A)	Lmjp002461	C27H30O16	Quercetin-3-O-neohesperidoside*	0.822	0.00103405
Actinidia08279	K16290 xylem cysteine proteinase [EC:3.4.22.-] | (RefSeq) cysteine protease XCP2 (A)	MWSHY0067	C27H30O16	Quercetin-3-O-rutinoside (Rutin)*	0.824	0.000975547
Actinidia08279	K16290 xylem cysteine proteinase [EC:3.4.22.-] | (RefSeq) cysteine protease XCP2 (A)	Lmmp002334	C33H40O21	Quercetin-3-O-rutinoside-7-O-glucoside	0.859	0.000345377
Actinidia08279	K16290 xylem cysteine proteinase [EC:3.4.22.-] | (RefSeq) cysteine protease XCP2 (A)	pmb3317	C16H20O10	Quinacyl syringic acid	-0.931	1.10153e-05
Actinidia08279	K16290 xylem cysteine proteinase [EC:3.4.22.-] | (RefSeq) cysteine protease XCP2 (A)	Lmhn001650	C4H6O6	Tartaric acid	0.858	0.000358724
Actinidia08279	K16290 xylem cysteine proteinase [EC:3.4.22.-] | (RefSeq) cysteine protease XCP2 (A)	Lmbn002648	C9H8O3	α-Hydroxycinnamic Acid*	0.906	4.99416e-05
Actinidia08736	K00851 gluconokinase [EC:2.7.1.12] | (RefSeq) gluconokinase (A)	Lmbn002739	C9H8O3	3-Hydroxycinnamic Acid*	-0.839	0.00063646
Actinidia08736	K00851 gluconokinase [EC:2.7.1.12] | (RefSeq) gluconokinase (A)	pmb3075	C16H16O7	3-O-p-Coumaroylshikimic acid	-0.842	0.000597462
Actinidia08736	K00851 gluconokinase [EC:2.7.1.12] | (RefSeq) gluconokinase (A)	MWSHY0181	C21H20O10	Apigenin-8-C-Glucoside (Vitexin)	0.872	0.000214466
Actinidia08736	K00851 gluconokinase [EC:2.7.1.12] | (RefSeq) gluconokinase (A)	Hmjn008136	C30H46O4	Camaldulenic acid*	0.861	0.000318152
Actinidia08736	K00851 gluconokinase [EC:2.7.1.12] | (RefSeq) gluconokinase (A)	pme1773	C27H31O15	Cyanidin-3-O-rutinoside (Keracyanin)	0.904	5.35254e-05
Actinidia08736	K00851 gluconokinase [EC:2.7.1.12] | (RefSeq) gluconokinase (A)	mws0463	C16H14O6	Hesperetin	-0.874	0.000200468
Actinidia08736	K00851 gluconokinase [EC:2.7.1.12] | (RefSeq) gluconokinase (A)	Lmyp004407	C30H26O13	Kaempferol-3-O-(2''-p-Coumaroyl)galactoside*	-0.843	0.000566061
Actinidia08736	K00851 gluconokinase [EC:2.7.1.12] | (RefSeq) gluconokinase (A)	MWSHY0136	C21H20O11	Kaempferol-3-O-glucoside (Astragalin)*	-0.807	0.00152271
Actinidia08736	K00851 gluconokinase [EC:2.7.1.12] | (RefSeq) gluconokinase (A)	mws0275	C4H6O5	L-Malic acid	-0.949	2.4646e-06
Actinidia08736	K00851 gluconokinase [EC:2.7.1.12] | (RefSeq) gluconokinase (A)	mws0791	C28H34O14	Poncirin (Isosakuranetin-7-O-neohesperidoside)*	-0.835	0.000716576
Actinidia08736	K00851 gluconokinase [EC:2.7.1.12] | (RefSeq) gluconokinase (A)	Lmmp002334	C33H40O21	Quercetin-3-O-rutinoside-7-O-glucoside	-0.891	0.00010195
Actinidia08736	K00851 gluconokinase [EC:2.7.1.12] | (RefSeq) gluconokinase (A)	Lmhn001650	C4H6O6	Tartaric acid	-0.926	1.51312e-05
Actinidia09015	K11517 (S)-2-hydroxy-acid oxidase [EC:1.1.3.15] | (RefSeq) peroxisomal (S)-2-hydroxy-acid oxidase-like (A)	Lmbn002739	C9H8O3	3-Hydroxycinnamic Acid*	0.843	0.000577986
Actinidia09015	K11517 (S)-2-hydroxy-acid oxidase [EC:1.1.3.15] | (RefSeq) peroxisomal (S)-2-hydroxy-acid oxidase-like (A)	pmn001421	C16H18O8	3-O-p-Coumaroylquinic acid*	0.867	0.000265354
Actinidia09015	K11517 (S)-2-hydroxy-acid oxidase [EC:1.1.3.15] | (RefSeq) peroxisomal (S)-2-hydroxy-acid oxidase-like (A)	pmb3074	C16H18O8	5-O-p-Coumaroylquinic acid*	0.862	0.000316556
Actinidia09015	K11517 (S)-2-hydroxy-acid oxidase [EC:1.1.3.15] | (RefSeq) peroxisomal (S)-2-hydroxy-acid oxidase-like (A)	MWSHY0181	C21H20O10	Apigenin-8-C-Glucoside (Vitexin)	-0.829	0.000864948
Actinidia09015	K11517 (S)-2-hydroxy-acid oxidase [EC:1.1.3.15] | (RefSeq) peroxisomal (S)-2-hydroxy-acid oxidase-like (A)	Hmjn008136	C30H46O4	Camaldulenic acid*	-0.872	0.000219148
Actinidia09015	K11517 (S)-2-hydroxy-acid oxidase [EC:1.1.3.15] | (RefSeq) peroxisomal (S)-2-hydroxy-acid oxidase-like (A)	pme1773	C27H31O15	Cyanidin-3-O-rutinoside (Keracyanin)	-0.81	0.00139436
Actinidia09015	K11517 (S)-2-hydroxy-acid oxidase [EC:1.1.3.15] | (RefSeq) peroxisomal (S)-2-hydroxy-acid oxidase-like (A)	Xmyp005599	C27H30O16	Kaempferol-3-O-galactoside-4'-O-glucoside	0.806	0.00154215
Actinidia09015	K11517 (S)-2-hydroxy-acid oxidase [EC:1.1.3.15] | (RefSeq) peroxisomal (S)-2-hydroxy-acid oxidase-like (A)	Lmpp003268	C33H40O20	Kaempferol-3-O-rutinoside-7-O-glucoside	0.813	0.00130839
Actinidia09015	K11517 (S)-2-hydroxy-acid oxidase [EC:1.1.3.15] | (RefSeq) peroxisomal (S)-2-hydroxy-acid oxidase-like (A)	mws0275	C4H6O5	L-Malic acid	0.897	7.68587e-05
Actinidia09015	K11517 (S)-2-hydroxy-acid oxidase [EC:1.1.3.15] | (RefSeq) peroxisomal (S)-2-hydroxy-acid oxidase-like (A)	Hmjp003008	C27H28O16	Luteolin-7-O-glucuronide-5-O-rhamnoside	0.804	0.00161072
Actinidia09015	K11517 (S)-2-hydroxy-acid oxidase [EC:1.1.3.15] | (RefSeq) peroxisomal (S)-2-hydroxy-acid oxidase-like (A)	MWSHY0080	C27H30O15	Luteolin-7-O-neohesperidoside (Lonicerin)*	0.801	0.00173291
Actinidia09015	K11517 (S)-2-hydroxy-acid oxidase [EC:1.1.3.15] | (RefSeq) peroxisomal (S)-2-hydroxy-acid oxidase-like (A)	pmb0665	C27H30O16	Luteolin-8-C-glucoside-7-O-glucoside	0.805	0.00158846
Actinidia09015	K11517 (S)-2-hydroxy-acid oxidase [EC:1.1.3.15] | (RefSeq) peroxisomal (S)-2-hydroxy-acid oxidase-like (A)	pme1816	C16H18O9	Neochlorogenic acid (5-O-Caffeoylquinic acid)*	0.826	0.000919234
Actinidia09015	K11517 (S)-2-hydroxy-acid oxidase [EC:1.1.3.15] | (RefSeq) peroxisomal (S)-2-hydroxy-acid oxidase-like (A)	Lmmp003091	C27H30O16	Quercetin-3-O-(4''-O-glucosyl)rhamnoside*	0.804	0.00162215
Actinidia09015	K11517 (S)-2-hydroxy-acid oxidase [EC:1.1.3.15] | (RefSeq) peroxisomal (S)-2-hydroxy-acid oxidase-like (A)	MWSHY0067	C27H30O16	Quercetin-3-O-rutinoside (Rutin)*	0.817	0.00116489
Actinidia09015	K11517 (S)-2-hydroxy-acid oxidase [EC:1.1.3.15] | (RefSeq) peroxisomal (S)-2-hydroxy-acid oxidase-like (A)	Lmmp002334	C33H40O21	Quercetin-3-O-rutinoside-7-O-glucoside	0.907	4.70702e-05
Actinidia09015	K11517 (S)-2-hydroxy-acid oxidase [EC:1.1.3.15] | (RefSeq) peroxisomal (S)-2-hydroxy-acid oxidase-like (A)	pmb3317	C16H20O10	Quinacyl syringic acid	-0.854	0.000402394
Actinidia09015	K11517 (S)-2-hydroxy-acid oxidase [EC:1.1.3.15] | (RefSeq) peroxisomal (S)-2-hydroxy-acid oxidase-like (A)	Lmhn001650	C4H6O6	Tartaric acid	0.91	4.03261e-05
Actinidia09015	K11517 (S)-2-hydroxy-acid oxidase [EC:1.1.3.15] | (RefSeq) peroxisomal (S)-2-hydroxy-acid oxidase-like (A)	Lmbn002648	C9H8O3	α-Hydroxycinnamic Acid*	0.817	0.0011773
Actinidia09190	--	Lmbn002739	C9H8O3	3-Hydroxycinnamic Acid*	0.944	4.0825e-06
Actinidia09190	--	pmb3075	C16H16O7	3-O-p-Coumaroylshikimic acid	0.827	0.000908506
Actinidia09190	--	MWSHY0181	C21H20O10	Apigenin-8-C-Glucoside (Vitexin)	-0.887	0.000118105
Actinidia09190	--	Hmjn008136	C30H46O4	Camaldulenic acid*	-0.934	8.9094e-06
Actinidia09190	--	pme1773	C27H31O15	Cyanidin-3-O-rutinoside (Keracyanin)	-0.987	2.4e-09
Actinidia09190	--	mws0463	C16H14O6	Hesperetin	0.98	2.65e-08
Actinidia09190	--	Lmyp004407	C30H26O13	Kaempferol-3-O-(2''-p-Coumaroyl)galactoside*	0.966	3.431e-07
Actinidia09190	--	MWSHY0136	C21H20O11	Kaempferol-3-O-glucoside (Astragalin)*	-0.924	1.79259e-05
Actinidia09190	--	mws0275	C4H6O5	L-Malic acid	0.896	7.87561e-05
Actinidia09190	--	pme1816	C16H18O9	Neochlorogenic acid (5-O-Caffeoylquinic acid)*	0.845	0.00054309
Actinidia09190	--	mws0791	C28H34O14	Poncirin (Isosakuranetin-7-O-neohesperidoside)*	0.965	4.151e-07
Actinidia09190	--	Lmmp002334	C33H40O21	Quercetin-3-O-rutinoside-7-O-glucoside	0.879	0.000168177
Actinidia09190	--	pmb3317	C16H20O10	Quinacyl syringic acid	-0.845	0.000533207
Actinidia09190	--	mws0027	C9H10O5	Syringic acid	0.853	0.000424391
Actinidia09190	--	Lmhn001650	C4H6O6	Tartaric acid	0.947	2.9463e-06
Actinidia09190	--	Lmbn002648	C9H8O3	α-Hydroxycinnamic Acid*	0.885	0.000130496
Actinidia09345	K22455 estrogen receptor-binding fragment-associated gene 9 protein | (RefSeq) uncharacterized protein At3g61260-like (A)	pme1777	C27H31O16	Cyanidin-3,5-O-diglucoside (Cyanin)	0.814	0.00128722
Actinidia09345	K22455 estrogen receptor-binding fragment-associated gene 9 protein | (RefSeq) uncharacterized protein At3g61260-like (A)	pme1654	C12H18O3	Jasmonic acid	0.803	0.00165153
Actinidia09345	K22455 estrogen receptor-binding fragment-associated gene 9 protein | (RefSeq) uncharacterized protein At3g61260-like (A)	Lmsp004166	C27H30O16	Quercetin-3-O-glucoside-7-O-rhamnoside*	-0.812	0.00132894
Actinidia09360	K12309 beta-galactosidase [EC:3.2.1.23] | (Kazusa) Lj3g3v0323160.2; - (A)	mws0275	C4H6O5	L-Malic acid	0.828	0.000873163
Actinidia09485	K13430 serine/threonine-protein kinase PBS1 [EC:2.7.11.1] | (RefSeq) serine/threonine-protein kinase PBS1 (A)	pme3017	C4H9NO2	2-Aminoisobutyric acid	-0.849	0.000474041
Actinidia09485	K13430 serine/threonine-protein kinase PBS1 [EC:2.7.11.1] | (RefSeq) serine/threonine-protein kinase PBS1 (A)	pmn001421	C16H18O8	3-O-p-Coumaroylquinic acid*	-0.845	0.000545808
Actinidia09485	K13430 serine/threonine-protein kinase PBS1 [EC:2.7.11.1] | (RefSeq) serine/threonine-protein kinase PBS1 (A)	pmb3074	C16H18O8	5-O-p-Coumaroylquinic acid*	-0.819	0.00112704
Actinidia09485	K13430 serine/threonine-protein kinase PBS1 [EC:2.7.11.1] | (RefSeq) serine/threonine-protein kinase PBS1 (A)	MWSslk254	C27H30O15	Kaempferol-3-O-glucorhamnoside*	-0.809	0.00142522
Actinidia09485	K13430 serine/threonine-protein kinase PBS1 [EC:2.7.11.1] | (RefSeq) serine/threonine-protein kinase PBS1 (A)	Lmsp004670	C27H30O15	Kaempferol-3-O-glucoside-7-O-rhamnoside*	-0.804	0.00160428
Actinidia09485	K13430 serine/threonine-protein kinase PBS1 [EC:2.7.11.1] | (RefSeq) serine/threonine-protein kinase PBS1 (A)	MWSHY0061	C27H30O15	Kaempferol-3-O-neohesperidoside*	-0.815	0.00123452
Actinidia09485	K13430 serine/threonine-protein kinase PBS1 [EC:2.7.11.1] | (RefSeq) serine/threonine-protein kinase PBS1 (A)	pme1605	C27H30O15	Kaempferol-3-O-robinobioside(Biorobin)*	-0.812	0.0013483
Actinidia09485	K13430 serine/threonine-protein kinase PBS1 [EC:2.7.11.1] | (RefSeq) serine/threonine-protein kinase PBS1 (A)	Lmpp003268	C33H40O20	Kaempferol-3-O-rutinoside-7-O-glucoside	-0.816	0.0011941
Actinidia09485	K13430 serine/threonine-protein kinase PBS1 [EC:2.7.11.1] | (RefSeq) serine/threonine-protein kinase PBS1 (A)	Hmjp003008	C27H28O16	Luteolin-7-O-glucuronide-5-O-rhamnoside	-0.8	0.0017668
Actinidia09485	K13430 serine/threonine-protein kinase PBS1 [EC:2.7.11.1] | (RefSeq) serine/threonine-protein kinase PBS1 (A)	MWSHY0080	C27H30O15	Luteolin-7-O-neohesperidoside (Lonicerin)*	-0.806	0.00154093
Actinidia09485	K13430 serine/threonine-protein kinase PBS1 [EC:2.7.11.1] | (RefSeq) serine/threonine-protein kinase PBS1 (A)	pmp000593	C27H30O15	Luteolin-7-O-rutinoside	-0.81	0.00139956
Actinidia09501	K01653 acetolactate synthase I/III small subunit [EC:2.2.1.6] | (RefSeq) B3 domain-containing transcription factor ABI3 (A)	Jmcp010061	C15H22O2	costic acid	0.994	1e-10
Actinidia09501	K01653 acetolactate synthase I/III small subunit [EC:2.2.1.6] | (RefSeq) B3 domain-containing transcription factor ABI3 (A)	pme1777	C27H31O16	Cyanidin-3,5-O-diglucoside (Cyanin)	-0.938	6.6373e-06
Actinidia09501	K01653 acetolactate synthase I/III small subunit [EC:2.2.1.6] | (RefSeq) B3 domain-containing transcription factor ABI3 (A)	HJN041	C21H24O11	Epicatechin glucoside*	0.823	0.00100355
Actinidia09501	K01653 acetolactate synthase I/III small subunit [EC:2.2.1.6] | (RefSeq) B3 domain-containing transcription factor ABI3 (A)	HJAP148	C26H28O15	Kaempferol-3-O-sambubioside	-0.985	5.4e-09
Actinidia09501	K01653 acetolactate synthase I/III small subunit [EC:2.2.1.6] | (RefSeq) B3 domain-containing transcription factor ABI3 (A)	pme3392	C21H21O10	Pelargonidin-3-O-glucoside	-0.97	1.809e-07
Actinidia09501	K01653 acetolactate synthase I/III small subunit [EC:2.2.1.6] | (RefSeq) B3 domain-containing transcription factor ABI3 (A)	Lmsp004166	C27H30O16	Quercetin-3-O-glucoside-7-O-rhamnoside*	0.806	0.0015417
Actinidia09546	--	Jmcp010061	C15H22O2	costic acid	0.844	0.000554172
Actinidia09546	--	mws0049	C15H14O7	Gallocatechin	0.842	0.00059484
Actinidia09546	--	HJAP148	C26H28O15	Kaempferol-3-O-sambubioside	-0.819	0.00111513
Actinidia09549	--	Jmcp010061	C15H22O2	costic acid	0.896	8.09348e-05
Actinidia09549	--	pme1777	C27H31O16	Cyanidin-3,5-O-diglucoside (Cyanin)	-0.82	0.00108521
Actinidia09549	--	Lmlp001436	C9H10O4	Dihydrocaffeic acid	0.803	0.00167909
Actinidia09549	--	HJAP148	C26H28O15	Kaempferol-3-O-sambubioside	-0.867	0.000256852
Actinidia09549	--	pme3392	C21H21O10	Pelargonidin-3-O-glucoside	-0.826	0.000925153
Actinidia09549	--	MWSHY0046	C21H20O12	Quercetin-3-O-glucoside (Isoquercitrin)*	0.818	0.00116276
Actinidia09971	--	Lmzp002365	C22H24O11	Hesperetin-7-O-glucoside*	-0.802	0.00169964
Actinidia10082	K21734 sphingolipid 8-(E/Z)-desaturase [EC:1.14.19.29] | (RefSeq) delta(8)-fatty-acid desaturase-like (A)	Zmhn001793	C15H18O9	6-O-Caffeoyl-D-glucose*	-0.811	0.00137978
Actinidia10082	K21734 sphingolipid 8-(E/Z)-desaturase [EC:1.14.19.29] | (RefSeq) delta(8)-fatty-acid desaturase-like (A)	HJN041	C21H24O11	Epicatechin glucoside*	-0.853	0.000416537
Actinidia10082	K21734 sphingolipid 8-(E/Z)-desaturase [EC:1.14.19.29] | (RefSeq) delta(8)-fatty-acid desaturase-like (A)	Lmbp003668	C20H18O10	Kaempferol-3-O-arabinoside	-0.852	0.000439528
Actinidia10082	K21734 sphingolipid 8-(E/Z)-desaturase [EC:1.14.19.29] | (RefSeq) delta(8)-fatty-acid desaturase-like (A)	Lmmp003091	C27H30O16	Quercetin-3-O-(4''-O-glucosyl)rhamnoside*	-0.833	0.000765852
Actinidia10082	K21734 sphingolipid 8-(E/Z)-desaturase [EC:1.14.19.29] | (RefSeq) delta(8)-fatty-acid desaturase-like (A)	MWSHY0046	C21H20O12	Quercetin-3-O-glucoside (Isoquercitrin)*	-0.831	0.000808098
Actinidia10082	K21734 sphingolipid 8-(E/Z)-desaturase [EC:1.14.19.29] | (RefSeq) delta(8)-fatty-acid desaturase-like (A)	Lmsp004166	C27H30O16	Quercetin-3-O-glucoside-7-O-rhamnoside*	-0.829	0.000855722
Actinidia10082	K21734 sphingolipid 8-(E/Z)-desaturase [EC:1.14.19.29] | (RefSeq) delta(8)-fatty-acid desaturase-like (A)	Lmjp002461	C27H30O16	Quercetin-3-O-neohesperidoside*	-0.846	0.000528443
Actinidia10082	K21734 sphingolipid 8-(E/Z)-desaturase [EC:1.14.19.29] | (RefSeq) delta(8)-fatty-acid desaturase-like (A)	pmn001583	C27H30O16	Quercetin-3-O-robinobioside*	-0.854	0.000400768
Actinidia10177	K17943 pumilio RNA-binding family | (RefSeq) pumilio homolog 5 (A)	mws0639	C7H6O4	2,3-Dihydroxybenzoic Acid*	-0.81	0.00140429
Actinidia10177	K17943 pumilio RNA-binding family | (RefSeq) pumilio homolog 5 (A)	Lmbn002739	C9H8O3	3-Hydroxycinnamic Acid*	0.956	1.2412e-06
Actinidia10177	K17943 pumilio RNA-binding family | (RefSeq) pumilio homolog 5 (A)	MWSHY0181	C21H20O10	Apigenin-8-C-Glucoside (Vitexin)	-0.865	0.000279968
Actinidia10177	K17943 pumilio RNA-binding family | (RefSeq) pumilio homolog 5 (A)	Hmjn008136	C30H46O4	Camaldulenic acid*	-0.939	5.875e-06
Actinidia10177	K17943 pumilio RNA-binding family | (RefSeq) pumilio homolog 5 (A)	pme1773	C27H31O15	Cyanidin-3-O-rutinoside (Keracyanin)	-0.983	1.12e-08
Actinidia10177	K17943 pumilio RNA-binding family | (RefSeq) pumilio homolog 5 (A)	mws0463	C16H14O6	Hesperetin	0.976	5.99e-08
Actinidia10177	K17943 pumilio RNA-binding family | (RefSeq) pumilio homolog 5 (A)	Lmyp004407	C30H26O13	Kaempferol-3-O-(2''-p-Coumaroyl)galactoside*	0.976	6.46e-08
Actinidia10177	K17943 pumilio RNA-binding family | (RefSeq) pumilio homolog 5 (A)	MWSHY0136	C21H20O11	Kaempferol-3-O-glucoside (Astragalin)*	0.929	1.25365e-05
Actinidia10177	K17943 pumilio RNA-binding family | (RefSeq) pumilio homolog 5 (A)	mws0275	C4H6O5	L-Malic acid	0.845	0.000541974
Actinidia10177	K17943 pumilio RNA-binding family | (RefSeq) pumilio homolog 5 (A)	pme1816	C16H18O9	Neochlorogenic acid (5-O-Caffeoylquinic acid)*	0.883	0.000139404
Actinidia10177	K17943 pumilio RNA-binding family | (RefSeq) pumilio homolog 5 (A)	mws0791	C28H34O14	Poncirin (Isosakuranetin-7-O-neohesperidoside)*	0.976	5.87e-08
Actinidia10177	K17943 pumilio RNA-binding family | (RefSeq) pumilio homolog 5 (A)	Lmmp002334	C33H40O21	Quercetin-3-O-rutinoside-7-O-glucoside	0.863	0.000301776
Actinidia10177	K17943 pumilio RNA-binding family | (RefSeq) pumilio homolog 5 (A)	pmb3317	C16H20O10	Quinacyl syringic acid	-0.848	0.000490265
Actinidia10177	K17943 pumilio RNA-binding family | (RefSeq) pumilio homolog 5 (A)	mws0027	C9H10O5	Syringic acid	0.855	0.000395307
Actinidia10177	K17943 pumilio RNA-binding family | (RefSeq) pumilio homolog 5 (A)	Lmhn001650	C4H6O6	Tartaric acid	0.917	2.7466e-05
Actinidia10177	K17943 pumilio RNA-binding family | (RefSeq) pumilio homolog 5 (A)	Lmbn002648	C9H8O3	α-Hydroxycinnamic Acid*	0.902	5.98225e-05
Actinidia10319	--	Lmmn001643	C9H8O3	2-Hydroxycinnamic acid	0.821	0.00105292
Actinidia10319	--	Lmbn002739	C9H8O3	3-Hydroxycinnamic Acid*	0.972	1.327e-07
Actinidia10319	--	pmb3075	C16H16O7	3-O-p-Coumaroylshikimic acid	0.824	0.000984467
Actinidia10319	--	MWSHY0181	C21H20O10	Apigenin-8-C-Glucoside (Vitexin)	-0.929	1.2536e-05
Actinidia10319	--	Hmjn008136	C30H46O4	Camaldulenic acid*	-0.938	6.3955e-06
Actinidia10319	--	pme1773	C27H31O15	Cyanidin-3-O-rutinoside (Keracyanin)	-0.985	5.8e-09
Actinidia10319	--	mws0049	C15H14O7	Gallocatechin	0.802	0.00169607
Actinidia10319	--	mws0463	C16H14O6	Hesperetin	0.963	5.375e-07
Actinidia10319	--	Lmyp004407	C30H26O13	Kaempferol-3-O-(2''-p-Coumaroyl)galactoside*	0.967	2.913e-07
Actinidia10319	--	MWSHY0136	C21H20O11	Kaempferol-3-O-glucoside (Astragalin)*	-0.921	2.14623e-05
Actinidia10319	--	mws0275	C4H6O5	L-Malic acid	0.903	5.60881e-05
Actinidia10319	--	pme1816	C16H18O9	Neochlorogenic acid (5-O-Caffeoylquinic acid)*	0.854	0.00040858
Actinidia10319	--	mws0791	C28H34O14	Poncirin (Isosakuranetin-7-O-neohesperidoside)*	0.966	3.318e-07
Actinidia10319	--	Lmmp002334	C33H40O21	Quercetin-3-O-rutinoside-7-O-glucoside	0.896	7.91021e-05
Actinidia10319	--	pmb3317	C16H20O10	Quinacyl syringic acid	-0.857	0.000364869
Actinidia10319	--	mws0027	C9H10O5	Syringic acid	0.914	3.17163e-05
Actinidia10319	--	Lmhn001650	C4H6O6	Tartaric acid	0.955	1.3667e-06
Actinidia10319	--	Lmbn002648	C9H8O3	α-Hydroxycinnamic Acid*	0.936	7.7467e-06
Actinidia10350	--	Zmhn001793	C15H18O9	6-O-Caffeoyl-D-glucose*	-0.886	0.000126583
Actinidia10350	--	pme1777	C27H31O16	Cyanidin-3,5-O-diglucoside (Cyanin)	0.857	0.000373911
Actinidia10350	--	HJN041	C21H24O11	Epicatechin glucoside*	-0.852	0.000429632
Actinidia10350	--	pmb0665	C27H30O16	Luteolin-8-C-glucoside-7-O-glucoside	-0.876	0.000184726
Actinidia10350	--	Zmmp001791	C33H41O19	Pelargonidin-3-O-rutinoside-5-O-glucoside	-0.865	0.000276419
Actinidia10350	--	Lmmp003091	C27H30O16	Quercetin-3-O-(4''-O-glucosyl)rhamnoside*	-0.885	0.000128198
Actinidia10350	--	Lmsp004166	C27H30O16	Quercetin-3-O-glucoside-7-O-rhamnoside*	-0.886	0.000125148
Actinidia10350	--	Lmjp002461	C27H30O16	Quercetin-3-O-neohesperidoside*	-0.894	8.94931e-05
Actinidia10350	--	MWSHY0067	C27H30O16	Quercetin-3-O-rutinoside (Rutin)*	-0.89	0.000105436
Actinidia10359	--	Lmzp002365	C22H24O11	Hesperetin-7-O-glucoside*	-0.815	0.0012409
Actinidia10363	K15777 4,5-DOPA dioxygenase extradiol [EC:1.13.11.-] | (RefSeq) uncharacterized protein LOC110630336 (A)	Lmmn001643	C9H8O3	2-Hydroxycinnamic acid	-0.821	0.00107607
Actinidia10363	K15777 4,5-DOPA dioxygenase extradiol [EC:1.13.11.-] | (RefSeq) uncharacterized protein LOC110630336 (A)	Lmbn002739	C9H8O3	3-Hydroxycinnamic Acid*	-0.851	0.000450552
Actinidia10363	K15777 4,5-DOPA dioxygenase extradiol [EC:1.13.11.-] | (RefSeq) uncharacterized protein LOC110630336 (A)	pmn001421	C16H18O8	3-O-p-Coumaroylquinic acid*	-0.801	0.001749
Actinidia10363	K15777 4,5-DOPA dioxygenase extradiol [EC:1.13.11.-] | (RefSeq) uncharacterized protein LOC110630336 (A)	Zmhn001793	C15H18O9	6-O-Caffeoyl-D-glucose*	-0.851	0.000449338
Actinidia10363	K15777 4,5-DOPA dioxygenase extradiol [EC:1.13.11.-] | (RefSeq) uncharacterized protein LOC110630336 (A)	Hmjn008136	C30H46O4	Camaldulenic acid*	0.883	0.000140542
Actinidia10363	K15777 4,5-DOPA dioxygenase extradiol [EC:1.13.11.-] | (RefSeq) uncharacterized protein LOC110630336 (A)	pme1777	C27H31O16	Cyanidin-3,5-O-diglucoside (Cyanin)	0.813	0.00131512
Actinidia10363	K15777 4,5-DOPA dioxygenase extradiol [EC:1.13.11.-] | (RefSeq) uncharacterized protein LOC110630336 (A)	Xmyp005599	C27H30O16	Kaempferol-3-O-galactoside-4'-O-glucoside	-0.887	0.00012164
Actinidia10363	K15777 4,5-DOPA dioxygenase extradiol [EC:1.13.11.-] | (RefSeq) uncharacterized protein LOC110630336 (A)	MWSslk254	C27H30O15	Kaempferol-3-O-glucorhamnoside*	-0.899	6.85209e-05
Actinidia10363	K15777 4,5-DOPA dioxygenase extradiol [EC:1.13.11.-] | (RefSeq) uncharacterized protein LOC110630336 (A)	Lmsp004670	C27H30O15	Kaempferol-3-O-glucoside-7-O-rhamnoside*	-0.887	0.000117907
Actinidia10363	K15777 4,5-DOPA dioxygenase extradiol [EC:1.13.11.-] | (RefSeq) uncharacterized protein LOC110630336 (A)	MWSHY0061	C27H30O15	Kaempferol-3-O-neohesperidoside*	-0.9	6.57906e-05
Actinidia10363	K15777 4,5-DOPA dioxygenase extradiol [EC:1.13.11.-] | (RefSeq) uncharacterized protein LOC110630336 (A)	pme1605	C27H30O15	Kaempferol-3-O-robinobioside(Biorobin)*	-0.897	7.54001e-05
Actinidia10363	K15777 4,5-DOPA dioxygenase extradiol [EC:1.13.11.-] | (RefSeq) uncharacterized protein LOC110630336 (A)	Lmsn002815	C27H30O15	Kaempferol-3-O-rutinoside(Nicotiflorin)*	-0.868	0.000255995
Actinidia10363	K15777 4,5-DOPA dioxygenase extradiol [EC:1.13.11.-] | (RefSeq) uncharacterized protein LOC110630336 (A)	Lmpp003268	C33H40O20	Kaempferol-3-O-rutinoside-7-O-glucoside	-0.899	6.87214e-05
Actinidia10363	K15777 4,5-DOPA dioxygenase extradiol [EC:1.13.11.-] | (RefSeq) uncharacterized protein LOC110630336 (A)	Hmjp003008	C27H28O16	Luteolin-7-O-glucuronide-5-O-rhamnoside	-0.883	0.000142066
Actinidia10363	K15777 4,5-DOPA dioxygenase extradiol [EC:1.13.11.-] | (RefSeq) uncharacterized protein LOC110630336 (A)	MWSHY0080	C27H30O15	Luteolin-7-O-neohesperidoside (Lonicerin)*	-0.897	7.67244e-05
Actinidia10363	K15777 4,5-DOPA dioxygenase extradiol [EC:1.13.11.-] | (RefSeq) uncharacterized protein LOC110630336 (A)	pmp000593	C27H30O15	Luteolin-7-O-rutinoside	-0.883	0.000143123
Actinidia10363	K15777 4,5-DOPA dioxygenase extradiol [EC:1.13.11.-] | (RefSeq) uncharacterized protein LOC110630336 (A)	pmb0665	C27H30O16	Luteolin-8-C-glucoside-7-O-glucoside	-0.944	3.9523e-06
Actinidia10363	K15777 4,5-DOPA dioxygenase extradiol [EC:1.13.11.-] | (RefSeq) uncharacterized protein LOC110630336 (A)	pme1816	C16H18O9	Neochlorogenic acid (5-O-Caffeoylquinic acid)*	-0.827	0.000902896
Actinidia10363	K15777 4,5-DOPA dioxygenase extradiol [EC:1.13.11.-] | (RefSeq) uncharacterized protein LOC110630336 (A)	Lmmp003091	C27H30O16	Quercetin-3-O-(4''-O-glucosyl)rhamnoside*	-0.888	0.000112712
Actinidia10363	K15777 4,5-DOPA dioxygenase extradiol [EC:1.13.11.-] | (RefSeq) uncharacterized protein LOC110630336 (A)	Lmsp004166	C27H30O16	Quercetin-3-O-glucoside-7-O-rhamnoside*	-0.901	6.44773e-05
Actinidia10363	K15777 4,5-DOPA dioxygenase extradiol [EC:1.13.11.-] | (RefSeq) uncharacterized protein LOC110630336 (A)	Lmjp002461	C27H30O16	Quercetin-3-O-neohesperidoside*	-0.886	0.000123758
Actinidia10363	K15777 4,5-DOPA dioxygenase extradiol [EC:1.13.11.-] | (RefSeq) uncharacterized protein LOC110630336 (A)	MWSHY0067	C27H30O16	Quercetin-3-O-rutinoside (Rutin)*	-0.9	6.79e-05
Actinidia10363	K15777 4,5-DOPA dioxygenase extradiol [EC:1.13.11.-] | (RefSeq) uncharacterized protein LOC110630336 (A)	Lmmp002334	C33H40O21	Quercetin-3-O-rutinoside-7-O-glucoside	-0.928	1.33099e-05
Actinidia10363	K15777 4,5-DOPA dioxygenase extradiol [EC:1.13.11.-] | (RefSeq) uncharacterized protein LOC110630336 (A)	pmb3317	C16H20O10	Quinacyl syringic acid	0.913	3.38902e-05
Actinidia10363	K15777 4,5-DOPA dioxygenase extradiol [EC:1.13.11.-] | (RefSeq) uncharacterized protein LOC110630336 (A)	Lmhn001650	C4H6O6	Tartaric acid	-0.823	0.000998515
Actinidia10363	K15777 4,5-DOPA dioxygenase extradiol [EC:1.13.11.-] | (RefSeq) uncharacterized protein LOC110630336 (A)	Lmbn002648	C9H8O3	α-Hydroxycinnamic Acid*	-0.84	0.000634468
Actinidia10376	K15104 solute carrier family 25 (mitochondrial oxoglutarate transporter), member 11 | (RefSeq) mitochondrial uncoupling protein 5-like (A)	Zmhn001793	C15H18O9	6-O-Caffeoyl-D-glucose*	-0.859	0.000339354
Actinidia10376	K15104 solute carrier family 25 (mitochondrial oxoglutarate transporter), member 11 | (RefSeq) mitochondrial uncoupling protein 5-like (A)	HJN041	C21H24O11	Epicatechin glucoside*	-0.863	0.000302698
Actinidia10376	K15104 solute carrier family 25 (mitochondrial oxoglutarate transporter), member 11 | (RefSeq) mitochondrial uncoupling protein 5-like (A)	Lmbp003668	C20H18O10	Kaempferol-3-O-arabinoside	-0.866	0.000275252
Actinidia10376	K15104 solute carrier family 25 (mitochondrial oxoglutarate transporter), member 11 | (RefSeq) mitochondrial uncoupling protein 5-like (A)	pmb0665	C27H30O16	Luteolin-8-C-glucoside-7-O-glucoside	-0.812	0.00132638
Actinidia10376	K15104 solute carrier family 25 (mitochondrial oxoglutarate transporter), member 11 | (RefSeq) mitochondrial uncoupling protein 5-like (A)	Lmmp003091	C27H30O16	Quercetin-3-O-(4''-O-glucosyl)rhamnoside*	-0.845	0.000535741
Actinidia10376	K15104 solute carrier family 25 (mitochondrial oxoglutarate transporter), member 11 | (RefSeq) mitochondrial uncoupling protein 5-like (A)	MWSHY0046	C21H20O12	Quercetin-3-O-glucoside (Isoquercitrin)*	-0.858	0.000358061
Actinidia10376	K15104 solute carrier family 25 (mitochondrial oxoglutarate transporter), member 11 | (RefSeq) mitochondrial uncoupling protein 5-like (A)	Lmsp004166	C27H30O16	Quercetin-3-O-glucoside-7-O-rhamnoside*	-0.851	0.000446531
Actinidia10376	K15104 solute carrier family 25 (mitochondrial oxoglutarate transporter), member 11 | (RefSeq) mitochondrial uncoupling protein 5-like (A)	Lmjp002461	C27H30O16	Quercetin-3-O-neohesperidoside*	-0.86	0.000327824
Actinidia10376	K15104 solute carrier family 25 (mitochondrial oxoglutarate transporter), member 11 | (RefSeq) mitochondrial uncoupling protein 5-like (A)	pmn001583	C27H30O16	Quercetin-3-O-robinobioside*	-0.831	0.000820954
Actinidia10376	K15104 solute carrier family 25 (mitochondrial oxoglutarate transporter), member 11 | (RefSeq) mitochondrial uncoupling protein 5-like (A)	MWSHY0067	C27H30O16	Quercetin-3-O-rutinoside (Rutin)*	-0.815	0.00122879
Actinidia10376	K15104 solute carrier family 25 (mitochondrial oxoglutarate transporter), member 11 | (RefSeq) mitochondrial uncoupling protein 5-like (A)	Lmtp003677	C27H30O17	Quercetin-3-O-sophoroside (Baimaside)*	-0.804	0.00163996
Actinidia10614	K13447 respiratory burst oxidase [EC:1.6.3.- 1.11.1.-] | (RefSeq) respiratory burst oxidase homolog protein A isoform X1 (A)	pmb3075	C16H16O7	3-O-p-Coumaroylshikimic acid	-0.821	0.00105412
Actinidia10614	K13447 respiratory burst oxidase [EC:1.6.3.- 1.11.1.-] | (RefSeq) respiratory burst oxidase homolog protein A isoform X1 (A)	pme1777	C27H31O16	Cyanidin-3,5-O-diglucoside (Cyanin)	0.812	0.0013444
Actinidia10614	K13447 respiratory burst oxidase [EC:1.6.3.- 1.11.1.-] | (RefSeq) respiratory burst oxidase homolog protein A isoform X1 (A)	MWSHY0136	C21H20O11	Kaempferol-3-O-glucoside (Astragalin)*	0.883	0.000139142
Actinidia10614	K13447 respiratory burst oxidase [EC:1.6.3.- 1.11.1.-] | (RefSeq) respiratory burst oxidase homolog protein A isoform X1 (A)	HJAP148	C26H28O15	Kaempferol-3-O-sambubioside	0.808	0.00148516
Actinidia10614	K13447 respiratory burst oxidase [EC:1.6.3.- 1.11.1.-] | (RefSeq) respiratory burst oxidase homolog protein A isoform X1 (A)	pme3392	C21H21O10	Pelargonidin-3-O-glucoside	0.848	0.000494476
Actinidia10667	K10260 F-box and WD-40 domain protein 7 | (RefSeq) WD40 repeat protein (A)	Zmmp001791	C33H41O19	Pelargonidin-3-O-rutinoside-5-O-glucoside	-0.828	0.000890628
Actinidia10790	--	Lmbn002739	C9H8O3	3-Hydroxycinnamic Acid*	-0.803	0.00166008
Actinidia10790	--	pme1777	C27H31O16	Cyanidin-3,5-O-diglucoside (Cyanin)	0.818	0.0011377
Actinidia10790	--	Lmmp002334	C33H40O21	Quercetin-3-O-rutinoside-7-O-glucoside	-0.815	0.00125343
Actinidia10790	--	mws0027	C9H10O5	Syringic acid	-0.818	0.0011476
Actinidia10790	--	Lmhn001650	C4H6O6	Tartaric acid	-0.829	0.000853584
Actinidia10790	--	Lmbn002648	C9H8O3	α-Hydroxycinnamic Acid*	-0.83	0.00083973
Actinidia11006	--	Lmmn001643	C9H8O3	2-Hydroxycinnamic acid	-0.876	0.000186758
Actinidia11006	--	Lmbn002739	C9H8O3	3-Hydroxycinnamic Acid*	-0.827	0.000910582
Actinidia11006	--	Hmjn008136	C30H46O4	Camaldulenic acid*	0.835	0.000722286
Actinidia11006	--	pme1777	C27H31O16	Cyanidin-3,5-O-diglucoside (Cyanin)	0.841	0.000600385
Actinidia11006	--	mws0049	C15H14O7	Gallocatechin	-0.878	0.00017529
Actinidia11006	--	MWSHY0136	C21H20O11	Kaempferol-3-O-glucoside (Astragalin)*	-0.919	2.37768e-05
Actinidia11006	--	MWSHY0080	C27H30O15	Luteolin-7-O-neohesperidoside (Lonicerin)*	-0.804	0.00162032
Actinidia11006	--	Zmmp001791	C33H41O19	Pelargonidin-3-O-rutinoside-5-O-glucoside	-0.833	0.00075971
Actinidia11006	--	MWSHY0067	C27H30O16	Quercetin-3-O-rutinoside (Rutin)*	-0.821	0.00106153
Actinidia11006	--	Lmmp002334	C33H40O21	Quercetin-3-O-rutinoside-7-O-glucoside	-0.831	0.00082201
Actinidia11006	--	pmb3317	C16H20O10	Quinacyl syringic acid	0.832	0.000780805
Actinidia11006	--	mws0027	C9H10O5	Syringic acid	-0.85	0.000460607
Actinidia11006	--	Lmhn001650	C4H6O6	Tartaric acid	-0.874	0.000200188
Actinidia11006	--	Lmbn002648	C9H8O3	α-Hydroxycinnamic Acid*	-0.84	0.000621242
Actinidia11041	K00889 1-phosphatidylinositol-4-phosphate 5-kinase [EC:2.7.1.68] | (RefSeq) phosphatidylinositol 4-phosphate 5-kinase 6-like (A)	Lmbp003668	C20H18O10	Kaempferol-3-O-arabinoside	-0.845	0.000539403
Actinidia11117	--	Zmhn001793	C15H18O9	6-O-Caffeoyl-D-glucose*	-0.853	0.000422208
Actinidia11117	--	Lmbp003668	C20H18O10	Kaempferol-3-O-arabinoside	-0.85	0.000455374
Actinidia11117	--	Lmsp004670	C27H30O15	Kaempferol-3-O-glucoside-7-O-rhamnoside*	-0.807	0.00152606
Actinidia11117	--	pme1605	C27H30O15	Kaempferol-3-O-robinobioside(Biorobin)*	-0.814	0.00125639
Actinidia11117	--	Lmsn002815	C27H30O15	Kaempferol-3-O-rutinoside(Nicotiflorin)*	-0.812	0.00135099
Actinidia11117	--	Hmjp003008	C27H28O16	Luteolin-7-O-glucuronide-5-O-rhamnoside	-0.8	0.00177707
Actinidia11117	--	pmp000593	C27H30O15	Luteolin-7-O-rutinoside	-0.81	0.00139182
Actinidia11117	--	pmb0665	C27H30O16	Luteolin-8-C-glucoside-7-O-glucoside	-0.874	0.00020392
Actinidia11117	--	Lmmp003091	C27H30O16	Quercetin-3-O-(4''-O-glucosyl)rhamnoside*	-0.825	0.000963854
Actinidia11117	--	Lmsp004166	C27H30O16	Quercetin-3-O-glucoside-7-O-rhamnoside*	-0.838	0.000666539
Actinidia11117	--	Lmjp002461	C27H30O16	Quercetin-3-O-neohesperidoside*	-0.863	0.000303851
Actinidia11117	--	MWSHY0067	C27H30O16	Quercetin-3-O-rutinoside (Rutin)*	-0.83	0.000842015
Actinidia11380	--	Jmcp010061	C15H22O2	costic acid	0.984	7.4e-09
Actinidia11380	--	pme1777	C27H31O16	Cyanidin-3,5-O-diglucoside (Cyanin)	-0.932	1.05178e-05
Actinidia11380	--	HJN041	C21H24O11	Epicatechin glucoside*	0.821	0.00105526
Actinidia11380	--	HJAP148	C26H28O15	Kaempferol-3-O-sambubioside	-0.979	3.28e-08
Actinidia11380	--	pme3392	C21H21O10	Pelargonidin-3-O-glucoside	-0.964	4.685e-07
Actinidia11380	--	Lmsp004166	C27H30O16	Quercetin-3-O-glucoside-7-O-rhamnoside*	0.802	0.00169939
Actinidia11511	--	Jmcp010061	C15H22O2	costic acid	0.994	0
Actinidia11511	--	pme1777	C27H31O16	Cyanidin-3,5-O-diglucoside (Cyanin)	-0.933	9.6032e-06
Actinidia11511	--	HJN041	C21H24O11	Epicatechin glucoside*	0.809	0.0014313
Actinidia11511	--	HJAP148	C26H28O15	Kaempferol-3-O-sambubioside	-0.98	2.38e-08
Actinidia11511	--	pme3392	C21H21O10	Pelargonidin-3-O-glucoside	-0.965	3.91e-07
Actinidia11511	--	Zmmp001791	C33H41O19	Pelargonidin-3-O-rutinoside-5-O-glucoside	0.814	0.00126948
Actinidia12078	K16222 Dof zinc finger protein DOF5.5 | (RefSeq) cyclic dof factor 1 (A)	Cmsp004086	C16H14O6	Dihydrokaempferide	0.896	7.98321e-05
Actinidia12090	K02716 photosystem II oxygen-evolving enhancer protein 1 | (RefSeq) oxygen-evolving enhancer protein 1, chloroplastic (A)	Lmbn002739	C9H8O3	3-Hydroxycinnamic Acid*	-0.819	0.0011223
Actinidia12090	K02716 photosystem II oxygen-evolving enhancer protein 1 | (RefSeq) oxygen-evolving enhancer protein 1, chloroplastic (A)	Hmjn008136	C30H46O4	Camaldulenic acid*	0.856	0.000376258
Actinidia12090	K02716 photosystem II oxygen-evolving enhancer protein 1 | (RefSeq) oxygen-evolving enhancer protein 1, chloroplastic (A)	MWSslk254	C27H30O15	Kaempferol-3-O-glucorhamnoside*	-0.804	0.00160481
Actinidia12090	K02716 photosystem II oxygen-evolving enhancer protein 1 | (RefSeq) oxygen-evolving enhancer protein 1, chloroplastic (A)	MWSHY0061	C27H30O15	Kaempferol-3-O-neohesperidoside*	-0.802	0.00170126
Actinidia12090	K02716 photosystem II oxygen-evolving enhancer protein 1 | (RefSeq) oxygen-evolving enhancer protein 1, chloroplastic (A)	pme1816	C16H18O9	Neochlorogenic acid (5-O-Caffeoylquinic acid)*	-0.828	0.000877305
Actinidia12090	K02716 photosystem II oxygen-evolving enhancer protein 1 | (RefSeq) oxygen-evolving enhancer protein 1, chloroplastic (A)	Lmmp002334	C33H40O21	Quercetin-3-O-rutinoside-7-O-glucoside	-0.859	0.000341104
Actinidia12090	K02716 photosystem II oxygen-evolving enhancer protein 1 | (RefSeq) oxygen-evolving enhancer protein 1, chloroplastic (A)	pmb3317	C16H20O10	Quinacyl syringic acid	0.843	0.000580933
Actinidia12098	--	Lmbn002739	C9H8O3	3-Hydroxycinnamic Acid*	-0.806	0.0015429
Actinidia12098	--	pmb3075	C16H16O7	3-O-p-Coumaroylshikimic acid	-0.816	0.00119781
Actinidia12098	--	MWSHY0181	C21H20O10	Apigenin-8-C-Glucoside (Vitexin)	0.919	2.38538e-05
Actinidia12098	--	pme1773	C27H31O15	Cyanidin-3-O-rutinoside (Keracyanin)	0.878	0.000170662
Actinidia12098	--	mws0463	C16H14O6	Hesperetin	-0.879	0.00016937
Actinidia12098	--	Lmyp004407	C30H26O13	Kaempferol-3-O-(2''-p-Coumaroyl)galactoside*	-0.859	0.000347754
Actinidia12098	--	MWSHY0136	C21H20O11	Kaempferol-3-O-glucoside (Astragalin)*	-0.916	2.89327e-05
Actinidia12098	--	mws0275	C4H6O5	L-Malic acid	-0.811	0.00136213
Actinidia12098	--	pme3392	C21H21O10	Pelargonidin-3-O-glucoside	0.824	0.000970761
Actinidia12098	--	mws0791	C28H34O14	Poncirin (Isosakuranetin-7-O-neohesperidoside)*	-0.853	0.000425297
Actinidia12098	--	mws0027	C9H10O5	Syringic acid	-0.852	0.000429961
Actinidia12098	--	Lmhn001650	C4H6O6	Tartaric acid	-0.81	0.00140706
Actinidia12417	K12309 beta-galactosidase [EC:3.2.1.23] | (Kazusa) Lj3g3v0323160.1; - (A)	Lmbn002739	C9H8O3	3-Hydroxycinnamic Acid*	-0.814	0.00126988
Actinidia12417	K12309 beta-galactosidase [EC:3.2.1.23] | (Kazusa) Lj3g3v0323160.1; - (A)	Hmjn008136	C30H46O4	Camaldulenic acid*	0.882	0.000145078
Actinidia12417	K12309 beta-galactosidase [EC:3.2.1.23] | (Kazusa) Lj3g3v0323160.1; - (A)	Xmyp005599	C27H30O16	Kaempferol-3-O-galactoside-4'-O-glucoside	-0.887	0.00012157
Actinidia12417	K12309 beta-galactosidase [EC:3.2.1.23] | (Kazusa) Lj3g3v0323160.1; - (A)	MWSslk254	C27H30O15	Kaempferol-3-O-glucorhamnoside*	-0.902	5.93736e-05
Actinidia12417	K12309 beta-galactosidase [EC:3.2.1.23] | (Kazusa) Lj3g3v0323160.1; - (A)	Lmsp004670	C27H30O15	Kaempferol-3-O-glucoside-7-O-rhamnoside*	-0.883	0.000140687
Actinidia12417	K12309 beta-galactosidase [EC:3.2.1.23] | (Kazusa) Lj3g3v0323160.1; - (A)	MWSHY0061	C27H30O15	Kaempferol-3-O-neohesperidoside*	-0.899	6.94222e-05
Actinidia12417	K12309 beta-galactosidase [EC:3.2.1.23] | (Kazusa) Lj3g3v0323160.1; - (A)	pme1605	C27H30O15	Kaempferol-3-O-robinobioside(Biorobin)*	-0.896	7.88238e-05
Actinidia12417	K12309 beta-galactosidase [EC:3.2.1.23] | (Kazusa) Lj3g3v0323160.1; - (A)	Lmsn002815	C27H30O15	Kaempferol-3-O-rutinoside(Nicotiflorin)*	-0.87	0.000231223
Actinidia12417	K12309 beta-galactosidase [EC:3.2.1.23] | (Kazusa) Lj3g3v0323160.1; - (A)	Lmpp003268	C33H40O20	Kaempferol-3-O-rutinoside-7-O-glucoside	-0.883	0.000139297
Actinidia12417	K12309 beta-galactosidase [EC:3.2.1.23] | (Kazusa) Lj3g3v0323160.1; - (A)	Hmjp003008	C27H28O16	Luteolin-7-O-glucuronide-5-O-rhamnoside	-0.875	0.000193192
Actinidia12417	K12309 beta-galactosidase [EC:3.2.1.23] | (Kazusa) Lj3g3v0323160.1; - (A)	MWSHY0080	C27H30O15	Luteolin-7-O-neohesperidoside (Lonicerin)*	-0.896	7.95075e-05
Actinidia12417	K12309 beta-galactosidase [EC:3.2.1.23] | (Kazusa) Lj3g3v0323160.1; - (A)	pmp000593	C27H30O15	Luteolin-7-O-rutinoside	-0.877	0.000177521
Actinidia12417	K12309 beta-galactosidase [EC:3.2.1.23] | (Kazusa) Lj3g3v0323160.1; - (A)	pmb0665	C27H30O16	Luteolin-8-C-glucoside-7-O-glucoside	-0.809	0.00145044
Actinidia12417	K12309 beta-galactosidase [EC:3.2.1.23] | (Kazusa) Lj3g3v0323160.1; - (A)	pme1816	C16H18O9	Neochlorogenic acid (5-O-Caffeoylquinic acid)*	-0.884	0.000133251
Actinidia12417	K12309 beta-galactosidase [EC:3.2.1.23] | (Kazusa) Lj3g3v0323160.1; - (A)	pmb3317	C16H20O10	Quinacyl syringic acid	0.896	7.92074e-05
Actinidia12417	K12309 beta-galactosidase [EC:3.2.1.23] | (Kazusa) Lj3g3v0323160.1; - (A)	Lmbn002648	C9H8O3	α-Hydroxycinnamic Acid*	-0.8	0.00177275
Actinidia12473	K09422 transcription factor MYB, plant | (RefSeq) transcription factor MYB15-like (A)	Jmcp010061	C15H22O2	costic acid	-0.849	0.000473624
Actinidia12473	K09422 transcription factor MYB, plant | (RefSeq) transcription factor MYB15-like (A)	pme1777	C27H31O16	Cyanidin-3,5-O-diglucoside (Cyanin)	0.891	0.000100466
Actinidia12473	K09422 transcription factor MYB, plant | (RefSeq) transcription factor MYB15-like (A)	HJN041	C21H24O11	Epicatechin glucoside*	-0.826	0.000930445
Actinidia12473	K09422 transcription factor MYB, plant | (RefSeq) transcription factor MYB15-like (A)	HJAP148	C26H28O15	Kaempferol-3-O-sambubioside	0.842	0.000591176
Actinidia12473	K09422 transcription factor MYB, plant | (RefSeq) transcription factor MYB15-like (A)	pme3392	C21H21O10	Pelargonidin-3-O-glucoside	0.872	0.000221395
Actinidia12473	K09422 transcription factor MYB, plant | (RefSeq) transcription factor MYB15-like (A)	Lmsp004166	C27H30O16	Quercetin-3-O-glucoside-7-O-rhamnoside*	-0.83	0.000845021
Actinidia12473	K09422 transcription factor MYB, plant | (RefSeq) transcription factor MYB15-like (A)	MWSHY0067	C27H30O16	Quercetin-3-O-rutinoside (Rutin)*	-0.83	0.000829714
Actinidia12699	K13508 glycerol-3-phosphate acyltransferase [EC:2.3.1.15 2.3.1.198] | (RefSeq) glycerol-3-phosphate 2-O-acyltransferase 4 (A)	mws0639	C7H6O4	2,3-Dihydroxybenzoic Acid*	0.85	0.000456418
Actinidia12699	K13508 glycerol-3-phosphate acyltransferase [EC:2.3.1.15 2.3.1.198] | (RefSeq) glycerol-3-phosphate 2-O-acyltransferase 4 (A)	mws2212	C9H8O4	Caffeic acid	0.832	0.000793491
Actinidia12699	K13508 glycerol-3-phosphate acyltransferase [EC:2.3.1.15 2.3.1.198] | (RefSeq) glycerol-3-phosphate 2-O-acyltransferase 4 (A)	HJN104	C21H22O13	Dihydromyricetin-3-O-glucoside	0.853	0.000420055
Actinidia12699	K13508 glycerol-3-phosphate acyltransferase [EC:2.3.1.15 2.3.1.198] | (RefSeq) glycerol-3-phosphate 2-O-acyltransferase 4 (A)	pme1598	C22H24O11	Hesperetin-5-O-glucoside*	0.81	0.00139765
Actinidia12699	K13508 glycerol-3-phosphate acyltransferase [EC:2.3.1.15 2.3.1.198] | (RefSeq) glycerol-3-phosphate 2-O-acyltransferase 4 (A)	Lmfn004065	C20H18O11	Morin-3-O-arabinoside*	0.875	0.000195108
Actinidia12699	K13508 glycerol-3-phosphate acyltransferase [EC:2.3.1.15 2.3.1.198] | (RefSeq) glycerol-3-phosphate 2-O-acyltransferase 4 (A)	mws1329	C21H20O12	Quercetin-7-O-glucoside*	0.83	0.000841299
Actinidia13095	K08472 mlo protein | (RefSeq) MLO-like protein 3 isoform X1 (A)	Lmbn002739	C9H8O3	3-Hydroxycinnamic Acid*	-0.87	0.000237693
Actinidia13095	K08472 mlo protein | (RefSeq) MLO-like protein 3 isoform X1 (A)	pmb3075	C16H16O7	3-O-p-Coumaroylshikimic acid	-0.81	0.00139144
Actinidia13095	K08472 mlo protein | (RefSeq) MLO-like protein 3 isoform X1 (A)	MWSHY0181	C21H20O10	Apigenin-8-C-Glucoside (Vitexin)	0.89	0.000103412
Actinidia13095	K08472 mlo protein | (RefSeq) MLO-like protein 3 isoform X1 (A)	Hmjn008136	C30H46O4	Camaldulenic acid*	0.805	0.00156643
Actinidia13095	K08472 mlo protein | (RefSeq) MLO-like protein 3 isoform X1 (A)	pme1777	C27H31O16	Cyanidin-3,5-O-diglucoside (Cyanin)	0.858	0.000356284
Actinidia13095	K08472 mlo protein | (RefSeq) MLO-like protein 3 isoform X1 (A)	pme1773	C27H31O15	Cyanidin-3-O-rutinoside (Keracyanin)	0.869	0.000239101
Actinidia13095	K08472 mlo protein | (RefSeq) MLO-like protein 3 isoform X1 (A)	mws0049	C15H14O7	Gallocatechin	-0.805	0.00157214
Actinidia13095	K08472 mlo protein | (RefSeq) MLO-like protein 3 isoform X1 (A)	mws0463	C16H14O6	Hesperetin	-0.849	0.000472249
Actinidia13095	K08472 mlo protein | (RefSeq) MLO-like protein 3 isoform X1 (A)	Lmyp004407	C30H26O13	Kaempferol-3-O-(2''-p-Coumaroyl)galactoside*	-0.842	0.000584734
Actinidia13095	K08472 mlo protein | (RefSeq) MLO-like protein 3 isoform X1 (A)	MWSHY0136	C21H20O11	Kaempferol-3-O-glucoside (Astragalin)*	0.837	0.000685793
Actinidia13095	K08472 mlo protein | (RefSeq) MLO-like protein 3 isoform X1 (A)	HJAP148	C26H28O15	Kaempferol-3-O-sambubioside	0.805	0.00157827
Actinidia13095	K08472 mlo protein | (RefSeq) MLO-like protein 3 isoform X1 (A)	mws0275	C4H6O5	L-Malic acid	-0.828	0.000881012
Actinidia13095	K08472 mlo protein | (RefSeq) MLO-like protein 3 isoform X1 (A)	pme3392	C21H21O10	Pelargonidin-3-O-glucoside	0.859	0.000345153
Actinidia13095	K08472 mlo protein | (RefSeq) MLO-like protein 3 isoform X1 (A)	Zmmp001791	C33H41O19	Pelargonidin-3-O-rutinoside-5-O-glucoside	-0.839	0.000647428
Actinidia13095	K08472 mlo protein | (RefSeq) MLO-like protein 3 isoform X1 (A)	mws0791	C28H34O14	Poncirin (Isosakuranetin-7-O-neohesperidoside)*	-0.838	0.000662529
Actinidia13095	K08472 mlo protein | (RefSeq) MLO-like protein 3 isoform X1 (A)	Lmmp002334	C33H40O21	Quercetin-3-O-rutinoside-7-O-glucoside	-0.864	0.00029319
Actinidia13095	K08472 mlo protein | (RefSeq) MLO-like protein 3 isoform X1 (A)	mws0027	C9H10O5	Syringic acid	-0.901	6.24868e-05
Actinidia13095	K08472 mlo protein | (RefSeq) MLO-like protein 3 isoform X1 (A)	Lmhn001650	C4H6O6	Tartaric acid	-0.879	0.000163813
Actinidia13095	K08472 mlo protein | (RefSeq) MLO-like protein 3 isoform X1 (A)	Lmbn002648	C9H8O3	α-Hydroxycinnamic Acid*	-0.845	0.000536102
Actinidia13234	--	Lmmn001643	C9H8O3	2-Hydroxycinnamic acid	-0.803	0.00165258
Actinidia13234	--	Zmhn001793	C15H18O9	6-O-Caffeoyl-D-glucose*	-0.94	5.6021e-06
Actinidia13234	--	pme1777	C27H31O16	Cyanidin-3,5-O-diglucoside (Cyanin)	0.842	0.000598089
Actinidia13234	--	HJN041	C21H24O11	Epicatechin glucoside*	-0.943	4.2058e-06
Actinidia13234	--	pme1654	C12H18O3	Jasmonic acid	0.804	0.00161375
Actinidia13234	--	Lmbp003668	C20H18O10	Kaempferol-3-O-arabinoside	-0.89	0.000104597
Actinidia13234	--	Xmyp005599	C27H30O16	Kaempferol-3-O-galactoside-4'-O-glucoside	-0.829	0.000856618
Actinidia13234	--	MWSslk254	C27H30O15	Kaempferol-3-O-glucorhamnoside*	-0.828	0.000887585
Actinidia13234	--	Lmsp004670	C27H30O15	Kaempferol-3-O-glucoside-7-O-rhamnoside*	-0.838	0.000657973
Actinidia13234	--	MWSHY0061	C27H30O15	Kaempferol-3-O-neohesperidoside*	-0.826	0.000921402
Actinidia13234	--	Zmcp003989	C27H30O15	Kaempferol-3-O-rhamnosyl(1→2)glucoside*	-0.888	0.000115912
Actinidia13234	--	pme1605	C27H30O15	Kaempferol-3-O-robinobioside(Biorobin)*	-0.839	0.00063881
Actinidia13234	--	Lmsn002815	C27H30O15	Kaempferol-3-O-rutinoside(Nicotiflorin)*	-0.854	0.000403599
Actinidia13234	--	Lmpp003268	C33H40O20	Kaempferol-3-O-rutinoside-7-O-glucoside	-0.852	0.000430453
Actinidia13234	--	Hmjp003008	C27H28O16	Luteolin-7-O-glucuronide-5-O-rhamnoside	-0.821	0.00106552
Actinidia13234	--	MWSHY0080	C27H30O15	Luteolin-7-O-neohesperidoside (Lonicerin)*	-0.829	0.000856989
Actinidia13234	--	pmp000593	C27H30O15	Luteolin-7-O-rutinoside	-0.846	0.000527239
Actinidia13234	--	pmb0665	C27H30O16	Luteolin-8-C-glucoside-7-O-glucoside	-0.926	1.53276e-05
Actinidia13234	--	Lmmp003091	C27H30O16	Quercetin-3-O-(4''-O-glucosyl)rhamnoside*	-0.958	9.445e-07
Actinidia13234	--	MWSHY0046	C21H20O12	Quercetin-3-O-glucoside (Isoquercitrin)*	-0.819	0.00111819
Actinidia13234	--	Lmsp004166	C27H30O16	Quercetin-3-O-glucoside-7-O-rhamnoside*	-0.935	8.3459e-06
Actinidia13234	--	Lmjp002461	C27H30O16	Quercetin-3-O-neohesperidoside*	-0.949	2.5162e-06
Actinidia13234	--	pmn001583	C27H30O16	Quercetin-3-O-robinobioside*	-0.893	9.07118e-05
Actinidia13234	--	MWSHY0067	C27H30O16	Quercetin-3-O-rutinoside (Rutin)*	-0.936	7.5619e-06
Actinidia13234	--	pmb3317	C16H20O10	Quinacyl syringic acid	0.81	0.00139635
Actinidia13265	K15397 3-ketoacyl-CoA synthase [EC:2.3.1.199] | (RefSeq) 3-ketoacyl-CoA synthase 11 (A)	Lmbp003668	C20H18O10	Kaempferol-3-O-arabinoside	-0.866	0.000272306
Actinidia13265	K15397 3-ketoacyl-CoA synthase [EC:2.3.1.199] | (RefSeq) 3-ketoacyl-CoA synthase 11 (A)	Xmyp005599	C27H30O16	Kaempferol-3-O-galactoside-4'-O-glucoside	-0.831	0.000816823
Actinidia13265	K15397 3-ketoacyl-CoA synthase [EC:2.3.1.199] | (RefSeq) 3-ketoacyl-CoA synthase 11 (A)	MWSslk254	C27H30O15	Kaempferol-3-O-glucorhamnoside*	-0.839	0.000638614
Actinidia13265	K15397 3-ketoacyl-CoA synthase [EC:2.3.1.199] | (RefSeq) 3-ketoacyl-CoA synthase 11 (A)	Lmsp004670	C27H30O15	Kaempferol-3-O-glucoside-7-O-rhamnoside*	-0.842	0.000595244
Actinidia13265	K15397 3-ketoacyl-CoA synthase [EC:2.3.1.199] | (RefSeq) 3-ketoacyl-CoA synthase 11 (A)	MWSHY0061	C27H30O15	Kaempferol-3-O-neohesperidoside*	-0.836	0.000707705
Actinidia13265	K15397 3-ketoacyl-CoA synthase [EC:2.3.1.199] | (RefSeq) 3-ketoacyl-CoA synthase 11 (A)	Zmcp003989	C27H30O15	Kaempferol-3-O-rhamnosyl(1→2)glucoside*	-0.847	0.000505315
Actinidia13265	K15397 3-ketoacyl-CoA synthase [EC:2.3.1.199] | (RefSeq) 3-ketoacyl-CoA synthase 11 (A)	pme1605	C27H30O15	Kaempferol-3-O-robinobioside(Biorobin)*	-0.855	0.000391171
Actinidia13265	K15397 3-ketoacyl-CoA synthase [EC:2.3.1.199] | (RefSeq) 3-ketoacyl-CoA synthase 11 (A)	Lmsn002815	C27H30O15	Kaempferol-3-O-rutinoside(Nicotiflorin)*	-0.852	0.000431096
Actinidia13265	K15397 3-ketoacyl-CoA synthase [EC:2.3.1.199] | (RefSeq) 3-ketoacyl-CoA synthase 11 (A)	Lmpp003268	C33H40O20	Kaempferol-3-O-rutinoside-7-O-glucoside	-0.824	0.000988124
Actinidia13265	K15397 3-ketoacyl-CoA synthase [EC:2.3.1.199] | (RefSeq) 3-ketoacyl-CoA synthase 11 (A)	Hmjp003008	C27H28O16	Luteolin-7-O-glucuronide-5-O-rhamnoside	-0.825	0.000948133
Actinidia13265	K15397 3-ketoacyl-CoA synthase [EC:2.3.1.199] | (RefSeq) 3-ketoacyl-CoA synthase 11 (A)	MWSHY0080	C27H30O15	Luteolin-7-O-neohesperidoside (Lonicerin)*	-0.842	0.000598112
Actinidia13265	K15397 3-ketoacyl-CoA synthase [EC:2.3.1.199] | (RefSeq) 3-ketoacyl-CoA synthase 11 (A)	pmp000593	C27H30O15	Luteolin-7-O-rutinoside	-0.858	0.00036009
Actinidia13265	K15397 3-ketoacyl-CoA synthase [EC:2.3.1.199] | (RefSeq) 3-ketoacyl-CoA synthase 11 (A)	pmb0665	C27H30O16	Luteolin-8-C-glucoside-7-O-glucoside	-0.811	0.00138504
Actinidia13265	K15397 3-ketoacyl-CoA synthase [EC:2.3.1.199] | (RefSeq) 3-ketoacyl-CoA synthase 11 (A)	pmp000682	C26H32O11	Matairesinol-4'-O-glucoside (Matairesinoside)	-0.852	0.000438077
Actinidia13271	K08711 ATP-binding cassette, subfamily G (WHITE), member 2, PDR | (RefSeq) ZEB2-regulated ABC transporter 1-like (A)	Zmhn001793	C15H18O9	6-O-Caffeoyl-D-glucose*	0.844	0.000553719
Actinidia13271	K08711 ATP-binding cassette, subfamily G (WHITE), member 2, PDR | (RefSeq) ZEB2-regulated ABC transporter 1-like (A)	Xmyp005599	C27H30O16	Kaempferol-3-O-galactoside-4'-O-glucoside	0.805	0.00160078
Actinidia13271	K08711 ATP-binding cassette, subfamily G (WHITE), member 2, PDR | (RefSeq) ZEB2-regulated ABC transporter 1-like (A)	MWSslk254	C27H30O15	Kaempferol-3-O-glucorhamnoside*	0.83	0.000827557
Actinidia13271	K08711 ATP-binding cassette, subfamily G (WHITE), member 2, PDR | (RefSeq) ZEB2-regulated ABC transporter 1-like (A)	MWSHY0061	C27H30O15	Kaempferol-3-O-neohesperidoside*	0.817	0.00117374
Actinidia13271	K08711 ATP-binding cassette, subfamily G (WHITE), member 2, PDR | (RefSeq) ZEB2-regulated ABC transporter 1-like (A)	pme1605	C27H30O15	Kaempferol-3-O-robinobioside(Biorobin)*	0.807	0.00151546
Actinidia13271	K08711 ATP-binding cassette, subfamily G (WHITE), member 2, PDR | (RefSeq) ZEB2-regulated ABC transporter 1-like (A)	Lmpp003268	C33H40O20	Kaempferol-3-O-rutinoside-7-O-glucoside	0.813	0.00131318
Actinidia13271	K08711 ATP-binding cassette, subfamily G (WHITE), member 2, PDR | (RefSeq) ZEB2-regulated ABC transporter 1-like (A)	Hmjp003008	C27H28O16	Luteolin-7-O-glucuronide-5-O-rhamnoside	0.801	0.00174093
Actinidia13271	K08711 ATP-binding cassette, subfamily G (WHITE), member 2, PDR | (RefSeq) ZEB2-regulated ABC transporter 1-like (A)	MWSHY0080	C27H30O15	Luteolin-7-O-neohesperidoside (Lonicerin)*	0.819	0.00111937
Actinidia13271	K08711 ATP-binding cassette, subfamily G (WHITE), member 2, PDR | (RefSeq) ZEB2-regulated ABC transporter 1-like (A)	pmp000593	C27H30O15	Luteolin-7-O-rutinoside	0.821	0.00105104
Actinidia13271	K08711 ATP-binding cassette, subfamily G (WHITE), member 2, PDR | (RefSeq) ZEB2-regulated ABC transporter 1-like (A)	pmb0665	C27H30O16	Luteolin-8-C-glucoside-7-O-glucoside	0.805	0.00158223
Actinidia13271	K08711 ATP-binding cassette, subfamily G (WHITE), member 2, PDR | (RefSeq) ZEB2-regulated ABC transporter 1-like (A)	Lmsp004166	C27H30O16	Quercetin-3-O-glucoside-7-O-rhamnoside*	0.835	0.000717965
Actinidia13271	K08711 ATP-binding cassette, subfamily G (WHITE), member 2, PDR | (RefSeq) ZEB2-regulated ABC transporter 1-like (A)	Lmjp002461	C27H30O16	Quercetin-3-O-neohesperidoside*	0.8	0.0017707
Actinidia13271	K08711 ATP-binding cassette, subfamily G (WHITE), member 2, PDR | (RefSeq) ZEB2-regulated ABC transporter 1-like (A)	MWSHY0067	C27H30O16	Quercetin-3-O-rutinoside (Rutin)*	0.843	0.000576546
Actinidia13271	K08711 ATP-binding cassette, subfamily G (WHITE), member 2, PDR | (RefSeq) ZEB2-regulated ABC transporter 1-like (A)	pmb3317	C16H20O10	Quinacyl syringic acid	-0.804	0.00163531
Actinidia13437	K16818 phospholipase A1 [EC:3.1.1.32] | (RefSeq) hypothetical protein (A)	Zmhn001793	C15H18O9	6-O-Caffeoyl-D-glucose*	-0.871	0.000226087
Actinidia13437	K16818 phospholipase A1 [EC:3.1.1.32] | (RefSeq) hypothetical protein (A)	pme1777	C27H31O16	Cyanidin-3,5-O-diglucoside (Cyanin)	0.865	0.000278754
Actinidia13437	K16818 phospholipase A1 [EC:3.1.1.32] | (RefSeq) hypothetical protein (A)	HJN041	C21H24O11	Epicatechin glucoside*	-0.872	0.000217849
Actinidia13437	K16818 phospholipase A1 [EC:3.1.1.32] | (RefSeq) hypothetical protein (A)	pme1654	C12H18O3	Jasmonic acid	0.93	1.20937e-05
Actinidia13437	K16818 phospholipase A1 [EC:3.1.1.32] | (RefSeq) hypothetical protein (A)	Lmbp003668	C20H18O10	Kaempferol-3-O-arabinoside	-0.809	0.00145327
Actinidia13437	K16818 phospholipase A1 [EC:3.1.1.32] | (RefSeq) hypothetical protein (A)	Lmsn002815	C27H30O15	Kaempferol-3-O-rutinoside(Nicotiflorin)*	-0.814	0.00127503
Actinidia13437	K16818 phospholipase A1 [EC:3.1.1.32] | (RefSeq) hypothetical protein (A)	Lmpp003268	C33H40O20	Kaempferol-3-O-rutinoside-7-O-glucoside	-0.811	0.00135468
Actinidia13437	K16818 phospholipase A1 [EC:3.1.1.32] | (RefSeq) hypothetical protein (A)	pmb0665	C27H30O16	Luteolin-8-C-glucoside-7-O-glucoside	-0.906	4.84672e-05
Actinidia13437	K16818 phospholipase A1 [EC:3.1.1.32] | (RefSeq) hypothetical protein (A)	Lmmp003091	C27H30O16	Quercetin-3-O-(4''-O-glucosyl)rhamnoside*	-0.89	0.000103182
Actinidia13437	K16818 phospholipase A1 [EC:3.1.1.32] | (RefSeq) hypothetical protein (A)	Lmsp004166	C27H30O16	Quercetin-3-O-glucoside-7-O-rhamnoside*	-0.91	4.04112e-05
Actinidia13437	K16818 phospholipase A1 [EC:3.1.1.32] | (RefSeq) hypothetical protein (A)	Lmjp002461	C27H30O16	Quercetin-3-O-neohesperidoside*	-0.885	0.000132426
Actinidia13437	K16818 phospholipase A1 [EC:3.1.1.32] | (RefSeq) hypothetical protein (A)	MWSHY0067	C27H30O16	Quercetin-3-O-rutinoside (Rutin)*	-0.896	7.90302e-05
Actinidia13437	K16818 phospholipase A1 [EC:3.1.1.32] | (RefSeq) hypothetical protein (A)	Lmmp002334	C33H40O21	Quercetin-3-O-rutinoside-7-O-glucoside	-0.828	0.000887777
Actinidia13455	K22395 cinnamyl-alcohol dehydrogenase [EC:1.1.1.195] | (RefSeq) berberine bridge enzyme-like 13 (A)	Lmmn001643	C9H8O3	2-Hydroxycinnamic acid	-0.85	0.000456301
Actinidia13455	K22395 cinnamyl-alcohol dehydrogenase [EC:1.1.1.195] | (RefSeq) berberine bridge enzyme-like 13 (A)	Lmbn002739	C9H8O3	3-Hydroxycinnamic Acid*	-0.895	8.38254e-05
Actinidia13455	K22395 cinnamyl-alcohol dehydrogenase [EC:1.1.1.195] | (RefSeq) berberine bridge enzyme-like 13 (A)	MWSHY0181	C21H20O10	Apigenin-8-C-Glucoside (Vitexin)	0.893	9.33013e-05
Actinidia13455	K22395 cinnamyl-alcohol dehydrogenase [EC:1.1.1.195] | (RefSeq) berberine bridge enzyme-like 13 (A)	Hmjn008136	C30H46O4	Camaldulenic acid*	0.922	2.02108e-05
Actinidia13455	K22395 cinnamyl-alcohol dehydrogenase [EC:1.1.1.195] | (RefSeq) berberine bridge enzyme-like 13 (A)	pme1777	C27H31O16	Cyanidin-3,5-O-diglucoside (Cyanin)	0.85	0.000464936
Actinidia13455	K22395 cinnamyl-alcohol dehydrogenase [EC:1.1.1.195] | (RefSeq) berberine bridge enzyme-like 13 (A)	pme1773	C27H31O15	Cyanidin-3-O-rutinoside (Keracyanin)	0.888	0.000115906
Actinidia13455	K22395 cinnamyl-alcohol dehydrogenase [EC:1.1.1.195] | (RefSeq) berberine bridge enzyme-like 13 (A)	mws0463	C16H14O6	Hesperetin	-0.85	0.000467314
Actinidia13455	K22395 cinnamyl-alcohol dehydrogenase [EC:1.1.1.195] | (RefSeq) berberine bridge enzyme-like 13 (A)	Lmyp004407	C30H26O13	Kaempferol-3-O-(2''-p-Coumaroyl)galactoside*	-0.846	0.000523084
Actinidia13455	K22395 cinnamyl-alcohol dehydrogenase [EC:1.1.1.195] | (RefSeq) berberine bridge enzyme-like 13 (A)	Xmyp005599	C27H30O16	Kaempferol-3-O-galactoside-4'-O-glucoside	-0.823	0.00101873
Actinidia13455	K22395 cinnamyl-alcohol dehydrogenase [EC:1.1.1.195] | (RefSeq) berberine bridge enzyme-like 13 (A)	MWSslk254	C27H30O15	Kaempferol-3-O-glucorhamnoside*	-0.835	0.000720112
Actinidia13455	K22395 cinnamyl-alcohol dehydrogenase [EC:1.1.1.195] | (RefSeq) berberine bridge enzyme-like 13 (A)	MWSHY0136	C21H20O11	Kaempferol-3-O-glucoside (Astragalin)*	0.946	3.4229e-06
Actinidia13455	K22395 cinnamyl-alcohol dehydrogenase [EC:1.1.1.195] | (RefSeq) berberine bridge enzyme-like 13 (A)	Lmsp004670	C27H30O15	Kaempferol-3-O-glucoside-7-O-rhamnoside*	-0.81	0.00139531
Actinidia13455	K22395 cinnamyl-alcohol dehydrogenase [EC:1.1.1.195] | (RefSeq) berberine bridge enzyme-like 13 (A)	MWSHY0061	C27H30O15	Kaempferol-3-O-neohesperidoside*	-0.829	0.000860764
Actinidia13455	K22395 cinnamyl-alcohol dehydrogenase [EC:1.1.1.195] | (RefSeq) berberine bridge enzyme-like 13 (A)	pme1605	C27H30O15	Kaempferol-3-O-robinobioside(Biorobin)*	-0.811	0.00135986
Actinidia13455	K22395 cinnamyl-alcohol dehydrogenase [EC:1.1.1.195] | (RefSeq) berberine bridge enzyme-like 13 (A)	Lmpp003268	C33H40O20	Kaempferol-3-O-rutinoside-7-O-glucoside	-0.833	0.000775099
Actinidia13455	K22395 cinnamyl-alcohol dehydrogenase [EC:1.1.1.195] | (RefSeq) berberine bridge enzyme-like 13 (A)	mws0275	C4H6O5	L-Malic acid	-0.871	0.000224312
Actinidia13455	K22395 cinnamyl-alcohol dehydrogenase [EC:1.1.1.195] | (RefSeq) berberine bridge enzyme-like 13 (A)	Hmjp003008	C27H28O16	Luteolin-7-O-glucuronide-5-O-rhamnoside	-0.824	0.000986176
Actinidia13455	K22395 cinnamyl-alcohol dehydrogenase [EC:1.1.1.195] | (RefSeq) berberine bridge enzyme-like 13 (A)	MWSHY0080	C27H30O15	Luteolin-7-O-neohesperidoside (Lonicerin)*	-0.837	0.000693298
Actinidia13455	K22395 cinnamyl-alcohol dehydrogenase [EC:1.1.1.195] | (RefSeq) berberine bridge enzyme-like 13 (A)	pmp000593	C27H30O15	Luteolin-7-O-rutinoside	-0.803	0.00166818
Actinidia13455	K22395 cinnamyl-alcohol dehydrogenase [EC:1.1.1.195] | (RefSeq) berberine bridge enzyme-like 13 (A)	pmb0665	C27H30O16	Luteolin-8-C-glucoside-7-O-glucoside	-0.847	0.000499929
Actinidia13455	K22395 cinnamyl-alcohol dehydrogenase [EC:1.1.1.195] | (RefSeq) berberine bridge enzyme-like 13 (A)	pme1816	C16H18O9	Neochlorogenic acid (5-O-Caffeoylquinic acid)*	-0.818	0.00116035
Actinidia13455	K22395 cinnamyl-alcohol dehydrogenase [EC:1.1.1.195] | (RefSeq) berberine bridge enzyme-like 13 (A)	mws0791	C28H34O14	Poncirin (Isosakuranetin-7-O-neohesperidoside)*	-0.839	0.000654498
Actinidia13455	K22395 cinnamyl-alcohol dehydrogenase [EC:1.1.1.195] | (RefSeq) berberine bridge enzyme-like 13 (A)	MWSHY0067	C27H30O16	Quercetin-3-O-rutinoside (Rutin)*	-0.828	0.000887284
Actinidia13455	K22395 cinnamyl-alcohol dehydrogenase [EC:1.1.1.195] | (RefSeq) berberine bridge enzyme-like 13 (A)	Lmmp002334	C33H40O21	Quercetin-3-O-rutinoside-7-O-glucoside	-0.965	3.794e-07
Actinidia13455	K22395 cinnamyl-alcohol dehydrogenase [EC:1.1.1.195] | (RefSeq) berberine bridge enzyme-like 13 (A)	pmb3317	C16H20O10	Quinacyl syringic acid	0.892	9.74251e-05
Actinidia13455	K22395 cinnamyl-alcohol dehydrogenase [EC:1.1.1.195] | (RefSeq) berberine bridge enzyme-like 13 (A)	mws0027	C9H10O5	Syringic acid	-0.86	0.000337285
Actinidia13455	K22395 cinnamyl-alcohol dehydrogenase [EC:1.1.1.195] | (RefSeq) berberine bridge enzyme-like 13 (A)	Lmhn001650	C4H6O6	Tartaric acid	-0.929	1.24583e-05
Actinidia13455	K22395 cinnamyl-alcohol dehydrogenase [EC:1.1.1.195] | (RefSeq) berberine bridge enzyme-like 13 (A)	Lmbn002648	C9H8O3	α-Hydroxycinnamic Acid*	-0.843	0.000577606
Actinidia13517	K08332 vacuolar protein 8 | (RefSeq) U-box domain-containing protein 4-like (A)	pmp000237	C26H26O15	Apigenin-6-C-(2''-glucuronyl)xyloside	-0.844	0.000559076
Actinidia13517	K08332 vacuolar protein 8 | (RefSeq) U-box domain-containing protein 4-like (A)	pmp000275	C30H28O12	Gambiriin A1	-0.814	0.0012753
Actinidia13517	K08332 vacuolar protein 8 | (RefSeq) U-box domain-containing protein 4-like (A)	Lmbp003668	C20H18O10	Kaempferol-3-O-arabinoside	-0.829	0.000846433
Actinidia13517	K08332 vacuolar protein 8 | (RefSeq) U-box domain-containing protein 4-like (A)	mws0919	C21H20O10	Kaempferol-3-O-rhamnoside (Afzelin)(Kaempferin)*	-0.897	7.82853e-05
Actinidia13517	K08332 vacuolar protein 8 | (RefSeq) U-box domain-containing protein 4-like (A)	pme0321	C21H20O10	Kaempferol-7-O-rhamnoside*	-0.913	3.41553e-05
Actinidia13517	K08332 vacuolar protein 8 | (RefSeq) U-box domain-containing protein 4-like (A)	pmp000682	C26H32O11	Matairesinol-4'-O-glucoside (Matairesinoside)	-0.871	0.000229811
Actinidia13517	K08332 vacuolar protein 8 | (RefSeq) U-box domain-containing protein 4-like (A)	mws0046	C27H32O14	Naringenin-7-O-Neohesperidoside(Naringin)*	-0.818	0.00115519
Actinidia13596	--	Lmmn001643	C9H8O3	2-Hydroxycinnamic acid	0.802	0.00169437
Actinidia13596	--	Lmbn002739	C9H8O3	3-Hydroxycinnamic Acid*	0.921	2.15769e-05
Actinidia13596	--	pmn001421	C16H18O8	3-O-p-Coumaroylquinic acid*	0.831	0.000810777
Actinidia13596	--	pmb3074	C16H18O8	5-O-p-Coumaroylquinic acid*	0.846	0.000525841
Actinidia13596	--	MWSHY0181	C21H20O10	Apigenin-8-C-Glucoside (Vitexin)	-0.866	0.000274098
Actinidia13596	--	Hmjn008136	C30H46O4	Camaldulenic acid*	-0.849	0.000472401
Actinidia13596	--	pme1773	C27H31O15	Cyanidin-3-O-rutinoside (Keracyanin)	-0.855	0.000389167
Actinidia13596	--	Lmyp004407	C30H26O13	Kaempferol-3-O-(2''-p-Coumaroyl)galactoside*	0.832	0.000788563
Actinidia13596	--	MWSHY0136	C21H20O11	Kaempferol-3-O-glucoside (Astragalin)*	-0.913	3.32392e-05
Actinidia13596	--	mws0275	C4H6O5	L-Malic acid	0.807	0.00149899
Actinidia13596	--	Zmmp001791	C33H41O19	Pelargonidin-3-O-rutinoside-5-O-glucoside	0.835	0.000733803
Actinidia13596	--	mws0791	C28H34O14	Poncirin (Isosakuranetin-7-O-neohesperidoside)*	0.833	0.000765785
Actinidia13596	--	Lmmp002334	C33H40O21	Quercetin-3-O-rutinoside-7-O-glucoside	0.866	0.000271592
Actinidia13596	--	mws0027	C9H10O5	Syringic acid	0.919	2.39502e-05
Actinidia13596	--	Lmhn001650	C4H6O6	Tartaric acid	0.869	0.000243447
Actinidia13596	--	Lmbn002648	C9H8O3	α-Hydroxycinnamic Acid*	0.917	2.72239e-05
Actinidia13599	K20628 expansin | (RefSeq) expansin-B15-like (A)	Lmbn002739	C9H8O3	3-Hydroxycinnamic Acid*	0.82	0.00109133
Actinidia13599	K20628 expansin | (RefSeq) expansin-B15-like (A)	pmn001421	C16H18O8	3-O-p-Coumaroylquinic acid*	0.922	2.03999e-05
Actinidia13599	K20628 expansin | (RefSeq) expansin-B15-like (A)	pmb3074	C16H18O8	5-O-p-Coumaroylquinic acid*	0.952	1.7731e-06
Actinidia13599	K20628 expansin | (RefSeq) expansin-B15-like (A)	MWSHY0181	C21H20O10	Apigenin-8-C-Glucoside (Vitexin)	-0.806	0.0015626
Actinidia13599	K20628 expansin | (RefSeq) expansin-B15-like (A)	pme1777	C27H31O16	Cyanidin-3,5-O-diglucoside (Cyanin)	-0.811	0.00138159
Actinidia13599	K20628 expansin | (RefSeq) expansin-B15-like (A)	mws0049	C15H14O7	Gallocatechin	0.879	0.000165022
Actinidia13599	K20628 expansin | (RefSeq) expansin-B15-like (A)	MWSHY0136	C21H20O11	Kaempferol-3-O-glucoside (Astragalin)*	0.936	7.8524e-06
Actinidia13599	K20628 expansin | (RefSeq) expansin-B15-like (A)	mws0275	C4H6O5	L-Malic acid	0.832	0.000792863
Actinidia13599	K20628 expansin | (RefSeq) expansin-B15-like (A)	pme3392	C21H21O10	Pelargonidin-3-O-glucoside	-0.802	0.00171609
Actinidia13599	K20628 expansin | (RefSeq) expansin-B15-like (A)	Zmmp001791	C33H41O19	Pelargonidin-3-O-rutinoside-5-O-glucoside	0.94	5.3817e-06
Actinidia13599	K20628 expansin | (RefSeq) expansin-B15-like (A)	Lmmp002334	C33H40O21	Quercetin-3-O-rutinoside-7-O-glucoside	0.829	0.000858662
Actinidia13599	K20628 expansin | (RefSeq) expansin-B15-like (A)	mws0027	C9H10O5	Syringic acid	0.855	0.000398154
Actinidia13599	K20628 expansin | (RefSeq) expansin-B15-like (A)	Lmhn001650	C4H6O6	Tartaric acid	0.86	0.000335986
Actinidia13599	K20628 expansin | (RefSeq) expansin-B15-like (A)	Lmbn002648	C9H8O3	α-Hydroxycinnamic Acid*	0.843	0.00057666
Actinidia13613	--	Jmcp010061	C15H22O2	costic acid	0.995	0
Actinidia13613	--	pme1777	C27H31O16	Cyanidin-3,5-O-diglucoside (Cyanin)	-0.938	6.3924e-06
Actinidia13613	--	HJN041	C21H24O11	Epicatechin glucoside*	0.823	0.00100662
Actinidia13613	--	HJAP148	C26H28O15	Kaempferol-3-O-sambubioside	-0.986	4.6e-09
Actinidia13613	--	pme3392	C21H21O10	Pelargonidin-3-O-glucoside	-0.971	1.666e-07
Actinidia13613	--	Lmsp004166	C27H30O16	Quercetin-3-O-glucoside-7-O-rhamnoside*	0.806	0.00152995
Actinidia13635	K13544 pheophorbidase [EC:3.1.1.82] | (RefSeq) pheophorbidase isoform X1 (A)	Lmbn002739	C9H8O3	3-Hydroxycinnamic Acid*	-0.887	0.000118986
Actinidia13635	K13544 pheophorbidase [EC:3.1.1.82] | (RefSeq) pheophorbidase isoform X1 (A)	pmb3075	C16H16O7	3-O-p-Coumaroylshikimic acid	-0.813	0.00131833
Actinidia13635	K13544 pheophorbidase [EC:3.1.1.82] | (RefSeq) pheophorbidase isoform X1 (A)	MWSHY0181	C21H20O10	Apigenin-8-C-Glucoside (Vitexin)	0.915	2.97677e-05
Actinidia13635	K13544 pheophorbidase [EC:3.1.1.82] | (RefSeq) pheophorbidase isoform X1 (A)	Hmjn008136	C30H46O4	Camaldulenic acid*	0.827	0.00090219
Actinidia13635	K13544 pheophorbidase [EC:3.1.1.82] | (RefSeq) pheophorbidase isoform X1 (A)	pme1773	C27H31O15	Cyanidin-3-O-rutinoside (Keracyanin)	0.945	3.6794e-06
Actinidia13635	K13544 pheophorbidase [EC:3.1.1.82] | (RefSeq) pheophorbidase isoform X1 (A)	mws0463	C16H14O6	Hesperetin	-0.95	2.2048e-06
Actinidia13635	K13544 pheophorbidase [EC:3.1.1.82] | (RefSeq) pheophorbidase isoform X1 (A)	Lmyp004407	C30H26O13	Kaempferol-3-O-(2''-p-Coumaroyl)galactoside*	-0.938	6.3988e-06
Actinidia13635	K13544 pheophorbidase [EC:3.1.1.82] | (RefSeq) pheophorbidase isoform X1 (A)	MWSHY0136	C21H20O11	Kaempferol-3-O-glucoside (Astragalin)*	0.89	0.000104119
Actinidia13635	K13544 pheophorbidase [EC:3.1.1.82] | (RefSeq) pheophorbidase isoform X1 (A)	mws0275	C4H6O5	L-Malic acid	-0.848	0.000489718
Actinidia13635	K13544 pheophorbidase [EC:3.1.1.82] | (RefSeq) pheophorbidase isoform X1 (A)	mws0791	C28H34O14	Poncirin (Isosakuranetin-7-O-neohesperidoside)*	-0.933	9.7431e-06
Actinidia13635	K13544 pheophorbidase [EC:3.1.1.82] | (RefSeq) pheophorbidase isoform X1 (A)	Lmmp002334	C33H40O21	Quercetin-3-O-rutinoside-7-O-glucoside	-0.86	0.000328509
Actinidia13635	K13544 pheophorbidase [EC:3.1.1.82] | (RefSeq) pheophorbidase isoform X1 (A)	mws0027	C9H10O5	Syringic acid	-0.893	9.23945e-05
Actinidia13635	K13544 pheophorbidase [EC:3.1.1.82] | (RefSeq) pheophorbidase isoform X1 (A)	Lmhn001650	C4H6O6	Tartaric acid	-0.88	0.000156877
Actinidia13635	K13544 pheophorbidase [EC:3.1.1.82] | (RefSeq) pheophorbidase isoform X1 (A)	Lmbn002648	C9H8O3	α-Hydroxycinnamic Acid*	-0.831	0.000816364
Actinidia13774	K06119 sulfoquinovosyltransferase [EC:2.4.1.-] | (RefSeq) sulfoquinovosyl transferase SQD2 (A)	Xmyp005599	C27H30O16	Kaempferol-3-O-galactoside-4'-O-glucoside	-0.835	0.000727111
Actinidia13774	K06119 sulfoquinovosyltransferase [EC:2.4.1.-] | (RefSeq) sulfoquinovosyl transferase SQD2 (A)	MWSslk254	C27H30O15	Kaempferol-3-O-glucorhamnoside*	-0.815	0.0012454
Actinidia13774	K06119 sulfoquinovosyltransferase [EC:2.4.1.-] | (RefSeq) sulfoquinovosyl transferase SQD2 (A)	Lmsp004670	C27H30O15	Kaempferol-3-O-glucoside-7-O-rhamnoside*	-0.832	0.000784815
Actinidia13774	K06119 sulfoquinovosyltransferase [EC:2.4.1.-] | (RefSeq) sulfoquinovosyl transferase SQD2 (A)	MWSHY0061	C27H30O15	Kaempferol-3-O-neohesperidoside*	-0.818	0.00116075
Actinidia13774	K06119 sulfoquinovosyltransferase [EC:2.4.1.-] | (RefSeq) sulfoquinovosyl transferase SQD2 (A)	Zmcp003989	C27H30O15	Kaempferol-3-O-rhamnosyl(1→2)glucoside*	-0.817	0.00118661
Actinidia13774	K06119 sulfoquinovosyltransferase [EC:2.4.1.-] | (RefSeq) sulfoquinovosyl transferase SQD2 (A)	pme1605	C27H30O15	Kaempferol-3-O-robinobioside(Biorobin)*	-0.831	0.00081704
Actinidia13774	K06119 sulfoquinovosyltransferase [EC:2.4.1.-] | (RefSeq) sulfoquinovosyl transferase SQD2 (A)	Lmsn002815	C27H30O15	Kaempferol-3-O-rutinoside(Nicotiflorin)*	-0.822	0.00102888
Actinidia13774	K06119 sulfoquinovosyltransferase [EC:2.4.1.-] | (RefSeq) sulfoquinovosyl transferase SQD2 (A)	Lmpp003268	C33H40O20	Kaempferol-3-O-rutinoside-7-O-glucoside	-0.819	0.00113351
Actinidia13774	K06119 sulfoquinovosyltransferase [EC:2.4.1.-] | (RefSeq) sulfoquinovosyl transferase SQD2 (A)	Hmjp003008	C27H28O16	Luteolin-7-O-glucuronide-5-O-rhamnoside	-0.83	0.000835025
Actinidia13774	K06119 sulfoquinovosyltransferase [EC:2.4.1.-] | (RefSeq) sulfoquinovosyl transferase SQD2 (A)	MWSHY0080	C27H30O15	Luteolin-7-O-neohesperidoside (Lonicerin)*	-0.822	0.00104858
Actinidia13774	K06119 sulfoquinovosyltransferase [EC:2.4.1.-] | (RefSeq) sulfoquinovosyl transferase SQD2 (A)	pmp000593	C27H30O15	Luteolin-7-O-rutinoside	-0.831	0.000818009
Actinidia13774	K06119 sulfoquinovosyltransferase [EC:2.4.1.-] | (RefSeq) sulfoquinovosyl transferase SQD2 (A)	pmp000682	C26H32O11	Matairesinol-4'-O-glucoside (Matairesinoside)	-0.844	0.000560936
Actinidia13800	--	pme3017	C4H9NO2	2-Aminoisobutyric acid	-0.857	0.000371677
Actinidia13800	--	Lmmn001643	C9H8O3	2-Hydroxycinnamic acid	-0.892	9.44753e-05
Actinidia13800	--	Lmbn002739	C9H8O3	3-Hydroxycinnamic Acid*	-0.862	0.000312936
Actinidia13800	--	Zmhn001793	C15H18O9	6-O-Caffeoyl-D-glucose*	-0.838	0.000673725
Actinidia13800	--	Hmjn008136	C30H46O4	Camaldulenic acid*	0.931	1.12702e-05
Actinidia13800	--	mws0049	C15H14O7	Gallocatechin	-0.805	0.00156669
Actinidia13800	--	Xmyp005599	C27H30O16	Kaempferol-3-O-galactoside-4'-O-glucoside	-0.949	2.3821e-06
Actinidia13800	--	MWSslk254	C27H30O15	Kaempferol-3-O-glucorhamnoside*	-0.961	6.328e-07
Actinidia13800	--	Lmsp004670	C27H30O15	Kaempferol-3-O-glucoside-7-O-rhamnoside*	-0.954	1.5259e-06
Actinidia13800	--	MWSHY0061	C27H30O15	Kaempferol-3-O-neohesperidoside*	-0.961	6.553e-07
Actinidia13800	--	Zmcp003989	C27H30O15	Kaempferol-3-O-rhamnosyl(1→2)glucoside*	-0.888	0.000117026
Actinidia13800	--	pme1605	C27H30O15	Kaempferol-3-O-robinobioside(Biorobin)*	-0.962	5.677e-07
Actinidia13800	--	Lmsn002815	C27H30O15	Kaempferol-3-O-rutinoside(Nicotiflorin)*	-0.947	3.0203e-06
Actinidia13800	--	Lmpp003268	C33H40O20	Kaempferol-3-O-rutinoside-7-O-glucoside	-0.954	1.5133e-06
Actinidia13800	--	Hmjp003008	C27H28O16	Luteolin-7-O-glucuronide-5-O-rhamnoside	-0.956	1.2597e-06
Actinidia13800	--	MWSHY0080	C27H30O15	Luteolin-7-O-neohesperidoside (Lonicerin)*	-0.97	1.969e-07
Actinidia13800	--	pmp000593	C27H30O15	Luteolin-7-O-rutinoside	-0.953	1.6106e-06
Actinidia13800	--	pmb0665	C27H30O16	Luteolin-8-C-glucoside-7-O-glucoside	-0.901	6.32807e-05
Actinidia13800	--	pme1816	C16H18O9	Neochlorogenic acid (5-O-Caffeoylquinic acid)*	-0.873	0.000210531
Actinidia13800	--	Lmmp003091	C27H30O16	Quercetin-3-O-(4''-O-glucosyl)rhamnoside*	-0.835	0.000714958
Actinidia13800	--	Lmjp002461	C27H30O16	Quercetin-3-O-neohesperidoside*	-0.839	0.000641165
Actinidia13800	--	MWSHY0067	C27H30O16	Quercetin-3-O-rutinoside (Rutin)*	-0.855	0.000398189
Actinidia13800	--	Lmmp002334	C33H40O21	Quercetin-3-O-rutinoside-7-O-glucoside	-0.842	0.000595652
Actinidia13800	--	pmb3317	C16H20O10	Quinacyl syringic acid	0.961	6.511e-07
Actinidia13800	--	Lmhn001650	C4H6O6	Tartaric acid	-0.856	0.000375238
Actinidia13800	--	Lmbn002648	C9H8O3	α-Hydroxycinnamic Acid*	-0.863	0.000303432
Actinidia14112	K22763 deubiquitinase DESI2 [EC:3.4.19.12] | (RefSeq) deSI-like protein At4g17486 (A)	Lmzn006284	C30H48O4	2α-Hydroxyursolic acid*	0.809	0.00144267
Actinidia14112	K22763 deubiquitinase DESI2 [EC:3.4.19.12] | (RefSeq) deSI-like protein At4g17486 (A)	mws2212	C9H8O4	Caffeic acid	0.814	0.001258
Actinidia14112	K22763 deubiquitinase DESI2 [EC:3.4.19.12] | (RefSeq) deSI-like protein At4g17486 (A)	mws0178	C16H18O9	Chlorogenic acid (3-O-Caffeoylquinic acid)*	0.812	0.00132035
Actinidia14112	K22763 deubiquitinase DESI2 [EC:3.4.19.12] | (RefSeq) deSI-like protein At4g17486 (A)	mws2108	C16H18O9	Cryptochlorogenic acid (4-O-Caffeoylquinic acid)*	0.817	0.00116742
Actinidia14112	K22763 deubiquitinase DESI2 [EC:3.4.19.12] | (RefSeq) deSI-like protein At4g17486 (A)	Lmzp002365	C22H24O11	Hesperetin-7-O-glucoside*	0.813	0.00129838
Actinidia14112	K22763 deubiquitinase DESI2 [EC:3.4.19.12] | (RefSeq) deSI-like protein At4g17486 (A)	Lmbp002336	C27H30O16	Quercetin-3-O-(2''-O-rhamnosyl)galactoside*	0.854	0.000409188
Actinidia14112	K22763 deubiquitinase DESI2 [EC:3.4.19.12] | (RefSeq) deSI-like protein At4g17486 (A)	mws1329	C21H20O12	Quercetin-7-O-glucoside*	0.836	0.000711728
Actinidia14112	K22763 deubiquitinase DESI2 [EC:3.4.19.12] | (RefSeq) deSI-like protein At4g17486 (A)	mws0213	C5H12O5	Ribitol	0.895	8.4627e-05
Actinidia14657	K12472 epidermal growth factor receptor substrate 15 | (RefSeq) GATA zinc finger domain-containing protein 14-like (A)	mws0639	C7H6O4	2,3-Dihydroxybenzoic Acid*	0.916	2.78696e-05
Actinidia14657	K12472 epidermal growth factor receptor substrate 15 | (RefSeq) GATA zinc finger domain-containing protein 14-like (A)	pmn001706	C30H48O4	2-Hydroxyoleanolic acid*	0.868	0.0002496
Actinidia14657	K12472 epidermal growth factor receptor substrate 15 | (RefSeq) GATA zinc finger domain-containing protein 14-like (A)	Lmzn006284	C30H48O4	2α-Hydroxyursolic acid*	0.815	0.00123442
Actinidia14657	K12472 epidermal growth factor receptor substrate 15 | (RefSeq) GATA zinc finger domain-containing protein 14-like (A)	MWSHY0189	C21H20O10	Apigenin-7-O-glucoside(Cosmosiin)*	0.807	0.00151059
Actinidia14657	K12472 epidermal growth factor receptor substrate 15 | (RefSeq) GATA zinc finger domain-containing protein 14-like (A)	mws2108	C16H18O9	Cryptochlorogenic acid (4-O-Caffeoylquinic acid)*	0.808	0.00146586
Actinidia14657	K12472 epidermal growth factor receptor substrate 15 | (RefSeq) GATA zinc finger domain-containing protein 14-like (A)	pme1773	C27H31O15	Cyanidin-3-O-rutinoside (Keracyanin)	0.845	0.000541588
Actinidia14657	K12472 epidermal growth factor receptor substrate 15 | (RefSeq) GATA zinc finger domain-containing protein 14-like (A)	mws0463	C16H14O6	Hesperetin	-0.864	0.000289596
Actinidia14657	K12472 epidermal growth factor receptor substrate 15 | (RefSeq) GATA zinc finger domain-containing protein 14-like (A)	Lmyp004407	C30H26O13	Kaempferol-3-O-(2''-p-Coumaroyl)galactoside*	-0.901	6.35047e-05
Actinidia14657	K12472 epidermal growth factor receptor substrate 15 | (RefSeq) GATA zinc finger domain-containing protein 14-like (A)	mws1610	C30H48O4	Maslinic acid*	0.863	0.000304002
Actinidia14657	K12472 epidermal growth factor receptor substrate 15 | (RefSeq) GATA zinc finger domain-containing protein 14-like (A)	mws0791	C28H34O14	Poncirin (Isosakuranetin-7-O-neohesperidoside)*	-0.902	5.91291e-05
Actinidia14711	--	Hmjn008136	C30H46O4	Camaldulenic acid*	-0.851	0.000443254
Actinidia14711	--	Xmyp005599	C27H30O16	Kaempferol-3-O-galactoside-4'-O-glucoside	0.9	6.79988e-05
Actinidia14711	--	MWSslk254	C27H30O15	Kaempferol-3-O-glucorhamnoside*	0.909	4.10759e-05
Actinidia14711	--	Lmsp004670	C27H30O15	Kaempferol-3-O-glucoside-7-O-rhamnoside*	0.899	7.021e-05
Actinidia14711	--	MWSHY0061	C27H30O15	Kaempferol-3-O-neohesperidoside*	0.9	6.69744e-05
Actinidia14711	--	Zmcp003989	C27H30O15	Kaempferol-3-O-rhamnosyl(1→2)glucoside*	0.865	0.000281052
Actinidia14711	--	pme1605	C27H30O15	Kaempferol-3-O-robinobioside(Biorobin)*	0.889	0.000111138
Actinidia14711	--	Lmsn002815	C27H30O15	Kaempferol-3-O-rutinoside(Nicotiflorin)*	0.877	0.000178638
Actinidia14711	--	Lmpp003268	C33H40O20	Kaempferol-3-O-rutinoside-7-O-glucoside	0.896	8.12832e-05
Actinidia14711	--	Hmjp003008	C27H28O16	Luteolin-7-O-glucuronide-5-O-rhamnoside	0.9	6.72426e-05
Actinidia14711	--	MWSHY0080	C27H30O15	Luteolin-7-O-neohesperidoside (Lonicerin)*	0.9	6.70956e-05
Actinidia14711	--	pmp000593	C27H30O15	Luteolin-7-O-rutinoside	0.899	7.01452e-05
Actinidia14711	--	pmb0665	C27H30O16	Luteolin-8-C-glucoside-7-O-glucoside	0.848	0.00048729
Actinidia14711	--	pme1816	C16H18O9	Neochlorogenic acid (5-O-Caffeoylquinic acid)*	0.859	0.000349556
Actinidia14711	--	MWSHY0067	C27H30O16	Quercetin-3-O-rutinoside (Rutin)*	0.808	0.00145809
Actinidia14711	--	Lmmp002334	C33H40O21	Quercetin-3-O-rutinoside-7-O-glucoside	0.83	0.000823217
Actinidia14711	--	pmb3317	C16H20O10	Quinacyl syringic acid	-0.888	0.000114459
Actinidia14711	--	Lmhn001650	C4H6O6	Tartaric acid	0.814	0.00126267
Actinidia14769	K13457 disease resistance protein RPM1 | (RefSeq) disease resistance protein RPM1-like (A)	Zmhn001793	C15H18O9	6-O-Caffeoyl-D-glucose*	-0.897	7.78097e-05
Actinidia14769	K13457 disease resistance protein RPM1 | (RefSeq) disease resistance protein RPM1-like (A)	Hmjn008136	C30H46O4	Camaldulenic acid*	0.823	0.00100609
Actinidia14769	K13457 disease resistance protein RPM1 | (RefSeq) disease resistance protein RPM1-like (A)	HJN041	C21H24O11	Epicatechin glucoside*	-0.831	0.000805667
Actinidia14769	K13457 disease resistance protein RPM1 | (RefSeq) disease resistance protein RPM1-like (A)	pme1654	C12H18O3	Jasmonic acid	0.885	0.00012938
Actinidia14769	K13457 disease resistance protein RPM1 | (RefSeq) disease resistance protein RPM1-like (A)	Lmbp003668	C20H18O10	Kaempferol-3-O-arabinoside	-0.801	0.00173407
Actinidia14769	K13457 disease resistance protein RPM1 | (RefSeq) disease resistance protein RPM1-like (A)	Xmyp005599	C27H30O16	Kaempferol-3-O-galactoside-4'-O-glucoside	-0.892	9.53224e-05
Actinidia14769	K13457 disease resistance protein RPM1 | (RefSeq) disease resistance protein RPM1-like (A)	MWSslk254	C27H30O15	Kaempferol-3-O-glucorhamnoside*	-0.884	0.000136231
Actinidia14769	K13457 disease resistance protein RPM1 | (RefSeq) disease resistance protein RPM1-like (A)	Lmsp004670	C27H30O15	Kaempferol-3-O-glucoside-7-O-rhamnoside*	-0.887	0.000120079
Actinidia14769	K13457 disease resistance protein RPM1 | (RefSeq) disease resistance protein RPM1-like (A)	MWSHY0061	C27H30O15	Kaempferol-3-O-neohesperidoside*	-0.89	0.000103584
Actinidia14769	K13457 disease resistance protein RPM1 | (RefSeq) disease resistance protein RPM1-like (A)	Zmcp003989	C27H30O15	Kaempferol-3-O-rhamnosyl(1→2)glucoside*	-0.802	0.00170478
Actinidia14769	K13457 disease resistance protein RPM1 | (RefSeq) disease resistance protein RPM1-like (A)	pme1605	C27H30O15	Kaempferol-3-O-robinobioside(Biorobin)*	-0.896	7.92021e-05
Actinidia14769	K13457 disease resistance protein RPM1 | (RefSeq) disease resistance protein RPM1-like (A)	Lmsn002815	C27H30O15	Kaempferol-3-O-rutinoside(Nicotiflorin)*	-0.89	0.000104491
Actinidia14769	K13457 disease resistance protein RPM1 | (RefSeq) disease resistance protein RPM1-like (A)	Lmpp003268	C33H40O20	Kaempferol-3-O-rutinoside-7-O-glucoside	-0.901	6.32037e-05
Actinidia14769	K13457 disease resistance protein RPM1 | (RefSeq) disease resistance protein RPM1-like (A)	Hmjp003008	C27H28O16	Luteolin-7-O-glucuronide-5-O-rhamnoside	-0.879	0.000163825
Actinidia14769	K13457 disease resistance protein RPM1 | (RefSeq) disease resistance protein RPM1-like (A)	MWSHY0080	C27H30O15	Luteolin-7-O-neohesperidoside (Lonicerin)*	-0.886	0.000124694
Actinidia14769	K13457 disease resistance protein RPM1 | (RefSeq) disease resistance protein RPM1-like (A)	pmp000593	C27H30O15	Luteolin-7-O-rutinoside	-0.885	0.000129007
Actinidia14769	K13457 disease resistance protein RPM1 | (RefSeq) disease resistance protein RPM1-like (A)	pmb0665	C27H30O16	Luteolin-8-C-glucoside-7-O-glucoside	-0.931	1.1147e-05
Actinidia14769	K13457 disease resistance protein RPM1 | (RefSeq) disease resistance protein RPM1-like (A)	Lmmp003091	C27H30O16	Quercetin-3-O-(4''-O-glucosyl)rhamnoside*	-0.897	7.51997e-05
Actinidia14769	K13457 disease resistance protein RPM1 | (RefSeq) disease resistance protein RPM1-like (A)	Lmsp004166	C27H30O16	Quercetin-3-O-glucoside-7-O-rhamnoside*	-0.91	3.98954e-05
Actinidia14769	K13457 disease resistance protein RPM1 | (RefSeq) disease resistance protein RPM1-like (A)	Lmjp002461	C27H30O16	Quercetin-3-O-neohesperidoside*	-0.891	0.00010201
Actinidia14769	K13457 disease resistance protein RPM1 | (RefSeq) disease resistance protein RPM1-like (A)	MWSHY0067	C27H30O16	Quercetin-3-O-rutinoside (Rutin)*	-0.92	2.22996e-05
Actinidia14769	K13457 disease resistance protein RPM1 | (RefSeq) disease resistance protein RPM1-like (A)	Lmmp002334	C33H40O21	Quercetin-3-O-rutinoside-7-O-glucoside	-0.854	0.000410799
Actinidia14769	K13457 disease resistance protein RPM1 | (RefSeq) disease resistance protein RPM1-like (A)	pmb3317	C16H20O10	Quinacyl syringic acid	0.891	0.000100972
Actinidia14770	K13457 disease resistance protein RPM1 | (RefSeq) disease resistance protein RPM1 (A)	Lmmn001643	C9H8O3	2-Hydroxycinnamic acid	-0.813	0.00131199
Actinidia14770	K13457 disease resistance protein RPM1 | (RefSeq) disease resistance protein RPM1 (A)	pmn001421	C16H18O8	3-O-p-Coumaroylquinic acid*	-0.818	0.00113848
Actinidia14770	K13457 disease resistance protein RPM1 | (RefSeq) disease resistance protein RPM1 (A)	Zmhn001793	C15H18O9	6-O-Caffeoyl-D-glucose*	-0.914	3.18356e-05
Actinidia14770	K13457 disease resistance protein RPM1 | (RefSeq) disease resistance protein RPM1 (A)	Hmjn008136	C30H46O4	Camaldulenic acid*	0.811	0.00137198
Actinidia14770	K13457 disease resistance protein RPM1 | (RefSeq) disease resistance protein RPM1 (A)	pme1777	C27H31O16	Cyanidin-3,5-O-diglucoside (Cyanin)	0.893	9.36539e-05
Actinidia14770	K13457 disease resistance protein RPM1 | (RefSeq) disease resistance protein RPM1 (A)	HJN041	C21H24O11	Epicatechin glucoside*	-0.875	0.00019135
Actinidia14770	K13457 disease resistance protein RPM1 | (RefSeq) disease resistance protein RPM1 (A)	pme1654	C12H18O3	Jasmonic acid	0.894	8.71844e-05
Actinidia14770	K13457 disease resistance protein RPM1 | (RefSeq) disease resistance protein RPM1 (A)	Xmyp005599	C27H30O16	Kaempferol-3-O-galactoside-4'-O-glucoside	-0.852	0.000429965
Actinidia14770	K13457 disease resistance protein RPM1 | (RefSeq) disease resistance protein RPM1 (A)	MWSslk254	C27H30O15	Kaempferol-3-O-glucorhamnoside*	-0.846	0.000517018
Actinidia14770	K13457 disease resistance protein RPM1 | (RefSeq) disease resistance protein RPM1 (A)	Lmsp004670	C27H30O15	Kaempferol-3-O-glucoside-7-O-rhamnoside*	-0.85	0.000466443
Actinidia14770	K13457 disease resistance protein RPM1 | (RefSeq) disease resistance protein RPM1 (A)	MWSHY0061	C27H30O15	Kaempferol-3-O-neohesperidoside*	-0.853	0.000418826
Actinidia14770	K13457 disease resistance protein RPM1 | (RefSeq) disease resistance protein RPM1 (A)	pme1605	C27H30O15	Kaempferol-3-O-robinobioside(Biorobin)*	-0.853	0.000414283
Actinidia14770	K13457 disease resistance protein RPM1 | (RefSeq) disease resistance protein RPM1 (A)	Lmsn002815	C27H30O15	Kaempferol-3-O-rutinoside(Nicotiflorin)*	-0.854	0.000409033
Actinidia14770	K13457 disease resistance protein RPM1 | (RefSeq) disease resistance protein RPM1 (A)	Lmpp003268	C33H40O20	Kaempferol-3-O-rutinoside-7-O-glucoside	-0.873	0.000210698
Actinidia14770	K13457 disease resistance protein RPM1 | (RefSeq) disease resistance protein RPM1 (A)	Hmjp003008	C27H28O16	Luteolin-7-O-glucuronide-5-O-rhamnoside	-0.846	0.000520224
Actinidia14770	K13457 disease resistance protein RPM1 | (RefSeq) disease resistance protein RPM1 (A)	MWSHY0080	C27H30O15	Luteolin-7-O-neohesperidoside (Lonicerin)*	-0.848	0.000487408
Actinidia14770	K13457 disease resistance protein RPM1 | (RefSeq) disease resistance protein RPM1 (A)	pmp000593	C27H30O15	Luteolin-7-O-rutinoside	-0.848	0.000486322
Actinidia14770	K13457 disease resistance protein RPM1 | (RefSeq) disease resistance protein RPM1 (A)	pmb0665	C27H30O16	Luteolin-8-C-glucoside-7-O-glucoside	-0.92	2.21461e-05
Actinidia14770	K13457 disease resistance protein RPM1 | (RefSeq) disease resistance protein RPM1 (A)	Lmmp003091	C27H30O16	Quercetin-3-O-(4''-O-glucosyl)rhamnoside*	-0.924	1.7202e-05
Actinidia14770	K13457 disease resistance protein RPM1 | (RefSeq) disease resistance protein RPM1 (A)	Lmsp004166	C27H30O16	Quercetin-3-O-glucoside-7-O-rhamnoside*	-0.944	3.93e-06
Actinidia14770	K13457 disease resistance protein RPM1 | (RefSeq) disease resistance protein RPM1 (A)	Lmjp002461	C27H30O16	Quercetin-3-O-neohesperidoside*	-0.908	4.38312e-05
Actinidia14770	K13457 disease resistance protein RPM1 | (RefSeq) disease resistance protein RPM1 (A)	MWSHY0067	C27H30O16	Quercetin-3-O-rutinoside (Rutin)*	-0.942	4.5245e-06
Actinidia14770	K13457 disease resistance protein RPM1 | (RefSeq) disease resistance protein RPM1 (A)	Lmmp002334	C33H40O21	Quercetin-3-O-rutinoside-7-O-glucoside	-0.874	0.000198821
Actinidia14770	K13457 disease resistance protein RPM1 | (RefSeq) disease resistance protein RPM1 (A)	pmb3317	C16H20O10	Quinacyl syringic acid	0.87	0.000238174
Actinidia14770	K13457 disease resistance protein RPM1 | (RefSeq) disease resistance protein RPM1 (A)	Lmhn001650	C4H6O6	Tartaric acid	-0.801	0.00173917
Actinidia14891	K01602 ribulose-bisphosphate carboxylase small chain [EC:4.1.1.39] | (RefSeq) ribulose bisphosphate carboxylase small chain, chloroplastic-like (A)	Lmmn001643	C9H8O3	2-Hydroxycinnamic acid	-0.82	0.00108023
Actinidia14891	K01602 ribulose-bisphosphate carboxylase small chain [EC:4.1.1.39] | (RefSeq) ribulose bisphosphate carboxylase small chain, chloroplastic-like (A)	Lmbn002739	C9H8O3	3-Hydroxycinnamic Acid*	-0.94	5.7413e-06
Actinidia14891	K01602 ribulose-bisphosphate carboxylase small chain [EC:4.1.1.39] | (RefSeq) ribulose bisphosphate carboxylase small chain, chloroplastic-like (A)	Hmjn008136	C30H46O4	Camaldulenic acid*	0.984	8.4e-09
Actinidia14891	K01602 ribulose-bisphosphate carboxylase small chain [EC:4.1.1.39] | (RefSeq) ribulose bisphosphate carboxylase small chain, chloroplastic-like (A)	pme1773	C27H31O15	Cyanidin-3-O-rutinoside (Keracyanin)	0.895	8.55285e-05
Actinidia14891	K01602 ribulose-bisphosphate carboxylase small chain [EC:4.1.1.39] | (RefSeq) ribulose bisphosphate carboxylase small chain, chloroplastic-like (A)	mws0463	C16H14O6	Hesperetin	-0.862	0.000314254
Actinidia14891	K01602 ribulose-bisphosphate carboxylase small chain [EC:4.1.1.39] | (RefSeq) ribulose bisphosphate carboxylase small chain, chloroplastic-like (A)	Lmyp004407	C30H26O13	Kaempferol-3-O-(2''-p-Coumaroyl)galactoside*	-0.858	0.000355931
Actinidia14891	K01602 ribulose-bisphosphate carboxylase small chain [EC:4.1.1.39] | (RefSeq) ribulose bisphosphate carboxylase small chain, chloroplastic-like (A)	Xmyp005599	C27H30O16	Kaempferol-3-O-galactoside-4'-O-glucoside	-0.902	6.07147e-05
Actinidia14891	K01602 ribulose-bisphosphate carboxylase small chain [EC:4.1.1.39] | (RefSeq) ribulose bisphosphate carboxylase small chain, chloroplastic-like (A)	MWSslk254	C27H30O15	Kaempferol-3-O-glucorhamnoside*	-0.909	4.21556e-05
Actinidia14891	K01602 ribulose-bisphosphate carboxylase small chain [EC:4.1.1.39] | (RefSeq) ribulose bisphosphate carboxylase small chain, chloroplastic-like (A)	MWSHY0136	C21H20O11	Kaempferol-3-O-glucoside (Astragalin)*	0.817	0.0011837
Actinidia14891	K01602 ribulose-bisphosphate carboxylase small chain [EC:4.1.1.39] | (RefSeq) ribulose bisphosphate carboxylase small chain, chloroplastic-like (A)	Lmsp004670	C27H30O15	Kaempferol-3-O-glucoside-7-O-rhamnoside*	-0.883	0.000141818
Actinidia14891	K01602 ribulose-bisphosphate carboxylase small chain [EC:4.1.1.39] | (RefSeq) ribulose bisphosphate carboxylase small chain, chloroplastic-like (A)	MWSHY0061	C27H30O15	Kaempferol-3-O-neohesperidoside*	-0.905	5.06033e-05
Actinidia14891	K01602 ribulose-bisphosphate carboxylase small chain [EC:4.1.1.39] | (RefSeq) ribulose bisphosphate carboxylase small chain, chloroplastic-like (A)	pme1605	C27H30O15	Kaempferol-3-O-robinobioside(Biorobin)*	-0.896	7.87126e-05
Actinidia14891	K01602 ribulose-bisphosphate carboxylase small chain [EC:4.1.1.39] | (RefSeq) ribulose bisphosphate carboxylase small chain, chloroplastic-like (A)	Lmsn002815	C27H30O15	Kaempferol-3-O-rutinoside(Nicotiflorin)*	-0.85	0.000456919
Actinidia14891	K01602 ribulose-bisphosphate carboxylase small chain [EC:4.1.1.39] | (RefSeq) ribulose bisphosphate carboxylase small chain, chloroplastic-like (A)	Lmpp003268	C33H40O20	Kaempferol-3-O-rutinoside-7-O-glucoside	-0.899	6.82925e-05
Actinidia14891	K01602 ribulose-bisphosphate carboxylase small chain [EC:4.1.1.39] | (RefSeq) ribulose bisphosphate carboxylase small chain, chloroplastic-like (A)	Hmjp003008	C27H28O16	Luteolin-7-O-glucuronide-5-O-rhamnoside	-0.893	9.14322e-05
Actinidia14891	K01602 ribulose-bisphosphate carboxylase small chain [EC:4.1.1.39] | (RefSeq) ribulose bisphosphate carboxylase small chain, chloroplastic-like (A)	MWSHY0080	C27H30O15	Luteolin-7-O-neohesperidoside (Lonicerin)*	-0.914	3.19656e-05
Actinidia14891	K01602 ribulose-bisphosphate carboxylase small chain [EC:4.1.1.39] | (RefSeq) ribulose bisphosphate carboxylase small chain, chloroplastic-like (A)	pmp000593	C27H30O15	Luteolin-7-O-rutinoside	-0.876	0.000187894
Actinidia14891	K01602 ribulose-bisphosphate carboxylase small chain [EC:4.1.1.39] | (RefSeq) ribulose bisphosphate carboxylase small chain, chloroplastic-like (A)	pmb0665	C27H30O16	Luteolin-8-C-glucoside-7-O-glucoside	-0.819	0.00111732
Actinidia14891	K01602 ribulose-bisphosphate carboxylase small chain [EC:4.1.1.39] | (RefSeq) ribulose bisphosphate carboxylase small chain, chloroplastic-like (A)	pme1816	C16H18O9	Neochlorogenic acid (5-O-Caffeoylquinic acid)*	-0.946	3.2898e-06
Actinidia14891	K01602 ribulose-bisphosphate carboxylase small chain [EC:4.1.1.39] | (RefSeq) ribulose bisphosphate carboxylase small chain, chloroplastic-like (A)	mws0791	C28H34O14	Poncirin (Isosakuranetin-7-O-neohesperidoside)*	-0.861	0.00032565
Actinidia14891	K01602 ribulose-bisphosphate carboxylase small chain [EC:4.1.1.39] | (RefSeq) ribulose bisphosphate carboxylase small chain, chloroplastic-like (A)	Lmmp002334	C33H40O21	Quercetin-3-O-rutinoside-7-O-glucoside	-0.9	6.50743e-05
Actinidia14891	K01602 ribulose-bisphosphate carboxylase small chain [EC:4.1.1.39] | (RefSeq) ribulose bisphosphate carboxylase small chain, chloroplastic-like (A)	pmb3317	C16H20O10	Quinacyl syringic acid	0.953	1.6345e-06
Actinidia14891	K01602 ribulose-bisphosphate carboxylase small chain [EC:4.1.1.39] | (RefSeq) ribulose bisphosphate carboxylase small chain, chloroplastic-like (A)	Lmhn001650	C4H6O6	Tartaric acid	-0.922	1.98502e-05
Actinidia14891	K01602 ribulose-bisphosphate carboxylase small chain [EC:4.1.1.39] | (RefSeq) ribulose bisphosphate carboxylase small chain, chloroplastic-like (A)	Lmbn002648	C9H8O3	α-Hydroxycinnamic Acid*	-0.906	5.02693e-05
Actinidia14997	K07761 metalloendoproteinase 5-MMP [EC:3.4.24.-] | (RefSeq) metalloendoproteinase 5-MMP-like (A)	Zmhn001793	C15H18O9	6-O-Caffeoyl-D-glucose*	-0.872	0.000215993
Actinidia14997	K07761 metalloendoproteinase 5-MMP [EC:3.4.24.-] | (RefSeq) metalloendoproteinase 5-MMP-like (A)	pme1777	C27H31O16	Cyanidin-3,5-O-diglucoside (Cyanin)	0.814	0.00126122
Actinidia14997	K07761 metalloendoproteinase 5-MMP [EC:3.4.24.-] | (RefSeq) metalloendoproteinase 5-MMP-like (A)	HJN041	C21H24O11	Epicatechin glucoside*	-0.845	0.00054703
Actinidia14997	K07761 metalloendoproteinase 5-MMP [EC:3.4.24.-] | (RefSeq) metalloendoproteinase 5-MMP-like (A)	Lmbp003668	C20H18O10	Kaempferol-3-O-arabinoside	-0.809	0.00144586
Actinidia14997	K07761 metalloendoproteinase 5-MMP [EC:3.4.24.-] | (RefSeq) metalloendoproteinase 5-MMP-like (A)	Xmyp005599	C27H30O16	Kaempferol-3-O-galactoside-4'-O-glucoside	-0.804	0.00161544
Actinidia14997	K07761 metalloendoproteinase 5-MMP [EC:3.4.24.-] | (RefSeq) metalloendoproteinase 5-MMP-like (A)	MWSslk254	C27H30O15	Kaempferol-3-O-glucorhamnoside*	-0.813	0.00129965
Actinidia14997	K07761 metalloendoproteinase 5-MMP [EC:3.4.24.-] | (RefSeq) metalloendoproteinase 5-MMP-like (A)	Lmsp004670	C27H30O15	Kaempferol-3-O-glucoside-7-O-rhamnoside*	-0.814	0.00125753
Actinidia14997	K07761 metalloendoproteinase 5-MMP [EC:3.4.24.-] | (RefSeq) metalloendoproteinase 5-MMP-like (A)	MWSHY0061	C27H30O15	Kaempferol-3-O-neohesperidoside*	-0.817	0.00117677
Actinidia14997	K07761 metalloendoproteinase 5-MMP [EC:3.4.24.-] | (RefSeq) metalloendoproteinase 5-MMP-like (A)	pme1605	C27H30O15	Kaempferol-3-O-robinobioside(Biorobin)*	-0.825	0.000961381
Actinidia14997	K07761 metalloendoproteinase 5-MMP [EC:3.4.24.-] | (RefSeq) metalloendoproteinase 5-MMP-like (A)	Lmsn002815	C27H30O15	Kaempferol-3-O-rutinoside(Nicotiflorin)*	-0.829	0.000865552
Actinidia14997	K07761 metalloendoproteinase 5-MMP [EC:3.4.24.-] | (RefSeq) metalloendoproteinase 5-MMP-like (A)	Lmpp003268	C33H40O20	Kaempferol-3-O-rutinoside-7-O-glucoside	-0.826	0.000923744
Actinidia14997	K07761 metalloendoproteinase 5-MMP [EC:3.4.24.-] | (RefSeq) metalloendoproteinase 5-MMP-like (A)	Hmjp003008	C27H28O16	Luteolin-7-O-glucuronide-5-O-rhamnoside	-0.803	0.00166457
Actinidia14997	K07761 metalloendoproteinase 5-MMP [EC:3.4.24.-] | (RefSeq) metalloendoproteinase 5-MMP-like (A)	MWSHY0080	C27H30O15	Luteolin-7-O-neohesperidoside (Lonicerin)*	-0.81	0.00141536
Actinidia14997	K07761 metalloendoproteinase 5-MMP [EC:3.4.24.-] | (RefSeq) metalloendoproteinase 5-MMP-like (A)	pmp000593	C27H30O15	Luteolin-7-O-rutinoside	-0.817	0.00118697
Actinidia14997	K07761 metalloendoproteinase 5-MMP [EC:3.4.24.-] | (RefSeq) metalloendoproteinase 5-MMP-like (A)	pmb0665	C27H30O16	Luteolin-8-C-glucoside-7-O-glucoside	-0.913	3.30158e-05
Actinidia14997	K07761 metalloendoproteinase 5-MMP [EC:3.4.24.-] | (RefSeq) metalloendoproteinase 5-MMP-like (A)	Lmmp003091	C27H30O16	Quercetin-3-O-(4''-O-glucosyl)rhamnoside*	-0.888	0.000115674
Actinidia14997	K07761 metalloendoproteinase 5-MMP [EC:3.4.24.-] | (RefSeq) metalloendoproteinase 5-MMP-like (A)	Lmsp004166	C27H30O16	Quercetin-3-O-glucoside-7-O-rhamnoside*	-0.914	3.28279e-05
Actinidia14997	K07761 metalloendoproteinase 5-MMP [EC:3.4.24.-] | (RefSeq) metalloendoproteinase 5-MMP-like (A)	Lmjp002461	C27H30O16	Quercetin-3-O-neohesperidoside*	-0.883	0.000143492
Actinidia14997	K07761 metalloendoproteinase 5-MMP [EC:3.4.24.-] | (RefSeq) metalloendoproteinase 5-MMP-like (A)	MWSHY0067	C27H30O16	Quercetin-3-O-rutinoside (Rutin)*	-0.893	9.39075e-05
Actinidia14997	K07761 metalloendoproteinase 5-MMP [EC:3.4.24.-] | (RefSeq) metalloendoproteinase 5-MMP-like (A)	pmb3317	C16H20O10	Quinacyl syringic acid	0.809	0.00143567
Actinidia15149	K10260 F-box and WD-40 domain protein 7 | (RefSeq) WD40 repeat protein (A)	Zmhn001793	C15H18O9	6-O-Caffeoyl-D-glucose*	-0.875	0.000192392
Actinidia15149	K10260 F-box and WD-40 domain protein 7 | (RefSeq) WD40 repeat protein (A)	pme1773	C27H31O15	Cyanidin-3-O-rutinoside (Keracyanin)	0.871	0.000227136
Actinidia15149	K10260 F-box and WD-40 domain protein 7 | (RefSeq) WD40 repeat protein (A)	HJN041	C21H24O11	Epicatechin glucoside*	-0.92	2.1874e-05
Actinidia15149	K10260 F-box and WD-40 domain protein 7 | (RefSeq) WD40 repeat protein (A)	pme1654	C12H18O3	Jasmonic acid	0.84	0.000630213
Actinidia15149	K10260 F-box and WD-40 domain protein 7 | (RefSeq) WD40 repeat protein (A)	Lmbp003668	C20H18O10	Kaempferol-3-O-arabinoside	-0.822	0.00102425
Actinidia15149	K10260 F-box and WD-40 domain protein 7 | (RefSeq) WD40 repeat protein (A)	pmb0665	C27H30O16	Luteolin-8-C-glucoside-7-O-glucoside	-0.836	0.000696667
Actinidia15149	K10260 F-box and WD-40 domain protein 7 | (RefSeq) WD40 repeat protein (A)	Lmmp003091	C27H30O16	Quercetin-3-O-(4''-O-glucosyl)rhamnoside*	-0.88	0.000157142
Actinidia15149	K10260 F-box and WD-40 domain protein 7 | (RefSeq) WD40 repeat protein (A)	MWSHY0046	C21H20O12	Quercetin-3-O-glucoside (Isoquercitrin)*	-0.832	0.000788275
Actinidia15149	K10260 F-box and WD-40 domain protein 7 | (RefSeq) WD40 repeat protein (A)	Lmsp004166	C27H30O16	Quercetin-3-O-glucoside-7-O-rhamnoside*	-0.895	8.31583e-05
Actinidia15149	K10260 F-box and WD-40 domain protein 7 | (RefSeq) WD40 repeat protein (A)	Lmjp002461	C27H30O16	Quercetin-3-O-neohesperidoside*	-0.876	0.000189627
Actinidia15149	K10260 F-box and WD-40 domain protein 7 | (RefSeq) WD40 repeat protein (A)	MWSHY0067	C27H30O16	Quercetin-3-O-rutinoside (Rutin)*	-0.87	0.00023676
Actinidia15284	K10260 F-box and WD-40 domain protein 7 | (RefSeq) WD40 repeat-like protein (A)	pmn001421	C16H18O8	3-O-p-Coumaroylquinic acid*	0.852	0.000439485
Actinidia15284	K10260 F-box and WD-40 domain protein 7 | (RefSeq) WD40 repeat-like protein (A)	Zmhn001793	C15H18O9	6-O-Caffeoyl-D-glucose*	0.844	0.000554423
Actinidia15284	K10260 F-box and WD-40 domain protein 7 | (RefSeq) WD40 repeat-like protein (A)	HJN041	C21H24O11	Epicatechin glucoside*	0.85	0.000465753
Actinidia15284	K10260 F-box and WD-40 domain protein 7 | (RefSeq) WD40 repeat-like protein (A)	pmb0665	C27H30O16	Luteolin-8-C-glucoside-7-O-glucoside	0.845	0.00054527
Actinidia15284	K10260 F-box and WD-40 domain protein 7 | (RefSeq) WD40 repeat-like protein (A)	Lmmp003091	C27H30O16	Quercetin-3-O-(4''-O-glucosyl)rhamnoside*	0.881	0.000156014
Actinidia15284	K10260 F-box and WD-40 domain protein 7 | (RefSeq) WD40 repeat-like protein (A)	Lmsp004166	C27H30O16	Quercetin-3-O-glucoside-7-O-rhamnoside*	0.902	5.89617e-05
Actinidia15284	K10260 F-box and WD-40 domain protein 7 | (RefSeq) WD40 repeat-like protein (A)	Lmjp002461	C27H30O16	Quercetin-3-O-neohesperidoside*	0.863	0.00030527
Actinidia15284	K10260 F-box and WD-40 domain protein 7 | (RefSeq) WD40 repeat-like protein (A)	MWSHY0067	C27H30O16	Quercetin-3-O-rutinoside (Rutin)*	0.858	0.00036135
Actinidia15298	K10666 E3 ubiquitin-protein ligase RNF5 [EC:2.3.2.27] | (RefSeq) E3 ubiquitin-protein ligase RNF185 (A)	Lmmn001643	C9H8O3	2-Hydroxycinnamic acid	0.821	0.00107113
Actinidia15298	K10666 E3 ubiquitin-protein ligase RNF5 [EC:2.3.2.27] | (RefSeq) E3 ubiquitin-protein ligase RNF185 (A)	pmb3075	C16H16O7	3-O-p-Coumaroylshikimic acid	0.811	0.0013558
Actinidia15298	K10666 E3 ubiquitin-protein ligase RNF5 [EC:2.3.2.27] | (RefSeq) E3 ubiquitin-protein ligase RNF185 (A)	MWSHY0181	C21H20O10	Apigenin-8-C-Glucoside (Vitexin)	-0.893	9.25704e-05
Actinidia15298	K10666 E3 ubiquitin-protein ligase RNF5 [EC:2.3.2.27] | (RefSeq) E3 ubiquitin-protein ligase RNF185 (A)	pme1777	C27H31O16	Cyanidin-3,5-O-diglucoside (Cyanin)	-0.821	0.00107074
Actinidia15298	K10666 E3 ubiquitin-protein ligase RNF5 [EC:2.3.2.27] | (RefSeq) E3 ubiquitin-protein ligase RNF185 (A)	pme1773	C27H31O15	Cyanidin-3-O-rutinoside (Keracyanin)	-0.844	0.00055407
Actinidia15298	K10666 E3 ubiquitin-protein ligase RNF5 [EC:2.3.2.27] | (RefSeq) E3 ubiquitin-protein ligase RNF185 (A)	mws0049	C15H14O7	Gallocatechin	0.858	0.00035601
Actinidia15298	K10666 E3 ubiquitin-protein ligase RNF5 [EC:2.3.2.27] | (RefSeq) E3 ubiquitin-protein ligase RNF185 (A)	mws0463	C16H14O6	Hesperetin	0.844	0.00055545
Actinidia15298	K10666 E3 ubiquitin-protein ligase RNF5 [EC:2.3.2.27] | (RefSeq) E3 ubiquitin-protein ligase RNF185 (A)	Lmyp004407	C30H26O13	Kaempferol-3-O-(2''-p-Coumaroyl)galactoside*	0.818	0.00113714
Actinidia15298	K10666 E3 ubiquitin-protein ligase RNF5 [EC:2.3.2.27] | (RefSeq) E3 ubiquitin-protein ligase RNF185 (A)	MWSHY0136	C21H20O11	Kaempferol-3-O-glucoside (Astragalin)*	0.873	0.000206279
Actinidia15298	K10666 E3 ubiquitin-protein ligase RNF5 [EC:2.3.2.27] | (RefSeq) E3 ubiquitin-protein ligase RNF185 (A)	mws0275	C4H6O5	L-Malic acid	0.887	0.000120638
Actinidia15298	K10666 E3 ubiquitin-protein ligase RNF5 [EC:2.3.2.27] | (RefSeq) E3 ubiquitin-protein ligase RNF185 (A)	pme3392	C21H21O10	Pelargonidin-3-O-glucoside	-0.833	0.000757534
Actinidia15298	K10666 E3 ubiquitin-protein ligase RNF5 [EC:2.3.2.27] | (RefSeq) E3 ubiquitin-protein ligase RNF185 (A)	mws0791	C28H34O14	Poncirin (Isosakuranetin-7-O-neohesperidoside)*	0.812	0.00134706
Actinidia15298	K10666 E3 ubiquitin-protein ligase RNF5 [EC:2.3.2.27] | (RefSeq) E3 ubiquitin-protein ligase RNF185 (A)	mws0027	C9H10O5	Syringic acid	0.851	0.000446999
Actinidia15298	K10666 E3 ubiquitin-protein ligase RNF5 [EC:2.3.2.27] | (RefSeq) E3 ubiquitin-protein ligase RNF185 (A)	Lmhn001650	C4H6O6	Tartaric acid	0.84	0.000628184
Actinidia15300	K13513 lysocardiolipin and lysophospholipid acyltransferase [EC:2.3.1.- 2.3.1.51] | (RefSeq) probable 1-acyl-sn-glycerol-3-phosphate acyltransferase 4 isoform X1 (A)	Lmbn002739	C9H8O3	3-Hydroxycinnamic Acid*	0.855	0.000397388
Actinidia15300	K13513 lysocardiolipin and lysophospholipid acyltransferase [EC:2.3.1.- 2.3.1.51] | (RefSeq) probable 1-acyl-sn-glycerol-3-phosphate acyltransferase 4 isoform X1 (A)	pmb3075	C16H16O7	3-O-p-Coumaroylshikimic acid	0.823	0.00100585
Actinidia15300	K13513 lysocardiolipin and lysophospholipid acyltransferase [EC:2.3.1.- 2.3.1.51] | (RefSeq) probable 1-acyl-sn-glycerol-3-phosphate acyltransferase 4 isoform X1 (A)	MWSHY0181	C21H20O10	Apigenin-8-C-Glucoside (Vitexin)	-0.911	3.71137e-05
Actinidia15300	K13513 lysocardiolipin and lysophospholipid acyltransferase [EC:2.3.1.- 2.3.1.51] | (RefSeq) probable 1-acyl-sn-glycerol-3-phosphate acyltransferase 4 isoform X1 (A)	Hmjn008136	C30H46O4	Camaldulenic acid*	-0.808	0.00145677
Actinidia15300	K13513 lysocardiolipin and lysophospholipid acyltransferase [EC:2.3.1.- 2.3.1.51] | (RefSeq) probable 1-acyl-sn-glycerol-3-phosphate acyltransferase 4 isoform X1 (A)	pme1773	C27H31O15	Cyanidin-3-O-rutinoside (Keracyanin)	-0.938	6.3972e-06
Actinidia15300	K13513 lysocardiolipin and lysophospholipid acyltransferase [EC:2.3.1.- 2.3.1.51] | (RefSeq) probable 1-acyl-sn-glycerol-3-phosphate acyltransferase 4 isoform X1 (A)	mws0463	C16H14O6	Hesperetin	0.926	1.49733e-05
Actinidia15300	K13513 lysocardiolipin and lysophospholipid acyltransferase [EC:2.3.1.- 2.3.1.51] | (RefSeq) probable 1-acyl-sn-glycerol-3-phosphate acyltransferase 4 isoform X1 (A)	Lmyp004407	C30H26O13	Kaempferol-3-O-(2''-p-Coumaroyl)galactoside*	0.925	1.62185e-05
Actinidia15300	K13513 lysocardiolipin and lysophospholipid acyltransferase [EC:2.3.1.- 2.3.1.51] | (RefSeq) probable 1-acyl-sn-glycerol-3-phosphate acyltransferase 4 isoform X1 (A)	MWSHY0136	C21H20O11	Kaempferol-3-O-glucoside (Astragalin)*	0.884	0.00013795
Actinidia15300	K13513 lysocardiolipin and lysophospholipid acyltransferase [EC:2.3.1.- 2.3.1.51] | (RefSeq) probable 1-acyl-sn-glycerol-3-phosphate acyltransferase 4 isoform X1 (A)	mws0275	C4H6O5	L-Malic acid	0.922	2.00276e-05
Actinidia15300	K13513 lysocardiolipin and lysophospholipid acyltransferase [EC:2.3.1.- 2.3.1.51] | (RefSeq) probable 1-acyl-sn-glycerol-3-phosphate acyltransferase 4 isoform X1 (A)	mws0791	C28H34O14	Poncirin (Isosakuranetin-7-O-neohesperidoside)*	0.921	2.12523e-05
Actinidia15300	K13513 lysocardiolipin and lysophospholipid acyltransferase [EC:2.3.1.- 2.3.1.51] | (RefSeq) probable 1-acyl-sn-glycerol-3-phosphate acyltransferase 4 isoform X1 (A)	mws0027	C9H10O5	Syringic acid	0.844	0.000550588
Actinidia15300	K13513 lysocardiolipin and lysophospholipid acyltransferase [EC:2.3.1.- 2.3.1.51] | (RefSeq) probable 1-acyl-sn-glycerol-3-phosphate acyltransferase 4 isoform X1 (A)	Lmhn001650	C4H6O6	Tartaric acid	0.873	0.000210881
Actinidia15358	K15188 cyclin T | (RefSeq) cyclin-T1-3-like isoform X1 (A)	Zmhn001793	C15H18O9	6-O-Caffeoyl-D-glucose*	-0.906	4.83736e-05
Actinidia15358	K15188 cyclin T | (RefSeq) cyclin-T1-3-like isoform X1 (A)	HJN041	C21H24O11	Epicatechin glucoside*	-0.859	0.000350041
Actinidia15358	K15188 cyclin T | (RefSeq) cyclin-T1-3-like isoform X1 (A)	Lmbp003668	C20H18O10	Kaempferol-3-O-arabinoside	-0.846	0.000528175
Actinidia15358	K15188 cyclin T | (RefSeq) cyclin-T1-3-like isoform X1 (A)	Xmyp005599	C27H30O16	Kaempferol-3-O-galactoside-4'-O-glucoside	-0.802	0.00169749
Actinidia15358	K15188 cyclin T | (RefSeq) cyclin-T1-3-like isoform X1 (A)	MWSslk254	C27H30O15	Kaempferol-3-O-glucorhamnoside*	-0.804	0.0016323
Actinidia15358	K15188 cyclin T | (RefSeq) cyclin-T1-3-like isoform X1 (A)	Lmsp004670	C27H30O15	Kaempferol-3-O-glucoside-7-O-rhamnoside*	-0.813	0.00129016
Actinidia15358	K15188 cyclin T | (RefSeq) cyclin-T1-3-like isoform X1 (A)	Zmcp003989	C27H30O15	Kaempferol-3-O-rhamnosyl(1→2)glucoside*	-0.86	0.000337812
Actinidia15358	K15188 cyclin T | (RefSeq) cyclin-T1-3-like isoform X1 (A)	pme1605	C27H30O15	Kaempferol-3-O-robinobioside(Biorobin)*	-0.81	0.00141469
Actinidia15358	K15188 cyclin T | (RefSeq) cyclin-T1-3-like isoform X1 (A)	Lmsn002815	C27H30O15	Kaempferol-3-O-rutinoside(Nicotiflorin)*	-0.819	0.00110998
Actinidia15358	K15188 cyclin T | (RefSeq) cyclin-T1-3-like isoform X1 (A)	Lmpp003268	C33H40O20	Kaempferol-3-O-rutinoside-7-O-glucoside	-0.814	0.0012719
Actinidia15358	K15188 cyclin T | (RefSeq) cyclin-T1-3-like isoform X1 (A)	MWSHY0080	C27H30O15	Luteolin-7-O-neohesperidoside (Lonicerin)*	-0.803	0.00166754
Actinidia15358	K15188 cyclin T | (RefSeq) cyclin-T1-3-like isoform X1 (A)	pmp000593	C27H30O15	Luteolin-7-O-rutinoside	-0.834	0.000752417
Actinidia15358	K15188 cyclin T | (RefSeq) cyclin-T1-3-like isoform X1 (A)	pmb0665	C27H30O16	Luteolin-8-C-glucoside-7-O-glucoside	-0.825	0.000950869
Actinidia15358	K15188 cyclin T | (RefSeq) cyclin-T1-3-like isoform X1 (A)	Lmmp003091	C27H30O16	Quercetin-3-O-(4''-O-glucosyl)rhamnoside*	-0.866	0.00026984
Actinidia15358	K15188 cyclin T | (RefSeq) cyclin-T1-3-like isoform X1 (A)	Lmsp004166	C27H30O16	Quercetin-3-O-glucoside-7-O-rhamnoside*	-0.831	0.000817238
Actinidia15358	K15188 cyclin T | (RefSeq) cyclin-T1-3-like isoform X1 (A)	Lmjp002461	C27H30O16	Quercetin-3-O-neohesperidoside*	-0.873	0.000211743
Actinidia15358	K15188 cyclin T | (RefSeq) cyclin-T1-3-like isoform X1 (A)	pmn001583	C27H30O16	Quercetin-3-O-robinobioside*	-0.905	5.17388e-05
Actinidia15358	K15188 cyclin T | (RefSeq) cyclin-T1-3-like isoform X1 (A)	MWSHY0067	C27H30O16	Quercetin-3-O-rutinoside (Rutin)*	-0.856	0.000379572
Actinidia15406	K14486 auxin response factor | (RefSeq) auxin response factor 5 (A)	Lmhn102068	C13H12O8	2-O-Caffeoylmalic acid	0.858	0.000353114
Actinidia15406	K14486 auxin response factor | (RefSeq) auxin response factor 5 (A)	Lmzn006284	C30H48O4	2α-Hydroxyursolic acid*	0.841	0.000606401
Actinidia15406	K14486 auxin response factor | (RefSeq) auxin response factor 5 (A)	pmp000237	C26H26O15	Apigenin-6-C-(2''-glucuronyl)xyloside	0.932	1.05747e-05
Actinidia15406	K14486 auxin response factor | (RefSeq) auxin response factor 5 (A)	MWSHY0189	C21H20O10	Apigenin-7-O-glucoside(Cosmosiin)*	0.867	0.000262151
Actinidia15406	K14486 auxin response factor | (RefSeq) auxin response factor 5 (A)	MWSHY0167	C15H14O6	Catechin*	0.879	0.000165405
Actinidia15406	K14486 auxin response factor | (RefSeq) auxin response factor 5 (A)	mws0178	C16H18O9	Chlorogenic acid (3-O-Caffeoylquinic acid)*	0.908	4.49609e-05
Actinidia15406	K14486 auxin response factor | (RefSeq) auxin response factor 5 (A)	mws2108	C16H18O9	Cryptochlorogenic acid (4-O-Caffeoylquinic acid)*	0.901	6.44148e-05
Actinidia15406	K14486 auxin response factor | (RefSeq) auxin response factor 5 (A)	HJN055	C21H24O10	Dihydrocharcone-4'-O-glucoside	0.941	4.9946e-06
Actinidia15406	K14486 auxin response factor | (RefSeq) auxin response factor 5 (A)	pme0460	C15H14O6	Epicatechin*	0.86	0.000335114
Actinidia15406	K14486 auxin response factor | (RefSeq) auxin response factor 5 (A)	Lmcn003163	C28H20O14	Epitheaflavic acid-3-O-Gallate	0.888	0.000116723
Actinidia15406	K14486 auxin response factor | (RefSeq) auxin response factor 5 (A)	pmp000275	C30H28O12	Gambiriin A1	0.913	3.42923e-05
Actinidia15406	K14486 auxin response factor | (RefSeq) auxin response factor 5 (A)	mws0919	C21H20O10	Kaempferol-3-O-rhamnoside (Afzelin)(Kaempferin)*	0.951	2.1066e-06
Actinidia15406	K14486 auxin response factor | (RefSeq) auxin response factor 5 (A)	pme0321	C21H20O10	Kaempferol-7-O-rhamnoside*	0.945	3.6272e-06
Actinidia15406	K14486 auxin response factor | (RefSeq) auxin response factor 5 (A)	mws0046	C27H32O14	Naringenin-7-O-Neohesperidoside(Naringin)*	0.947	2.9288e-06
Actinidia15406	K14486 auxin response factor | (RefSeq) auxin response factor 5 (A)	pme0432	C30H24O12	Procyanidin A2	0.9	6.79481e-05
Actinidia15406	K14486 auxin response factor | (RefSeq) auxin response factor 5 (A)	HJN074	C31H28O12	Procyanidin A6	0.921	2.12957e-05
Actinidia15406	K14486 auxin response factor | (RefSeq) auxin response factor 5 (A)	mws0213	C5H12O5	Ribitol	0.816	0.00120882
Actinidia15480	--	Zmhn001793	C15H18O9	6-O-Caffeoyl-D-glucose*	-0.894	8.78515e-05
Actinidia15480	--	pme1777	C27H31O16	Cyanidin-3,5-O-diglucoside (Cyanin)	0.822	0.00104128
Actinidia15480	--	HJN041	C21H24O11	Epicatechin glucoside*	-0.904	5.4944e-05
Actinidia15480	--	pme1654	C12H18O3	Jasmonic acid	0.804	0.00162699
Actinidia15480	--	Lmbp003668	C20H18O10	Kaempferol-3-O-arabinoside	-0.861	0.000321387
Actinidia15480	--	Xmyp005599	C27H30O16	Kaempferol-3-O-galactoside-4'-O-glucoside	-0.847	0.000514499
Actinidia15480	--	MWSslk254	C27H30O15	Kaempferol-3-O-glucorhamnoside*	-0.831	0.000817458
Actinidia15480	--	Lmsp004670	C27H30O15	Kaempferol-3-O-glucoside-7-O-rhamnoside*	-0.858	0.0003538
Actinidia15480	--	MWSHY0061	C27H30O15	Kaempferol-3-O-neohesperidoside*	-0.841	0.000601966
Actinidia15480	--	Zmcp003989	C27H30O15	Kaempferol-3-O-rhamnosyl(1→2)glucoside*	-0.846	0.000517871
Actinidia15480	--	pme1605	C27H30O15	Kaempferol-3-O-robinobioside(Biorobin)*	-0.845	0.000533609
Actinidia15480	--	Lmsn002815	C27H30O15	Kaempferol-3-O-rutinoside(Nicotiflorin)*	-0.883	0.000142861
Actinidia15480	--	Lmpp003268	C33H40O20	Kaempferol-3-O-rutinoside-7-O-glucoside	-0.86	0.000335799
Actinidia15480	--	Hmjp003008	C27H28O16	Luteolin-7-O-glucuronide-5-O-rhamnoside	-0.845	0.000536969
Actinidia15480	--	MWSHY0080	C27H30O15	Luteolin-7-O-neohesperidoside (Lonicerin)*	-0.822	0.00103193
Actinidia15480	--	pmp000593	C27H30O15	Luteolin-7-O-rutinoside	-0.849	0.00047806
Actinidia15480	--	pmb0665	C27H30O16	Luteolin-8-C-glucoside-7-O-glucoside	-0.93	1.20314e-05
Actinidia15480	--	Lmmp003091	C27H30O16	Quercetin-3-O-(4''-O-glucosyl)rhamnoside*	-0.927	1.44471e-05
Actinidia15480	--	Lmsp004166	C27H30O16	Quercetin-3-O-glucoside-7-O-rhamnoside*	-0.93	1.1393e-05
Actinidia15480	--	Lmjp002461	C27H30O16	Quercetin-3-O-neohesperidoside*	-0.921	2.07156e-05
Actinidia15480	--	pmn001583	C27H30O16	Quercetin-3-O-robinobioside*	-0.873	0.000211614
Actinidia15480	--	MWSHY0067	C27H30O16	Quercetin-3-O-rutinoside (Rutin)*	-0.908	4.48891e-05
Actinidia15480	--	Lmmp002334	C33H40O21	Quercetin-3-O-rutinoside-7-O-glucoside	-0.801	0.00175684
Actinidia15480	--	Lmtp003677	C27H30O17	Quercetin-3-O-sophoroside (Baimaside)*	-0.822	0.00103645
Actinidia15480	--	pmb3317	C16H20O10	Quinacyl syringic acid	0.811	0.00136475
Actinidia15541	--	Lmbp002336	C27H30O16	Quercetin-3-O-(2''-O-rhamnosyl)galactoside*	-0.804	0.00163562
Actinidia15541	--	mws0213	C5H12O5	Ribitol	-0.854	0.000412901
Actinidia15585	K13172 serine/arginine repetitive matrix protein 2 | (RefSeq) uncharacterized protein LOC112276783 isoform X1 (A)	mws0275	C4H6O5	L-Malic acid	0.858	0.000360768
Actinidia15661	K01099 inositol polyphosphate 5-phosphatase INPP5B/F [EC:3.1.3.36] | (RefSeq) type IV inositol polyphosphate 5-phosphatase 9-like isoform X1 (A)	MWSHY0181	C21H20O10	Apigenin-8-C-Glucoside (Vitexin)	0.849	0.000474873
Actinidia15661	K01099 inositol polyphosphate 5-phosphatase INPP5B/F [EC:3.1.3.36] | (RefSeq) type IV inositol polyphosphate 5-phosphatase 9-like isoform X1 (A)	pme1777	C27H31O16	Cyanidin-3,5-O-diglucoside (Cyanin)	0.846	0.000524313
Actinidia15661	K01099 inositol polyphosphate 5-phosphatase INPP5B/F [EC:3.1.3.36] | (RefSeq) type IV inositol polyphosphate 5-phosphatase 9-like isoform X1 (A)	pme1773	C27H31O15	Cyanidin-3-O-rutinoside (Keracyanin)	0.842	0.000591365
Actinidia15661	K01099 inositol polyphosphate 5-phosphatase INPP5B/F [EC:3.1.3.36] | (RefSeq) type IV inositol polyphosphate 5-phosphatase 9-like isoform X1 (A)	mws0463	C16H14O6	Hesperetin	-0.842	0.000592951
Actinidia15661	K01099 inositol polyphosphate 5-phosphatase INPP5B/F [EC:3.1.3.36] | (RefSeq) type IV inositol polyphosphate 5-phosphatase 9-like isoform X1 (A)	Lmyp004407	C30H26O13	Kaempferol-3-O-(2''-p-Coumaroyl)galactoside*	-0.816	0.00119643
Actinidia15661	K01099 inositol polyphosphate 5-phosphatase INPP5B/F [EC:3.1.3.36] | (RefSeq) type IV inositol polyphosphate 5-phosphatase 9-like isoform X1 (A)	MWSHY0136	C21H20O11	Kaempferol-3-O-glucoside (Astragalin)*	-0.801	0.00176124
Actinidia15661	K01099 inositol polyphosphate 5-phosphatase INPP5B/F [EC:3.1.3.36] | (RefSeq) type IV inositol polyphosphate 5-phosphatase 9-like isoform X1 (A)	HJAP148	C26H28O15	Kaempferol-3-O-sambubioside	0.816	0.00121483
Actinidia15661	K01099 inositol polyphosphate 5-phosphatase INPP5B/F [EC:3.1.3.36] | (RefSeq) type IV inositol polyphosphate 5-phosphatase 9-like isoform X1 (A)	mws0275	C4H6O5	L-Malic acid	-0.879	0.000165568
Actinidia15661	K01099 inositol polyphosphate 5-phosphatase INPP5B/F [EC:3.1.3.36] | (RefSeq) type IV inositol polyphosphate 5-phosphatase 9-like isoform X1 (A)	pme3392	C21H21O10	Pelargonidin-3-O-glucoside	0.875	0.000192141
Actinidia15661	K01099 inositol polyphosphate 5-phosphatase INPP5B/F [EC:3.1.3.36] | (RefSeq) type IV inositol polyphosphate 5-phosphatase 9-like isoform X1 (A)	mws0791	C28H34O14	Poncirin (Isosakuranetin-7-O-neohesperidoside)*	-0.807	0.00151691
Actinidia15661	K01099 inositol polyphosphate 5-phosphatase INPP5B/F [EC:3.1.3.36] | (RefSeq) type IV inositol polyphosphate 5-phosphatase 9-like isoform X1 (A)	Lmmp002334	C33H40O21	Quercetin-3-O-rutinoside-7-O-glucoside	-0.861	0.000324829
Actinidia15661	K01099 inositol polyphosphate 5-phosphatase INPP5B/F [EC:3.1.3.36] | (RefSeq) type IV inositol polyphosphate 5-phosphatase 9-like isoform X1 (A)	mws0027	C9H10O5	Syringic acid	-0.851	0.000449495
Actinidia15661	K01099 inositol polyphosphate 5-phosphatase INPP5B/F [EC:3.1.3.36] | (RefSeq) type IV inositol polyphosphate 5-phosphatase 9-like isoform X1 (A)	Lmhn001650	C4H6O6	Tartaric acid	-0.867	0.000264322
Actinidia15996	K00326 cytochrome-b5 reductase [EC:1.6.2.2] | (RefSeq) NADH-cytochrome b5 reductase-like protein (A)	Lmbn002739	C9H8O3	3-Hydroxycinnamic Acid*	-0.815	0.00122974
Actinidia15996	K00326 cytochrome-b5 reductase [EC:1.6.2.2] | (RefSeq) NADH-cytochrome b5 reductase-like protein (A)	Hmjn008136	C30H46O4	Camaldulenic acid*	0.807	0.0015026
Actinidia15996	K00326 cytochrome-b5 reductase [EC:1.6.2.2] | (RefSeq) NADH-cytochrome b5 reductase-like protein (A)	pme1773	C27H31O15	Cyanidin-3-O-rutinoside (Keracyanin)	0.827	0.000906944
Actinidia15996	K00326 cytochrome-b5 reductase [EC:1.6.2.2] | (RefSeq) NADH-cytochrome b5 reductase-like protein (A)	mws0463	C16H14O6	Hesperetin	-0.806	0.00153643
Actinidia15996	K00326 cytochrome-b5 reductase [EC:1.6.2.2] | (RefSeq) NADH-cytochrome b5 reductase-like protein (A)	MWSHY0136	C21H20O11	Kaempferol-3-O-glucoside (Astragalin)*	-0.82	0.0010924
Actinidia15996	K00326 cytochrome-b5 reductase [EC:1.6.2.2] | (RefSeq) NADH-cytochrome b5 reductase-like protein (A)	Lmmp002334	C33H40O21	Quercetin-3-O-rutinoside-7-O-glucoside	-0.873	0.000210913
Actinidia16018	K01537 P-type Ca2+ transporter type 2C [EC:7.2.2.10] | (Kazusa) Lj3g3v2054440.1; - (A)	Zmhn001257	C21H24O11	Catechin-5-O-glucoside*	0.804	0.0016385
Actinidia16018	K01537 P-type Ca2+ transporter type 2C [EC:7.2.2.10] | (Kazusa) Lj3g3v2054440.1; - (A)	Jmcp010061	C15H22O2	costic acid	0.835	0.000721645
Actinidia16018	K01537 P-type Ca2+ transporter type 2C [EC:7.2.2.10] | (Kazusa) Lj3g3v2054440.1; - (A)	Lmlp001436	C9H10O4	Dihydrocaffeic acid	0.842	0.00059596
Actinidia16018	K01537 P-type Ca2+ transporter type 2C [EC:7.2.2.10] | (Kazusa) Lj3g3v2054440.1; - (A)	Cmsp004086	C16H14O6	Dihydrokaempferide	0.819	0.00111342
Actinidia16018	K01537 P-type Ca2+ transporter type 2C [EC:7.2.2.10] | (Kazusa) Lj3g3v2054440.1; - (A)	HJN041	C21H24O11	Epicatechin glucoside*	0.808	0.00146345
Actinidia16018	K01537 P-type Ca2+ transporter type 2C [EC:7.2.2.10] | (Kazusa) Lj3g3v2054440.1; - (A)	pme1598	C22H24O11	Hesperetin-5-O-glucoside*	0.865	0.000284876
Actinidia16018	K01537 P-type Ca2+ transporter type 2C [EC:7.2.2.10] | (Kazusa) Lj3g3v2054440.1; - (A)	Lmfn004065	C20H18O11	Morin-3-O-arabinoside*	0.825	0.000952688
Actinidia16018	K01537 P-type Ca2+ transporter type 2C [EC:7.2.2.10] | (Kazusa) Lj3g3v2054440.1; - (A)	MWSHY0046	C21H20O12	Quercetin-3-O-glucoside (Isoquercitrin)*	0.847	0.000505539
Actinidia16018	K01537 P-type Ca2+ transporter type 2C [EC:7.2.2.10] | (Kazusa) Lj3g3v2054440.1; - (A)	mws0045	C21H20O11	Quercetin-3-O-rhamnoside(Quercitrin)	0.885	0.000129929
Actinidia16018	K01537 P-type Ca2+ transporter type 2C [EC:7.2.2.10] | (Kazusa) Lj3g3v2054440.1; - (A)	mws0856	C21H20O12	Quercetin-4'-O-glucoside (Spiraeoside)*	0.873	0.000212242
Actinidia16018	K01537 P-type Ca2+ transporter type 2C [EC:7.2.2.10] | (Kazusa) Lj3g3v2054440.1; - (A)	Xmsn002700	C21H22O12	Taxifolin-3'-O-glucoside	0.826	0.000920597
Actinidia16081	K09553 stress-induced-phosphoprotein 1 | (RefSeq) hsp70-Hsp90 organizing protein 3-like (A)	Lmmn001643	C9H8O3	2-Hydroxycinnamic acid	0.819	0.00111615
Actinidia16081	K09553 stress-induced-phosphoprotein 1 | (RefSeq) hsp70-Hsp90 organizing protein 3-like (A)	Lmbn002739	C9H8O3	3-Hydroxycinnamic Acid*	0.932	9.9403e-06
Actinidia16081	K09553 stress-induced-phosphoprotein 1 | (RefSeq) hsp70-Hsp90 organizing protein 3-like (A)	pmn001421	C16H18O8	3-O-p-Coumaroylquinic acid*	0.827	0.000902667
Actinidia16081	K09553 stress-induced-phosphoprotein 1 | (RefSeq) hsp70-Hsp90 organizing protein 3-like (A)	pmb3074	C16H18O8	5-O-p-Coumaroylquinic acid*	0.818	0.00115538
Actinidia16081	K09553 stress-induced-phosphoprotein 1 | (RefSeq) hsp70-Hsp90 organizing protein 3-like (A)	MWSHY0181	C21H20O10	Apigenin-8-C-Glucoside (Vitexin)	-0.834	0.000741891
Actinidia16081	K09553 stress-induced-phosphoprotein 1 | (RefSeq) hsp70-Hsp90 organizing protein 3-like (A)	Hmjn008136	C30H46O4	Camaldulenic acid*	-0.905	5.29891e-05
Actinidia16081	K09553 stress-induced-phosphoprotein 1 | (RefSeq) hsp70-Hsp90 organizing protein 3-like (A)	pme1773	C27H31O15	Cyanidin-3-O-rutinoside (Keracyanin)	-0.865	0.000283367
Actinidia16081	K09553 stress-induced-phosphoprotein 1 | (RefSeq) hsp70-Hsp90 organizing protein 3-like (A)	mws0463	C16H14O6	Hesperetin	0.801	0.00174906
Actinidia16081	K09553 stress-induced-phosphoprotein 1 | (RefSeq) hsp70-Hsp90 organizing protein 3-like (A)	Lmyp004407	C30H26O13	Kaempferol-3-O-(2''-p-Coumaroyl)galactoside*	0.827	0.000901178
Actinidia16081	K09553 stress-induced-phosphoprotein 1 | (RefSeq) hsp70-Hsp90 organizing protein 3-like (A)	MWSHY0136	C21H20O11	Kaempferol-3-O-glucoside (Astragalin)*	0.862	0.000313148
Actinidia16081	K09553 stress-induced-phosphoprotein 1 | (RefSeq) hsp70-Hsp90 organizing protein 3-like (A)	mws0275	C4H6O5	L-Malic acid	0.814	0.00126017
Actinidia16081	K09553 stress-induced-phosphoprotein 1 | (RefSeq) hsp70-Hsp90 organizing protein 3-like (A)	pme1816	C16H18O9	Neochlorogenic acid (5-O-Caffeoylquinic acid)*	0.818	0.00115108
Actinidia16081	K09553 stress-induced-phosphoprotein 1 | (RefSeq) hsp70-Hsp90 organizing protein 3-like (A)	mws0791	C28H34O14	Poncirin (Isosakuranetin-7-O-neohesperidoside)*	0.827	0.000909784
Actinidia16081	K09553 stress-induced-phosphoprotein 1 | (RefSeq) hsp70-Hsp90 organizing protein 3-like (A)	Lmmp002334	C33H40O21	Quercetin-3-O-rutinoside-7-O-glucoside	0.924	1.73577e-05
Actinidia16081	K09553 stress-induced-phosphoprotein 1 | (RefSeq) hsp70-Hsp90 organizing protein 3-like (A)	pmb3317	C16H20O10	Quinacyl syringic acid	-0.863	0.000302165
Actinidia16081	K09553 stress-induced-phosphoprotein 1 | (RefSeq) hsp70-Hsp90 organizing protein 3-like (A)	mws0027	C9H10O5	Syringic acid	0.884	0.000136348
Actinidia16081	K09553 stress-induced-phosphoprotein 1 | (RefSeq) hsp70-Hsp90 organizing protein 3-like (A)	Lmhn001650	C4H6O6	Tartaric acid	0.898	7.31421e-05
Actinidia16081	K09553 stress-induced-phosphoprotein 1 | (RefSeq) hsp70-Hsp90 organizing protein 3-like (A)	Lmbn002648	C9H8O3	α-Hydroxycinnamic Acid*	0.912	3.50798e-05
Actinidia16097	K06215 pyridoxal 5'-phosphate synthase pdxS subunit [EC:4.3.3.6] | (RefSeq) probable pyridoxal 5'-phosphate synthase subunit PDX1 (A)	pme3017	C4H9NO2	2-Aminoisobutyric acid	-0.821	0.00107405
Actinidia16097	K06215 pyridoxal 5'-phosphate synthase pdxS subunit [EC:4.3.3.6] | (RefSeq) probable pyridoxal 5'-phosphate synthase subunit PDX1 (A)	Lmmn001643	C9H8O3	2-Hydroxycinnamic acid	-0.82	0.00110111
Actinidia16097	K06215 pyridoxal 5'-phosphate synthase pdxS subunit [EC:4.3.3.6] | (RefSeq) probable pyridoxal 5'-phosphate synthase subunit PDX1 (A)	pmn001421	C16H18O8	3-O-p-Coumaroylquinic acid*	-0.881	0.000152374
Actinidia16097	K06215 pyridoxal 5'-phosphate synthase pdxS subunit [EC:4.3.3.6] | (RefSeq) probable pyridoxal 5'-phosphate synthase subunit PDX1 (A)	pmb3074	C16H18O8	5-O-p-Coumaroylquinic acid*	-0.867	0.000261177
Actinidia16097	K06215 pyridoxal 5'-phosphate synthase pdxS subunit [EC:4.3.3.6] | (RefSeq) probable pyridoxal 5'-phosphate synthase subunit PDX1 (A)	Zmhn001793	C15H18O9	6-O-Caffeoyl-D-glucose*	-0.864	0.000287196
Actinidia16097	K06215 pyridoxal 5'-phosphate synthase pdxS subunit [EC:4.3.3.6] | (RefSeq) probable pyridoxal 5'-phosphate synthase subunit PDX1 (A)	Hmjn008136	C30H46O4	Camaldulenic acid*	0.861	0.00032305
Actinidia16097	K06215 pyridoxal 5'-phosphate synthase pdxS subunit [EC:4.3.3.6] | (RefSeq) probable pyridoxal 5'-phosphate synthase subunit PDX1 (A)	pme1777	C27H31O16	Cyanidin-3,5-O-diglucoside (Cyanin)	0.806	0.00156031
Actinidia16097	K06215 pyridoxal 5'-phosphate synthase pdxS subunit [EC:4.3.3.6] | (RefSeq) probable pyridoxal 5'-phosphate synthase subunit PDX1 (A)	mws0049	C15H14O7	Gallocatechin	-0.805	0.00157195
Actinidia16097	K06215 pyridoxal 5'-phosphate synthase pdxS subunit [EC:4.3.3.6] | (RefSeq) probable pyridoxal 5'-phosphate synthase subunit PDX1 (A)	Xmyp005599	C27H30O16	Kaempferol-3-O-galactoside-4'-O-glucoside	-0.9	6.65868e-05
Actinidia16097	K06215 pyridoxal 5'-phosphate synthase pdxS subunit [EC:4.3.3.6] | (RefSeq) probable pyridoxal 5'-phosphate synthase subunit PDX1 (A)	MWSslk254	C27H30O15	Kaempferol-3-O-glucorhamnoside*	-0.896	8.09219e-05
Actinidia16097	K06215 pyridoxal 5'-phosphate synthase pdxS subunit [EC:4.3.3.6] | (RefSeq) probable pyridoxal 5'-phosphate synthase subunit PDX1 (A)	Lmsp004670	C27H30O15	Kaempferol-3-O-glucoside-7-O-rhamnoside*	-0.904	5.54852e-05
Actinidia16097	K06215 pyridoxal 5'-phosphate synthase pdxS subunit [EC:4.3.3.6] | (RefSeq) probable pyridoxal 5'-phosphate synthase subunit PDX1 (A)	MWSHY0061	C27H30O15	Kaempferol-3-O-neohesperidoside*	-0.898	7.20449e-05
Actinidia16097	K06215 pyridoxal 5'-phosphate synthase pdxS subunit [EC:4.3.3.6] | (RefSeq) probable pyridoxal 5'-phosphate synthase subunit PDX1 (A)	Zmcp003989	C27H30O15	Kaempferol-3-O-rhamnosyl(1→2)glucoside*	-0.859	0.000345713
Actinidia16097	K06215 pyridoxal 5'-phosphate synthase pdxS subunit [EC:4.3.3.6] | (RefSeq) probable pyridoxal 5'-phosphate synthase subunit PDX1 (A)	pme1605	C27H30O15	Kaempferol-3-O-robinobioside(Biorobin)*	-0.888	0.000114902
Actinidia16097	K06215 pyridoxal 5'-phosphate synthase pdxS subunit [EC:4.3.3.6] | (RefSeq) probable pyridoxal 5'-phosphate synthase subunit PDX1 (A)	Lmsn002815	C27H30O15	Kaempferol-3-O-rutinoside(Nicotiflorin)*	-0.891	0.000100604
Actinidia16097	K06215 pyridoxal 5'-phosphate synthase pdxS subunit [EC:4.3.3.6] | (RefSeq) probable pyridoxal 5'-phosphate synthase subunit PDX1 (A)	Lmpp003268	C33H40O20	Kaempferol-3-O-rutinoside-7-O-glucoside	-0.906	4.86296e-05
Actinidia16097	K06215 pyridoxal 5'-phosphate synthase pdxS subunit [EC:4.3.3.6] | (RefSeq) probable pyridoxal 5'-phosphate synthase subunit PDX1 (A)	mws0275	C4H6O5	L-Malic acid	-0.803	0.00167639
Actinidia16097	K06215 pyridoxal 5'-phosphate synthase pdxS subunit [EC:4.3.3.6] | (RefSeq) probable pyridoxal 5'-phosphate synthase subunit PDX1 (A)	Hmjp003008	C27H28O16	Luteolin-7-O-glucuronide-5-O-rhamnoside	-0.911	3.77505e-05
Actinidia16097	K06215 pyridoxal 5'-phosphate synthase pdxS subunit [EC:4.3.3.6] | (RefSeq) probable pyridoxal 5'-phosphate synthase subunit PDX1 (A)	MWSHY0080	C27H30O15	Luteolin-7-O-neohesperidoside (Lonicerin)*	-0.896	8.04008e-05
Actinidia16097	K06215 pyridoxal 5'-phosphate synthase pdxS subunit [EC:4.3.3.6] | (RefSeq) probable pyridoxal 5'-phosphate synthase subunit PDX1 (A)	pmp000593	C27H30O15	Luteolin-7-O-rutinoside	-0.897	7.7597e-05
Actinidia16097	K06215 pyridoxal 5'-phosphate synthase pdxS subunit [EC:4.3.3.6] | (RefSeq) probable pyridoxal 5'-phosphate synthase subunit PDX1 (A)	pmb0665	C27H30O16	Luteolin-8-C-glucoside-7-O-glucoside	-0.89	0.000102908
Actinidia16097	K06215 pyridoxal 5'-phosphate synthase pdxS subunit [EC:4.3.3.6] | (RefSeq) probable pyridoxal 5'-phosphate synthase subunit PDX1 (A)	pme1816	C16H18O9	Neochlorogenic acid (5-O-Caffeoylquinic acid)*	-0.806	0.0015379
Actinidia16097	K06215 pyridoxal 5'-phosphate synthase pdxS subunit [EC:4.3.3.6] | (RefSeq) probable pyridoxal 5'-phosphate synthase subunit PDX1 (A)	Lmmp003091	C27H30O16	Quercetin-3-O-(4''-O-glucosyl)rhamnoside*	-0.882	0.000148668
Actinidia16097	K06215 pyridoxal 5'-phosphate synthase pdxS subunit [EC:4.3.3.6] | (RefSeq) probable pyridoxal 5'-phosphate synthase subunit PDX1 (A)	Lmsp004166	C27H30O16	Quercetin-3-O-glucoside-7-O-rhamnoside*	-0.85	0.000469108
Actinidia16097	K06215 pyridoxal 5'-phosphate synthase pdxS subunit [EC:4.3.3.6] | (RefSeq) probable pyridoxal 5'-phosphate synthase subunit PDX1 (A)	Lmjp002461	C27H30O16	Quercetin-3-O-neohesperidoside*	-0.884	0.000138044
Actinidia16097	K06215 pyridoxal 5'-phosphate synthase pdxS subunit [EC:4.3.3.6] | (RefSeq) probable pyridoxal 5'-phosphate synthase subunit PDX1 (A)	MWSHY0067	C27H30O16	Quercetin-3-O-rutinoside (Rutin)*	-0.884	0.000136254
Actinidia16097	K06215 pyridoxal 5'-phosphate synthase pdxS subunit [EC:4.3.3.6] | (RefSeq) probable pyridoxal 5'-phosphate synthase subunit PDX1 (A)	Lmmp002334	C33H40O21	Quercetin-3-O-rutinoside-7-O-glucoside	-0.886	0.000124319
Actinidia16097	K06215 pyridoxal 5'-phosphate synthase pdxS subunit [EC:4.3.3.6] | (RefSeq) probable pyridoxal 5'-phosphate synthase subunit PDX1 (A)	pmb3317	C16H20O10	Quinacyl syringic acid	0.9	6.709e-05
Actinidia16097	K06215 pyridoxal 5'-phosphate synthase pdxS subunit [EC:4.3.3.6] | (RefSeq) probable pyridoxal 5'-phosphate synthase subunit PDX1 (A)	Lmhn001650	C4H6O6	Tartaric acid	-0.863	0.000302233
Actinidia16413	--	Lmmn001643	C9H8O3	2-Hydroxycinnamic acid	-0.835	0.00072339
Actinidia16413	--	Lmbn002739	C9H8O3	3-Hydroxycinnamic Acid*	-0.898	7.20042e-05
Actinidia16413	--	Hmjn008136	C30H46O4	Camaldulenic acid*	0.908	4.32497e-05
Actinidia16413	--	pme1773	C27H31O15	Cyanidin-3-O-rutinoside (Keracyanin)	0.821	0.00105281
Actinidia16413	--	pme1654	C12H18O3	Jasmonic acid	0.87	0.000232443
Actinidia16413	--	Xmyp005599	C27H30O16	Kaempferol-3-O-galactoside-4'-O-glucoside	-0.836	0.000697235
Actinidia16413	--	MWSslk254	C27H30O15	Kaempferol-3-O-glucorhamnoside*	-0.839	0.000645257
Actinidia16413	--	MWSHY0136	C21H20O11	Kaempferol-3-O-glucoside (Astragalin)*	-0.906	5.01884e-05
Actinidia16413	--	Lmsp004670	C27H30O15	Kaempferol-3-O-glucoside-7-O-rhamnoside*	-0.819	0.00112059
Actinidia16413	--	MWSHY0061	C27H30O15	Kaempferol-3-O-neohesperidoside*	-0.84	0.000633038
Actinidia16413	--	pme1605	C27H30O15	Kaempferol-3-O-robinobioside(Biorobin)*	-0.831	0.000811342
Actinidia16413	--	Lmpp003268	C33H40O20	Kaempferol-3-O-rutinoside-7-O-glucoside	-0.845	0.000544058
Actinidia16413	--	Hmjp003008	C27H28O16	Luteolin-7-O-glucuronide-5-O-rhamnoside	-0.822	0.0010313
Actinidia16413	--	MWSHY0080	C27H30O15	Luteolin-7-O-neohesperidoside (Lonicerin)*	-0.843	0.000571625
Actinidia16413	--	pmp000593	C27H30O15	Luteolin-7-O-rutinoside	-0.809	0.00144771
Actinidia16413	--	pmb0665	C27H30O16	Luteolin-8-C-glucoside-7-O-glucoside	-0.853	0.000420691
Actinidia16413	--	pme1816	C16H18O9	Neochlorogenic acid (5-O-Caffeoylquinic acid)*	-0.806	0.00154193
Actinidia16413	--	Lmsp004166	C27H30O16	Quercetin-3-O-glucoside-7-O-rhamnoside*	-0.801	0.00172732
Actinidia16413	--	MWSHY0067	C27H30O16	Quercetin-3-O-rutinoside (Rutin)*	-0.827	0.000901621
Actinidia16413	--	Lmmp002334	C33H40O21	Quercetin-3-O-rutinoside-7-O-glucoside	-0.946	3.3157e-06
Actinidia16413	--	pmb3317	C16H20O10	Quinacyl syringic acid	0.895	8.42563e-05
Actinidia16413	--	mws0027	C9H10O5	Syringic acid	-0.839	0.000644226
Actinidia16413	--	Lmhn001650	C4H6O6	Tartaric acid	-0.875	0.000195654
Actinidia16413	--	Lmbn002648	C9H8O3	α-Hydroxycinnamic Acid*	-0.888	0.000115525
Actinidia16485	--	Xmyp005599	C27H30O16	Kaempferol-3-O-galactoside-4'-O-glucoside	-0.806	0.00153161
Actinidia16485	--	MWSslk254	C27H30O15	Kaempferol-3-O-glucorhamnoside*	-0.811	0.00135789
Actinidia16485	--	Lmsp004670	C27H30O15	Kaempferol-3-O-glucoside-7-O-rhamnoside*	-0.822	0.00104289
Actinidia16485	--	MWSHY0061	C27H30O15	Kaempferol-3-O-neohesperidoside*	-0.822	0.00103659
Actinidia16485	--	pme1605	C27H30O15	Kaempferol-3-O-robinobioside(Biorobin)*	-0.834	0.000755321
Actinidia16485	--	Lmsn002815	C27H30O15	Kaempferol-3-O-rutinoside(Nicotiflorin)*	-0.829	0.000852303
Actinidia16485	--	Hmjp003008	C27H28O16	Luteolin-7-O-glucuronide-5-O-rhamnoside	-0.807	0.00150284
Actinidia16485	--	MWSHY0080	C27H30O15	Luteolin-7-O-neohesperidoside (Lonicerin)*	-0.806	0.00155056
Actinidia16485	--	pmp000593	C27H30O15	Luteolin-7-O-rutinoside	-0.814	0.00126179
Actinidia16485	--	pmp000682	C26H32O11	Matairesinol-4'-O-glucoside (Matairesinoside)	-0.854	0.0004028
Actinidia16509	--	Lmmn001643	C9H8O3	2-Hydroxycinnamic acid	-0.86	0.000334819
Actinidia16509	--	Lmbn002739	C9H8O3	3-Hydroxycinnamic Acid*	-0.923	1.87105e-05
Actinidia16509	--	MWSHY0181	C21H20O10	Apigenin-8-C-Glucoside (Vitexin)	0.846	0.000524743
Actinidia16509	--	Hmjn008136	C30H46O4	Camaldulenic acid*	0.942	4.5597e-06
Actinidia16509	--	pme1773	C27H31O15	Cyanidin-3-O-rutinoside (Keracyanin)	0.937	6.9744e-06
Actinidia16509	--	mws0049	C15H14O7	Gallocatechin	-0.821	0.00106868
Actinidia16509	--	mws0463	C16H14O6	Hesperetin	-0.928	1.36571e-05
Actinidia16509	--	Lmyp004407	C30H26O13	Kaempferol-3-O-(2''-p-Coumaroyl)galactoside*	-0.904	5.32211e-05
Actinidia16509	--	MWSslk254	C27H30O15	Kaempferol-3-O-glucorhamnoside*	-0.805	0.00157352
Actinidia16509	--	MWSHY0136	C21H20O11	Kaempferol-3-O-glucoside (Astragalin)*	-0.904	5.55911e-05
Actinidia16509	--	Lmpp003268	C33H40O20	Kaempferol-3-O-rutinoside-7-O-glucoside	-0.803	0.00165592
Actinidia16509	--	mws0275	C4H6O5	L-Malic acid	-0.892	9.56757e-05
Actinidia16509	--	MWSHY0080	C27H30O15	Luteolin-7-O-neohesperidoside (Lonicerin)*	-0.818	0.00114826
Actinidia16509	--	pme1816	C16H18O9	Neochlorogenic acid (5-O-Caffeoylquinic acid)*	-0.812	0.00133191
Actinidia16509	--	mws0791	C28H34O14	Poncirin (Isosakuranetin-7-O-neohesperidoside)*	-0.901	6.3138e-05
Actinidia16509	--	Lmmp002334	C33H40O21	Quercetin-3-O-rutinoside-7-O-glucoside	-0.925	1.68787e-05
Actinidia16509	--	pmb3317	C16H20O10	Quinacyl syringic acid	0.889	0.000111863
Actinidia16509	--	mws0027	C9H10O5	Syringic acid	-0.842	0.000585449
Actinidia16509	--	Lmhn001650	C4H6O6	Tartaric acid	-0.945	3.5169e-06
Actinidia16509	--	Lmbn002648	C9H8O3	α-Hydroxycinnamic Acid*	-0.866	0.000270876
Actinidia16594	K05391 cyclic nucleotide gated channel, plant | (RefSeq) cyclic nucleotide-gated ion channel 1-like (A)	MWSHY0046	C21H20O12	Quercetin-3-O-glucoside (Isoquercitrin)*	-0.806	0.00153694
Actinidia16614	K22484 transcriptional regulator CBF1 | (RefSeq) transcription factor bHLH106-like (A)	HJN104	C21H22O13	Dihydromyricetin-3-O-glucoside	-0.827	0.000908927
Actinidia16626	K24917 amino acid permease | (RefSeq) amino acid permease 8-like (A)	pme1816	C16H18O9	Neochlorogenic acid (5-O-Caffeoylquinic acid)*	0.808	0.00146366
Actinidia16830	K08726 soluble epoxide hydrolase / lipid-phosphate phosphatase [EC:3.3.2.10 3.1.3.76] | (RefSeq) epoxide hydrolase A (A)	pmn001706	C30H48O4	2-Hydroxyoleanolic acid*	0.847	0.00050473
Actinidia16830	K08726 soluble epoxide hydrolase / lipid-phosphate phosphatase [EC:3.3.2.10 3.1.3.76] | (RefSeq) epoxide hydrolase A (A)	Lmhn102068	C13H12O8	2-O-Caffeoylmalic acid	0.811	0.00135471
Actinidia16830	K08726 soluble epoxide hydrolase / lipid-phosphate phosphatase [EC:3.3.2.10 3.1.3.76] | (RefSeq) epoxide hydrolase A (A)	Lmzn006284	C30H48O4	2α-Hydroxyursolic acid*	0.903	5.76796e-05
Actinidia16830	K08726 soluble epoxide hydrolase / lipid-phosphate phosphatase [EC:3.3.2.10 3.1.3.76] | (RefSeq) epoxide hydrolase A (A)	MWSHY0189	C21H20O10	Apigenin-7-O-glucoside(Cosmosiin)*	0.878	0.000174639
Actinidia16830	K08726 soluble epoxide hydrolase / lipid-phosphate phosphatase [EC:3.3.2.10 3.1.3.76] | (RefSeq) epoxide hydrolase A (A)	MWSHY0167	C15H14O6	Catechin*	0.859	0.000341464
Actinidia16830	K08726 soluble epoxide hydrolase / lipid-phosphate phosphatase [EC:3.3.2.10 3.1.3.76] | (RefSeq) epoxide hydrolase A (A)	mws0178	C16H18O9	Chlorogenic acid (3-O-Caffeoylquinic acid)*	0.88	0.000156972
Actinidia16830	K08726 soluble epoxide hydrolase / lipid-phosphate phosphatase [EC:3.3.2.10 3.1.3.76] | (RefSeq) epoxide hydrolase A (A)	mws2108	C16H18O9	Cryptochlorogenic acid (4-O-Caffeoylquinic acid)*	0.908	4.45333e-05
Actinidia16830	K08726 soluble epoxide hydrolase / lipid-phosphate phosphatase [EC:3.3.2.10 3.1.3.76] | (RefSeq) epoxide hydrolase A (A)	HJN055	C21H24O10	Dihydrocharcone-4'-O-glucoside	0.818	0.00113885
Actinidia16830	K08726 soluble epoxide hydrolase / lipid-phosphate phosphatase [EC:3.3.2.10 3.1.3.76] | (RefSeq) epoxide hydrolase A (A)	pme0460	C15H14O6	Epicatechin*	0.847	0.000511713
Actinidia16830	K08726 soluble epoxide hydrolase / lipid-phosphate phosphatase [EC:3.3.2.10 3.1.3.76] | (RefSeq) epoxide hydrolase A (A)	Lmcn003163	C28H20O14	Epitheaflavic acid-3-O-Gallate	0.873	0.000211863
Actinidia16830	K08726 soluble epoxide hydrolase / lipid-phosphate phosphatase [EC:3.3.2.10 3.1.3.76] | (RefSeq) epoxide hydrolase A (A)	Lmzp002365	C22H24O11	Hesperetin-7-O-glucoside*	0.81	0.00141661
Actinidia16830	K08726 soluble epoxide hydrolase / lipid-phosphate phosphatase [EC:3.3.2.10 3.1.3.76] | (RefSeq) epoxide hydrolase A (A)	mws1610	C30H48O4	Maslinic acid*	0.85	0.000467647
Actinidia16830	K08726 soluble epoxide hydrolase / lipid-phosphate phosphatase [EC:3.3.2.10 3.1.3.76] | (RefSeq) epoxide hydrolase A (A)	HJN074	C31H28O12	Procyanidin A6	0.863	0.000303204
Actinidia16830	K08726 soluble epoxide hydrolase / lipid-phosphate phosphatase [EC:3.3.2.10 3.1.3.76] | (RefSeq) epoxide hydrolase A (A)	Lmbp002336	C27H30O16	Quercetin-3-O-(2''-O-rhamnosyl)galactoside*	0.886	0.000125523
Actinidia16830	K08726 soluble epoxide hydrolase / lipid-phosphate phosphatase [EC:3.3.2.10 3.1.3.76] | (RefSeq) epoxide hydrolase A (A)	mws1329	C21H20O12	Quercetin-7-O-glucoside*	0.818	0.00113791
Actinidia16984	--	pme3017	C4H9NO2	2-Aminoisobutyric acid	0.886	0.000124519
Actinidia16984	--	pmp000593	C27H30O15	Luteolin-7-O-rutinoside	0.814	0.00128494
Actinidia16984	--	Lmtp003677	C27H30O17	Quercetin-3-O-sophoroside (Baimaside)*	0.878	0.000175142
Actinidia17071	K08176 MFS transporter, PHS family, inorganic phosphate transporter | (RefSeq) probable inorganic phosphate transporter 1-9 (A)	Lmbn002739	C9H8O3	3-Hydroxycinnamic Acid*	-0.894	8.63393e-05
Actinidia17071	K08176 MFS transporter, PHS family, inorganic phosphate transporter | (RefSeq) probable inorganic phosphate transporter 1-9 (A)	MWSHY0181	C21H20O10	Apigenin-8-C-Glucoside (Vitexin)	0.853	0.000414835
Actinidia17071	K08176 MFS transporter, PHS family, inorganic phosphate transporter | (RefSeq) probable inorganic phosphate transporter 1-9 (A)	Hmjn008136	C30H46O4	Camaldulenic acid*	0.832	0.000792166
Actinidia17071	K08176 MFS transporter, PHS family, inorganic phosphate transporter | (RefSeq) probable inorganic phosphate transporter 1-9 (A)	pme1777	C27H31O16	Cyanidin-3,5-O-diglucoside (Cyanin)	0.807	0.00152807
Actinidia17071	K08176 MFS transporter, PHS family, inorganic phosphate transporter | (RefSeq) probable inorganic phosphate transporter 1-9 (A)	pme1773	C27H31O15	Cyanidin-3-O-rutinoside (Keracyanin)	0.878	0.000173215
Actinidia17071	K08176 MFS transporter, PHS family, inorganic phosphate transporter | (RefSeq) probable inorganic phosphate transporter 1-9 (A)	mws0463	C16H14O6	Hesperetin	-0.862	0.00031224
Actinidia17071	K08176 MFS transporter, PHS family, inorganic phosphate transporter | (RefSeq) probable inorganic phosphate transporter 1-9 (A)	Lmyp004407	C30H26O13	Kaempferol-3-O-(2''-p-Coumaroyl)galactoside*	-0.863	0.000299419
Actinidia17071	K08176 MFS transporter, PHS family, inorganic phosphate transporter | (RefSeq) probable inorganic phosphate transporter 1-9 (A)	MWSHY0136	C21H20O11	Kaempferol-3-O-glucoside (Astragalin)*	0.834	0.000739258
Actinidia17071	K08176 MFS transporter, PHS family, inorganic phosphate transporter | (RefSeq) probable inorganic phosphate transporter 1-9 (A)	mws0791	C28H34O14	Poncirin (Isosakuranetin-7-O-neohesperidoside)*	-0.86	0.000337178
Actinidia17071	K08176 MFS transporter, PHS family, inorganic phosphate transporter | (RefSeq) probable inorganic phosphate transporter 1-9 (A)	Lmmp002334	C33H40O21	Quercetin-3-O-rutinoside-7-O-glucoside	-0.889	0.000111173
Actinidia17071	K08176 MFS transporter, PHS family, inorganic phosphate transporter | (RefSeq) probable inorganic phosphate transporter 1-9 (A)	mws0027	C9H10O5	Syringic acid	-0.905	5.19674e-05
Actinidia17071	K08176 MFS transporter, PHS family, inorganic phosphate transporter | (RefSeq) probable inorganic phosphate transporter 1-9 (A)	Lmhn001650	C4H6O6	Tartaric acid	-0.858	0.000357195
Actinidia17071	K08176 MFS transporter, PHS family, inorganic phosphate transporter | (RefSeq) probable inorganic phosphate transporter 1-9 (A)	Lmbn002648	C9H8O3	α-Hydroxycinnamic Acid*	-0.864	0.000286252
Actinidia17395	K24997 ganglioside-induced differentiation-associated protein 2 | (RefSeq) protein GDAP2 homolog (A)	Xmyp005599	C27H30O16	Kaempferol-3-O-galactoside-4'-O-glucoside	-0.891	0.000100483
Actinidia17395	K24997 ganglioside-induced differentiation-associated protein 2 | (RefSeq) protein GDAP2 homolog (A)	MWSslk254	C27H30O15	Kaempferol-3-O-glucorhamnoside*	-0.865	0.00027664
Actinidia17395	K24997 ganglioside-induced differentiation-associated protein 2 | (RefSeq) protein GDAP2 homolog (A)	Lmsp004670	C27H30O15	Kaempferol-3-O-glucoside-7-O-rhamnoside*	-0.888	0.000113807
Actinidia17395	K24997 ganglioside-induced differentiation-associated protein 2 | (RefSeq) protein GDAP2 homolog (A)	MWSHY0061	C27H30O15	Kaempferol-3-O-neohesperidoside*	-0.871	0.000221727
Actinidia17395	K24997 ganglioside-induced differentiation-associated protein 2 | (RefSeq) protein GDAP2 homolog (A)	Zmcp003989	C27H30O15	Kaempferol-3-O-rhamnosyl(1→2)glucoside*	-0.895	8.53024e-05
Actinidia17395	K24997 ganglioside-induced differentiation-associated protein 2 | (RefSeq) protein GDAP2 homolog (A)	pme1605	C27H30O15	Kaempferol-3-O-robinobioside(Biorobin)*	-0.883	0.000142279
Actinidia17395	K24997 ganglioside-induced differentiation-associated protein 2 | (RefSeq) protein GDAP2 homolog (A)	Lmsn002815	C27H30O15	Kaempferol-3-O-rutinoside(Nicotiflorin)*	-0.893	9.33202e-05
Actinidia17395	K24997 ganglioside-induced differentiation-associated protein 2 | (RefSeq) protein GDAP2 homolog (A)	Lmpp003268	C33H40O20	Kaempferol-3-O-rutinoside-7-O-glucoside	-0.882	0.000148014
Actinidia17395	K24997 ganglioside-induced differentiation-associated protein 2 | (RefSeq) protein GDAP2 homolog (A)	Hmjp003008	C27H28O16	Luteolin-7-O-glucuronide-5-O-rhamnoside	-0.875	0.000190662
Actinidia17395	K24997 ganglioside-induced differentiation-associated protein 2 | (RefSeq) protein GDAP2 homolog (A)	MWSHY0080	C27H30O15	Luteolin-7-O-neohesperidoside (Lonicerin)*	-0.863	0.000302645
Actinidia17395	K24997 ganglioside-induced differentiation-associated protein 2 | (RefSeq) protein GDAP2 homolog (A)	pmp000593	C27H30O15	Luteolin-7-O-rutinoside	-0.877	0.000182646
Actinidia17395	K24997 ganglioside-induced differentiation-associated protein 2 | (RefSeq) protein GDAP2 homolog (A)	pmb0665	C27H30O16	Luteolin-8-C-glucoside-7-O-glucoside	-0.831	0.000815511
Actinidia17395	K24997 ganglioside-induced differentiation-associated protein 2 | (RefSeq) protein GDAP2 homolog (A)	pmp000682	C26H32O11	Matairesinol-4'-O-glucoside (Matairesinoside)	-0.852	0.000436766
Actinidia17395	K24997 ganglioside-induced differentiation-associated protein 2 | (RefSeq) protein GDAP2 homolog (A)	pmb3317	C16H20O10	Quinacyl syringic acid	0.84	0.000627603
Actinidia17518	--	mws0639	C7H6O4	2,3-Dihydroxybenzoic Acid*	0.915	3.0369e-05
Actinidia17518	--	HJN104	C21H22O13	Dihydromyricetin-3-O-glucoside	0.825	0.000951706
Actinidia17518	--	Lmfn004065	C20H18O11	Morin-3-O-arabinoside*	0.804	0.00162612
Actinidia17697	K17500 integrin-linked kinase-associated serine/threonine phosphatase 2C [EC:3.1.3.16] | (RefSeq) WAT1-related protein At3g18200 isoform X1 (A)	Lmbn002739	C9H8O3	3-Hydroxycinnamic Acid*	0.95	2.198e-06
Actinidia17697	K17500 integrin-linked kinase-associated serine/threonine phosphatase 2C [EC:3.1.3.16] | (RefSeq) WAT1-related protein At3g18200 isoform X1 (A)	MWSHY0181	C21H20O10	Apigenin-8-C-Glucoside (Vitexin)	-0.813	0.00130077
Actinidia17697	K17500 integrin-linked kinase-associated serine/threonine phosphatase 2C [EC:3.1.3.16] | (RefSeq) WAT1-related protein At3g18200 isoform X1 (A)	Hmjn008136	C30H46O4	Camaldulenic acid*	-0.939	6.071e-06
Actinidia17697	K17500 integrin-linked kinase-associated serine/threonine phosphatase 2C [EC:3.1.3.16] | (RefSeq) WAT1-related protein At3g18200 isoform X1 (A)	pme1773	C27H31O15	Cyanidin-3-O-rutinoside (Keracyanin)	-0.939	6.1806e-06
Actinidia17697	K17500 integrin-linked kinase-associated serine/threonine phosphatase 2C [EC:3.1.3.16] | (RefSeq) WAT1-related protein At3g18200 isoform X1 (A)	mws0463	C16H14O6	Hesperetin	0.924	1.74541e-05
Actinidia17697	K17500 integrin-linked kinase-associated serine/threonine phosphatase 2C [EC:3.1.3.16] | (RefSeq) WAT1-related protein At3g18200 isoform X1 (A)	Lmyp004407	C30H26O13	Kaempferol-3-O-(2''-p-Coumaroyl)galactoside*	0.942	4.5222e-06
Actinidia17697	K17500 integrin-linked kinase-associated serine/threonine phosphatase 2C [EC:3.1.3.16] | (RefSeq) WAT1-related protein At3g18200 isoform X1 (A)	MWSslk254	C27H30O15	Kaempferol-3-O-glucorhamnoside*	0.811	0.00136127
Actinidia17697	K17500 integrin-linked kinase-associated serine/threonine phosphatase 2C [EC:3.1.3.16] | (RefSeq) WAT1-related protein At3g18200 isoform X1 (A)	MWSHY0136	C21H20O11	Kaempferol-3-O-glucoside (Astragalin)*	0.928	1.39264e-05
Actinidia17697	K17500 integrin-linked kinase-associated serine/threonine phosphatase 2C [EC:3.1.3.16] | (RefSeq) WAT1-related protein At3g18200 isoform X1 (A)	MWSHY0061	C27H30O15	Kaempferol-3-O-neohesperidoside*	0.804	0.00161711
Actinidia17697	K17500 integrin-linked kinase-associated serine/threonine phosphatase 2C [EC:3.1.3.16] | (RefSeq) WAT1-related protein At3g18200 isoform X1 (A)	mws0275	C4H6O5	L-Malic acid	0.819	0.00110527
Actinidia17697	K17500 integrin-linked kinase-associated serine/threonine phosphatase 2C [EC:3.1.3.16] | (RefSeq) WAT1-related protein At3g18200 isoform X1 (A)	MWSHY0080	C27H30O15	Luteolin-7-O-neohesperidoside (Lonicerin)*	0.823	0.00100754
Actinidia17697	K17500 integrin-linked kinase-associated serine/threonine phosphatase 2C [EC:3.1.3.16] | (RefSeq) WAT1-related protein At3g18200 isoform X1 (A)	pme1816	C16H18O9	Neochlorogenic acid (5-O-Caffeoylquinic acid)*	0.912	3.64767e-05
Actinidia17697	K17500 integrin-linked kinase-associated serine/threonine phosphatase 2C [EC:3.1.3.16] | (RefSeq) WAT1-related protein At3g18200 isoform X1 (A)	mws0791	C28H34O14	Poncirin (Isosakuranetin-7-O-neohesperidoside)*	0.945	3.6084e-06
Actinidia17697	K17500 integrin-linked kinase-associated serine/threonine phosphatase 2C [EC:3.1.3.16] | (RefSeq) WAT1-related protein At3g18200 isoform X1 (A)	Lmmp002334	C33H40O21	Quercetin-3-O-rutinoside-7-O-glucoside	0.839	0.000652759
Actinidia17697	K17500 integrin-linked kinase-associated serine/threonine phosphatase 2C [EC:3.1.3.16] | (RefSeq) WAT1-related protein At3g18200 isoform X1 (A)	pmb3317	C16H20O10	Quinacyl syringic acid	-0.864	0.000286951
Actinidia17697	K17500 integrin-linked kinase-associated serine/threonine phosphatase 2C [EC:3.1.3.16] | (RefSeq) WAT1-related protein At3g18200 isoform X1 (A)	mws0027	C9H10O5	Syringic acid	0.848	0.000493336
Actinidia17697	K17500 integrin-linked kinase-associated serine/threonine phosphatase 2C [EC:3.1.3.16] | (RefSeq) WAT1-related protein At3g18200 isoform X1 (A)	Lmhn001650	C4H6O6	Tartaric acid	0.904	5.36052e-05
Actinidia17697	K17500 integrin-linked kinase-associated serine/threonine phosphatase 2C [EC:3.1.3.16] | (RefSeq) WAT1-related protein At3g18200 isoform X1 (A)	Lmbn002648	C9H8O3	α-Hydroxycinnamic Acid*	0.927	1.44194e-05
Actinidia17790	--	Lmzn006284	C30H48O4	2α-Hydroxyursolic acid*	-0.827	0.00090404
Actinidia17790	--	Lmzp002365	C22H24O11	Hesperetin-7-O-glucoside*	-0.874	0.00019877
Actinidia17790	--	mws0919	C21H20O10	Kaempferol-3-O-rhamnoside (Afzelin)(Kaempferin)*	-0.826	0.000921963
Actinidia17790	--	pme0321	C21H20O10	Kaempferol-7-O-rhamnoside*	-0.829	0.000853581
Actinidia17790	--	mws0046	C27H32O14	Naringenin-7-O-Neohesperidoside(Naringin)*	-0.804	0.0016147
Actinidia17790	--	HJN074	C31H28O12	Procyanidin A6	-0.812	0.00132253
Actinidia17790	--	Lmbp002336	C27H30O16	Quercetin-3-O-(2''-O-rhamnosyl)galactoside*	-0.919	2.4458e-05
Actinidia17790	--	mws1329	C21H20O12	Quercetin-7-O-glucoside*	-0.826	0.000940396
Actinidia17916	--	Zmhn001793	C15H18O9	6-O-Caffeoyl-D-glucose*	0.824	0.000981794
Actinidia17916	--	Hmjn008136	C30H46O4	Camaldulenic acid*	-0.806	0.00154872
Actinidia17916	--	Jmcp010061	C15H22O2	costic acid	0.807	0.00149956
Actinidia17916	--	pme1777	C27H31O16	Cyanidin-3,5-O-diglucoside (Cyanin)	-0.898	7.39155e-05
Actinidia17916	--	mws0049	C15H14O7	Gallocatechin	0.803	0.00165571
Actinidia17916	--	mws0275	C4H6O5	L-Malic acid	0.89	0.000106517
Actinidia17916	--	pmb0665	C27H30O16	Luteolin-8-C-glucoside-7-O-glucoside	0.828	0.000880295
Actinidia17916	--	pme3392	C21H21O10	Pelargonidin-3-O-glucoside	-0.883	0.000143287
Actinidia17916	--	Lmmp003091	C27H30O16	Quercetin-3-O-(4''-O-glucosyl)rhamnoside*	0.851	0.000440999
Actinidia17916	--	Lmsp004166	C27H30O16	Quercetin-3-O-glucoside-7-O-rhamnoside*	0.85	0.000457218
Actinidia17916	--	Lmjp002461	C27H30O16	Quercetin-3-O-neohesperidoside*	0.83	0.000845754
Actinidia17916	--	MWSHY0067	C27H30O16	Quercetin-3-O-rutinoside (Rutin)*	0.874	0.000198347
Actinidia17916	--	Lmmp002334	C33H40O21	Quercetin-3-O-rutinoside-7-O-glucoside	0.886	0.000125576
Actinidia17916	--	pmb3317	C16H20O10	Quinacyl syringic acid	-0.823	0.00100758
Actinidia17916	--	Lmhn001650	C4H6O6	Tartaric acid	0.883	0.000142259
Actinidia18018	K24917 amino acid permease | (RefSeq) hypothetical protein (A)	Lmmn001643	C9H8O3	2-Hydroxycinnamic acid	-0.811	0.00135368
Actinidia18018	K24917 amino acid permease | (RefSeq) hypothetical protein (A)	Lmbn002739	C9H8O3	3-Hydroxycinnamic Acid*	-0.904	5.48187e-05
Actinidia18018	K24917 amino acid permease | (RefSeq) hypothetical protein (A)	MWSHY0181	C21H20O10	Apigenin-8-C-Glucoside (Vitexin)	0.889	0.000108836
Actinidia18018	K24917 amino acid permease | (RefSeq) hypothetical protein (A)	Hmjn008136	C30H46O4	Camaldulenic acid*	0.912	3.53132e-05
Actinidia18018	K24917 amino acid permease | (RefSeq) hypothetical protein (A)	pme1773	C27H31O15	Cyanidin-3-O-rutinoside (Keracyanin)	0.947	3.0375e-06
Actinidia18018	K24917 amino acid permease | (RefSeq) hypothetical protein (A)	mws0049	C15H14O7	Gallocatechin	-0.811	0.00136825
Actinidia18018	K24917 amino acid permease | (RefSeq) hypothetical protein (A)	mws0463	C16H14O6	Hesperetin	-0.943	4.2771e-06
Actinidia18018	K24917 amino acid permease | (RefSeq) hypothetical protein (A)	Lmyp004407	C30H26O13	Kaempferol-3-O-(2''-p-Coumaroyl)galactoside*	-0.923	1.86651e-05
Actinidia18018	K24917 amino acid permease | (RefSeq) hypothetical protein (A)	MWSHY0136	C21H20O11	Kaempferol-3-O-glucoside (Astragalin)*	0.971	1.55e-07
Actinidia18018	K24917 amino acid permease | (RefSeq) hypothetical protein (A)	mws0275	C4H6O5	L-Malic acid	-0.907	4.62552e-05
Actinidia18018	K24917 amino acid permease | (RefSeq) hypothetical protein (A)	pme1816	C16H18O9	Neochlorogenic acid (5-O-Caffeoylquinic acid)*	-0.809	0.0014455
Actinidia18018	K24917 amino acid permease | (RefSeq) hypothetical protein (A)	mws0791	C28H34O14	Poncirin (Isosakuranetin-7-O-neohesperidoside)*	-0.917	2.62053e-05
Actinidia18018	K24917 amino acid permease | (RefSeq) hypothetical protein (A)	Lmmp002334	C33H40O21	Quercetin-3-O-rutinoside-7-O-glucoside	-0.894	8.84695e-05
Actinidia18018	K24917 amino acid permease | (RefSeq) hypothetical protein (A)	pmb3317	C16H20O10	Quinacyl syringic acid	0.848	0.000491694
Actinidia18018	K24917 amino acid permease | (RefSeq) hypothetical protein (A)	mws0027	C9H10O5	Syringic acid	-0.837	0.000680658
Actinidia18018	K24917 amino acid permease | (RefSeq) hypothetical protein (A)	Lmhn001650	C4H6O6	Tartaric acid	-0.933	9.3779e-06
Actinidia18018	K24917 amino acid permease | (RefSeq) hypothetical protein (A)	Lmbn002648	C9H8O3	α-Hydroxycinnamic Acid*	-0.848	0.000488043
Actinidia18098	K09060 plant G-box-binding factor | (RefSeq) G-box-binding factor 1 isoform X1 (A)	Xmyp005599	C27H30O16	Kaempferol-3-O-galactoside-4'-O-glucoside	0.843	0.00056855
Actinidia18098	K09060 plant G-box-binding factor | (RefSeq) G-box-binding factor 1 isoform X1 (A)	MWSslk254	C27H30O15	Kaempferol-3-O-glucorhamnoside*	0.845	0.000544884
Actinidia18098	K09060 plant G-box-binding factor | (RefSeq) G-box-binding factor 1 isoform X1 (A)	Lmsp004670	C27H30O15	Kaempferol-3-O-glucoside-7-O-rhamnoside*	0.854	0.000402232
Actinidia18098	K09060 plant G-box-binding factor | (RefSeq) G-box-binding factor 1 isoform X1 (A)	MWSHY0061	C27H30O15	Kaempferol-3-O-neohesperidoside*	0.84	0.000633028
Actinidia18098	K09060 plant G-box-binding factor | (RefSeq) G-box-binding factor 1 isoform X1 (A)	Zmcp003989	C27H30O15	Kaempferol-3-O-rhamnosyl(1→2)glucoside*	0.896	8.19699e-05
Actinidia18098	K09060 plant G-box-binding factor | (RefSeq) G-box-binding factor 1 isoform X1 (A)	pme1605	C27H30O15	Kaempferol-3-O-robinobioside(Biorobin)*	0.839	0.000646295
Actinidia18098	K09060 plant G-box-binding factor | (RefSeq) G-box-binding factor 1 isoform X1 (A)	Lmsn002815	C27H30O15	Kaempferol-3-O-rutinoside(Nicotiflorin)*	0.866	0.000274162
Actinidia18098	K09060 plant G-box-binding factor | (RefSeq) G-box-binding factor 1 isoform X1 (A)	Lmpp003268	C33H40O20	Kaempferol-3-O-rutinoside-7-O-glucoside	0.839	0.000642269
Actinidia18098	K09060 plant G-box-binding factor | (RefSeq) G-box-binding factor 1 isoform X1 (A)	Hmjp003008	C27H28O16	Luteolin-7-O-glucuronide-5-O-rhamnoside	0.846	0.000519664
Actinidia18098	K09060 plant G-box-binding factor | (RefSeq) G-box-binding factor 1 isoform X1 (A)	MWSHY0080	C27H30O15	Luteolin-7-O-neohesperidoside (Lonicerin)*	0.835	0.000714777
Actinidia18098	K09060 plant G-box-binding factor | (RefSeq) G-box-binding factor 1 isoform X1 (A)	pmp000593	C27H30O15	Luteolin-7-O-rutinoside	0.857	0.000372596
Actinidia18098	K09060 plant G-box-binding factor | (RefSeq) G-box-binding factor 1 isoform X1 (A)	Lmtp003677	C27H30O17	Quercetin-3-O-sophoroside (Baimaside)*	0.809	0.00143896
Actinidia18188	K00281 glycine dehydrogenase [EC:1.4.4.2] | (RefSeq) glycine dehydrogenase (decarboxylating), mitochondrial isoform X1 (A)	Lmmn001643	C9H8O3	2-Hydroxycinnamic acid	-0.802	0.00168108
Actinidia18188	K00281 glycine dehydrogenase [EC:1.4.4.2] | (RefSeq) glycine dehydrogenase (decarboxylating), mitochondrial isoform X1 (A)	Lmbn002739	C9H8O3	3-Hydroxycinnamic Acid*	-0.89	0.000103855
Actinidia18188	K00281 glycine dehydrogenase [EC:1.4.4.2] | (RefSeq) glycine dehydrogenase (decarboxylating), mitochondrial isoform X1 (A)	MWSHY0181	C21H20O10	Apigenin-8-C-Glucoside (Vitexin)	0.855	0.000391799
Actinidia18188	K00281 glycine dehydrogenase [EC:1.4.4.2] | (RefSeq) glycine dehydrogenase (decarboxylating), mitochondrial isoform X1 (A)	Hmjn008136	C30H46O4	Camaldulenic acid*	0.913	3.39459e-05
Actinidia18188	K00281 glycine dehydrogenase [EC:1.4.4.2] | (RefSeq) glycine dehydrogenase (decarboxylating), mitochondrial isoform X1 (A)	pme1777	C27H31O16	Cyanidin-3,5-O-diglucoside (Cyanin)	0.823	0.000997053
Actinidia18188	K00281 glycine dehydrogenase [EC:1.4.4.2] | (RefSeq) glycine dehydrogenase (decarboxylating), mitochondrial isoform X1 (A)	pme1773	C27H31O15	Cyanidin-3-O-rutinoside (Keracyanin)	0.883	0.000140385
Actinidia18188	K00281 glycine dehydrogenase [EC:1.4.4.2] | (RefSeq) glycine dehydrogenase (decarboxylating), mitochondrial isoform X1 (A)	mws0463	C16H14O6	Hesperetin	-0.822	0.00102263
Actinidia18188	K00281 glycine dehydrogenase [EC:1.4.4.2] | (RefSeq) glycine dehydrogenase (decarboxylating), mitochondrial isoform X1 (A)	Lmyp004407	C30H26O13	Kaempferol-3-O-(2''-p-Coumaroyl)galactoside*	-0.803	0.00165975
Actinidia18188	K00281 glycine dehydrogenase [EC:1.4.4.2] | (RefSeq) glycine dehydrogenase (decarboxylating), mitochondrial isoform X1 (A)	Xmyp005599	C27H30O16	Kaempferol-3-O-galactoside-4'-O-glucoside	-0.807	0.00149797
Actinidia18188	K00281 glycine dehydrogenase [EC:1.4.4.2] | (RefSeq) glycine dehydrogenase (decarboxylating), mitochondrial isoform X1 (A)	MWSslk254	C27H30O15	Kaempferol-3-O-glucorhamnoside*	-0.802	0.00169129
Actinidia18188	K00281 glycine dehydrogenase [EC:1.4.4.2] | (RefSeq) glycine dehydrogenase (decarboxylating), mitochondrial isoform X1 (A)	MWSHY0136	C21H20O11	Kaempferol-3-O-glucoside (Astragalin)*	-0.822	0.00103653
Actinidia18188	K00281 glycine dehydrogenase [EC:1.4.4.2] | (RefSeq) glycine dehydrogenase (decarboxylating), mitochondrial isoform X1 (A)	Lmpp003268	C33H40O20	Kaempferol-3-O-rutinoside-7-O-glucoside	-0.817	0.00116809
Actinidia18188	K00281 glycine dehydrogenase [EC:1.4.4.2] | (RefSeq) glycine dehydrogenase (decarboxylating), mitochondrial isoform X1 (A)	mws0275	C4H6O5	L-Malic acid	-0.849	0.000471257
Actinidia18188	K00281 glycine dehydrogenase [EC:1.4.4.2] | (RefSeq) glycine dehydrogenase (decarboxylating), mitochondrial isoform X1 (A)	MWSHY0080	C27H30O15	Luteolin-7-O-neohesperidoside (Lonicerin)*	-0.81	0.0014208
Actinidia18188	K00281 glycine dehydrogenase [EC:1.4.4.2] | (RefSeq) glycine dehydrogenase (decarboxylating), mitochondrial isoform X1 (A)	pmb0665	C27H30O16	Luteolin-8-C-glucoside-7-O-glucoside	-0.84	0.000632194
Actinidia18188	K00281 glycine dehydrogenase [EC:1.4.4.2] | (RefSeq) glycine dehydrogenase (decarboxylating), mitochondrial isoform X1 (A)	pme1816	C16H18O9	Neochlorogenic acid (5-O-Caffeoylquinic acid)*	-0.824	0.00098506
Actinidia18188	K00281 glycine dehydrogenase [EC:1.4.4.2] | (RefSeq) glycine dehydrogenase (decarboxylating), mitochondrial isoform X1 (A)	Lmsp004166	C27H30O16	Quercetin-3-O-glucoside-7-O-rhamnoside*	-0.805	0.00158437
Actinidia18188	K00281 glycine dehydrogenase [EC:1.4.4.2] | (RefSeq) glycine dehydrogenase (decarboxylating), mitochondrial isoform X1 (A)	MWSHY0067	C27H30O16	Quercetin-3-O-rutinoside (Rutin)*	-0.836	0.000696684
Actinidia18188	K00281 glycine dehydrogenase [EC:1.4.4.2] | (RefSeq) glycine dehydrogenase (decarboxylating), mitochondrial isoform X1 (A)	Lmmp002334	C33H40O21	Quercetin-3-O-rutinoside-7-O-glucoside	-0.93	1.16377e-05
Actinidia18188	K00281 glycine dehydrogenase [EC:1.4.4.2] | (RefSeq) glycine dehydrogenase (decarboxylating), mitochondrial isoform X1 (A)	pmb3317	C16H20O10	Quinacyl syringic acid	0.883	0.000140193
Actinidia18188	K00281 glycine dehydrogenase [EC:1.4.4.2] | (RefSeq) glycine dehydrogenase (decarboxylating), mitochondrial isoform X1 (A)	Lmhn001650	C4H6O6	Tartaric acid	-0.919	2.44762e-05
Actinidia18188	K00281 glycine dehydrogenase [EC:1.4.4.2] | (RefSeq) glycine dehydrogenase (decarboxylating), mitochondrial isoform X1 (A)	Lmbn002648	C9H8O3	α-Hydroxycinnamic Acid*	-0.826	0.000925048
Actinidia18189	K00281 glycine dehydrogenase [EC:1.4.4.2] | (RefSeq) glycine dehydrogenase (decarboxylating), mitochondrial-like (A)	Lmbn002739	C9H8O3	3-Hydroxycinnamic Acid*	-0.857	0.000372673
Actinidia18189	K00281 glycine dehydrogenase [EC:1.4.4.2] | (RefSeq) glycine dehydrogenase (decarboxylating), mitochondrial-like (A)	pmb3075	C16H16O7	3-O-p-Coumaroylshikimic acid	-0.806	0.001547
Actinidia18189	K00281 glycine dehydrogenase [EC:1.4.4.2] | (RefSeq) glycine dehydrogenase (decarboxylating), mitochondrial-like (A)	MWSHY0181	C21H20O10	Apigenin-8-C-Glucoside (Vitexin)	0.869	0.000243226
Actinidia18189	K00281 glycine dehydrogenase [EC:1.4.4.2] | (RefSeq) glycine dehydrogenase (decarboxylating), mitochondrial-like (A)	Hmjn008136	C30H46O4	Camaldulenic acid*	0.884	0.000138245
Actinidia18189	K00281 glycine dehydrogenase [EC:1.4.4.2] | (RefSeq) glycine dehydrogenase (decarboxylating), mitochondrial-like (A)	pme1777	C27H31O16	Cyanidin-3,5-O-diglucoside (Cyanin)	0.888	0.000116496
Actinidia18189	K00281 glycine dehydrogenase [EC:1.4.4.2] | (RefSeq) glycine dehydrogenase (decarboxylating), mitochondrial-like (A)	pme1773	C27H31O15	Cyanidin-3-O-rutinoside (Keracyanin)	0.87	0.00023206
Actinidia18189	K00281 glycine dehydrogenase [EC:1.4.4.2] | (RefSeq) glycine dehydrogenase (decarboxylating), mitochondrial-like (A)	mws0049	C15H14O7	Gallocatechin	-0.831	0.000817799
Actinidia18189	K00281 glycine dehydrogenase [EC:1.4.4.2] | (RefSeq) glycine dehydrogenase (decarboxylating), mitochondrial-like (A)	mws0463	C16H14O6	Hesperetin	-0.827	0.000901135
Actinidia18189	K00281 glycine dehydrogenase [EC:1.4.4.2] | (RefSeq) glycine dehydrogenase (decarboxylating), mitochondrial-like (A)	Lmyp004407	C30H26O13	Kaempferol-3-O-(2''-p-Coumaroyl)galactoside*	-0.806	0.00154582
Actinidia18189	K00281 glycine dehydrogenase [EC:1.4.4.2] | (RefSeq) glycine dehydrogenase (decarboxylating), mitochondrial-like (A)	MWSHY0136	C21H20O11	Kaempferol-3-O-glucoside (Astragalin)*	-0.821	0.00105029
Actinidia18189	K00281 glycine dehydrogenase [EC:1.4.4.2] | (RefSeq) glycine dehydrogenase (decarboxylating), mitochondrial-like (A)	mws0275	C4H6O5	L-Malic acid	-0.934	8.7779e-06
Actinidia18189	K00281 glycine dehydrogenase [EC:1.4.4.2] | (RefSeq) glycine dehydrogenase (decarboxylating), mitochondrial-like (A)	pmb0665	C27H30O16	Luteolin-8-C-glucoside-7-O-glucoside	-0.811	0.00135526
Actinidia18189	K00281 glycine dehydrogenase [EC:1.4.4.2] | (RefSeq) glycine dehydrogenase (decarboxylating), mitochondrial-like (A)	pme3392	C21H21O10	Pelargonidin-3-O-glucoside	0.879	0.000167384
Actinidia18189	K00281 glycine dehydrogenase [EC:1.4.4.2] | (RefSeq) glycine dehydrogenase (decarboxylating), mitochondrial-like (A)	Lmmp003091	C27H30O16	Quercetin-3-O-(4''-O-glucosyl)rhamnoside*	-0.806	0.00156014
Actinidia18189	K00281 glycine dehydrogenase [EC:1.4.4.2] | (RefSeq) glycine dehydrogenase (decarboxylating), mitochondrial-like (A)	Lmsp004166	C27H30O16	Quercetin-3-O-glucoside-7-O-rhamnoside*	-0.811	0.00135812
Actinidia18189	K00281 glycine dehydrogenase [EC:1.4.4.2] | (RefSeq) glycine dehydrogenase (decarboxylating), mitochondrial-like (A)	MWSHY0067	C27H30O16	Quercetin-3-O-rutinoside (Rutin)*	-0.844	0.000562097
Actinidia18189	K00281 glycine dehydrogenase [EC:1.4.4.2] | (RefSeq) glycine dehydrogenase (decarboxylating), mitochondrial-like (A)	Lmmp002334	C33H40O21	Quercetin-3-O-rutinoside-7-O-glucoside	-0.957	1.0912e-06
Actinidia18189	K00281 glycine dehydrogenase [EC:1.4.4.2] | (RefSeq) glycine dehydrogenase (decarboxylating), mitochondrial-like (A)	pmb3317	C16H20O10	Quinacyl syringic acid	0.85	0.000459907
Actinidia18189	K00281 glycine dehydrogenase [EC:1.4.4.2] | (RefSeq) glycine dehydrogenase (decarboxylating), mitochondrial-like (A)	mws0027	C9H10O5	Syringic acid	-0.82	0.00108435
Actinidia18189	K00281 glycine dehydrogenase [EC:1.4.4.2] | (RefSeq) glycine dehydrogenase (decarboxylating), mitochondrial-like (A)	Lmhn001650	C4H6O6	Tartaric acid	-0.949	2.4233e-06
Actinidia18189	K00281 glycine dehydrogenase [EC:1.4.4.2] | (RefSeq) glycine dehydrogenase (decarboxylating), mitochondrial-like (A)	Lmbn002648	C9H8O3	α-Hydroxycinnamic Acid*	-0.81	0.00140742
Actinidia18275	K01904 4-coumarate--CoA ligase [EC:6.2.1.12] | (RefSeq) 4-coumarate--CoA ligase 1 (A)	Lmmn001643	C9H8O3	2-Hydroxycinnamic acid	-0.814	0.00127874
Actinidia18275	K01904 4-coumarate--CoA ligase [EC:6.2.1.12] | (RefSeq) 4-coumarate--CoA ligase 1 (A)	Lmbn002739	C9H8O3	3-Hydroxycinnamic Acid*	-0.857	0.00036765
Actinidia18275	K01904 4-coumarate--CoA ligase [EC:6.2.1.12] | (RefSeq) 4-coumarate--CoA ligase 1 (A)	pmn001421	C16H18O8	3-O-p-Coumaroylquinic acid*	-0.886	0.000122434
Actinidia18275	K01904 4-coumarate--CoA ligase [EC:6.2.1.12] | (RefSeq) 4-coumarate--CoA ligase 1 (A)	pmb3074	C16H18O8	5-O-p-Coumaroylquinic acid*	-0.877	0.000177654
Actinidia18275	K01904 4-coumarate--CoA ligase [EC:6.2.1.12] | (RefSeq) 4-coumarate--CoA ligase 1 (A)	Zmhn001793	C15H18O9	6-O-Caffeoyl-D-glucose*	-0.869	0.000243497
Actinidia18275	K01904 4-coumarate--CoA ligase [EC:6.2.1.12] | (RefSeq) 4-coumarate--CoA ligase 1 (A)	MWSHY0181	C21H20O10	Apigenin-8-C-Glucoside (Vitexin)	0.807	0.00152569
Actinidia18275	K01904 4-coumarate--CoA ligase [EC:6.2.1.12] | (RefSeq) 4-coumarate--CoA ligase 1 (A)	Hmjn008136	C30H46O4	Camaldulenic acid*	0.865	0.00028347
Actinidia18275	K01904 4-coumarate--CoA ligase [EC:6.2.1.12] | (RefSeq) 4-coumarate--CoA ligase 1 (A)	pme1777	C27H31O16	Cyanidin-3,5-O-diglucoside (Cyanin)	-0.885	0.000130889
Actinidia18275	K01904 4-coumarate--CoA ligase [EC:6.2.1.12] | (RefSeq) 4-coumarate--CoA ligase 1 (A)	mws0049	C15H14O7	Gallocatechin	-0.818	0.00113885
Actinidia18275	K01904 4-coumarate--CoA ligase [EC:6.2.1.12] | (RefSeq) 4-coumarate--CoA ligase 1 (A)	Xmyp005599	C27H30O16	Kaempferol-3-O-galactoside-4'-O-glucoside	-0.828	0.000874803
Actinidia18275	K01904 4-coumarate--CoA ligase [EC:6.2.1.12] | (RefSeq) 4-coumarate--CoA ligase 1 (A)	MWSslk254	C27H30O15	Kaempferol-3-O-glucorhamnoside*	-0.832	0.000796307
Actinidia18275	K01904 4-coumarate--CoA ligase [EC:6.2.1.12] | (RefSeq) 4-coumarate--CoA ligase 1 (A)	MWSHY0136	C21H20O11	Kaempferol-3-O-glucoside (Astragalin)*	0.818	0.00115643
Actinidia18275	K01904 4-coumarate--CoA ligase [EC:6.2.1.12] | (RefSeq) 4-coumarate--CoA ligase 1 (A)	Lmsp004670	C27H30O15	Kaempferol-3-O-glucoside-7-O-rhamnoside*	-0.825	0.000952616
Actinidia18275	K01904 4-coumarate--CoA ligase [EC:6.2.1.12] | (RefSeq) 4-coumarate--CoA ligase 1 (A)	MWSHY0061	C27H30O15	Kaempferol-3-O-neohesperidoside*	-0.836	0.000702654
Actinidia18275	K01904 4-coumarate--CoA ligase [EC:6.2.1.12] | (RefSeq) 4-coumarate--CoA ligase 1 (A)	pme1605	C27H30O15	Kaempferol-3-O-robinobioside(Biorobin)*	-0.829	0.00084634
Actinidia18275	K01904 4-coumarate--CoA ligase [EC:6.2.1.12] | (RefSeq) 4-coumarate--CoA ligase 1 (A)	Lmsn002815	C27H30O15	Kaempferol-3-O-rutinoside(Nicotiflorin)*	-0.802	0.00169095
Actinidia18275	K01904 4-coumarate--CoA ligase [EC:6.2.1.12] | (RefSeq) 4-coumarate--CoA ligase 1 (A)	Lmpp003268	C33H40O20	Kaempferol-3-O-rutinoside-7-O-glucoside	-0.848	0.000493924
Actinidia18275	K01904 4-coumarate--CoA ligase [EC:6.2.1.12] | (RefSeq) 4-coumarate--CoA ligase 1 (A)	Hmjp003008	C27H28O16	Luteolin-7-O-glucuronide-5-O-rhamnoside	-0.835	0.00072991
Actinidia18275	K01904 4-coumarate--CoA ligase [EC:6.2.1.12] | (RefSeq) 4-coumarate--CoA ligase 1 (A)	MWSHY0080	C27H30O15	Luteolin-7-O-neohesperidoside (Lonicerin)*	-0.84	0.000625778
Actinidia18275	K01904 4-coumarate--CoA ligase [EC:6.2.1.12] | (RefSeq) 4-coumarate--CoA ligase 1 (A)	pmp000593	C27H30O15	Luteolin-7-O-rutinoside	-0.822	0.00104272
Actinidia18275	K01904 4-coumarate--CoA ligase [EC:6.2.1.12] | (RefSeq) 4-coumarate--CoA ligase 1 (A)	pmb0665	C27H30O16	Luteolin-8-C-glucoside-7-O-glucoside	-0.888	0.000114956
Actinidia18275	K01904 4-coumarate--CoA ligase [EC:6.2.1.12] | (RefSeq) 4-coumarate--CoA ligase 1 (A)	pme3392	C21H21O10	Pelargonidin-3-O-glucoside	-0.819	0.00111785
Actinidia18275	K01904 4-coumarate--CoA ligase [EC:6.2.1.12] | (RefSeq) 4-coumarate--CoA ligase 1 (A)	Zmmp001791	C33H41O19	Pelargonidin-3-O-rutinoside-5-O-glucoside	-0.922	1.98377e-05
Actinidia18275	K01904 4-coumarate--CoA ligase [EC:6.2.1.12] | (RefSeq) 4-coumarate--CoA ligase 1 (A)	Lmmp003091	C27H30O16	Quercetin-3-O-(4''-O-glucosyl)rhamnoside*	-0.888	0.000113733
Actinidia18275	K01904 4-coumarate--CoA ligase [EC:6.2.1.12] | (RefSeq) 4-coumarate--CoA ligase 1 (A)	Lmsp004166	C27H30O16	Quercetin-3-O-glucoside-7-O-rhamnoside*	-0.899	6.90675e-05
Actinidia18275	K01904 4-coumarate--CoA ligase [EC:6.2.1.12] | (RefSeq) 4-coumarate--CoA ligase 1 (A)	Lmjp002461	C27H30O16	Quercetin-3-O-neohesperidoside*	-0.884	0.000136441
Actinidia18275	K01904 4-coumarate--CoA ligase [EC:6.2.1.12] | (RefSeq) 4-coumarate--CoA ligase 1 (A)	MWSHY0067	C27H30O16	Quercetin-3-O-rutinoside (Rutin)*	-0.908	4.55402e-05
Actinidia18275	K01904 4-coumarate--CoA ligase [EC:6.2.1.12] | (RefSeq) 4-coumarate--CoA ligase 1 (A)	Lmmp002334	C33H40O21	Quercetin-3-O-rutinoside-7-O-glucoside	-0.918	2.54512e-05
Actinidia18275	K01904 4-coumarate--CoA ligase [EC:6.2.1.12] | (RefSeq) 4-coumarate--CoA ligase 1 (A)	pmb3317	C16H20O10	Quinacyl syringic acid	0.876	0.000184576
Actinidia18275	K01904 4-coumarate--CoA ligase [EC:6.2.1.12] | (RefSeq) 4-coumarate--CoA ligase 1 (A)	mws0027	C9H10O5	Syringic acid	-0.836	0.000714226
Actinidia18275	K01904 4-coumarate--CoA ligase [EC:6.2.1.12] | (RefSeq) 4-coumarate--CoA ligase 1 (A)	Lmhn001650	C4H6O6	Tartaric acid	-0.882	0.000145912
Actinidia18275	K01904 4-coumarate--CoA ligase [EC:6.2.1.12] | (RefSeq) 4-coumarate--CoA ligase 1 (A)	Lmbn002648	C9H8O3	α-Hydroxycinnamic Acid*	-0.857	0.000362691
Actinidia18316	K15102 solute carrier family 25 (mitochondrial phosphate transporter), member 3 | (RefSeq) phosphate carrier protein, mitochondrial-like (A)	pmn001706	C30H48O4	2-Hydroxyoleanolic acid*	0.81	0.00141176
Actinidia18316	K15102 solute carrier family 25 (mitochondrial phosphate transporter), member 3 | (RefSeq) phosphate carrier protein, mitochondrial-like (A)	Lmbn002739	C9H8O3	3-Hydroxycinnamic Acid*	-0.877	0.000178444
Actinidia18316	K15102 solute carrier family 25 (mitochondrial phosphate transporter), member 3 | (RefSeq) phosphate carrier protein, mitochondrial-like (A)	pmb3075	C16H16O7	3-O-p-Coumaroylshikimic acid	-0.855	0.000397857
Actinidia18316	K15102 solute carrier family 25 (mitochondrial phosphate transporter), member 3 | (RefSeq) phosphate carrier protein, mitochondrial-like (A)	MWSHY0181	C21H20O10	Apigenin-8-C-Glucoside (Vitexin)	0.957	1.0511e-06
Actinidia18316	K15102 solute carrier family 25 (mitochondrial phosphate transporter), member 3 | (RefSeq) phosphate carrier protein, mitochondrial-like (A)	Hmjn008136	C30H46O4	Camaldulenic acid*	0.808	0.00147371
Actinidia18316	K15102 solute carrier family 25 (mitochondrial phosphate transporter), member 3 | (RefSeq) phosphate carrier protein, mitochondrial-like (A)	pme1773	C27H31O15	Cyanidin-3-O-rutinoside (Keracyanin)	0.951	2.0227e-06
Actinidia18316	K15102 solute carrier family 25 (mitochondrial phosphate transporter), member 3 | (RefSeq) phosphate carrier protein, mitochondrial-like (A)	mws0463	C16H14O6	Hesperetin	-0.942	4.8425e-06
[truncated: 4,595 more rows]
